# Supplementary material for: Calculation of Five Thermodynamic Molecular Descriptors by Means of a General Computer Algorithm Based on the Group-Additivity Method: Standard Enthalpies of Vaporization, Sublimation and Solvation, and Entropy of Fusion of Ordinary Organic Molecules and Total Phase-Change Entropy of Liquid Crystals
Source: Molecules. 2017 Jun 25;22(7):1059. doi: 10.3390/molecules22071059 (PMC6152037; doi:10.3390/molecules22071059)
Supplement: Supplementary file 1 [file molecules-22-01059-s001.zip]

Archive with 17 entries (17 files):
- S1. Experimental and Calculated Heat-of-Vaporization Data Table.doc
- S2. Compounds List for Heat-of-Vaporization Calculations.sdf
- S3. Compounds List of Heat-of-Vaporization Outliers.xls
- S4. Experimental and Calculated Heat-of-Sublimation Data Table.doc
- S5. Compounds List for Heat-of-Sublimation Calculations.sdf
- S6. Compounds List of Heat-of-Sublimation Outliers.xls
- S7. Experimental and Calculated Heat-of-Fusion Data Table.doc
- S8. Compounds List for Heat-of-Fusion Calculations.sdf
- S9. Compounds List of Heat-of-Fusion Outliers.xls
- S10. Experimental and Calculated Heat-of-Solvation Data Table.doc
- S11. Compounds List for Heat-of-Solvation Calculations.sdf
- S12. Experimental and Calculated Entropy-of-Fusion Data Table.doc
- S13. Compounds List for Entropy-of-Fusion Calculations.sdf
- S14. Compounds List of Entropy-of-Fusion Outliers.xls
- S15. Experimental and Calculated Tpc-Entropy Data Table.doc
- S16. Compounds List for Tpc-Entropy Calculations.sdf
- S17. Compounds List of tpc Entropy Outliers.xls
