# Supplementary material for: Calculation of Five Thermodynamic Molecular Descriptors by Means of a General Computer Algorithm Based on the Group-Additivity Method: Standard Enthalpies of Vaporization, Sublimation and Solvation, and Entropy of Fusion of Ordinary Organic Molecules and Total Phase-Change Entropy of Liquid Crystals
Source: Molecules. 2017 Jun 25;22(7):1059. doi: 10.3390/molecules22071059 (PMC6152037; doi:10.3390/molecules22071059)
Supplement: Supplementary file 1 [file molecules-22-01059-s001.zip › S2. Compounds List for Heat-of-Vaporization Calculations.sdf]

Pentafluorodimethylether
  ChemBrain IXL

  9  8  0  0  0  0  0  0  0  0  1 V2000
    2.2523    4.6026    0.4407 C   0  0  0  0  0  0  0  0  0  0  0  0
    3.6498    4.1993    0.2276 O   0  0  0  0  0  0  0  0  0  0  0  0
    4.5749    5.3007   -0.0756 C   0  0  0  0  0  0  0  0  0  0  0  0
    1.7747    5.1955   -0.6862 F   0  0  0  0  0  0  0  0  0  0  0  0
    1.5025    3.5049    0.7280 F   0  0  0  0  0  0  0  0  0  0  0  0
    5.8315    4.8060   -0.2365 F   0  0  0  0  0  0  0  0  0  0  0  0
    4.5673    6.1943    0.9497 F   0  0  0  0  0  0  0  0  0  0  0  0
    4.1818    5.9209   -1.2203 F   0  0  0  0  0  0  0  0  0  0  0  0
    2.2002    5.3016    1.2662 H   0  0  0  0  0  0  0  0  0  0  0  0
  1  2  1  0  0  0  0
  2  3  1  0  0  0  0
  1  4  1  0  0  0  0
  1  5  1  0  0  0  0
  3  6  1  0  0  0  0
  3  7  1  0  0  0  0
  3  8  1  0  0  0  0
  1  9  1  0  0  0  0
M  END
>  <Alias name>
Pentafluorodimethylether

>  <deltaH�(vap)>   kJ/mol
15.6

$$$$
Cyclopropane
  ChemBrain IXL

  9  9  0  0  0  0  0  0  0  0  1 V2000
    3.7035    9.0223    0.1970 C   0  0  0  0  0  0  0  0  0  0  0  0
    2.2383    9.0250   -0.2695 C   0  0  0  0  0  0  0  0  0  0  0  0
    3.0100   10.3503   -0.1578 C   0  0  0  0  0  0  0  0  0  0  0  0
    3.8478    8.8236    1.2488 H   0  0  0  0  0  0  0  0  0  0  0  0
    4.4184    8.6519   -0.5236 H   0  0  0  0  0  0  0  0  0  0  0  0
    1.5017    8.8456    0.5000 H   0  0  0  0  0  0  0  0  0  0  0  0
    2.0658    8.6669   -1.2739 H   0  0  0  0  0  0  0  0  0  0  0  0
    2.7324   10.9792    0.6758 H   0  0  0  0  0  0  0  0  0  0  0  0
    3.2875   10.7984   -1.1005 H   0  0  0  0  0  0  0  0  0  0  0  0
  1  2  1  0  0  0  0
  2  3  1  0  0  0  0
  3  1  1  0  0  0  0
  1  4  1  0  0  0  0
  1  5  1  0  0  0  0
  2  6  1  0  0  0  0
  2  7  1  0  0  0  0
  3  8  1  0  0  0  0
  3  9  1  0  0  0  0
M  END
>  <Alias name>
Cyclopropane

>  <deltaH�(vap)>   kJ/mol
18.11

$$$$
Carbonylsulfide
  ChemBrain IXL

  3  2  0  0  0  0  0  0  0  0  1 V2000
    1.4958   15.7060   -0.1575 O   0  0  0  0  0  0  0  0  0  0  0  0
    2.7086   15.7060   -0.0252 C   0  0  0  0  0  0  0  0  0  0  0  0
    4.4085   15.7060    0.1602 S   0  0  0  0  0  0  0  0  0  0  0  0
  1  2  2  0  0  0  0
  2  3  2  0  0  0  0
M  END
>  <Alias name>
Carbonylsulfide

>  <deltaH�(vap)>   kJ/mol
18.3

$$$$
Dimethylether
  ChemBrain IXL

  9  8  0  0  0  0  0  0  0  0  1 V2000
    2.2800    3.1321   -0.0921 C   0  0  0  0  0  0  0  0  0  0  0  0
    3.5850    2.4970   -0.3259 O   0  0  0  0  0  0  0  0  0  0  0  0
    4.7432    3.3940   -0.2045 C   0  0  0  0  0  0  0  0  0  0  0  0
    1.4967    2.3969   -0.2032 H   0  0  0  0  0  0  0  0  0  0  0  0
    2.1325    3.9263   -0.8090 H   0  0  0  0  0  0  0  0  0  0  0  0
    2.2519    3.5397    0.9076 H   0  0  0  0  0  0  0  0  0  0  0  0
    5.6501    2.8385   -0.3926 H   0  0  0  0  0  0  0  0  0  0  0  0
    4.6556    4.1946   -0.9241 H   0  0  0  0  0  0  0  0  0  0  0  0
    4.7750    3.8080    0.7925 H   0  0  0  0  0  0  0  0  0  0  0  0
  1  2  1  0  0  0  0
  2  3  1  0  0  0  0
  1  4  1  0  0  0  0
  1  5  1  0  0  0  0
  1  6  1  0  0  0  0
  3  7  1  0  0  0  0
  3  8  1  0  0  0  0
  3  9  1  0  0  0  0
M  END
>  <Alias name>
Dimethylether

>  <deltaH�(vap)>   kJ/mol
18.5

$$$$
Chloromethane
  ChemBrain IXL

  5  4  0  0  0  0  0  0  0  0  1 V2000
    2.1946    2.6232   -0.0514 C   0  0  0  0  0  0  0  0  0  0  0  0
    3.8422    2.7047   -0.7306 Cl  0  0  0  0  0  0  0  0  0  0  0  0
    1.9830    1.6083    0.2617 H   0  0  0  0  0  0  0  0  0  0  0  0
    2.1225    3.2866    0.8015 H   0  0  0  0  0  0  0  0  0  0  0  0
    1.4780    2.9252   -0.8053 H   0  0  0  0  0  0  0  0  0  0  0  0
  1  2  1  0  0  0  0
  1  3  1  0  0  0  0
  1  4  1  0  0  0  0
  1  5  1  0  0  0  0
M  END
>  <Alias name>
Methyl chloride

>  <deltaH�(vap)>   kJ/mol
18.92

$$$$
iso-Butane
  ChemBrain IXL

 14 13  0  0  0  0  0  0  0  0  1 V2000
    2.4029    2.9501   -0.3807 C   0  0  0  0  0  0  0  0  0  0  0  0
    3.7055    3.2686    0.3787 C   0  0  0  0  0  0  0  0  0  0  0  0
    4.8888    2.5642   -0.3131 C   0  0  0  0  0  0  0  0  0  0  0  0
    3.9420    4.7915    0.3768 C   0  0  0  0  0  0  0  0  0  0  0  0
    2.2372    1.8829   -0.3793 H   0  0  0  0  0  0  0  0  0  0  0  0
    1.5737    3.4437    0.1042 H   0  0  0  0  0  0  0  0  0  0  0  0
    2.4849    3.3004   -1.3990 H   0  0  0  0  0  0  0  0  0  0  0  0
    3.6235    2.9183    1.3970 H   0  0  0  0  0  0  0  0  0  0  0  0
    4.7231    1.4970   -0.3118 H   0  0  0  0  0  0  0  0  0  0  0  0
    4.9709    2.9145   -1.3315 H   0  0  0  0  0  0  0  0  0  0  0  0
    5.8017    2.7874    0.2190 H   0  0  0  0  0  0  0  0  0  0  0  0
    4.0240    5.1418   -0.6415 H   0  0  0  0  0  0  0  0  0  0  0  0
    4.8549    5.0147    0.9090 H   0  0  0  0  0  0  0  0  0  0  0  0
    3.1127    5.2851    0.8616 H   0  0  0  0  0  0  0  0  0  0  0  0
  1  2  1  0  0  0  0
  2  3  1  0  0  0  0
  2  4  1  0  0  0  0
  1  5  1  0  0  0  0
  1  6  1  0  0  0  0
  1  7  1  0  0  0  0
  2  8  1  0  0  0  0
  3  9  1  0  0  0  0
  3 10  1  0  0  0  0
  3 11  1  0  0  0  0
  4 12  1  0  0  0  0
  4 13  1  0  0  0  0
  4 14  1  0  0  0  0
M  END
>  <Alias name>
2-Methylpropane

>  <deltaH�(vap)>   kJ/mol
19.121

$$$$
Chloroethyne
  ChemBrain IXL

  4  3  0  0  0  0  0  0  0  0  1 V2000
    3.2557    3.2331    0.0000 C   0  0  0  0  0  0  0  0  0  0  0  0
    4.4594    3.2574   -0.0097 C   0  0  0  0  0  0  0  0  0  0  0  0
    1.4721    3.1970    0.0144 Cl  0  0  0  0  0  0  0  0  0  0  0  0
    5.5421    3.2793   -0.0185 H   0  0  0  0  0  0  0  0  0  0  0  0
  1  2  3  0  0  0  0
  1  3  1  0  0  0  0
  2  4  1  0  0  0  0
M  END
>  <Alias name>
Chloroacetylene

>  <deltaH�(vap)>   kJ/mol
20

$$$$
Dichlorodifluoromethane
  ChemBrain IXL

  5  4  0  0  0  0  0  0  0  0  1 V2000
    1.7443    3.0432   -0.5567 F   0  0  0  0  0  0  0  0  0  0  0  0
    2.9406    2.7065   -0.0045 C   0  0  0  0  0  0  0  0  0  0  0  0
    3.5179    3.8130    0.5359 F   0  0  0  0  0  0  0  0  0  0  0  0
    2.6844    1.4862    1.2714 Cl  0  0  0  0  0  0  0  0  0  0  0  0
    4.0091    2.0338   -1.2649 Cl  0  0  0  0  0  0  0  0  0  0  0  0
  1  2  1  0  0  0  0
  2  3  1  0  0  0  0
  2  4  1  0  0  0  0
  2  5  1  0  0  0  0
M  END
>  <Alias name>
Dichlorodifluoromethane

>  <deltaH�(vap)>   kJ/mol
20

$$$$
1-Butene
  ChemBrain IXL

 12 11  0  0  0  0  0  0  0  0  1 V2000
    3.1675    2.9798    0.4693 C   0  0  0  0  0  0  0  0  0  0  0  0
    3.9606    4.0402   -0.1917 C   0  0  0  0  0  0  0  0  0  0  0  0
    2.0612    3.2972    1.1457 C   0  0  0  0  0  0  0  0  0  0  0  0
    5.1766    3.4083   -0.8965 C   0  0  0  0  0  0  0  0  0  0  0  0
    3.4846    1.9463    0.4042 H   0  0  0  0  0  0  0  0  0  0  0  0
    3.3444    4.5496   -0.9222 H   0  0  0  0  0  0  0  0  0  0  0  0
    4.3027    4.7509    0.5506 H   0  0  0  0  0  0  0  0  0  0  0  0
    1.4808    2.5213    1.6293 H   0  0  0  0  0  0  0  0  0  0  0  0
    1.7441    4.3307    1.2108 H   0  0  0  0  0  0  0  0  0  0  0  0
    5.7570    4.1843   -1.3801 H   0  0  0  0  0  0  0  0  0  0  0  0
    4.8346    2.6977   -1.6387 H   0  0  0  0  0  0  0  0  0  0  0  0
    5.7928    2.8989   -0.1660 H   0  0  0  0  0  0  0  0  0  0  0  0
  1  2  1  0  0  0  0
  1  3  2  0  0  0  0
  2  4  1  0  0  0  0
  1  5  1  0  0  0  0
  2  6  1  0  0  0  0
  2  7  1  0  0  0  0
  3  8  1  0  0  0  0
  3  9  1  0  0  0  0
  4 10  1  0  0  0  0
  4 11  1  0  0  0  0
  4 12  1  0  0  0  0
M  END
>  <Alias name>
1-Butene

>  <deltaH�(vap)>   kJ/mol
20.1

$$$$
Vinylchloride
  ChemBrain IXL

  6  5  0  0  0  0  0  0  0  0  1 V2000
    2.1306    2.6923    0.0000 C   0  0  0  0  0  0  0  0  0  0  0  0
    3.4576    2.5459    0.0000 C   0  0  0  0  0  0  0  0  0  0  0  0
    4.5137    3.9837    0.0000 Cl  0  0  0  0  0  0  0  0  0  0  0  0
    1.4895    1.8195    0.0000 H   0  0  0  0  0  0  0  0  0  0  0  0
    1.6953    3.6840    0.0000 H   0  0  0  0  0  0  0  0  0  0  0  0
    3.8929    1.5542    0.0000 H   0  0  0  0  0  0  0  0  0  0  0  0
  1  2  2  0  0  0  0
  2  3  1  0  0  0  0
  1  4  1  0  0  0  0
  1  5  1  0  0  0  0
  2  6  1  0  0  0  0
M  END
>  <Alias name>
Chloroethylene

>  <deltaH�(vap)>   kJ/mol
20.1

$$$$
Chlorotrifluoroethylene
  ChemBrain IXL

  6  5  0  0  0  0  0  0  0  0  1 V2000
    2.5270    3.0045    0.0199 C   0  0  0  0  0  0  0  0  0  0  0  0
    3.8606    2.9520   -0.0127 C   0  0  0  0  0  0  0  0  0  0  0  0
    1.5751    1.4959    0.0430 Cl  0  0  0  0  0  0  0  0  0  0  0  0
    1.8941    4.2082    0.0355 F   0  0  0  0  0  0  0  0  0  0  0  0
    4.5862    4.1021   -0.0303 F   0  0  0  0  0  0  0  0  0  0  0  0
    4.4935    1.7483   -0.0283 F   0  0  0  0  0  0  0  0  0  0  0  0
  1  2  2  0  0  0  0
  1  3  1  0  0  0  0
  1  4  1  0  0  0  0
  2  5  1  0  0  0  0
  2  6  1  0  0  0  0
M  END
>  <Alias name>
Chlorotrifluoroethylene

>  <deltaH�(vap)>   kJ/mol
20.2

$$$$
Chlorodifluoromethane
  ChemBrain IXL

  5  4  0  0  0  0  0  0  0  0  1 V2000
    2.9480    2.3346    0.0000 C   0  0  0  0  0  0  0  0  0  0  0  0
    3.1692    1.5472   -1.0866 F   0  0  0  0  0  0  0  0  0  0  0  0
    2.7646    1.5521    1.0971 F   0  0  0  0  0  0  0  0  0  0  0  0
    1.4915    3.3281   -0.2721 Cl  0  0  0  0  0  0  0  0  0  0  0  0
    3.8023    2.9816    0.1568 H   0  0  0  0  0  0  0  0  0  0  0  0
  1  2  1  0  0  0  0
  1  3  1  0  0  0  0
  1  4  1  0  0  0  0
  1  5  1  0  0  0  0
M  END
>  <Alias name>
Chlorodifluoromethane

>  <deltaH�(vap)>   kJ/mol
20.238

$$$$
Perfluoromethylvinylether
  ChemBrain IXL

 10  9  0  0  0  0  0  0  0  0  1 V2000
    2.4823    3.5060    0.2301 C   0  0  0  0  0  0  0  0  0  0  0  0
    3.6043    4.3754   -0.1521 O   0  0  0  0  0  0  0  0  0  0  0  0
    4.8163    3.6686   -0.5911 C   0  0  0  0  0  0  0  0  0  0  0  0
    5.8958    4.3613   -0.9611 C   0  0  0  0  0  0  0  0  0  0  0  0
    2.8608    2.7044    1.2615 F   0  0  0  0  0  0  0  0  0  0  0  0
    2.1217    2.7376   -0.8325 F   0  0  0  0  0  0  0  0  0  0  0  0
    4.8377    2.3091   -0.6202 F   0  0  0  0  0  0  0  0  0  0  0  0
    5.8744    5.7209   -0.9320 F   0  0  0  0  0  0  0  0  0  0  0  0
    7.0171    3.7075   -1.3672 F   0  0  0  0  0  0  0  0  0  0  0  0
    1.4263    4.2717    0.6150 F   0  0  0  0  0  0  0  0  0  0  0  0
  1  2  1  0  0  0  0
  2  3  1  0  0  0  0
  3  4  2  0  0  0  0
  1  5  1  0  0  0  0
  1  6  1  0  0  0  0
  3  7  1  0  0  0  0
  4  8  1  0  0  0  0
  4  9  1  0  0  0  0
  1 10  1  0  0  0  0
M  END
>  <Alias name>
Perfluoromethylvinylether

>  <deltaH�(vap)>   kJ/mol
20.3

$$$$
trans-1,3,5-Hexatriene
  ChemBrain IXL

 14 13  0  0  0  0  0  0  0  0  1 V2000
    7.2256    4.4331    0.0000 C   0  0  0  0  0  0  0  0  0  0  0  0
    6.0113    5.2797   -0.0027 C   0  0  0  0  0  0  0  0  0  0  0  0
    4.8022    4.7131   -0.0006 C   0  0  0  0  0  0  0  0  0  0  0  0
    3.5878    5.5597   -0.0033 C   0  0  0  0  0  0  0  0  0  0  0  0
    2.3788    4.9932   -0.0006 C   0  0  0  0  0  0  0  0  0  0  0  0
    8.4346    4.9996   -0.0016 C   0  0  0  0  0  0  0  0  0  0  0  0
    7.1334    3.3540    0.0033 H   0  0  0  0  0  0  0  0  0  0  0  0
    6.1036    6.3589   -0.0064 H   0  0  0  0  0  0  0  0  0  0  0  0
    4.7098    3.6339    0.0031 H   0  0  0  0  0  0  0  0  0  0  0  0
    3.6800    6.6388   -0.0074 H   0  0  0  0  0  0  0  0  0  0  0  0
    2.2862    3.9141    0.0036 H   0  0  0  0  0  0  0  0  0  0  0  0
    1.4907    5.6128   -0.0025 H   0  0  0  0  0  0  0  0  0  0  0  0
    8.5272    6.0787   -0.0048 H   0  0  0  0  0  0  0  0  0  0  0  0
    9.3228    4.3800    0.0004 H   0  0  0  0  0  0  0  0  0  0  0  0
  1  2  1  0  0  0  0
  2  3  2  0  0  0  0
  3  4  1  0  0  0  0
  4  5  2  0  0  0  0
  1  6  2  0  0  0  0
  1  7  1  0  0  0  0
  2  8  1  0  0  0  0
  3  9  1  0  0  0  0
  4 10  1  0  0  0  0
  5 11  1  0  0  0  0
  5 12  1  0  0  0  0
  6 13  1  0  0  0  0
  6 14  1  0  0  0  0
M  END
>  <Alias name>
trans-1,3,5-Hexatriene

>  <deltaH�(vap)>   kJ/mol
20.5

$$$$
2-Methylpropene
  ChemBrain IXL

 12 11  0  0  0  0  0  0  0  0  1 V2000
    2.7806    2.4115   -0.4429 C   0  0  0  0  0  0  0  0  0  0  0  0
    3.6835    3.4732    0.0551 C   0  0  0  0  0  0  0  0  0  0  0  0
    3.1522    4.8263    0.3330 C   0  0  0  0  0  0  0  0  0  0  0  0
    4.9772    3.2103    0.2538 C   0  0  0  0  0  0  0  0  0  0  0  0
    3.3403    1.4936   -0.5734 H   0  0  0  0  0  0  0  0  0  0  0  0
    1.9840    2.2501    0.2727 H   0  0  0  0  0  0  0  0  0  0  0  0
    2.3570    2.7141   -1.3926 H   0  0  0  0  0  0  0  0  0  0  0  0
    2.0991    4.8591    0.0822 H   0  0  0  0  0  0  0  0  0  0  0  0
    3.6882    5.5541   -0.2635 H   0  0  0  0  0  0  0  0  0  0  0  0
    3.2804    5.0557    1.3836 H   0  0  0  0  0  0  0  0  0  0  0  0
    5.6379    3.9872    0.6182 H   0  0  0  0  0  0  0  0  0  0  0  0
    5.3660    2.2202    0.0504 H   0  0  0  0  0  0  0  0  0  0  0  0
  1  2  1  0  0  0  0
  2  3  1  0  0  0  0
  2  4  2  0  0  0  0
  1  5  1  0  0  0  0
  1  6  1  0  0  0  0
  1  7  1  0  0  0  0
  3  8  1  0  0  0  0
  3  9  1  0  0  0  0
  3 10  1  0  0  0  0
  4 11  1  0  0  0  0
  4 12  1  0  0  0  0
M  END
>  <Alias name>
Isobutylene

>  <deltaH�(vap)>   kJ/mol
20.6

$$$$
s-trans-Butadiene
  ChemBrain IXL

 10  9  0  0  0  0  0  0  0  0  1 V2000
    2.5294    3.1822    0.0544 C   0  0  0  0  0  0  0  0  0  0  0  0
    3.5083    4.0883    0.0004 C   0  0  0  0  0  0  0  0  0  0  0  0
    4.9031    3.6566   -0.0095 C   0  0  0  0  0  0  0  0  0  0  0  0
    5.8820    4.5628   -0.0635 C   0  0  0  0  0  0  0  0  0  0  0  0
    1.4977    3.5015    0.0617 H   0  0  0  0  0  0  0  0  0  0  0  0
    2.7692    2.1297    0.0908 H   0  0  0  0  0  0  0  0  0  0  0  0
    3.2685    5.1407   -0.0360 H   0  0  0  0  0  0  0  0  0  0  0  0
    5.1429    2.6042    0.0268 H   0  0  0  0  0  0  0  0  0  0  0  0
    5.6422    5.6152   -0.0999 H   0  0  0  0  0  0  0  0  0  0  0  0
    6.9136    4.2434   -0.0709 H   0  0  0  0  0  0  0  0  0  0  0  0
  1  2  2  0  0  0  0
  2  3  1  0  0  0  0
  3  4  2  0  0  0  0
  1  5  1  0  0  0  0
  1  6  1  0  0  0  0
  2  7  1  0  0  0  0
  3  8  1  0  0  0  0
  4  9  1  0  0  0  0
  4 10  1  0  0  0  0
M  END
>  <Alias name>
s-trans-1,3-Butadiene

>  <deltaH�(vap)>   kJ/mol
21.1

$$$$
trans-2-Butene
  ChemBrain IXL

 12 11  0  0  0  0  0  0  0  0  1 V2000
    3.2516    3.6549    0.0756 C   0  0  0  0  0  0  0  0  0  0  0  0
    4.5777    3.5764   -0.0560 C   0  0  0  0  0  0  0  0  0  0  0  0
    2.5725    4.9647   -0.0416 C   0  0  0  0  0  0  0  0  0  0  0  0
    5.2568    2.2666    0.0611 C   0  0  0  0  0  0  0  0  0  0  0  0
    2.6726    2.7601    0.2682 H   0  0  0  0  0  0  0  0  0  0  0  0
    5.1567    4.4712   -0.2486 H   0  0  0  0  0  0  0  0  0  0  0  0
    1.4998    4.8157   -0.0497 H   0  0  0  0  0  0  0  0  0  0  0  0
    2.8440    5.5887    0.8009 H   0  0  0  0  0  0  0  0  0  0  0  0
    2.8769    5.4480   -0.9617 H   0  0  0  0  0  0  0  0  0  0  0  0
    6.3295    2.4155    0.0691 H   0  0  0  0  0  0  0  0  0  0  0  0
    4.9852    1.6425   -0.7813 H   0  0  0  0  0  0  0  0  0  0  0  0
    4.9526    1.7833    0.9813 H   0  0  0  0  0  0  0  0  0  0  0  0
  1  2  2  0  0  0  0
  1  3  1  0  0  0  0
  2  4  1  0  0  0  0
  1  5  1  0  0  0  0
  2  6  1  0  0  0  0
  3  7  1  0  0  0  0
  3  8  1  0  0  0  0
  3  9  1  0  0  0  0
  4 10  1  0  0  0  0
  4 11  1  0  0  0  0
  4 12  1  0  0  0  0
M  END
>  <Alias name>
trans-2-Butene

>  <deltaH�(vap)>   kJ/mol
21.3

$$$$
Neopentane
  ChemBrain IXL

 17 16  0  0  0  0  0  0  0  0  1 V2000
    2.8613    3.5956    1.1395 C   0  0  0  0  0  0  0  0  0  0  0  0
    3.8450    3.5997   -0.0477 C   0  0  0  0  0  0  0  0  0  0  0  0
    3.6849    4.9105   -0.8433 C   0  0  0  0  0  0  0  0  0  0  0  0
    5.2892    3.4926    0.4812 C   0  0  0  0  0  0  0  0  0  0  0  0
    3.5445    2.3999   -0.9681 C   0  0  0  0  0  0  0  0  0  0  0  0
    2.9738    2.6748    1.6984 H   0  0  0  0  0  0  0  0  0  0  0  0
    3.0723    4.4385    1.7860 H   0  0  0  0  0  0  0  0  0  0  0  0
    1.8468    3.6707    0.7679 H   0  0  0  0  0  0  0  0  0  0  0  0
    2.6703    4.9859   -1.2146 H   0  0  0  0  0  0  0  0  0  0  0  0
    3.8962    5.7533   -0.1968 H   0  0  0  0  0  0  0  0  0  0  0  0
    4.3756    4.9133   -1.6774 H   0  0  0  0  0  0  0  0  0  0  0  0
    5.9803    3.4960   -0.3527 H   0  0  0  0  0  0  0  0  0  0  0  0
    5.4019    2.5715    1.0397 H   0  0  0  0  0  0  0  0  0  0  0  0
    5.5001    4.3352    1.1282 H   0  0  0  0  0  0  0  0  0  0  0  0
    4.2357    2.4025   -1.8020 H   0  0  0  0  0  0  0  0  0  0  0  0
    2.5301    2.4751   -1.3399 H   0  0  0  0  0  0  0  0  0  0  0  0
    3.6567    1.4790   -0.4092 H   0  0  0  0  0  0  0  0  0  0  0  0
  1  2  1  0  0  0  0
  2  3  1  0  0  0  0
  2  4  1  0  0  0  0
  2  5  1  0  0  0  0
  1  6  1  0  0  0  0
  1  7  1  0  0  0  0
  1  8  1  0  0  0  0
  3  9  1  0  0  0  0
  3 10  1  0  0  0  0
  3 11  1  0  0  0  0
  4 12  1  0  0  0  0
  4 13  1  0  0  0  0
  4 14  1  0  0  0  0
  5 15  1  0  0  0  0
  5 16  1  0  0  0  0
  5 17  1  0  0  0  0
M  END
>  <Alias name>
2,2-Dimethylpropane

>  <deltaH�(vap)>   kJ/mol
21.8

$$$$
3,3,3-Trifluoropropene
  ChemBrain IXL

  9  8  0  0  0  0  0  0  0  0  1 V2000
    2.6924    3.5610    0.2388 C   0  0  0  0  0  0  0  0  0  0  0  0
    3.3609    2.4655   -0.4984 C   0  0  0  0  0  0  0  0  0  0  0  0
    4.6708    2.5307   -0.7475 C   0  0  0  0  0  0  0  0  0  0  0  0
    2.4769    4.6079   -0.6021 F   0  0  0  0  0  0  0  0  0  0  0  0
    1.5024    3.1189    0.7267 F   0  0  0  0  0  0  0  0  0  0  0  0
    3.4837    3.9627    1.2694 F   0  0  0  0  0  0  0  0  0  0  0  0
    2.7874    1.6110   -0.8358 H   0  0  0  0  0  0  0  0  0  0  0  0
    5.1600    1.7292   -1.2871 H   0  0  0  0  0  0  0  0  0  0  0  0
    5.2444    3.3852   -0.4101 H   0  0  0  0  0  0  0  0  0  0  0  0
  1  2  1  0  0  0  0
  2  3  2  0  0  0  0
  1  4  1  0  0  0  0
  1  5  1  0  0  0  0
  1  6  1  0  0  0  0
  2  7  1  0  0  0  0
  3  8  1  0  0  0  0
  3  9  1  0  0  0  0
M  END
>  <Alias name>
3,3,3-Trifluoropropene

>  <deltaH�(vap)>   kJ/mol
22

$$$$
cis-2-Butene
  ChemBrain IXL

 12 11  0  0  0  0  0  0  0  0  1 V2000
    3.2979    4.1104   -0.3585 C   0  0  0  0  0  0  0  0  0  0  0  0
    4.4968    3.7264   -0.8026 C   0  0  0  0  0  0  0  0  0  0  0  0
    2.4000    3.1290    0.2905 C   0  0  0  0  0  0  0  0  0  0  0  0
    4.9281    2.3193   -0.6460 C   0  0  0  0  0  0  0  0  0  0  0  0
    2.9823    5.1400   -0.4731 H   0  0  0  0  0  0  0  0  0  0  0  0
    5.1539    4.4445   -1.2775 H   0  0  0  0  0  0  0  0  0  0  0  0
    2.8825    2.1598    0.3156 H   0  0  0  0  0  0  0  0  0  0  0  0
    2.1839    3.4510    1.3017 H   0  0  0  0  0  0  0  0  0  0  0  0
    1.4766    3.0582   -0.2709 H   0  0  0  0  0  0  0  0  0  0  0  0
    5.9200    2.1972   -1.0633 H   0  0  0  0  0  0  0  0  0  0  0  0
    4.2352    1.6693   -1.1659 H   0  0  0  0  0  0  0  0  0  0  0  0
    4.9448    2.0618    0.4058 H   0  0  0  0  0  0  0  0  0  0  0  0
  1  2  2  0  0  0  0
  1  3  1  0  0  0  0
  2  4  1  0  0  0  0
  1  5  1  0  0  0  0
  2  6  1  0  0  0  0
  3  7  1  0  0  0  0
  3  8  1  0  0  0  0
  3  9  1  0  0  0  0
  4 10  1  0  0  0  0
  4 11  1  0  0  0  0
  4 12  1  0  0  0  0
M  END
>  <Alias name>
cis-2-Butene

>  <deltaH�(vap)>   kJ/mol
22.1

$$$$
Butane
  ChemBrain IXL

 14 13  0  0  0  0  0  0  0  0  1 V2000
    2.4976    2.8735   -0.2686 C   0  0  0  0  0  0  0  0  0  0  0  0
    3.4274    4.0883   -0.0828 C   0  0  0  0  0  0  0  0  0  0  0  0
    4.8800    3.6022    0.0867 C   0  0  0  0  0  0  0  0  0  0  0  0
    5.8099    4.8169    0.2725 C   0  0  0  0  0  0  0  0  0  0  0  0
    2.7973    2.3217   -1.1472 H   0  0  0  0  0  0  0  0  0  0  0  0
    2.5640    2.2333    0.5987 H   0  0  0  0  0  0  0  0  0  0  0  0
    1.4796    3.2142   -0.3873 H   0  0  0  0  0  0  0  0  0  0  0  0
    3.3609    4.7285   -0.9500 H   0  0  0  0  0  0  0  0  0  0  0  0
    3.1276    4.6401    0.7959 H   0  0  0  0  0  0  0  0  0  0  0  0
    4.9465    2.9620    0.9540 H   0  0  0  0  0  0  0  0  0  0  0  0
    5.1798    3.0504   -0.7919 H   0  0  0  0  0  0  0  0  0  0  0  0
    5.7434    5.4572   -0.5947 H   0  0  0  0  0  0  0  0  0  0  0  0
    5.5101    5.3688    1.1512 H   0  0  0  0  0  0  0  0  0  0  0  0
    6.8278    4.4762    0.3913 H   0  0  0  0  0  0  0  0  0  0  0  0
  1  2  1  0  0  0  0
  2  3  1  0  0  0  0
  3  4  1  0  0  0  0
  1  5  1  0  0  0  0
  1  6  1  0  0  0  0
  1  7  1  0  0  0  0
  2  8  1  0  0  0  0
  2  9  1  0  0  0  0
  3 10  1  0  0  0  0
  3 11  1  0  0  0  0
  4 12  1  0  0  0  0
  4 13  1  0  0  0  0
  4 14  1  0  0  0  0
M  END
>  <Alias name>
Butane

>  <deltaH�(vap)>   kJ/mol
22.4

$$$$
Methylnitrite
  ChemBrain IXL

  7  6  0  0  0  0  0  0  0  0  1 V2000
    1.9995    2.9775    0.0652 C   0  0  0  0  0  0  0  0  0  0  0  0
    3.4339    2.9225    0.3819 O   0  0  0  0  0  0  0  0  0  0  0  0
    4.0502    4.1720    0.5641 N   0  0  0  0  0  0  0  0  0  0  0  0
    5.2587    4.2336    0.8348 O   0  0  0  0  0  0  0  0  0  0  0  0
    1.6177    1.9714   -0.0561 H   0  0  0  0  0  0  0  0  0  0  0  0
    1.4704    3.4696    0.8719 H   0  0  0  0  0  0  0  0  0  0  0  0
    1.8537    3.5322   -0.8535 H   0  0  0  0  0  0  0  0  0  0  0  0
  1  2  1  0  0  0  0
  2  3  1  0  0  0  0
  3  4  2  0  0  0  0
  1  5  1  0  0  0  0
  1  6  1  0  0  0  0
  1  7  1  0  0  0  0
M  END
>  <Alias name>
Methylnitrite

>  <deltaH�(vap)>   kJ/mol
22.6

$$$$
Trimethylamine
  ChemBrain IXL

 13 12  0  0  0  0  0  0  0  0  1 V2000
    2.5412    3.2566   -0.2467 C   0  0  0  0  0  0  0  0  0  0  0  0
    3.8746    3.4899   -0.8203 N   0  0  0  0  0  0  0  0  0  0  0  0
    4.8067    2.4662   -0.3259 C   0  0  0  0  0  0  0  0  0  0  0  0
    4.3532    4.8218   -0.4223 C   0  0  0  0  0  0  0  0  0  0  0  0
    2.1896    2.2782   -0.5392 H   0  0  0  0  0  0  0  0  0  0  0  0
    2.5979    3.3116    0.8304 H   0  0  0  0  0  0  0  0  0  0  0  0
    1.8564    4.0087   -0.6100 H   0  0  0  0  0  0  0  0  0  0  0  0
    5.7862    2.6375   -0.7473 H   0  0  0  0  0  0  0  0  0  0  0  0
    4.4551    1.4878   -0.6184 H   0  0  0  0  0  0  0  0  0  0  0  0
    4.8637    2.5211    0.7512 H   0  0  0  0  0  0  0  0  0  0  0  0
    3.6684    5.5738   -0.7855 H   0  0  0  0  0  0  0  0  0  0  0  0
    5.3327    4.9931   -0.8437 H   0  0  0  0  0  0  0  0  0  0  0  0
    4.4101    4.8769    0.6549 H   0  0  0  0  0  0  0  0  0  0  0  0
  1  2  1  0  0  0  0
  2  3  1  0  0  0  0
  2  4  1  0  0  0  0
  1  5  1  0  0  0  0
  1  6  1  0  0  0  0
  1  7  1  0  0  0  0
  3  8  1  0  0  0  0
  3  9  1  0  0  0  0
  3 10  1  0  0  0  0
  4 11  1  0  0  0  0
  4 12  1  0  0  0  0
  4 13  1  0  0  0  0
M  END
>  <Alias name>
Trimethylamine

>  <deltaH�(vap)>   kJ/mol
22.85

$$$$
1,2-Dichlorotetrafluoroethane
  ChemBrain IXL

  8  7  0  0  0  0  0  0  0  0  1 V2000
    2.8927    3.2116    0.4328 C   0  0  0  0  0  0  0  0  0  0  0  0
    4.1775    3.3132   -0.4165 C   0  0  0  0  0  0  0  0  0  0  0  0
    2.4949    1.4938    0.7101 Cl  0  0  0  0  0  0  0  0  0  0  0  0
    3.0894    3.8296    1.6285 F   0  0  0  0  0  0  0  0  0  0  0  0
    1.8655    3.8138   -0.2248 F   0  0  0  0  0  0  0  0  0  0  0  0
    4.5740    5.0310   -0.6931 Cl  0  0  0  0  0  0  0  0  0  0  0  0
    3.9812    2.6956   -1.6127 F   0  0  0  0  0  0  0  0  0  0  0  0
    5.2053    2.7115    0.2410 F   0  0  0  0  0  0  0  0  0  0  0  0
  1  2  1  0  0  0  0
  1  3  1  0  0  0  0
  1  4  1  0  0  0  0
  1  5  1  0  0  0  0
  2  6  1  0  0  0  0
  2  7  1  0  0  0  0
  2  8  1  0  0  0  0
M  END
>  <Alias name>
Cryofluorane

>  <deltaH�(vap)>   kJ/mol
23.2

$$$$
Methylbromide
  ChemBrain IXL

  5  4  0  0  0  0  0  0  0  0  1 V2000
    2.1201    2.4705    0.1402 C   0  0  0  0  0  0  0  0  0  0  0  0
    3.9500    2.2004   -0.4070 Br  0  0  0  0  0  0  0  0  0  0  0  0
    1.7908    1.6238    0.7297 H   0  0  0  0  0  0  0  0  0  0  0  0
    2.0504    3.3731    0.7345 H   0  0  0  0  0  0  0  0  0  0  0  0
    1.4915    2.5662   -0.7366 H   0  0  0  0  0  0  0  0  0  0  0  0
  1  2  1  0  0  0  0
  1  3  1  0  0  0  0
  1  4  1  0  0  0  0
  1  5  1  0  0  0  0
M  END
>  <Alias name>
Bromomethane

>  <deltaH�(vap)>   kJ/mol
23.26

$$$$
Perfluoro-2-methyl-2-pentene
  ChemBrain IXL

 18 17  0  0  0  0  0  0  0  0  1 V2000
    1.4772    4.8489    0.3853 F   0  0  0  0  0  0  0  0  0  0  0  0
    7.4770    5.3704   -0.4385 C   0  0  0  0  0  0  0  0  0  0  0  0
    6.2262    4.6441   -0.1247 C   0  0  0  0  0  0  0  0  0  0  0  0
    5.0453    5.2411   -0.3017 C   0  0  0  0  0  0  0  0  0  0  0  0
    3.7945    4.5148    0.0118 C   0  0  0  0  0  0  0  0  0  0  0  0
    2.6258    5.5158    0.0930 C   0  0  0  0  0  0  0  0  0  0  0  0
    7.8177    5.1470   -1.7360 F   0  0  0  0  0  0  0  0  0  0  0  0
    8.4738    4.9286    0.3744 F   0  0  0  0  0  0  0  0  0  0  0  0
    7.2889    6.7029   -0.2421 F   0  0  0  0  0  0  0  0  0  0  0  0
    4.9917    6.5167   -0.7702 F   0  0  0  0  0  0  0  0  0  0  0  0
    3.9281    3.8761    1.2051 F   0  0  0  0  0  0  0  0  0  0  0  0
    3.5430    3.6025   -0.9649 F   0  0  0  0  0  0  0  0  0  0  0  0
    2.4895    6.1514   -1.1016 F   0  0  0  0  0  0  0  0  0  0  0  0
    2.8793    6.4306    1.0669 F   0  0  0  0  0  0  0  0  0  0  0  0
    6.2846    3.2559    0.3852 C   0  0  0  0  0  0  0  0  0  0  0  0
    7.5146    2.7324    0.1351 F   0  0  0  0  0  0  0  0  0  0  0  0
    5.3370    2.5043   -0.2367 F   0  0  0  0  0  0  0  0  0  0  0  0
    6.0557    3.2555    1.7258 F   0  0  0  0  0  0  0  0  0  0  0  0
  2  3  1  0  0  0  0
  3  4  2  0  0  0  0
  4  5  1  0  0  0  0
  5  6  1  0  0  0  0
  2  7  1  0  0  0  0
  2  8  1  0  0  0  0
  2  9  1  0  0  0  0
  4 10  1  0  0  0  0
  5 11  1  0  0  0  0
  5 12  1  0  0  0  0
  6 13  1  0  0  0  0
  6 14  1  0  0  0  0
  1  6  1  0  0  0  0
 15 16  1  0  0  0  0
 15 17  1  0  0  0  0
 15 18  1  0  0  0  0
 15  3  1  0  0  0  0
M  END
>  <Alias name>
Perfluoro-2-methyl-2-pentene

>  <deltaH�(vap)>   kJ/mol
23.4

$$$$
1-Butyne
  ChemBrain IXL

 10  9  0  0  0  0  0  0  0  0  1 V2000
    2.3274    3.1282    0.9009 C   0  0  0  0  0  0  0  0  0  0  0  0
    3.2635    3.5723    0.2877 C   0  0  0  0  0  0  0  0  0  0  0  0
    4.4617    4.1407   -0.4972 C   0  0  0  0  0  0  0  0  0  0  0  0
    5.4419    3.0006   -0.8350 C   0  0  0  0  0  0  0  0  0  0  0  0
    1.4854    2.7288    1.4525 H   0  0  0  0  0  0  0  0  0  0  0  0
    4.9675    4.8851    0.1052 H   0  0  0  0  0  0  0  0  0  0  0  0
    4.1090    4.5970   -1.4139 H   0  0  0  0  0  0  0  0  0  0  0  0
    6.2839    3.4001   -1.3866 H   0  0  0  0  0  0  0  0  0  0  0  0
    4.9360    2.2563   -1.4375 H   0  0  0  0  0  0  0  0  0  0  0  0
    5.7946    2.5443    0.0816 H   0  0  0  0  0  0  0  0  0  0  0  0
  1  2  3  0  0  0  0
  2  3  1  0  0  0  0
  3  4  1  0  0  0  0
  1  5  1  0  0  0  0
  3  6  1  0  0  0  0
  3  7  1  0  0  0  0
  4  8  1  0  0  0  0
  4  9  1  0  0  0  0
  4 10  1  0  0  0  0
M  END
>  <Alias name>
1-Butyne

>  <deltaH�(vap)>   kJ/mol
23.7

$$$$
Acetylchloride
  ChemBrain IXL

  7  6  0  0  0  0  0  0  0  0  1 V2000
    2.2534    3.5895   -0.0598 C   0  0  0  0  0  0  0  0  0  0  0  0
    3.6418    3.1938   -0.3856 C   0  0  0  0  0  0  0  0  0  0  0  0
    4.5300    4.0301   -0.3874 O   0  0  0  0  0  0  0  0  0  0  0  0
    4.0167    1.4937   -0.7755 Cl  0  0  0  0  0  0  0  0  0  0  0  0
    1.6416    2.7026    0.0504 H   0  0  0  0  0  0  0  0  0  0  0  0
    2.2458    4.1506    0.8664 H   0  0  0  0  0  0  0  0  0  0  0  0
    1.8567    4.2048   -0.8579 H   0  0  0  0  0  0  0  0  0  0  0  0
  1  2  1  0  0  0  0
  2  3  2  0  0  0  0
  2  4  1  0  0  0  0
  1  5  1  0  0  0  0
  1  6  1  0  0  0  0
  1  7  1  0  0  0  0
M  END
>  <Alias name>
Acetylchloride

>  <deltaH�(vap)>   kJ/mol
23.8

$$$$
Methanethiol
  ChemBrain IXL

  6  5  0  0  0  0  0  0  0  0  1 V2000
    3.5830    3.8451    0.0874 C   0  0  0  0  0  0  0  0  0  0  0  0
    2.4351    2.4400   -0.0102 S   0  0  0  0  0  0  0  0  0  0  0  0
    3.3291    1.4898   -0.3156 H   0  0  0  0  0  0  0  0  0  0  0  0
    3.0324    4.7446    0.3340 H   0  0  0  0  0  0  0  0  0  0  0  0
    4.0770    3.9747   -0.8676 H   0  0  0  0  0  0  0  0  0  0  0  0
    4.3236    3.6536    0.8539 H   0  0  0  0  0  0  0  0  0  0  0  0
  1  2  1  0  0  0  0
  2  3  1  0  0  0  0
  1  4  1  0  0  0  0
  1  5  1  0  0  0  0
  1  6  1  0  0  0  0
M  END
>  <Alias name>
Methanethiol

>  <deltaH�(vap)>   kJ/mol
23.8

$$$$
Methylamine
  ChemBrain IXL

  7  6  0  0  0  0  0  0  0  0  1 V2000
    2.1303    2.4976    0.0184 C   0  0  0  0  0  0  0  0  0  0  0  0
    3.5756    2.7418    0.1298 N   0  0  0  0  0  0  0  0  0  0  0  0
    1.9468    1.4339   -0.0193 H   0  0  0  0  0  0  0  0  0  0  0  0
    1.6267    2.9197    0.8755 H   0  0  0  0  0  0  0  0  0  0  0  0
    1.7555    2.9597   -0.8830 H   0  0  0  0  0  0  0  0  0  0  0  0
    3.7591    3.8054    0.1674 H   0  0  0  0  0  0  0  0  0  0  0  0
    4.0791    2.3197   -0.7274 H   0  0  0  0  0  0  0  0  0  0  0  0
  1  2  1  0  0  0  0
  1  3  1  0  0  0  0
  1  4  1  0  0  0  0
  1  5  1  0  0  0  0
  2  6  1  0  0  0  0
  2  7  1  0  0  0  0
M  END
>  <Alias name>
Methylamine

>  <deltaH�(vap)>   kJ/mol
23.85

$$$$
3-Methyl-1-butene
  ChemBrain IXL

 15 14  0  0  0  0  0  0  0  0  1 V2000
    3.8277    3.6467   -0.3879 C   0  0  0  0  0  0  0  0  0  0  0  0
    4.2084    4.8109    0.4445 C   0  0  0  0  0  0  0  0  0  0  0  0
    4.1722    2.3438    0.3611 C   0  0  0  0  0  0  0  0  0  0  0  0
    5.4941    5.0443    0.7190 C   0  0  0  0  0  0  0  0  0  0  0  0
    2.3134    3.6912   -0.6717 C   0  0  0  0  0  0  0  0  0  0  0  0
    4.3713    3.6792   -1.3241 H   0  0  0  0  0  0  0  0  0  0  0  0
    3.4437    5.4734    0.8310 H   0  0  0  0  0  0  0  0  0  0  0  0
    5.2365    2.3115    0.5588 H   0  0  0  0  0  0  0  0  0  0  0  0
    3.8923    1.4929   -0.2474 H   0  0  0  0  0  0  0  0  0  0  0  0
    3.6298    2.3117    1.2980 H   0  0  0  0  0  0  0  0  0  0  0  0
    5.7718    5.8958    1.3278 H   0  0  0  0  0  0  0  0  0  0  0  0
    6.2594    4.3822    0.3329 H   0  0  0  0  0  0  0  0  0  0  0  0
    2.0351    2.8401   -1.2807 H   0  0  0  0  0  0  0  0  0  0  0  0
    1.7695    3.6587    0.2643 H   0  0  0  0  0  0  0  0  0  0  0  0
    2.0716    4.6062   -1.1982 H   0  0  0  0  0  0  0  0  0  0  0  0
  1  2  1  0  0  0  0
  1  3  1  0  0  0  0
  2  4  2  0  0  0  0
  1  5  1  0  0  0  0
  1  6  1  0  0  0  0
  2  7  1  0  0  0  0
  3  8  1  0  0  0  0
  3  9  1  0  0  0  0
  3 10  1  0  0  0  0
  4 11  1  0  0  0  0
  4 12  1  0  0  0  0
  5 13  1  0  0  0  0
  5 14  1  0  0  0  0
  5 15  1  0  0  0  0
M  END
>  <Alias name>
3-Methyl-1-butene

>  <deltaH�(vap)>   kJ/mol
23.9

$$$$
Methylcumulene
  ChemBrain IXL

 10  9  0  0  0  0  0  0  0  0  1 V2000
    2.0202    3.0687    0.1790 C   0  0  0  0  0  0  0  0  0  0  0  0
    3.2163    3.5278   -0.1961 C   0  0  0  0  0  0  0  0  0  0  0  0
    4.4125    3.9869   -0.5712 C   0  0  0  0  0  0  0  0  0  0  0  0
    5.6389    3.2458   -0.2010 C   0  0  0  0  0  0  0  0  0  0  0  0
    1.4758    2.3876   -0.4634 H   0  0  0  0  0  0  0  0  0  0  0  0
    1.5942    3.3773    1.1257 H   0  0  0  0  0  0  0  0  0  0  0  0
    4.4854    4.9017   -1.1463 H   0  0  0  0  0  0  0  0  0  0  0  0
    6.4346    3.9487    0.0131 H   0  0  0  0  0  0  0  0  0  0  0  0
    5.9349    2.6047   -1.0221 H   0  0  0  0  0  0  0  0  0  0  0  0
    5.4447    2.6419    0.6767 H   0  0  0  0  0  0  0  0  0  0  0  0
  1  2  2  0  0  0  0
  2  3  2  0  0  0  0
  3  4  1  0  0  0  0
  1  5  1  0  0  0  0
  1  6  1  0  0  0  0
  3  7  1  0  0  0  0
  4  8  1  0  0  0  0
  4  9  1  0  0  0  0
  4 10  1  0  0  0  0
M  END
>  <Alias name>
1,2-Butadiene

>  <deltaH�(vap)>   kJ/mol
23.9

$$$$
Cyclobutane
  ChemBrain IXL

 12 12  0  0  0  0  0  0  0  0  1 V2000
    3.6626    2.3713   -0.5400 C   0  0  0  0  0  0  0  0  0  0  0  0
    2.6091    3.0904    0.3257 C   0  0  0  0  0  0  0  0  0  0  0  0
    3.5867    4.2633    0.5376 C   0  0  0  0  0  0  0  0  0  0  0  0
    4.5958    3.5918   -0.4148 C   0  0  0  0  0  0  0  0  0  0  0  0
    4.0638    1.5040   -0.0508 H   0  0  0  0  0  0  0  0  0  0  0  0
    3.3285    2.1914   -1.5581 H   0  0  0  0  0  0  0  0  0  0  0  0
    2.3748    2.5582    1.2436 H   0  0  0  0  0  0  0  0  0  0  0  0
    1.7473    3.3807   -0.2448 H   0  0  0  0  0  0  0  0  0  0  0  0
    3.9513    4.3081    1.5463 H   0  0  0  0  0  0  0  0  0  0  0  0
    3.2074    5.2091    0.1606 H   0  0  0  0  0  0  0  0  0  0  0  0
    5.5435    3.3580    0.0625 H   0  0  0  0  0  0  0  0  0  0  0  0
    4.6917    4.1238   -1.3422 H   0  0  0  0  0  0  0  0  0  0  0  0
  1  2  1  0  0  0  0
  2  3  1  0  0  0  0
  3  4  1  0  0  0  0
  4  1  1  0  0  0  0
  1  5  1  0  0  0  0
  1  6  1  0  0  0  0
  2  7  1  0  0  0  0
  2  8  1  0  0  0  0
  3  9  1  0  0  0  0
  3 10  1  0  0  0  0
  4 11  1  0  0  0  0
  4 12  1  0  0  0  0
M  END
>  <Alias name>
Cyclobutane

>  <deltaH�(vap)>   kJ/mol
23.92

$$$$
2-Chloro-1,1,1,2-tetrafluoropropane
  ChemBrain IXL

 11 10  0  0  0  0  0  0  0  0  1 V2000
    4.5893    4.5007   -0.4517 C   0  0  0  0  0  0  0  0  0  0  0  0
    3.7123    3.5917    0.4311 C   0  0  0  0  0  0  0  0  0  0  0  0
    3.9026    2.1232    0.0047 C   0  0  0  0  0  0  0  0  0  0  0  0
    4.0765    3.7365    1.7334 F   0  0  0  0  0  0  0  0  0  0  0  0
    4.2251    4.3559   -1.7540 F   0  0  0  0  0  0  0  0  0  0  0  0
    4.4213    5.7968   -0.0754 F   0  0  0  0  0  0  0  0  0  0  0  0
    5.8955    4.1516   -0.3048 F   0  0  0  0  0  0  0  0  0  0  0  0
    1.9988    4.0496    0.2384 Cl  0  0  0  0  0  0  0  0  0  0  0  0
    4.9428    1.8452    0.1216 H   0  0  0  0  0  0  0  0  0  0  0  0
    3.6124    2.0078   -1.0323 H   0  0  0  0  0  0  0  0  0  0  0  0
    3.2863    1.4844    0.6252 H   0  0  0  0  0  0  0  0  0  0  0  0
  1  2  1  0  0  0  0
  2  3  1  0  0  0  0
  2  4  1  0  0  0  0
  1  5  1  0  0  0  0
  1  6  1  0  0  0  0
  1  7  1  0  0  0  0
  2  8  1  0  0  0  0
  3  9  1  0  0  0  0
  3 10  1  0  0  0  0
  3 11  1  0  0  0  0
M  END
>  <Alias name>
2-Chloro-1,1,1,2-tetrafluoropropane

>  <deltaH�(vap)>   kJ/mol
24.6

$$$$
2-Methylbutane
  ChemBrain IXL

 17 16  0  0  0  0  0  0  0  0  1 V2000
    2.4183    4.4018    0.7608 C   0  0  0  0  0  0  0  0  0  0  0  0
    3.5372    4.6327   -0.2733 C   0  0  0  0  0  0  0  0  0  0  0  0
    4.8661    4.0778    0.2752 C   0  0  0  0  0  0  0  0  0  0  0  0
    4.7289    2.5622    0.5176 C   0  0  0  0  0  0  0  0  0  0  0  0
    5.9908    4.3349   -0.7463 C   0  0  0  0  0  0  0  0  0  0  0  0
    2.3035    3.3395    0.9374 H   0  0  0  0  0  0  0  0  0  0  0  0
    2.6769    4.8962    1.6890 H   0  0  0  0  0  0  0  0  0  0  0  0
    1.4880    4.8075    0.3827 H   0  0  0  0  0  0  0  0  0  0  0  0
    3.6400    5.6940   -0.4631 H   0  0  0  0  0  0  0  0  0  0  0  0
    3.2868    4.1236   -1.1958 H   0  0  0  0  0  0  0  0  0  0  0  0
    5.1060    4.5724    1.2084 H   0  0  0  0  0  0  0  0  0  0  0  0
    5.6678    2.1693    0.8876 H   0  0  0  0  0  0  0  0  0  0  0  0
    3.9495    2.3825    1.2478 H   0  0  0  0  0  0  0  0  0  0  0  0
    4.4729    2.0696   -0.4123 H   0  0  0  0  0  0  0  0  0  0  0  0
    6.0875    5.4001   -0.9164 H   0  0  0  0  0  0  0  0  0  0  0  0
    5.7507    3.8407   -1.6796 H   0  0  0  0  0  0  0  0  0  0  0  0
    6.9246    3.9446   -0.3610 H   0  0  0  0  0  0  0  0  0  0  0  0
  1  2  1  0  0  0  0
  2  3  1  0  0  0  0
  3  4  1  0  0  0  0
  3  5  1  0  0  0  0
  1  6  1  0  0  0  0
  1  7  1  0  0  0  0
  1  8  1  0  0  0  0
  2  9  1  0  0  0  0
  2 10  1  0  0  0  0
  3 11  1  0  0  0  0
  4 12  1  0  0  0  0
  4 13  1  0  0  0  0
  4 14  1  0  0  0  0
  5 15  1  0  0  0  0
  5 16  1  0  0  0  0
  5 17  1  0  0  0  0
M  END
>  <Alias name>
Isopentane

>  <deltaH�(vap)>   kJ/mol
24.8

$$$$
Ethylchloride
  ChemBrain IXL

  8  7  0  0  0  0  0  0  0  0  1 V2000
    3.5548    3.1858    0.1554 C   0  0  0  0  0  0  0  0  0  0  0  0
    2.0835    2.8404   -0.1453 C   0  0  0  0  0  0  0  0  0  0  0  0
    4.5298    1.6917    0.1491 Cl  0  0  0  0  0  0  0  0  0  0  0  0
    3.9285    3.8638   -0.6019 H   0  0  0  0  0  0  0  0  0  0  0  0
    3.6234    3.6574    1.1278 H   0  0  0  0  0  0  0  0  0  0  0  0
    1.4918    3.7474   -0.1415 H   0  0  0  0  0  0  0  0  0  0  0  0
    2.0149    2.3687   -1.1178 H   0  0  0  0  0  0  0  0  0  0  0  0
    1.7098    2.1623    0.6119 H   0  0  0  0  0  0  0  0  0  0  0  0
  1  2  1  0  0  0  0
  1  3  1  0  0  0  0
  1  4  1  0  0  0  0
  1  5  1  0  0  0  0
  2  6  1  0  0  0  0
  2  7  1  0  0  0  0
  2  8  1  0  0  0  0
M  END
>  <Alias name>
Chloroethane

>  <deltaH�(vap)>   kJ/mol
24.8

$$$$
Fluorotrichloromethane
  ChemBrain IXL

  5  4  0  0  0  0  0  0  0  0  1 V2000
    3.0869    2.5547   -0.0355 C   0  0  0  0  0  0  0  0  0  0  0  0
    3.5364    1.5469   -1.4373 Cl  0  0  0  0  0  0  0  0  0  0  0  0
    3.0120    1.5378    1.4284 Cl  0  0  0  0  0  0  0  0  0  0  0  0
    1.4915    3.2987   -0.3251 Cl  0  0  0  0  0  0  0  0  0  0  0  0
    4.0177    3.5311    0.1379 F   0  0  0  0  0  0  0  0  0  0  0  0
  1  2  1  0  0  0  0
  1  3  1  0  0  0  0
  1  4  1  0  0  0  0
  1  5  1  0  0  0  0
M  END
>  <Alias name>
Fluorotrichloromethane

>  <deltaH�(vap)>   kJ/mol
25.02

$$$$
1,1-Dimethylcyclopropane
  ChemBrain IXL

 15 15  0  0  0  0  0  0  0  0  1 V2000
    4.5645    2.4644   -0.5143 C   0  0  0  0  0  0  0  0  0  0  0  0
    4.5233    3.6545    0.4659 C   0  0  0  0  0  0  0  0  0  0  0  0
    3.2106    3.0305   -0.0451 C   0  0  0  0  0  0  0  0  0  0  0  0
    2.4402    3.9214   -1.0390 C   0  0  0  0  0  0  0  0  0  0  0  0
    2.4447    2.2241    1.0218 C   0  0  0  0  0  0  0  0  0  0  0  0
    4.7795    1.4851   -0.1050 H   0  0  0  0  0  0  0  0  0  0  0  0
    4.7763    2.6789   -1.5545 H   0  0  0  0  0  0  0  0  0  0  0  0
    4.8477    3.3918    1.4653 H   0  0  0  0  0  0  0  0  0  0  0  0
    4.8445    4.5856    0.0157 H   0  0  0  0  0  0  0  0  0  0  0  0
    1.8072    3.3024   -1.6626 H   0  0  0  0  0  0  0  0  0  0  0  0
    1.8280    4.6272   -0.4914 H   0  0  0  0  0  0  0  0  0  0  0  0
    3.1437    4.4606   -1.6614 H   0  0  0  0  0  0  0  0  0  0  0  0
    1.8119    1.4922    0.5356 H   0  0  0  0  0  0  0  0  0  0  0  0
    3.1511    1.7180    1.6683 H   0  0  0  0  0  0  0  0  0  0  0  0
    1.8328    2.8955    1.6113 H   0  0  0  0  0  0  0  0  0  0  0  0
  1  2  1  0  0  0  0
  2  3  1  0  0  0  0
  3  1  1  0  0  0  0
  3  4  1  0  0  0  0
  3  5  1  0  0  0  0
  1  6  1  0  0  0  0
  1  7  1  0  0  0  0
  2  8  1  0  0  0  0
  2  9  1  0  0  0  0
  4 10  1  0  0  0  0
  4 11  1  0  0  0  0
  4 12  1  0  0  0  0
  5 13  1  0  0  0  0
  5 14  1  0  0  0  0
  5 15  1  0  0  0  0
M  END
>  <Alias name>
1,1-Dimethylcyclopropane

>  <deltaH�(vap)>   kJ/mol
25.1

$$$$
1-Methylsilacyclobutane
  ChemBrain IXL

 15 15  0  0  0  0  0  0  0  0  1 V2000
    5.0265    3.6201   -0.0260 Si  0  0  0  0  0  0  0  0  0  0  0  0
    3.9477    5.0065    0.4042 C   0  0  0  0  0  0  0  0  0  0  0  0
    2.7980    4.5316   -0.6041 C   0  0  0  0  0  0  0  0  0  0  0  0
    3.5942    3.2173   -1.0542 C   0  0  0  0  0  0  0  0  0  0  0  0
    5.2182    2.4259    1.3928 C   0  0  0  0  0  0  0  0  0  0  0  0
    6.1790    4.0592   -0.8440 H   0  0  0  0  0  0  0  0  0  0  0  0
    4.3697    5.9619    0.1183 H   0  0  0  0  0  0  0  0  0  0  0  0
    3.6293    4.9543    1.4379 H   0  0  0  0  0  0  0  0  0  0  0  0
    2.6884    5.2252   -1.4285 H   0  0  0  0  0  0  0  0  0  0  0  0
    1.8705    4.3002   -0.0953 H   0  0  0  0  0  0  0  0  0  0  0  0
    3.8293    3.2265   -2.1112 H   0  0  0  0  0  0  0  0  0  0  0  0
    3.1070    2.3109   -0.7166 H   0  0  0  0  0  0  0  0  0  0  0  0
    5.8909    2.8462    2.1301 H   0  0  0  0  0  0  0  0  0  0  0  0
    5.6234    1.4911    1.0256 H   0  0  0  0  0  0  0  0  0  0  0  0
    4.2514    2.2467    1.8468 H   0  0  0  0  0  0  0  0  0  0  0  0
  1  2  1  0  0  0  0
  2  3  1  0  0  0  0
  3  4  1  0  0  0  0
  4  1  1  0  0  0  0
  1  5  1  0  0  0  0
  1  6  1  0  0  0  0
  2  7  1  0  0  0  0
  2  8  1  0  0  0  0
  3  9  1  0  0  0  0
  3 10  1  0  0  0  0
  4 11  1  0  0  0  0
  4 12  1  0  0  0  0
  5 13  1  0  0  0  0
  5 14  1  0  0  0  0
  5 15  1  0  0  0  0
M  END
>  <Alias name>
1-Methylsilacyclobutane

>  <deltaH�(vap)>   kJ/mol
25.1

$$$$
1,4-Pentadiene
  ChemBrain IXL

 13 12  0  0  0  0  0  0  0  0  1 V2000
    6.8220    3.8559   -0.8305 C   0  0  0  0  0  0  0  0  0  0  0  0
    5.7279    4.4829   -0.3922 C   0  0  0  0  0  0  0  0  0  0  0  0
    4.5117    3.7063   -0.0632 C   0  0  0  0  0  0  0  0  0  0  0  0
    3.4477    4.6268    0.3960 C   0  0  0  0  0  0  0  0  0  0  0  0
    2.2524    4.1448    0.7438 C   0  0  0  0  0  0  0  0  0  0  0  0
    7.7119    4.4242   -1.0712 H   0  0  0  0  0  0  0  0  0  0  0  0
    6.8196    2.7790   -0.9454 H   0  0  0  0  0  0  0  0  0  0  0  0
    5.7303    5.5597   -0.2773 H   0  0  0  0  0  0  0  0  0  0  0  0
    4.7384    2.9960    0.7223 H   0  0  0  0  0  0  0  0  0  0  0  0
    4.1737    3.1746   -0.9441 H   0  0  0  0  0  0  0  0  0  0  0  0
    3.6389    5.6915    0.4498 H   0  0  0  0  0  0  0  0  0  0  0  0
    2.0612    3.0802    0.6900 H   0  0  0  0  0  0  0  0  0  0  0  0
    1.4738    4.8185    1.0798 H   0  0  0  0  0  0  0  0  0  0  0  0
  1  2  2  0  0  0  0
  2  3  1  0  0  0  0
  3  4  1  0  0  0  0
  4  5  2  0  0  0  0
  1  6  1  0  0  0  0
  1  7  1  0  0  0  0
  2  8  1  0  0  0  0
  3  9  1  0  0  0  0
  3 10  1  0  0  0  0
  4 11  1  0  0  0  0
  5 12  1  0  0  0  0
  5 13  1  0  0  0  0
M  END
>  <Alias name>
1,4-Pentadiene

>  <deltaH�(vap)>   kJ/mol
25.2

$$$$
Hydrogencyanide
  ChemBrain IXL

  3  2  0  0  0  0  0  0  0  0  1 V2000
    2.5460    2.3796    0.0000 C   0  0  0  0  0  0  0  0  0  0  0  0
    3.6814    2.1565   -0.0457 N   0  0  0  0  0  0  0  0  0  0  0  0
    1.4841    2.5882    0.0428 H   0  0  0  0  0  0  0  0  0  0  0  0
  1  2  3  0  0  0  0
  1  3  1  0  0  0  0
M  END
>  <Alias name>
Hydrogen cyanide

>  <deltaH�(vap)>   kJ/mol
25.2

$$$$
1-Pentene
  ChemBrain IXL

 15 14  0  0  0  0  0  0  0  0  1 V2000
    2.4002    4.7692    0.0000 C   0  0  0  0  0  0  0  0  0  0  0  0
    3.5732    4.1334   -0.0487 C   0  0  0  0  0  0  0  0  0  0  0  0
    4.8320    4.9076   -0.1387 C   0  0  0  0  0  0  0  0  0  0  0  0
    6.0273    3.9827    0.1641 C   0  0  0  0  0  0  0  0  0  0  0  0
    7.3374    4.7885    0.0696 C   0  0  0  0  0  0  0  0  0  0  0  0
    1.4796    4.2026    0.0658 H   0  0  0  0  0  0  0  0  0  0  0  0
    2.3691    5.8515   -0.0263 H   0  0  0  0  0  0  0  0  0  0  0  0
    3.6037    3.0511   -0.0224 H   0  0  0  0  0  0  0  0  0  0  0  0
    4.8105    5.7168    0.5810 H   0  0  0  0  0  0  0  0  0  0  0  0
    4.9346    5.3150   -1.1368 H   0  0  0  0  0  0  0  0  0  0  0  0
    6.0488    3.1733   -0.5551 H   0  0  0  0  0  0  0  0  0  0  0  0
    5.9251    3.5758    1.1625 H   0  0  0  0  0  0  0  0  0  0  0  0
    7.3161    5.5979    0.7889 H   0  0  0  0  0  0  0  0  0  0  0  0
    7.4398    5.1954   -0.9288 H   0  0  0  0  0  0  0  0  0  0  0  0
    8.1770    4.1385    0.2824 H   0  0  0  0  0  0  0  0  0  0  0  0
  1  2  2  0  0  0  0
  2  3  1  0  0  0  0
  3  4  1  0  0  0  0
  4  5  1  0  0  0  0
  1  6  1  0  0  0  0
  1  7  1  0  0  0  0
  2  8  1  0  0  0  0
  3  9  1  0  0  0  0
  3 10  1  0  0  0  0
  4 11  1  0  0  0  0
  4 12  1  0  0  0  0
  5 13  1  0  0  0  0
  5 14  1  0  0  0  0
  5 15  1  0  0  0  0
M  END
>  <Alias name>
1-Pentene

>  <deltaH�(vap)>   kJ/mol
25.5

$$$$
Perfluorocyclopentane
  ChemBrain IXL

 15 15  0  0  0  0  0  0  0  0  1 V2000
    2.5018    4.1021    0.3612 C   0  0  0  0  0  0  0  0  0  0  0  0
    2.9886    2.6290    0.5797 C   0  0  0  0  0  0  0  0  0  0  0  0
    3.7027    4.8446   -0.3184 C   0  0  0  0  0  0  0  0  0  0  0  0
    2.2109    4.7023    1.5472 F   0  0  0  0  0  0  0  0  0  0  0  0
    1.4065    4.1022   -0.4462 F   0  0  0  0  0  0  0  0  0  0  0  0
    4.4946    2.6591    0.3204 C   0  0  0  0  0  0  0  0  0  0  0  0
    2.6936    2.1808    1.8298 F   0  0  0  0  0  0  0  0  0  0  0  0
    2.4048    1.8291   -0.3542 F   0  0  0  0  0  0  0  0  0  0  0  0
    4.6745    3.7416   -0.7363 C   0  0  0  0  0  0  0  0  0  0  0  0
    4.3146    5.6320    0.6080 F   0  0  0  0  0  0  0  0  0  0  0  0
    3.2965    5.5968   -1.3767 F   0  0  0  0  0  0  0  0  0  0  0  0
    4.9477    1.4533   -0.1175 F   0  0  0  0  0  0  0  0  0  0  0  0
    5.1449    3.0255    1.4581 F   0  0  0  0  0  0  0  0  0  0  0  0
    4.3105    3.2512   -1.9523 F   0  0  0  0  0  0  0  0  0  0  0  0
    5.9564    4.1961   -0.7726 F   0  0  0  0  0  0  0  0  0  0  0  0
  1  2  1  0  0  0  0
  1  3  1  0  0  0  0
  1  4  1  0  0  0  0
  1  5  1  0  0  0  0
  2  6  1  0  0  0  0
  2  7  1  0  0  0  0
  2  8  1  0  0  0  0
  3  9  1  0  0  0  0
  3 10  1  0  0  0  0
  3 11  1  0  0  0  0
  6 12  1  0  0  0  0
  6 13  1  0  0  0  0
  6  9  1  0  0  0  0
  9 14  1  0  0  0  0
  9 15  1  0  0  0  0
M  END
>  <Alias name>
Perfluorocyclopentane

>  <deltaH�(vap)>   kJ/mol
25.6

$$$$
3-Methyl-1-butyne
  ChemBrain IXL

 13 12  0  0  0  0  0  0  0  0  1 V2000
    2.4816    4.8528    0.3033 C   0  0  0  0  0  0  0  0  0  0  0  0
    3.5951    4.4901    0.0239 C   0  0  0  0  0  0  0  0  0  0  0  0
    5.0203    4.0258   -0.3336 C   0  0  0  0  0  0  0  0  0  0  0  0
    5.2378    2.5904    0.1831 C   0  0  0  0  0  0  0  0  0  0  0  0
    6.0475    4.9689    0.3222 C   0  0  0  0  0  0  0  0  0  0  0  0
    1.4799    5.1791    0.5546 H   0  0  0  0  0  0  0  0  0  0  0  0
    5.1473    4.0454   -1.4090 H   0  0  0  0  0  0  0  0  0  0  0  0
    6.2394    2.2641   -0.0681 H   0  0  0  0  0  0  0  0  0  0  0  0
    4.5159    1.9275   -0.2778 H   0  0  0  0  0  0  0  0  0  0  0  0
    5.1108    2.5707    1.2585 H   0  0  0  0  0  0  0  0  0  0  0  0
    5.8946    5.9778   -0.0409 H   0  0  0  0  0  0  0  0  0  0  0  0
    7.0491    4.6427    0.0708 H   0  0  0  0  0  0  0  0  0  0  0  0
    5.9207    4.9492    1.3975 H   0  0  0  0  0  0  0  0  0  0  0  0
  1  2  3  0  0  0  0
  2  3  1  0  0  0  0
  3  4  1  0  0  0  0
  3  5  1  0  0  0  0
  1  6  1  0  0  0  0
  3  7  1  0  0  0  0
  4  8  1  0  0  0  0
  4  9  1  0  0  0  0
  4 10  1  0  0  0  0
  5 11  1  0  0  0  0
  5 12  1  0  0  0  0
  5 13  1  0  0  0  0
M  END
>  <Alias name>
3-Methyl-1-butyne

>  <deltaH�(vap)>   kJ/mol
25.8

$$$$
2-Methyl-1-butene
  ChemBrain IXL

 15 14  0  0  0  0  0  0  0  0  1 V2000
    2.2995    4.1445    0.0267 C   0  0  0  0  0  0  0  0  0  0  0  0
    3.6573    4.8658   -0.1215 C   0  0  0  0  0  0  0  0  0  0  0  0
    4.7621    3.9189    0.1738 C   0  0  0  0  0  0  0  0  0  0  0  0
    4.4882    2.4647    0.2833 C   0  0  0  0  0  0  0  0  0  0  0  0
    6.0056    4.3770    0.3416 C   0  0  0  0  0  0  0  0  0  0  0  0
    2.2521    3.3157   -0.6698 H   0  0  0  0  0  0  0  0  0  0  0  0
    2.1966    3.7719    1.0392 H   0  0  0  0  0  0  0  0  0  0  0  0
    1.4968    4.8398   -0.1850 H   0  0  0  0  0  0  0  0  0  0  0  0
    3.7010    5.6975    0.5716 H   0  0  0  0  0  0  0  0  0  0  0  0
    3.7605    5.2355   -1.1349 H   0  0  0  0  0  0  0  0  0  0  0  0
    5.4168    1.9336    0.4531 H   0  0  0  0  0  0  0  0  0  0  0  0
    3.8136    2.2855    1.1117 H   0  0  0  0  0  0  0  0  0  0  0  0
    4.0340    2.1126   -0.6347 H   0  0  0  0  0  0  0  0  0  0  0  0
    6.2075    5.4382    0.2619 H   0  0  0  0  0  0  0  0  0  0  0  0
    6.8126    3.6872    0.5571 H   0  0  0  0  0  0  0  0  0  0  0  0
  1  2  1  0  0  0  0
  2  3  1  0  0  0  0
  3  4  1  0  0  0  0
  3  5  2  0  0  0  0
  1  6  1  0  0  0  0
  1  7  1  0  0  0  0
  1  8  1  0  0  0  0
  2  9  1  0  0  0  0
  2 10  1  0  0  0  0
  4 11  1  0  0  0  0
  4 12  1  0  0  0  0
  4 13  1  0  0  0  0
  5 14  1  0  0  0  0
  5 15  1  0  0  0  0
M  END
>  <Alias name>
Isopentene

>  <deltaH�(vap)>   kJ/mol
25.9

$$$$
Ethylene oxide
  ChemBrain IXL

  7  7  0  0  0  0  0  0  0  0  1 V2000
    2.1144    2.5266    0.3046 C   0  0  0  0  0  0  0  0  0  0  0  0
    3.5443    2.7940   -0.0576 C   0  0  0  0  0  0  0  0  0  0  0  0
    3.1824    1.5696    0.7143 O   0  0  0  0  0  0  0  0  0  0  0  0
    1.7212    3.1779    1.0753 H   0  0  0  0  0  0  0  0  0  0  0  0
    1.4909    2.2334   -0.5309 H   0  0  0  0  0  0  0  0  0  0  0  0
    3.8269    2.6034   -1.0855 H   0  0  0  0  0  0  0  0  0  0  0  0
    4.0576    3.5498    0.5239 H   0  0  0  0  0  0  0  0  0  0  0  0
  1  2  1  0  0  0  0
  1  3  1  0  0  0  0
  2  3  1  0  0  0  0
  1  4  1  0  0  0  0
  1  5  1  0  0  0  0
  2  6  1  0  0  0  0
  2  7  1  0  0  0  0
M  END
>  <Alias name>
Oxirane

>  <deltaH�(vap)>   kJ/mol
25.9

$$$$
Tetramethylsilane
  ChemBrain IXL

 17 16  0  0  0  0  0  0  0  0  1 V2000
    2.6038    4.2246    0.8768 C   0  0  0  0  0  0  0  0  0  0  0  0
    4.1735    3.7987   -0.0344 Si  0  0  0  0  0  0  0  0  0  0  0  0
    4.7001    5.2512   -1.0775 C   0  0  0  0  0  0  0  0  0  0  0  0
    5.5162    3.3972    1.1950 C   0  0  0  0  0  0  0  0  0  0  0  0
    3.8738    2.3218   -1.1317 C   0  0  0  0  0  0  0  0  0  0  0  0
    2.2980    3.3808    1.4828 H   0  0  0  0  0  0  0  0  0  0  0  0
    2.7780    5.0826    1.5142 H   0  0  0  0  0  0  0  0  0  0  0  0
    1.8239    4.4578    0.1626 H   0  0  0  0  0  0  0  0  0  0  0  0
    4.8742    6.1092   -0.4400 H   0  0  0  0  0  0  0  0  0  0  0  0
    3.9200    5.4844   -1.7916 H   0  0  0  0  0  0  0  0  0  0  0  0
    5.6119    5.0038   -1.6068 H   0  0  0  0  0  0  0  0  0  0  0  0
    6.4280    3.1499    0.6656 H   0  0  0  0  0  0  0  0  0  0  0  0
    5.2102    2.5535    1.8009 H   0  0  0  0  0  0  0  0  0  0  0  0
    5.6902    4.2553    1.8324 H   0  0  0  0  0  0  0  0  0  0  0  0
    4.7856    2.0744   -1.6609 H   0  0  0  0  0  0  0  0  0  0  0  0
    3.0938    2.5550   -1.8458 H   0  0  0  0  0  0  0  0  0  0  0  0
    3.5679    1.4780   -0.5256 H   0  0  0  0  0  0  0  0  0  0  0  0
  1  2  1  0  0  0  0
  2  3  1  0  0  0  0
  2  4  1  0  0  0  0
  2  5  1  0  0  0  0
  1  6  1  0  0  0  0
  1  7  1  0  0  0  0
  1  8  1  0  0  0  0
  3  9  1  0  0  0  0
  3 10  1  0  0  0  0
  3 11  1  0  0  0  0
  4 12  1  0  0  0  0
  4 13  1  0  0  0  0
  4 14  1  0  0  0  0
  5 15  1  0  0  0  0
  5 16  1  0  0  0  0
  5 17  1  0  0  0  0
M  END
>  <Alias name>
Tetramethylsilane

>  <deltaH�(vap)>   kJ/mol
26

$$$$
perfluoro-2-methylbutane
  ChemBrain IXL

 17 16  0  0  0  0  0  0  0  0  1 V2000
    5.2134    4.1067    0.2913 C   0  0  0  0  0  0  0  0  0  0  0  0
    3.8402    3.4753   -0.1203 C   0  0  0  0  0  0  0  0  0  0  0  0
    2.6601    4.3650    0.3488 C   0  0  0  0  0  0  0  0  0  0  0  0
    6.3589    3.1897   -0.2049 C   0  0  0  0  0  0  0  0  0  0  0  0
    5.3808    5.5190   -0.3357 C   0  0  0  0  0  0  0  0  0  0  0  0
    3.7885    3.3370   -1.4727 F   0  0  0  0  0  0  0  0  0  0  0  0
    3.7270    2.2493    0.4584 F   0  0  0  0  0  0  0  0  0  0  0  0
    5.2783    4.2065    1.6467 F   0  0  0  0  0  0  0  0  0  0  0  0
    2.6291    5.5110   -0.3782 F   0  0  0  0  0  0  0  0  0  0  0  0
    1.4922    3.6921    0.1664 F   0  0  0  0  0  0  0  0  0  0  0  0
    2.8073    4.6623    1.6678 F   0  0  0  0  0  0  0  0  0  0  0  0
    7.5564    3.7121    0.1734 F   0  0  0  0  0  0  0  0  0  0  0  0
    6.3137    3.0973   -1.5613 F   0  0  0  0  0  0  0  0  0  0  0  0
    4.5136    6.3862    0.2458 F   0  0  0  0  0  0  0  0  0  0  0  0
    5.1393    5.4578   -1.6730 F   0  0  0  0  0  0  0  0  0  0  0  0
    6.2162    1.9507    0.3380 F   0  0  0  0  0  0  0  0  0  0  0  0
    6.6514    5.9570   -0.1269 F   0  0  0  0  0  0  0  0  0  0  0  0
  2  1  1  0  0  0  0
  4  1  1  0  0  0  0
  5  1  1  0  0  0  0
  8  1  1  0  0  0  0
  3  2  1  0  0  0  0
  6  2  1  0  0  0  0
  7  2  1  0  0  0  0
  9  3  1  0  0  0  0
 10  3  1  0  0  0  0
 11  3  1  0  0  0  0
 12  4  1  0  0  0  0
 13  4  1  0  0  0  0
 16  4  1  0  0  0  0
 14  5  1  0  0  0  0
 15  5  1  0  0  0  0
 17  5  1  0  0  0  0
M  END
>  <Alias name>
perfluoro-2-methylbutane

>  <deltaH�(vap)>   kJ/mol
26.3

$$$$
2-Methyl-1,3-butadiene
  ChemBrain IXL

 13 12  0  0  0  0  0  0  0  0  1 V2000
    2.8637    4.0164   -1.6403 C   0  0  0  0  0  0  0  0  0  0  0  0
    3.6623    3.6419   -0.6381 C   0  0  0  0  0  0  0  0  0  0  0  0
    4.3455    4.6644    0.1853 C   0  0  0  0  0  0  0  0  0  0  0  0
    5.1488    4.2898    1.1837 C   0  0  0  0  0  0  0  0  0  0  0  0
    3.8644    2.2042   -0.3506 C   0  0  0  0  0  0  0  0  0  0  0  0
    2.3637    3.2682   -2.2428 H   0  0  0  0  0  0  0  0  0  0  0  0
    2.7159    5.0684   -1.8507 H   0  0  0  0  0  0  0  0  0  0  0  0
    4.1939    5.7165   -0.0220 H   0  0  0  0  0  0  0  0  0  0  0  0
    5.6487    5.0380    1.7863 H   0  0  0  0  0  0  0  0  0  0  0  0
    5.3004    3.2377    1.3911 H   0  0  0  0  0  0  0  0  0  0  0  0
    4.5386    2.0954    0.4899 H   0  0  0  0  0  0  0  0  0  0  0  0
    4.2900    1.7185   -1.2200 H   0  0  0  0  0  0  0  0  0  0  0  0
    2.9124    1.7466   -0.1114 H   0  0  0  0  0  0  0  0  0  0  0  0
  1  2  2  0  0  0  0
  2  3  1  0  0  0  0
  3  4  2  0  0  0  0
  2  5  1  0  0  0  0
  1  6  1  0  0  0  0
  1  7  1  0  0  0  0
  3  8  1  0  0  0  0
  4  9  1  0  0  0  0
  4 10  1  0  0  0  0
  5 11  1  0  0  0  0
  5 12  1  0  0  0  0
  5 13  1  0  0  0  0
M  END
>  <Alias name>
Isoprene

>  <deltaH�(vap)>   kJ/mol
26.4

$$$$
Isopropylmethylether
  ChemBrain IXL

 15 14  0  0  0  0  0  0  0  0  1 V2000
    4.8373    3.9019    0.0802 C   0  0  0  0  0  0  0  0  0  0  0  0
    5.7896    4.7580   -0.7771 C   0  0  0  0  0  0  0  0  0  0  0  0
    3.4690    4.4267   -0.0348 O   0  0  0  0  0  0  0  0  0  0  0  0
    2.4613    3.7150    0.7645 C   0  0  0  0  0  0  0  0  0  0  0  0
    4.8712    2.4432   -0.4155 C   0  0  0  0  0  0  0  0  0  0  0  0
    5.1522    3.9387    1.1157 H   0  0  0  0  0  0  0  0  0  0  0  0
    5.7672    5.7827   -0.4275 H   0  0  0  0  0  0  0  0  0  0  0  0
    5.4735    4.7228   -1.8123 H   0  0  0  0  0  0  0  0  0  0  0  0
    6.7973    4.3701   -0.6939 H   0  0  0  0  0  0  0  0  0  0  0  0
    2.4088    2.6823    0.4426 H   0  0  0  0  0  0  0  0  0  0  0  0
    2.7377    3.7533    1.8109 H   0  0  0  0  0  0  0  0  0  0  0  0
    1.4951    4.1850    0.6289 H   0  0  0  0  0  0  0  0  0  0  0  0
    5.8816    2.0603   -0.3419 H   0  0  0  0  0  0  0  0  0  0  0  0
    4.2110    1.8392    0.1946 H   0  0  0  0  0  0  0  0  0  0  0  0
    4.5449    2.4048   -1.4474 H   0  0  0  0  0  0  0  0  0  0  0  0
  1  2  1  0  0  0  0
  3  4  1  0  0  0  0
  1  5  1  0  0  0  0
  3  1  1  0  0  0  0
  1  6  1  0  0  0  0
  2  7  1  0  0  0  0
  2  8  1  0  0  0  0
  2  9  1  0  0  0  0
  4 10  1  0  0  0  0
  4 11  1  0  0  0  0
  4 12  1  0  0  0  0
  5 13  1  0  0  0  0
  5 14  1  0  0  0  0
  5 15  1  0  0  0  0
M  END
>  <Alias name>
Isopropyl methyl ether

>  <deltaH�(vap)>   kJ/mol
26.4

$$$$
Pentane
  ChemBrain IXL

 17 16  0  0  0  0  0  0  0  0  1 V2000
    2.5096    2.5378    0.5076 C   0  0  0  0  0  0  0  0  0  0  0  0
    3.1313    3.9470    0.4578 C   0  0  0  0  0  0  0  0  0  0  0  0
    4.6053    3.8431    0.0200 C   0  0  0  0  0  0  0  0  0  0  0  0
    5.2270    5.2524   -0.0295 C   0  0  0  0  0  0  0  0  0  0  0  0
    6.7009    5.1485   -0.4673 C   0  0  0  0  0  0  0  0  0  0  0  0
    2.5632    2.0859   -0.4719 H   0  0  0  0  0  0  0  0  0  0  0  0
    3.0533    1.9293    1.2151 H   0  0  0  0  0  0  0  0  0  0  0  0
    1.4767    2.6107    0.8144 H   0  0  0  0  0  0  0  0  0  0  0  0
    3.0777    4.3989    1.4373 H   0  0  0  0  0  0  0  0  0  0  0  0
    2.5877    4.5556   -0.2496 H   0  0  0  0  0  0  0  0  0  0  0  0
    4.6589    3.3914   -0.9595 H   0  0  0  0  0  0  0  0  0  0  0  0
    5.1489    3.2345    0.7274 H   0  0  0  0  0  0  0  0  0  0  0  0
    5.1734    5.7041    0.9500 H   0  0  0  0  0  0  0  0  0  0  0  0
    4.6834    5.8611   -0.7369 H   0  0  0  0  0  0  0  0  0  0  0  0
    6.7545    4.6968   -1.4468 H   0  0  0  0  0  0  0  0  0  0  0  0
    7.2445    4.5398    0.2401 H   0  0  0  0  0  0  0  0  0  0  0  0
    7.1366    6.1361   -0.5019 H   0  0  0  0  0  0  0  0  0  0  0  0
  1  2  1  0  0  0  0
  2  3  1  0  0  0  0
  3  4  1  0  0  0  0
  4  5  1  0  0  0  0
  1  6  1  0  0  0  0
  1  7  1  0  0  0  0
  1  8  1  0  0  0  0
  2  9  1  0  0  0  0
  2 10  1  0  0  0  0
  3 11  1  0  0  0  0
  3 12  1  0  0  0  0
  4 13  1  0  0  0  0
  4 14  1  0  0  0  0
  5 15  1  0  0  0  0
  5 16  1  0  0  0  0
  5 17  1  0  0  0  0
M  END
>  <Alias name>
Pentane

>  <deltaH�(vap)>   kJ/mol
26.4

$$$$
Dimethylamine
  ChemBrain IXL

 10  9  0  0  0  0  0  0  0  0  1 V2000
    2.8474    2.3874   -0.7666 C   0  0  0  0  0  0  0  0  0  0  0  0
    3.9655    2.7601    0.1122 N   0  0  0  0  0  0  0  0  0  0  0  0
    3.6257    3.9896    0.8430 C   0  0  0  0  0  0  0  0  0  0  0  0
    1.9621    2.2193   -0.1713 H   0  0  0  0  0  0  0  0  0  0  0  0
    2.6616    3.1850   -1.4707 H   0  0  0  0  0  0  0  0  0  0  0  0
    3.0971    1.4842   -1.3035 H   0  0  0  0  0  0  0  0  0  0  0  0
    4.8507    2.9281   -0.4832 H   0  0  0  0  0  0  0  0  0  0  0  0
    4.4471    4.2632    1.4886 H   0  0  0  0  0  0  0  0  0  0  0  0
    2.7405    3.8215    1.4384 H   0  0  0  0  0  0  0  0  0  0  0  0
    3.4400    4.7872    0.1389 H   0  0  0  0  0  0  0  0  0  0  0  0
  1  2  1  0  0  0  0
  2  3  1  0  0  0  0
  1  4  1  0  0  0  0
  1  5  1  0  0  0  0
  1  6  1  0  0  0  0
  2  7  1  0  0  0  0
  3  8  1  0  0  0  0
  3  9  1  0  0  0  0
  3 10  1  0  0  0  0
M  END
>  <Alias name>
Dimethylamine

>  <deltaH�(vap)>   kJ/mol
26.5

$$$$
2,2-Dichloro-1,1,1-trifluoroethane
  ChemBrain IXL

  8  7  0  0  0  0  0  0  0  0  1 V2000
    3.5810    3.2229    0.6923 C   0  0  0  0  0  0  0  0  0  0  0  0
    4.2316    4.0337   -0.4487 C   0  0  0  0  0  0  0  0  0  0  0  0
    3.5974    1.4873    0.2756 Cl  0  0  0  0  0  0  0  0  0  0  0  0
    1.8952    3.7628    0.9220 Cl  0  0  0  0  0  0  0  0  0  0  0  0
    4.2194    5.3559   -0.1297 F   0  0  0  0  0  0  0  0  0  0  0  0
    3.5338    3.8390   -1.6006 F   0  0  0  0  0  0  0  0  0  0  0  0
    5.5164    3.6221   -0.6222 F   0  0  0  0  0  0  0  0  0  0  0  0
    4.1374    3.3789    1.6082 H   0  0  0  0  0  0  0  0  0  0  0  0
  1  2  1  0  0  0  0
  1  3  1  0  0  0  0
  1  4  1  0  0  0  0
  2  5  1  0  0  0  0
  2  6  1  0  0  0  0
  2  7  1  0  0  0  0
  1  8  1  0  0  0  0
M  END
>  <Alias name>
2,2-Dichloro-1,1,1-trifluoroethane

>  <deltaH�(vap)>   kJ/mol
26.6

$$$$
3,3-Dimethyl-1-butene
  ChemBrain IXL

 18 17  0  0  0  0  0  0  0  0  1 V2000
    4.9617    2.5348    1.1056 C   0  0  0  0  0  0  0  0  0  0  0  0
    4.0839    3.2290    0.0439 C   0  0  0  0  0  0  0  0  0  0  0  0
    4.3413    4.6883    0.0655 C   0  0  0  0  0  0  0  0  0  0  0  0
    5.5727    5.1544   -0.1596 C   0  0  0  0  0  0  0  0  0  0  0  0
    2.5975    2.9665    0.3557 C   0  0  0  0  0  0  0  0  0  0  0  0
    4.4232    2.6664   -1.3517 C   0  0  0  0  0  0  0  0  0  0  0  0
    6.0065    2.7156    0.8850 H   0  0  0  0  0  0  0  0  0  0  0  0
    4.7693    1.4691    1.0923 H   0  0  0  0  0  0  0  0  0  0  0  0
    4.7257    2.9319    2.0851 H   0  0  0  0  0  0  0  0  0  0  0  0
    3.5304    5.3779    0.2639 H   0  0  0  0  0  0  0  0  0  0  0  0
    5.7592    6.2209   -0.1435 H   0  0  0  0  0  0  0  0  0  0  0  0
    6.3849    4.4658   -0.3582 H   0  0  0  0  0  0  0  0  0  0  0  0
    2.3590    3.3614    1.3356 H   0  0  0  0  0  0  0  0  0  0  0  0
    1.9809    3.4537   -0.3897 H   0  0  0  0  0  0  0  0  0  0  0  0
    2.4081    1.9005    0.3401 H   0  0  0  0  0  0  0  0  0  0  0  0
    4.2308    1.6008   -1.3678 H   0  0  0  0  0  0  0  0  0  0  0  0
    5.4684    2.8477   -1.5700 H   0  0  0  0  0  0  0  0  0  0  0  0
    3.8086    3.1554   -2.0973 H   0  0  0  0  0  0  0  0  0  0  0  0
  1  2  1  0  0  0  0
  2  3  1  0  0  0  0
  3  4  2  0  0  0  0
  2  5  1  0  0  0  0
  2  6  1  0  0  0  0
  1  7  1  0  0  0  0
  1  8  1  0  0  0  0
  1  9  1  0  0  0  0
  3 10  1  0  0  0  0
  4 11  1  0  0  0  0
  4 12  1  0  0  0  0
  5 13  1  0  0  0  0
  5 14  1  0  0  0  0
  5 15  1  0  0  0  0
  6 16  1  0  0  0  0
  6 17  1  0  0  0  0
  6 18  1  0  0  0  0
M  END
>  <Alias name>
3,3-Dimethyl-1-butene

>  <deltaH�(vap)>   kJ/mol
26.6

$$$$
Ethylvinylether
  ChemBrain IXL

 13 12  0  0  0  0  0  0  0  0  1 V2000
    2.1797    3.9659   -0.0908 C   0  0  0  0  0  0  0  0  0  0  0  0
    3.6144    3.4106   -0.0067 C   0  0  0  0  0  0  0  0  0  0  0  0
    4.5385    4.4939    0.3592 O   0  0  0  0  0  0  0  0  0  0  0  0
    5.9490    4.0957    0.4739 C   0  0  0  0  0  0  0  0  0  0  0  0
    6.8736    5.0011    0.8014 C   0  0  0  0  0  0  0  0  0  0  0  0
    1.4990    3.1679   -0.3604 H   0  0  0  0  0  0  0  0  0  0  0  0
    1.8940    4.3749    0.8704 H   0  0  0  0  0  0  0  0  0  0  0  0
    2.1378    4.7452   -0.8416 H   0  0  0  0  0  0  0  0  0  0  0  0
    3.6564    2.6312    0.7441 H   0  0  0  0  0  0  0  0  0  0  0  0
    3.9001    3.0016   -0.9679 H   0  0  0  0  0  0  0  0  0  0  0  0
    6.2381    3.0678    0.2927 H   0  0  0  0  0  0  0  0  0  0  0  0
    6.5846    6.0290    0.9826 H   0  0  0  0  0  0  0  0  0  0  0  0
    7.9127    4.7078    0.8859 H   0  0  0  0  0  0  0  0  0  0  0  0
  1  2  1  0  0  0  0
  2  3  1  0  0  0  0
  3  4  1  0  0  0  0
  4  5  2  0  0  0  0
  1  6  1  0  0  0  0
  1  7  1  0  0  0  0
  1  8  1  0  0  0  0
  2  9  1  0  0  0  0
  2 10  1  0  0  0  0
  4 11  1  0  0  0  0
  5 12  1  0  0  0  0
  5 13  1  0  0  0  0
M  END
>  <Alias name>
Ethyl vinyl ether

>  <deltaH�(vap)>   kJ/mol
26.6

$$$$
Perfluoropentane
  ChemBrain IXL

 17 16  0  0  0  0  0  0  0  0  1 V2000
    5.1193    4.6899   -0.4624 C   0  0  0  0  0  0  0  0  0  0  0  0
    3.8548    4.7414    0.4305 C   0  0  0  0  0  0  0  0  0  0  0  0
    6.3859    4.7400    0.4276 C   0  0  0  0  0  0  0  0  0  0  0  0
    5.1189    5.7543   -1.3104 F   0  0  0  0  0  0  0  0  0  0  0  0
    5.1178    3.5361   -1.1841 F   0  0  0  0  0  0  0  0  0  0  0  0
    2.5894    4.6916   -0.4554 C   0  0  0  0  0  0  0  0  0  0  0  0
    3.8543    3.6775    1.2783 F   0  0  0  0  0  0  0  0  0  0  0  0
    3.8554    5.8947    1.1521 F   0  0  0  0  0  0  0  0  0  0  0  0
    7.6492    4.6887   -0.4612 C   0  0  0  0  0  0  0  0  0  0  0  0
    6.3882    5.8932    1.1492 F   0  0  0  0  0  0  0  0  0  0  0  0
    6.3871    3.6760    1.2755 F   0  0  0  0  0  0  0  0  0  0  0  0
    2.5848    5.7558   -1.3027 F   0  0  0  0  0  0  0  0  0  0  0  0
    1.4825    4.7371    0.3336 F   0  0  0  0  0  0  0  0  0  0  0  0
    2.5836    3.5381   -1.1764 F   0  0  0  0  0  0  0  0  0  0  0  0
    7.6530    5.7529   -1.3084 F   0  0  0  0  0  0  0  0  0  0  0  0
    7.6519    3.5352   -1.1821 F   0  0  0  0  0  0  0  0  0  0  0  0
    8.7579    4.7329    0.3253 F   0  0  0  0  0  0  0  0  0  0  0  0
  1  2  1  0  0  0  0
  1  3  1  0  0  0  0
  1  4  1  0  0  0  0
  1  5  1  0  0  0  0
  2  6  1  0  0  0  0
  2  7  1  0  0  0  0
  2  8  1  0  0  0  0
  3  9  1  0  0  0  0
  3 10  1  0  0  0  0
  3 11  1  0  0  0  0
  6 12  1  0  0  0  0
  6 13  1  0  0  0  0
  6 14  1  0  0  0  0
  9 15  1  0  0  0  0
  9 16  1  0  0  0  0
  9 17  1  0  0  0  0
M  END
>  <Alias name>
Perfluoropentane

>  <deltaH�(vap)>   kJ/mol
26.6

$$$$
2-Butyne
  ChemBrain IXL

 10  9  0  0  0  0  0  0  0  0  1 V2000
    3.6260    3.5723    0.1343 C   0  0  0  0  0  0  0  0  0  0  0  0
    4.6749    4.0910   -0.1487 C   0  0  0  0  0  0  0  0  0  0  0  0
    2.2836    2.9084    0.4965 C   0  0  0  0  0  0  0  0  0  0  0  0
    6.0173    4.7549   -0.5108 C   0  0  0  0  0  0  0  0  0  0  0  0
    2.1184    2.0534   -0.1474 H   0  0  0  0  0  0  0  0  0  0  0  0
    2.3088    2.5831    1.5291 H   0  0  0  0  0  0  0  0  0  0  0  0
    1.4802    3.6220    0.3623 H   0  0  0  0  0  0  0  0  0  0  0  0
    6.1825    5.6099    0.1330 H   0  0  0  0  0  0  0  0  0  0  0  0
    5.9921    5.0802   -1.5435 H   0  0  0  0  0  0  0  0  0  0  0  0
    6.8207    4.0413   -0.3766 H   0  0  0  0  0  0  0  0  0  0  0  0
  1  2  3  0  0  0  0
  1  3  1  0  0  0  0
  2  4  1  0  0  0  0
  3  5  1  0  0  0  0
  3  6  1  0  0  0  0
  3  7  1  0  0  0  0
  4  8  1  0  0  0  0
  4  9  1  0  0  0  0
  4 10  1  0  0  0  0
M  END
>  <Alias name>
2-Butyne

>  <deltaH�(vap)>   kJ/mol
26.7

$$$$
trans-2-Pentene
  ChemBrain IXL

 15 14  0  0  0  0  0  0  0  0  1 V2000
    3.5140    4.6066    0.3544 C   0  0  0  0  0  0  0  0  0  0  0  0
    4.5748    3.9592   -0.1333 C   0  0  0  0  0  0  0  0  0  0  0  0
    5.7268    4.7212   -0.6650 C   0  0  0  0  0  0  0  0  0  0  0  0
    2.3621    3.8446    0.8861 C   0  0  0  0  0  0  0  0  0  0  0  0
    6.8122    3.7402   -1.1489 C   0  0  0  0  0  0  0  0  0  0  0  0
    3.4965    5.6895    0.3608 H   0  0  0  0  0  0  0  0  0  0  0  0
    4.5924    2.8763   -0.1397 H   0  0  0  0  0  0  0  0  0  0  0  0
    6.1330    5.3528    0.1153 H   0  0  0  0  0  0  0  0  0  0  0  0
    5.4007    5.3365   -1.4944 H   0  0  0  0  0  0  0  0  0  0  0  0
    2.5632    2.7835    0.8060 H   0  0  0  0  0  0  0  0  0  0  0  0
    2.2059    4.1050    1.9257 H   0  0  0  0  0  0  0  0  0  0  0  0
    1.4741    4.0878    0.3157 H   0  0  0  0  0  0  0  0  0  0  0  0
    7.6552    4.2978   -1.5380 H   0  0  0  0  0  0  0  0  0  0  0  0
    6.4061    3.1085   -1.9292 H   0  0  0  0  0  0  0  0  0  0  0  0
    7.1383    3.1248   -0.3195 H   0  0  0  0  0  0  0  0  0  0  0  0
  1  2  2  0  0  0  0
  2  3  1  0  0  0  0
  1  4  1  0  0  0  0
  3  5  1  0  0  0  0
  1  6  1  0  0  0  0
  2  7  1  0  0  0  0
  3  8  1  0  0  0  0
  3  9  1  0  0  0  0
  4 10  1  0  0  0  0
  4 11  1  0  0  0  0
  4 12  1  0  0  0  0
  5 13  1  0  0  0  0
  5 14  1  0  0  0  0
  5 15  1  0  0  0  0
M  END
>  <Alias name>
trans-2-Pentene

>  <deltaH�(vap)>   kJ/mol
26.7

$$$$
1,1-Dichloroethylene
  ChemBrain IXL

  6  5  0  0  0  0  0  0  0  0  1 V2000
    2.4079    2.8515    0.0845 C   0  0  0  0  0  0  0  0  0  0  0  0
    3.7359    2.9544   -0.0054 C   0  0  0  0  0  0  0  0  0  0  0  0
    4.5135    4.5582    0.0719 Cl  0  0  0  0  0  0  0  0  0  0  0  0
    4.7329    1.4882   -0.2028 Cl  0  0  0  0  0  0  0  0  0  0  0  0
    1.9358    1.8779    0.0376 H   0  0  0  0  0  0  0  0  0  0  0  0
    1.8027    3.7415    0.2043 H   0  0  0  0  0  0  0  0  0  0  0  0
  1  2  2  0  0  0  0
  2  3  1  0  0  0  0
  2  4  1  0  0  0  0
  1  5  1  0  0  0  0
  1  6  1  0  0  0  0
M  END
>  <Alias name>
Vinylidenechloride

>  <deltaH�(vap)>   kJ/mol
26.74

$$$$
1,2-Dichloro-1,1,2-trifluoroethane
  ChemBrain IXL

  8  7  0  0  0  0  0  0  0  0  1 V2000
    2.9022    3.1700    0.4242 C   0  0  0  0  0  0  0  0  0  0  0  0
    4.0079    3.2143   -0.6483 C   0  0  0  0  0  0  0  0  0  0  0  0
    2.5642    1.8766    0.6738 F   0  0  0  0  0  0  0  0  0  0  0  0
    3.3566    3.7487    1.5679 F   0  0  0  0  0  0  0  0  0  0  0  0
    1.4693    4.0565   -0.1621 Cl  0  0  0  0  0  0  0  0  0  0  0  0
    4.3489    4.5075   -0.8947 F   0  0  0  0  0  0  0  0  0  0  0  0
    5.4386    2.3228   -0.0644 Cl  0  0  0  0  0  0  0  0  0  0  0  0
    3.6448    2.7566   -1.5602 H   0  0  0  0  0  0  0  0  0  0  0  0
  1  2  1  0  0  0  0
  1  3  1  0  0  0  0
  1  4  1  0  0  0  0
  1  5  1  0  0  0  0
  2  6  1  0  0  0  0
  2  7  1  0  0  0  0
  2  8  1  0  0  0  0
M  END
>  <Alias name>
1,2-Dichloro-1,1,2-trifluoroethane

>  <deltaH�(vap)>   kJ/mol
26.8

$$$$
cis-2-Pentene
  ChemBrain IXL

 15 14  0  0  0  0  0  0  0  0  1 V2000
    3.4183    3.3053    0.3673 C   0  0  0  0  0  0  0  0  0  0  0  0
    4.7210    3.4897    0.1316 C   0  0  0  0  0  0  0  0  0  0  0  0
    5.2554    4.8590   -0.0607 C   0  0  0  0  0  0  0  0  0  0  0  0
    2.5034    4.4689    0.4372 C   0  0  0  0  0  0  0  0  0  0  0  0
    6.7718    4.7871   -0.3258 C   0  0  0  0  0  0  0  0  0  0  0  0
    3.0308    2.3040    0.5073 H   0  0  0  0  0  0  0  0  0  0  0  0
    5.3870    2.6373    0.0810 H   0  0  0  0  0  0  0  0  0  0  0  0
    4.7630    5.3233   -0.9062 H   0  0  0  0  0  0  0  0  0  0  0  0
    5.0725    5.4464    0.8306 H   0  0  0  0  0  0  0  0  0  0  0  0
    1.4960    4.1246    0.6351 H   0  0  0  0  0  0  0  0  0  0  0  0
    2.8214    5.1310    1.2332 H   0  0  0  0  0  0  0  0  0  0  0  0
    2.5241    5.0018   -0.5055 H   0  0  0  0  0  0  0  0  0  0  0  0
    7.1614    5.7878   -0.4661 H   0  0  0  0  0  0  0  0  0  0  0  0
    6.9551    4.2001   -1.2172 H   0  0  0  0  0  0  0  0  0  0  0  0
    7.2646    4.3232    0.5197 H   0  0  0  0  0  0  0  0  0  0  0  0
  1  2  2  0  0  0  0
  2  3  1  0  0  0  0
  1  4  1  0  0  0  0
  3  5  1  0  0  0  0
  1  6  1  0  0  0  0
  2  7  1  0  0  0  0
  3  8  1  0  0  0  0
  3  9  1  0  0  0  0
  4 10  1  0  0  0  0
  4 11  1  0  0  0  0
  4 12  1  0  0  0  0
  5 13  1  0  0  0  0
  5 14  1  0  0  0  0
  5 15  1  0  0  0  0
M  END
>  <Alias name>
cis-2-Pentene

>  <deltaH�(vap)>   kJ/mol
26.8

$$$$
1,2-Dichlorohexafluoropropane
  ChemBrain IXL

 11 10  0  0  0  0  0  0  0  0  1 V2000
    3.7855    2.9545    0.0923 C   0  0  0  0  0  0  0  0  0  0  0  0
    4.4091    4.0061   -0.8456 C   0  0  0  0  0  0  0  0  0  0  0  0
    2.5015    3.5266    0.7239 C   0  0  0  0  0  0  0  0  0  0  0  0
    4.6724    2.6399    1.0742 F   0  0  0  0  0  0  0  0  0  0  0  0
    3.3864    1.4874   -0.8409 Cl  0  0  0  0  0  0  0  0  0  0  0  0
    4.7134    5.1245   -0.1342 F   0  0  0  0  0  0  0  0  0  0  0  0
    3.5222    4.3207   -1.8275 F   0  0  0  0  0  0  0  0  0  0  0  0
    5.5422    3.5012   -1.4031 F   0  0  0  0  0  0  0  0  0  0  0  0
    1.6144    3.8407   -0.2579 F   0  0  0  0  0  0  0  0  0  0  0  0
    2.8057    4.6453    1.4350 F   0  0  0  0  0  0  0  0  0  0  0  0
    1.7799    2.3094    1.8103 Cl  0  0  0  0  0  0  0  0  0  0  0  0
  1  2  1  0  0  0  0
  1  3  1  0  0  0  0
  1  4  1  0  0  0  0
  1  5  1  0  0  0  0
  2  6  1  0  0  0  0
  2  7  1  0  0  0  0
  2  8  1  0  0  0  0
  3  9  1  0  0  0  0
  3 10  1  0  0  0  0
  3 11  1  0  0  0  0
M  END
>  <Alias name>
1,2-Dichlorohexafluoropropane

>  <deltaH�(vap)>   kJ/mol
26.9

$$$$
Acetaldehyde
  ChemBrain IXL

  7  6  0  0  0  0  0  0  0  0  1 V2000
    3.4160    2.6195    0.0177 C   0  0  0  0  0  0  0  0  0  0  0  0
    3.9716    1.5659   -0.2460 O   0  0  0  0  0  0  0  0  0  0  0  0
    1.8794    2.7170   -0.0445 C   0  0  0  0  0  0  0  0  0  0  0  0
    4.0012    3.4840    0.2947 H   0  0  0  0  0  0  0  0  0  0  0  0
    1.4605    1.7288   -0.1638 H   0  0  0  0  0  0  0  0  0  0  0  0
    1.5093    3.1569    0.8698 H   0  0  0  0  0  0  0  0  0  0  0  0
    1.5914    3.3338   -0.8831 H   0  0  0  0  0  0  0  0  0  0  0  0
  1  2  2  0  0  0  0
  1  3  1  0  0  0  0
  1  4  1  0  0  0  0
  3  5  1  0  0  0  0
  3  6  1  0  0  0  0
  3  7  1  0  0  0  0
M  END
>  <Alias name>
Acetaldehyde

>  <deltaH�(vap)>   kJ/mol
26.9

$$$$
2-Methyl-1-buten-3-yne
  ChemBrain IXL

 11 10  0  0  0  0  0  0  0  0  1 V2000
    3.5288    4.1123    0.2501 C   0  0  0  0  0  0  0  0  0  0  0  0
    4.9363    4.5682    0.2130 C   0  0  0  0  0  0  0  0  0  0  0  0
    2.4298    5.0895    0.0839 C   0  0  0  0  0  0  0  0  0  0  0  0
    6.0814    4.9390    0.1828 C   0  0  0  0  0  0  0  0  0  0  0  0
    3.2504    2.8196    0.4334 C   0  0  0  0  0  0  0  0  0  0  0  0
    1.4782    4.5755    0.1391 H   0  0  0  0  0  0  0  0  0  0  0  0
    2.4851    5.8321    0.8703 H   0  0  0  0  0  0  0  0  0  0  0  0
    2.5219    5.5761   -0.8792 H   0  0  0  0  0  0  0  0  0  0  0  0
    7.1114    5.2726    0.1556 H   0  0  0  0  0  0  0  0  0  0  0  0
    4.0546    2.1044    0.5550 H   0  0  0  0  0  0  0  0  0  0  0  0
    2.2205    2.4860    0.4606 H   0  0  0  0  0  0  0  0  0  0  0  0
  1  2  1  0  0  0  0
  1  3  1  0  0  0  0
  2  4  3  0  0  0  0
  1  5  2  0  0  0  0
  3  6  1  0  0  0  0
  3  7  1  0  0  0  0
  3  8  1  0  0  0  0
  4  9  1  0  0  0  0
  5 10  1  0  0  0  0
  5 11  1  0  0  0  0
M  END
>  <Alias name>
Isopropenylacetylene

>  <deltaH�(vap)>   kJ/mol
27

$$$$
Ethylamine
  ChemBrain IXL

 10  9  0  0  0  0  0  0  0  0  1 V2000
    3.5752    2.6814   -0.2458 C   0  0  0  0  0  0  0  0  0  0  0  0
    4.5437    3.7858   -0.1906 N   0  0  0  0  0  0  0  0  0  0  0  0
    2.2016    3.1777    0.2458 C   0  0  0  0  0  0  0  0  0  0  0  0
    4.2278    4.5400   -0.7817 H   0  0  0  0  0  0  0  0  0  0  0  0
    5.4432    3.4607   -0.5120 H   0  0  0  0  0  0  0  0  0  0  0  0
    3.9145    1.8716    0.3882 H   0  0  0  0  0  0  0  0  0  0  0  0
    3.4876    2.3287   -1.2660 H   0  0  0  0  0  0  0  0  0  0  0  0
    1.4881    2.3640    0.2052 H   0  0  0  0  0  0  0  0  0  0  0  0
    2.2892    3.5304    1.2660 H   0  0  0  0  0  0  0  0  0  0  0  0
    1.8622    3.9874   -0.3882 H   0  0  0  0  0  0  0  0  0  0  0  0
  1  2  1  0  0  0  0
  1  3  1  0  0  0  0
  2  4  1  0  0  0  0
  2  5  1  0  0  0  0
  1  6  1  0  0  0  0
  1  7  1  0  0  0  0
  3  8  1  0  0  0  0
  3  9  1  0  0  0  0
  3 10  1  0  0  0  0
M  END
>  <Alias name>
Ethylamine

>  <deltaH�(vap)>   kJ/mol
27.08

$$$$
2-Methyl-2-butene
  ChemBrain IXL

 15 14  0  0  0  0  0  0  0  0  1 V2000
    2.3406    4.1351    0.8842 C   0  0  0  0  0  0  0  0  0  0  0  0
    3.5834    4.6207    0.2438 C   0  0  0  0  0  0  0  0  0  0  0  0
    4.4799    3.7476   -0.2210 C   0  0  0  0  0  0  0  0  0  0  0  0
    4.2312    2.2940   -0.0958 C   0  0  0  0  0  0  0  0  0  0  0  0
    5.7227    4.2331   -0.8615 C   0  0  0  0  0  0  0  0  0  0  0  0
    2.3339    3.0521    0.8843 H   0  0  0  0  0  0  0  0  0  0  0  0
    2.2952    4.4965    1.9042 H   0  0  0  0  0  0  0  0  0  0  0  0
    1.4835    4.5014    0.3329 H   0  0  0  0  0  0  0  0  0  0  0  0
    3.7654    5.6843    0.1521 H   0  0  0  0  0  0  0  0  0  0  0  0
    5.0613    1.7473   -0.5257 H   0  0  0  0  0  0  0  0  0  0  0  0
    4.1308    2.0338    0.9507 H   0  0  0  0  0  0  0  0  0  0  0  0
    3.3193    2.0373   -0.6207 H   0  0  0  0  0  0  0  0  0  0  0  0
    5.7294    5.3161   -0.8617 H   0  0  0  0  0  0  0  0  0  0  0  0
    5.7681    3.8717   -1.8814 H   0  0  0  0  0  0  0  0  0  0  0  0
    6.5799    3.8669   -0.3102 H   0  0  0  0  0  0  0  0  0  0  0  0
  1  2  1  0  0  0  0
  2  3  2  0  0  0  0
  3  4  1  0  0  0  0
  3  5  1  0  0  0  0
  1  6  1  0  0  0  0
  1  7  1  0  0  0  0
  1  8  1  0  0  0  0
  2  9  1  0  0  0  0
  4 10  1  0  0  0  0
  4 11  1  0  0  0  0
  4 12  1  0  0  0  0
  5 13  1  0  0  0  0
  5 14  1  0  0  0  0
  5 15  1  0  0  0  0
M  END
>  <Alias name>
Trimethylethylene

>  <deltaH�(vap)>   kJ/mol
27.1

$$$$
Diethylether
  ChemBrain IXL

 15 14  0  0  0  0  0  0  0  0  1 V2000
    2.4787    3.7180    0.3718 C   0  0  0  0  0  0  0  0  0  0  0  0
    3.5158    4.7891   -0.0179 C   0  0  0  0  0  0  0  0  0  0  0  0
    4.8635    4.2032    0.0205 O   0  0  0  0  0  0  0  0  0  0  0  0
    5.9523    5.1254   -0.3329 C   0  0  0  0  0  0  0  0  0  0  0  0
    7.3005    4.3836   -0.2515 C   0  0  0  0  0  0  0  0  0  0  0  0
    2.5330    2.8942   -0.3244 H   0  0  0  0  0  0  0  0  0  0  0  0
    2.6876    3.3607    1.3694 H   0  0  0  0  0  0  0  0  0  0  0  0
    1.4886    4.1485    0.3436 H   0  0  0  0  0  0  0  0  0  0  0  0
    3.3069    5.1464   -1.0155 H   0  0  0  0  0  0  0  0  0  0  0  0
    3.4614    5.6130    0.6783 H   0  0  0  0  0  0  0  0  0  0  0  0
    5.9571    5.9575    0.3557 H   0  0  0  0  0  0  0  0  0  0  0  0
    5.8025    5.4909   -1.3381 H   0  0  0  0  0  0  0  0  0  0  0  0
    7.4503    4.0182    0.7537 H   0  0  0  0  0  0  0  0  0  0  0  0
    7.2958    3.5516   -0.9401 H   0  0  0  0  0  0  0  0  0  0  0  0
    8.1005    5.0612   -0.5112 H   0  0  0  0  0  0  0  0  0  0  0  0
  1  2  1  0  0  0  0
  2  3  1  0  0  0  0
  3  4  1  0  0  0  0
  4  5  1  0  0  0  0
  1  6  1  0  0  0  0
  1  7  1  0  0  0  0
  1  8  1  0  0  0  0
  2  9  1  0  0  0  0
  2 10  1  0  0  0  0
  4 11  1  0  0  0  0
  4 12  1  0  0  0  0
  5 13  1  0  0  0  0
  5 14  1  0  0  0  0
  5 15  1  0  0  0  0
M  END
>  <Alias name>
Ethyl ether

>  <deltaH�(vap)>   kJ/mol
27.1

$$$$
1,2-Dichloro-1,2-difluoroethene
  ChemBrain IXL

  6  5  0  0  0  0  0  0  0  0  1 V2000
    2.4829    2.9714    0.0000 C   0  0  0  0  0  0  0  0  0  0  0  0
    3.8139    2.8690    0.0177 C   0  0  0  0  0  0  0  0  0  0  0  0
    1.4752    1.4993   -0.0147 Cl  0  0  0  0  0  0  0  0  0  0  0  0
    1.8952    4.1978   -0.0068 F   0  0  0  0  0  0  0  0  0  0  0  0
    4.4016    1.6426    0.0245 F   0  0  0  0  0  0  0  0  0  0  0  0
    4.8215    4.3411    0.0324 Cl  0  0  0  0  0  0  0  0  0  0  0  0
  1  2  2  0  0  0  0
  1  3  1  0  0  0  0
  1  4  1  0  0  0  0
  2  5  1  0  0  0  0
  2  6  1  0  0  0  0
M  END
>  <Alias name>
1,2-Dichloro-1,2-difluoroethene

>  <deltaH�(vap)>   kJ/mol
27.2

$$$$
Ethanethiol
  ChemBrain IXL

  9  8  0  0  0  0  0  0  0  0  1 V2000
    3.5910    3.7574   -0.0951 C   0  0  0  0  0  0  0  0  0  0  0  0
    2.2294    3.0678    0.1172 C   0  0  0  0  0  0  0  0  0  0  0  0
    4.8132    2.5295   -0.6424 S   0  0  0  0  0  0  0  0  0  0  0  0
    5.8665    3.3505   -0.7511 H   0  0  0  0  0  0  0  0  0  0  0  0
    3.9189    4.2030    0.8358 H   0  0  0  0  0  0  0  0  0  0  0  0
    3.4914    4.5284   -0.8490 H   0  0  0  0  0  0  0  0  0  0  0  0
    2.3289    2.2968    0.8712 H   0  0  0  0  0  0  0  0  0  0  0  0
    1.5010    3.7998    0.4433 H   0  0  0  0  0  0  0  0  0  0  0  0
    1.9013    2.6222   -0.8138 H   0  0  0  0  0  0  0  0  0  0  0  0
  1  2  1  0  0  0  0
  1  3  1  0  0  0  0
  3  4  1  0  0  0  0
  1  5  1  0  0  0  0
  1  6  1  0  0  0  0
  2  7  1  0  0  0  0
  2  8  1  0  0  0  0
  2  9  1  0  0  0  0
M  END
>  <Alias name>
Ethanethiol

>  <deltaH�(vap)>   kJ/mol
27.3

$$$$
Dichloroacetylene
  ChemBrain IXL

  4  3  0  0  0  0  0  0  0  0  1 V2000
    3.2795    3.6050    0.0501 C   0  0  0  0  0  0  0  0  0  0  0  0
    4.4798    3.5666   -0.0365 C   0  0  0  0  0  0  0  0  0  0  0  0
    1.5011    3.6619    0.1783 Cl  0  0  0  0  0  0  0  0  0  0  0  0
    6.2583    3.5097   -0.1647 Cl  0  0  0  0  0  0  0  0  0  0  0  0
  1  2  3  0  0  0  0
  1  3  1  0  0  0  0
  2  4  1  0  0  0  0
M  END
>  <Alias name>
Dichloroacetylene

>  <deltaH�(vap)>   kJ/mol
27.4

$$$$
Spiro(2,2)pentane
  ChemBrain IXL

 13 14  0  0  0  0  0  0  0  0  1 V2000
    2.4822    3.5882   -0.8602 C   0  0  0  0  0  0  0  0  0  0  0  0
    2.9053    2.3019   -0.0817 C   0  0  0  0  0  0  0  0  0  0  0  0
    3.7522    3.5739   -0.0071 C   0  0  0  0  0  0  0  0  0  0  0  0
    5.2059    3.9802   -0.2568 C   0  0  0  0  0  0  0  0  0  0  0  0
    4.4424    4.4871    1.0080 C   0  0  0  0  0  0  0  0  0  0  0  0
    1.6962    4.2000   -0.4353 H   0  0  0  0  0  0  0  0  0  0  0  0
    2.6880    3.6234   -1.9228 H   0  0  0  0  0  0  0  0  0  0  0  0
    2.2545    2.0806    0.7551 H   0  0  0  0  0  0  0  0  0  0  0  0
    3.2449    1.5076   -0.7347 H   0  0  0  0  0  0  0  0  0  0  0  0
    5.9004    3.1587   -0.1319 H   0  0  0  0  0  0  0  0  0  0  0  0
    5.3156    4.6669   -1.0869 H   0  0  0  0  0  0  0  0  0  0  0  0
    4.8007    4.0389    1.9264 H   0  0  0  0  0  0  0  0  0  0  0  0
    4.2183    5.5458    0.9679 H   0  0  0  0  0  0  0  0  0  0  0  0
  1  2  1  0  0  0  0
  2  3  1  0  0  0  0
  1  3  1  0  0  0  0
  3  4  1  0  0  0  0
  3  5  1  0  0  0  0
  4  5  1  0  0  0  0
  1  6  1  0  0  0  0
  1  7  1  0  0  0  0
  2  8  1  0  0  0  0
  2  9  1  0  0  0  0
  4 10  1  0  0  0  0
  4 11  1  0  0  0  0
  5 12  1  0  0  0  0
  5 13  1  0  0  0  0
M  END
>  <Alias name>
Spiro[2.2]pentane

>  <deltaH�(vap)>   kJ/mol
27.5

$$$$
Carbon disulfide
  ChemBrain IXL

  3  2  0  0  0  0  0  0  0  0  1 V2000
    1.4829    2.9453   -0.0412 S   0  0  0  0  0  0  0  0  0  0  0  0
    3.1926    2.9514   -0.0078 C   0  0  0  0  0  0  0  0  0  0  0  0
    4.9023    2.9575    0.0257 S   0  0  0  0  0  0  0  0  0  0  0  0
  1  2  2  0  0  0  0
  2  3  2  0  0  0  0
M  END
>  <Alias name>
Carbon disulfide

>  <deltaH�(vap)>   kJ/mol
27.522

$$$$
2-Chloropropane
  ChemBrain IXL

 11 10  0  0  0  0  0  0  0  0  1 V2000
    2.1636    3.2990    0.4070 C   0  0  0  0  0  0  0  0  0  0  0  0
    3.3521    2.7373   -0.3976 C   0  0  0  0  0  0  0  0  0  0  0  0
    4.3225    3.8822   -0.7481 C   0  0  0  0  0  0  0  0  0  0  0  0
    4.2055    1.5123    0.5789 Cl  0  0  0  0  0  0  0  0  0  0  0  0
    1.4818    2.4944    0.6531 H   0  0  0  0  0  0  0  0  0  0  0  0
    2.5284    3.7548    1.3192 H   0  0  0  0  0  0  0  0  0  0  0  0
    1.6455    4.0426   -0.1858 H   0  0  0  0  0  0  0  0  0  0  0  0
    2.9871    2.2816   -1.3097 H   0  0  0  0  0  0  0  0  0  0  0  0
    3.8045    4.6257   -1.3411 H   0  0  0  0  0  0  0  0  0  0  0  0
    5.1574    3.4873   -1.3136 H   0  0  0  0  0  0  0  0  0  0  0  0
    4.6876    4.3380    0.1639 H   0  0  0  0  0  0  0  0  0  0  0  0
  1  2  1  0  0  0  0
  2  3  1  0  0  0  0
  2  4  1  0  0  0  0
  1  5  1  0  0  0  0
  1  6  1  0  0  0  0
  1  7  1  0  0  0  0
  2  8  1  0  0  0  0
  3  9  1  0  0  0  0
  3 10  1  0  0  0  0
  3 11  1  0  0  0  0
M  END
>  <Alias name>
2-Chloropropane

>  <deltaH�(vap)>   kJ/mol
27.6

$$$$
Methyl propyl ether
  ChemBrain IXL

 15 14  0  0  0  0  0  0  0  0  1 V2000
    4.8519    4.6983    0.0000 C   0  0  0  0  0  0  0  0  0  0  0  0
    3.6211    3.7723    0.0468 C   0  0  0  0  0  0  0  0  0  0  0  0
    6.0773    3.8883    0.0653 O   0  0  0  0  0  0  0  0  0  0  0  0
    2.3365    4.6207   -0.0216 C   0  0  0  0  0  0  0  0  0  0  0  0
    7.3326    4.6536    0.0283 C   0  0  0  0  0  0  0  0  0  0  0  0
    4.8237    5.3790    0.8419 H   0  0  0  0  0  0  0  0  0  0  0  0
    4.8424    5.2650   -0.9229 H   0  0  0  0  0  0  0  0  0  0  0  0
    3.6307    3.2056    0.9695 H   0  0  0  0  0  0  0  0  0  0  0  0
    3.6494    3.0917   -0.7951 H   0  0  0  0  0  0  0  0  0  0  0  0
    1.4718    3.9696    0.0112 H   0  0  0  0  0  0  0  0  0  0  0  0
    2.3082    5.3013    0.8204 H   0  0  0  0  0  0  0  0  0  0  0  0
    2.3269    5.1874   -0.9444 H   0  0  0  0  0  0  0  0  0  0  0  0
    7.1322    5.6776    0.3190 H   0  0  0  0  0  0  0  0  0  0  0  0
    7.7438    4.6373   -0.9734 H   0  0  0  0  0  0  0  0  0  0  0  0
    8.0374    4.2249    0.7298 H   0  0  0  0  0  0  0  0  0  0  0  0
  1  2  1  0  0  0  0
  1  3  1  0  0  0  0
  2  4  1  0  0  0  0
  3  5  1  0  0  0  0
  1  6  1  0  0  0  0
  1  7  1  0  0  0  0
  2  8  1  0  0  0  0
  2  9  1  0  0  0  0
  4 10  1  0  0  0  0
  4 11  1  0  0  0  0
  4 12  1  0  0  0  0
  5 13  1  0  0  0  0
  5 14  1  0  0  0  0
  5 15  1  0  0  0  0
M  END
>  <Alias name>
Methylpropylether

>  <deltaH�(vap)>   kJ/mol
27.6

$$$$
2,2-Dimethylbutane
  ChemBrain IXL

 20 19  0  0  0  0  0  0  0  0  1 V2000
    3.0006    4.8792    1.0698 C   0  0  0  0  0  0  0  0  0  0  0  0
    3.2583    3.7439    0.0513 C   0  0  0  0  0  0  0  0  0  0  0  0
    4.7925    3.4696   -0.0526 C   0  0  0  0  0  0  0  0  0  0  0  0
    5.5465    4.7562   -0.4748 C   0  0  0  0  0  0  0  0  0  0  0  0
    2.6921    4.1533   -1.3364 C   0  0  0  0  0  0  0  0  0  0  0  0
    2.5449    2.4576    0.5311 C   0  0  0  0  0  0  0  0  0  0  0  0
    1.9385    5.0641    1.1426 H   0  0  0  0  0  0  0  0  0  0  0  0
    3.5007    5.7786    0.7411 H   0  0  0  0  0  0  0  0  0  0  0  0
    3.3826    4.5885    2.0373 H   0  0  0  0  0  0  0  0  0  0  0  0
    4.9700    2.6946   -0.7845 H   0  0  0  0  0  0  0  0  0  0  0  0
    5.1612    3.1427    0.9092 H   0  0  0  0  0  0  0  0  0  0  0  0
    5.3567    5.5394    0.2428 H   0  0  0  0  0  0  0  0  0  0  0  0
    5.2110    5.0712   -1.4488 H   0  0  0  0  0  0  0  0  0  0  0  0
    6.6065    4.5533   -0.5110 H   0  0  0  0  0  0  0  0  0  0  0  0
    3.1485    5.0754   -1.6583 H   0  0  0  0  0  0  0  0  0  0  0  0
    1.6227    4.2913   -1.2618 H   0  0  0  0  0  0  0  0  0  0  0  0
    2.9041    3.3756   -2.0564 H   0  0  0  0  0  0  0  0  0  0  0  0
    2.7309    1.6587   -0.1720 H   0  0  0  0  0  0  0  0  0  0  0  0
    2.9235    2.1768    1.5033 H   0  0  0  0  0  0  0  0  0  0  0  0
    1.4817    2.6384    0.5974 H   0  0  0  0  0  0  0  0  0  0  0  0
  1  2  1  0  0  0  0
  2  3  1  0  0  0  0
  3  4  1  0  0  0  0
  2  5  1  0  0  0  0
  2  6  1  0  0  0  0
  1  7  1  0  0  0  0
  1  8  1  0  0  0  0
  1  9  1  0  0  0  0
  3 10  1  0  0  0  0
  3 11  1  0  0  0  0
  4 12  1  0  0  0  0
  4 13  1  0  0  0  0
  4 14  1  0  0  0  0
  5 15  1  0  0  0  0
  5 16  1  0  0  0  0
  5 17  1  0  0  0  0
  6 18  1  0  0  0  0
  6 19  1  0  0  0  0
  6 20  1  0  0  0  0
M  END
>  <Alias name>
Neohexane

>  <deltaH�(vap)>   kJ/mol
27.7

$$$$
Methylenecyclobutane
  ChemBrain IXL

 13 13  0  0  0  0  0  0  0  0  1 V2000
    2.3725    3.0218   -0.7242 C   0  0  0  0  0  0  0  0  0  0  0  0
    3.6864    3.3700   -0.2705 C   0  0  0  0  0  0  0  0  0  0  0  0
    4.1365    4.4700    0.3700 C   0  0  0  0  0  0  0  0  0  0  0  0
    4.8681    2.7006   -0.3390 C   0  0  0  0  0  0  0  0  0  0  0  0
    5.4844    3.8467    0.3604 C   0  0  0  0  0  0  0  0  0  0  0  0
    2.1781    2.0502   -1.2431 H   0  0  0  0  0  0  0  0  0  0  0  0
    1.5071    3.7142   -0.5722 H   0  0  0  0  0  0  0  0  0  0  0  0
    4.0235    5.3565   -0.2654 H   0  0  0  0  0  0  0  0  0  0  0  0
    3.6655    4.5654    1.3529 H   0  0  0  0  0  0  0  0  0  0  0  0
    4.8241    1.7687    0.2326 H   0  0  0  0  0  0  0  0  0  0  0  0
    5.1789    2.5677   -1.3823 H   0  0  0  0  0  0  0  0  0  0  0  0
    5.8245    3.5940    1.3350 H   0  0  0  0  0  0  0  0  0  0  0  0
    6.1771    4.3734   -0.2458 H   0  0  0  0  0  0  0  0  0  0  0  0
  1  2  2  0  0  0  0
  2  3  1  0  0  0  0
  2  4  1  0  0  0  0
  4  5  1  0  0  0  0
  5  3  1  0  0  0  0
  1  6  1  0  0  0  0
  1  7  1  0  0  0  0
  3  8  1  0  0  0  0
  3  9  1  0  0  0  0
  4 10  1  0  0  0  0
  4 11  1  0  0  0  0
  5 12  1  0  0  0  0
  5 13  1  0  0  0  0
M  END
>  <Alias name>
Methylenecyclobutane

>  <deltaH�(vap)>   kJ/mol
27.7

$$$$
trans-Piperylene
  ChemBrain IXL

 13 12  0  0  0  0  0  0  0  0  1 V2000
    2.3177    4.5526    1.7107 C   0  0  0  0  0  0  0  0  0  0  0  0
    3.0864    3.7011    1.0276 C   0  0  0  0  0  0  0  0  0  0  0  0
    4.2346    4.2069    0.2417 C   0  0  0  0  0  0  0  0  0  0  0  0
    5.0036    3.3551   -0.4416 C   0  0  0  0  0  0  0  0  0  0  0  0
    6.1520    3.8605   -1.2277 C   0  0  0  0  0  0  0  0  0  0  0  0
    1.4779    4.1822    2.2855 H   0  0  0  0  0  0  0  0  0  0  0  0
    2.5338    5.6137    1.6900 H   0  0  0  0  0  0  0  0  0  0  0  0
    2.8700    2.6401    1.0485 H   0  0  0  0  0  0  0  0  0  0  0  0
    4.4508    5.2680    0.2209 H   0  0  0  0  0  0  0  0  0  0  0  0
    4.7873    2.2941   -0.4207 H   0  0  0  0  0  0  0  0  0  0  0  0
    6.2113    4.9377   -1.1298 H   0  0  0  0  0  0  0  0  0  0  0  0
    6.0183    3.5998   -2.2702 H   0  0  0  0  0  0  0  0  0  0  0  0
    7.0667    3.4137   -0.8584 H   0  0  0  0  0  0  0  0  0  0  0  0
  1  2  2  0  0  0  0
  2  3  1  0  0  0  0
  3  4  2  0  0  0  0
  4  5  1  0  0  0  0
  1  6  1  0  0  0  0
  1  7  1  0  0  0  0
  2  8  1  0  0  0  0
  3  9  1  0  0  0  0
  4 10  1  0  0  0  0
  5 11  1  0  0  0  0
  5 12  1  0  0  0  0
  5 13  1  0  0  0  0
M  END
>  <Alias name>
trans-1,3-Pentadiene

>  <deltaH�(vap)>   kJ/mol
27.8

$$$$
1,2,2-Trimethylcyclopropene
  ChemBrain IXL

 16 16  0  0  0  0  0  0  0  0  1 V2000
    4.3273    2.8965   -0.2602 C   0  0  0  0  0  0  0  0  0  0  0  0
    4.2455    4.0119   -0.4107 C   0  0  0  0  0  0  0  0  0  0  0  0
    5.1284    3.5135   -0.7520 C   0  0  0  0  0  0  0  0  0  0  0  0
    3.3043    2.3336   -1.0827 C   0  0  0  0  0  0  0  0  0  0  0  0
    4.5298    2.5904    1.2387 C   0  0  0  0  0  0  0  0  0  0  0  0
    3.3783    5.4550   -0.2758 C   0  0  0  0  0  0  0  0  0  0  0  0
    6.1796    3.6053   -1.2728 H   0  0  0  0  0  0  0  0  0  0  0  0
    3.6879    1.5330   -1.6771 H   0  0  0  0  0  0  0  0  0  0  0  0
    2.5225    2.0074   -0.4630 H   0  0  0  0  0  0  0  0  0  0  0  0
    2.9408    3.1389   -1.7586 H   0  0  0  0  0  0  0  0  0  0  0  0
    4.8208    1.5700    1.3780 H   0  0  0  0  0  0  0  0  0  0  0  0
    5.3312    3.2493    1.6487 H   0  0  0  0  0  0  0  0  0  0  0  0
    3.6167    2.7882    1.7504 H   0  0  0  0  0  0  0  0  0  0  0  0
    2.4471    5.2658    0.2217 H   0  0  0  0  0  0  0  0  0  0  0  0
    3.1595    5.8818   -1.2773 H   0  0  0  0  0  0  0  0  0  0  0  0
    3.9392    6.2138    0.3081 H   0  0  0  0  0  0  0  0  0  0  0  0
  1  2  1  0  0  0  0
  2  3  2  0  0  0  0
  3  1  1  0  0  0  0
  1  4  1  0  0  0  0
  1  5  1  0  0  0  0
  2  6  1  0  0  0  0
  3  7  1  0  0  0  0
  4  8  1  0  0  0  0
  4  9  1  0  0  0  0
  4 10  1  0  0  0  0
  5 11  1  0  0  0  0
  5 12  1  0  0  0  0
  5 13  1  0  0  0  0
  6 14  1  0  0  0  0
  6 15  1  0  0  0  0
  6 16  1  0  0  0  0
M  END
>  <Alias name>
1,2,2-Trimethylcyclopropene

>  <deltaH�(vap)>   kJ/mol
27.9

$$$$
Dimethylsulfide
  ChemBrain IXL

  9  8  0  0  0  0  0  0  0  0  1 V2000
    2.4216    3.3903   -0.0242 C   0  0  0  0  0  0  0  0  0  0  0  0
    3.7395    2.4046   -0.7938 S   0  0  0  0  0  0  0  0  0  0  0  0
    5.1149    3.5577   -0.5118 C   0  0  0  0  0  0  0  0  0  0  0  0
    1.4832    2.8540   -0.0921 H   0  0  0  0  0  0  0  0  0  0  0  0
    2.6629    3.5654    1.0169 H   0  0  0  0  0  0  0  0  0  0  0  0
    2.3332    4.3391   -0.5388 H   0  0  0  0  0  0  0  0  0  0  0  0
    4.9036    4.4989   -1.0041 H   0  0  0  0  0  0  0  0  0  0  0  0
    6.0276    3.1364   -0.9147 H   0  0  0  0  0  0  0  0  0  0  0  0
    5.2333    3.7251    0.5516 H   0  0  0  0  0  0  0  0  0  0  0  0
  1  2  1  0  0  0  0
  2  3  1  0  0  0  0
  1  4  1  0  0  0  0
  1  5  1  0  0  0  0
  1  6  1  0  0  0  0
  3  7  1  0  0  0  0
  3  8  1  0  0  0  0
  3  9  1  0  0  0  0
M  END
>  <Alias name>
Dimethyl sulfide

>  <deltaH�(vap)>   kJ/mol
27.9

$$$$
Propylene oxide
  ChemBrain IXL

 10 10  0  0  0  0  0  0  0  0  1 V2000
    3.3820    3.5147   -0.4200 C   0  0  0  0  0  0  0  0  0  0  0  0
    2.0103    2.9093   -0.3819 C   0  0  0  0  0  0  0  0  0  0  0  0
    2.2544    4.2469    0.2282 O   0  0  0  0  0  0  0  0  0  0  0  0
    4.4162    3.0469    0.6227 C   0  0  0  0  0  0  0  0  0  0  0  0
    3.7041    4.0084   -1.3284 H   0  0  0  0  0  0  0  0  0  0  0  0
    1.5034    2.8949   -1.3387 H   0  0  0  0  0  0  0  0  0  0  0  0
    1.9111    2.0733    0.2994 H   0  0  0  0  0  0  0  0  0  0  0  0
    4.5846    3.8372    1.3437 H   0  0  0  0  0  0  0  0  0  0  0  0
    5.3477    2.8077    0.1250 H   0  0  0  0  0  0  0  0  0  0  0  0
    4.0429    2.1671    1.1322 H   0  0  0  0  0  0  0  0  0  0  0  0
  1  2  1  0  0  0  0
  1  3  1  0  0  0  0
  1  4  1  0  0  0  0
  2  3  1  0  0  0  0
  1  5  1  0  0  0  0
  2  6  1  0  0  0  0
  2  7  1  0  0  0  0
  4  8  1  0  0  0  0
  4  9  1  0  0  0  0
  4 10  1  0  0  0  0
M  END
>  <Alias name>
Methyloxiran

>  <deltaH�(vap)>   kJ/mol
27.9

$$$$
Iodomethane
  ChemBrain IXL

  5  4  0  0  0  0  0  0  0  0  1 V2000
    2.0035    2.7369   -0.0358 C   0  0  0  0  0  0  0  0  0  0  0  0
    4.0568    2.5149   -0.5145 I   0  0  0  0  0  0  0  0  0  0  0  0
    1.5665    1.7618    0.1409 H   0  0  0  0  0  0  0  0  0  0  0  0
    1.9042    3.3438    0.8557 H   0  0  0  0  0  0  0  0  0  0  0  0
    1.4908    3.2184   -0.8593 H   0  0  0  0  0  0  0  0  0  0  0  0
  1  2  1  0  0  0  0
  1  3  1  0  0  0  0
  1  4  1  0  0  0  0
  1  5  1  0  0  0  0
M  END
>  <Alias name>
Methyl iodide

>  <deltaH�(vap)>   kJ/mol
27.97

$$$$
1,1-Dimethylcumulene
  ChemBrain IXL

 13 12  0  0  0  0  0  0  0  0  1 V2000
    3.2060    3.4836   -0.1515 C   0  0  0  0  0  0  0  0  0  0  0  0
    4.4928    3.1538   -0.2833 C   0  0  0  0  0  0  0  0  0  0  0  0
    5.7797    2.8239   -0.4151 C   0  0  0  0  0  0  0  0  0  0  0  0
    2.8330    4.7811    0.4550 C   0  0  0  0  0  0  0  0  0  0  0  0
    2.1523    2.5519   -0.6118 C   0  0  0  0  0  0  0  0  0  0  0  0
    6.3176    3.0909   -1.3163 H   0  0  0  0  0  0  0  0  0  0  0  0
    6.2857    2.2892    0.3793 H   0  0  0  0  0  0  0  0  0  0  0  0
    1.7560    4.8370    0.5541 H   0  0  0  0  0  0  0  0  0  0  0  0
    3.2905    4.8673    1.4329 H   0  0  0  0  0  0  0  0  0  0  0  0
    3.1797    5.5885   -0.1782 H   0  0  0  0  0  0  0  0  0  0  0  0
    2.6092    1.6339   -0.9604 H   0  0  0  0  0  0  0  0  0  0  0  0
    1.4811    2.3319    0.2092 H   0  0  0  0  0  0  0  0  0  0  0  0
    1.5955    3.0079   -1.4210 H   0  0  0  0  0  0  0  0  0  0  0  0
  1  2  2  0  0  0  0
  2  3  2  0  0  0  0
  1  4  1  0  0  0  0
  1  5  1  0  0  0  0
  3  6  1  0  0  0  0
  3  7  1  0  0  0  0
  4  8  1  0  0  0  0
  4  9  1  0  0  0  0
  4 10  1  0  0  0  0
  5 11  1  0  0  0  0
  5 12  1  0  0  0  0
  5 13  1  0  0  0  0
M  END
>  <Alias name>
3-Methyl-1,2-butadiene

>  <deltaH�(vap)>   kJ/mol
28

$$$$
Bicyclo(2,1,0)pentane
  ChemBrain IXL

 13 14  0  0  0  0  0  0  0  0  1 V2000
    3.5357    4.0672    0.4391 C   0  0  0  0  0  0  0  0  0  0  0  0
    5.0034    4.0636   -0.0278 C   0  0  0  0  0  0  0  0  0  0  0  0
    5.0170    2.5353   -0.0088 C   0  0  0  0  0  0  0  0  0  0  0  0
    3.5402    2.5171    0.4317 C   0  0  0  0  0  0  0  0  0  0  0  0
    2.4705    3.2930   -0.3647 C   0  0  0  0  0  0  0  0  0  0  0  0
    3.3217    4.3592    1.4598 H   0  0  0  0  0  0  0  0  0  0  0  0
    5.6752    4.5072    0.6965 H   0  0  0  0  0  0  0  0  0  0  0  0
    5.1020    4.4599   -1.0308 H   0  0  0  0  0  0  0  0  0  0  0  0
    5.6674    2.1242    0.7531 H   0  0  0  0  0  0  0  0  0  0  0  0
    5.1618    2.1141   -0.9959 H   0  0  0  0  0  0  0  0  0  0  0  0
    3.3062    2.2105    1.4437 H   0  0  0  0  0  0  0  0  0  0  0  0
    2.6027    3.2990   -1.4396 H   0  0  0  0  0  0  0  0  0  0  0  0
    1.4731    3.2878    0.0570 H   0  0  0  0  0  0  0  0  0  0  0  0
  1  2  1  0  0  0  0
  2  3  1  0  0  0  0
  3  4  1  0  0  0  0
  4  5  1  0  0  0  0
  1  5  1  0  0  0  0
  1  4  1  0  0  0  0
  1  6  1  0  0  0  0
  2  7  1  0  0  0  0
  2  8  1  0  0  0  0
  3  9  1  0  0  0  0
  3 10  1  0  0  0  0
  4 11  1  0  0  0  0
  5 12  1  0  0  0  0
  5 13  1  0  0  0  0
M  END
>  <Alias name>
Bicyclo(2.1.0)pentane

>  <deltaH�(vap)>   kJ/mol
28

$$$$
Furan
  ChemBrain IXL

  9  9  0  0  0  0  0  0  0  0  1 V2000
    5.1679    4.5027   -0.1023 O   0  0  0  0  0  0  0  0  0  0  0  0
    3.7396    4.7950   -0.1308 C   0  0  0  0  0  0  0  0  0  0  0  0
    3.0552    3.6817   -0.0124 C   0  0  0  0  0  0  0  0  0  0  0  0
    3.9166    2.6213    0.0979 C   0  0  0  0  0  0  0  0  0  0  0  0
    5.1550    3.0526    0.0504 C   0  0  0  0  0  0  0  0  0  0  0  0
    3.3205    5.7519   -0.2309 H   0  0  0  0  0  0  0  0  0  0  0  0
    2.0023    3.6134   -0.0035 H   0  0  0  0  0  0  0  0  0  0  0  0
    3.6280    1.6120    0.2046 H   0  0  0  0  0  0  0  0  0  0  0  0
    6.0075    2.4440    0.1131 H   0  0  0  0  0  0  0  0  0  0  0  0
  1  2  1  0  0  0  0
  2  3  2  0  0  0  0
  3  4  1  0  0  0  0
  4  5  2  0  0  0  0
  5  1  1  0  0  0  0
  2  6  1  0  0  0  0
  3  7  1  0  0  0  0
  4  8  1  0  0  0  0
  5  9  1  0  0  0  0
M  END
>  <Alias name>
Furan

>  <deltaH�(vap)>   kJ/mol
28.2

$$$$
N,N-Dimethyl(methylsilyl)amine
  ChemBrain IXL

 16 15  0  0  0  0  0  0  0  0  1 V2000
    6.3773    3.8777   -0.4021 C   0  0  0  0  0  0  0  0  0  0  0  0
    5.0918    3.3956    0.1294 N   0  0  0  0  0  0  0  0  0  0  0  0
    4.4933    2.4432   -0.8207 C   0  0  0  0  0  0  0  0  0  0  0  0
    4.1172    4.6153    0.3370 Si  0  0  0  0  0  0  0  0  0  0  0  0
    2.6481    4.0725    1.3493 C   0  0  0  0  0  0  0  0  0  0  0  0
    4.8303    5.7012    1.0460 H   0  0  0  0  0  0  0  0  0  0  0  0
    3.6545    5.1067   -0.9800 H   0  0  0  0  0  0  0  0  0  0  0  0
    6.8185    4.5771    0.2978 H   0  0  0  0  0  0  0  0  0  0  0  0
    6.2135    4.3723   -1.3522 H   0  0  0  0  0  0  0  0  0  0  0  0
    7.0468    3.0382   -0.5433 H   0  0  0  0  0  0  0  0  0  0  0  0
    5.1641    1.6048   -0.9618 H   0  0  0  0  0  0  0  0  0  0  0  0
    3.5483    2.0869   -0.4288 H   0  0  0  0  0  0  0  0  0  0  0  0
    4.3272    2.9362   -1.7711 H   0  0  0  0  0  0  0  0  0  0  0  0
    2.1259    3.2782    0.8306 H   0  0  0  0  0  0  0  0  0  0  0  0
    2.9868    3.7127    2.3129 H   0  0  0  0  0  0  0  0  0  0  0  0
    1.9785    4.9116    1.4923 H   0  0  0  0  0  0  0  0  0  0  0  0
  1  2  1  0  0  0  0
  2  3  1  0  0  0  0
  2  4  1  0  0  0  0
  4  5  1  0  0  0  0
  4  6  1  0  0  0  0
  4  7  1  0  0  0  0
  1  8  1  0  0  0  0
  1  9  1  0  0  0  0
  1 10  1  0  0  0  0
  3 11  1  0  0  0  0
  3 12  1  0  0  0  0
  3 13  1  0  0  0  0
  5 14  1  0  0  0  0
  5 15  1  0  0  0  0
  5 16  1  0  0  0  0
M  END
>  <Alias name>
N,N-Dimethyl(methylsilyl)amine

>  <deltaH�(vap)>   kJ/mol
28.2

$$$$
t-Butylacetylene
  ChemBrain IXL

 16 15  0  0  0  0  0  0  0  0  1 V2000
    3.1748    3.9138    0.0821 C   0  0  0  0  0  0  0  0  0  0  0  0
    4.7117    3.9159   -0.0308 C   0  0  0  0  0  0  0  0  0  0  0  0
    2.5561    3.9403   -1.3290 C   0  0  0  0  0  0  0  0  0  0  0  0
    2.7157    5.1575    0.8677 C   0  0  0  0  0  0  0  0  0  0  0  0
    2.7158    2.6415    0.8205 C   0  0  0  0  0  0  0  0  0  0  0  0
    5.9124    3.9176   -0.1190 C   0  0  0  0  0  0  0  0  0  0  0  0
    2.8788    4.8344   -1.8479 H   0  0  0  0  0  0  0  0  0  0  0  0
    2.8786    3.0662   -1.8810 H   0  0  0  0  0  0  0  0  0  0  0  0
    1.4760    3.9389   -1.2496 H   0  0  0  0  0  0  0  0  0  0  0  0
    1.6357    5.1560    0.9471 H   0  0  0  0  0  0  0  0  0  0  0  0
    3.1506    5.1389    1.8594 H   0  0  0  0  0  0  0  0  0  0  0  0
    3.0383    6.0516    0.3488 H   0  0  0  0  0  0  0  0  0  0  0  0
    3.0384    1.7674    0.2684 H   0  0  0  0  0  0  0  0  0  0  0  0
    3.1506    2.6229    1.8122 H   0  0  0  0  0  0  0  0  0  0  0  0
    1.6357    2.6400    0.8998 H   0  0  0  0  0  0  0  0  0  0  0  0
    6.9925    3.9191   -0.1983 H   0  0  0  0  0  0  0  0  0  0  0  0
  1  2  1  0  0  0  0
  1  3  1  0  0  0  0
  1  4  1  0  0  0  0
  1  5  1  0  0  0  0
  2  6  3  0  0  0  0
  3  7  1  0  0  0  0
  3  8  1  0  0  0  0
  3  9  1  0  0  0  0
  4 10  1  0  0  0  0
  4 11  1  0  0  0  0
  4 12  1  0  0  0  0
  5 13  1  0  0  0  0
  5 14  1  0  0  0  0
  5 15  1  0  0  0  0
  6 16  1  0  0  0  0
M  END
>  <Alias name>
t-Butylacetylene

>  <deltaH�(vap)>   kJ/mol
28.2

$$$$
2-Methoxy-1-propene
  ChemBrain IXL

 13 12  0  0  0  0  0  0  0  0  1 V2000
    3.5737    3.5737    0.1067 C   0  0  0  0  0  0  0  0  0  0  0  0
    4.6795    2.6195    0.2728 O   0  0  0  0  0  0  0  0  0  0  0  0
    3.8612    5.0104   -0.1025 C   0  0  0  0  0  0  0  0  0  0  0  0
    2.3102    3.1444    0.1446 C   0  0  0  0  0  0  0  0  0  0  0  0
    6.0242    3.2102    0.2121 C   0  0  0  0  0  0  0  0  0  0  0  0
    2.9309    5.5496   -0.2315 H   0  0  0  0  0  0  0  0  0  0  0  0
    4.4739    5.1308   -0.9874 H   0  0  0  0  0  0  0  0  0  0  0  0
    4.3891    5.4020    0.7582 H   0  0  0  0  0  0  0  0  0  0  0  0
    2.0998    2.0931    0.2977 H   0  0  0  0  0  0  0  0  0  0  0  0
    1.4955    3.8474    0.0222 H   0  0  0  0  0  0  0  0  0  0  0  0
    6.1301    3.9482    0.9976 H   0  0  0  0  0  0  0  0  0  0  0  0
    6.1669    3.6849   -0.7508 H   0  0  0  0  0  0  0  0  0  0  0  0
    6.7664    2.4327    0.3448 H   0  0  0  0  0  0  0  0  0  0  0  0
  1  2  1  0  0  0  0
  1  3  1  0  0  0  0
  1  4  2  0  0  0  0
  2  5  1  0  0  0  0
  3  6  1  0  0  0  0
  3  7  1  0  0  0  0
  3  8  1  0  0  0  0
  4  9  1  0  0  0  0
  4 10  1  0  0  0  0
  5 11  1  0  0  0  0
  5 12  1  0  0  0  0
  5 13  1  0  0  0  0
M  END
>  <Alias name>
2-Methoxy-1-propene

>  <deltaH�(vap)>   kJ/mol
28.3

$$$$
cis-Piperylene
  ChemBrain IXL

 13 12  0  0  0  0  0  0  0  0  1 V2000
    2.4351    4.5224    1.2921 C   0  0  0  0  0  0  0  0  0  0  0  0
    3.2154    3.7599    0.5227 C   0  0  0  0  0  0  0  0  0  0  0  0
    4.4911    4.2976   -0.0005 C   0  0  0  0  0  0  0  0  0  0  0  0
    5.2743    3.5331   -0.7649 C   0  0  0  0  0  0  0  0  0  0  0  0
    4.8668    2.1477   -1.0892 C   0  0  0  0  0  0  0  0  0  0  0  0
    1.5016    4.1289    1.6750 H   0  0  0  0  0  0  0  0  0  0  0  0
    2.7357    5.5345    1.5335 H   0  0  0  0  0  0  0  0  0  0  0  0
    2.9148    2.7478    0.2813 H   0  0  0  0  0  0  0  0  0  0  0  0
    4.7893    5.3114    0.2368 H   0  0  0  0  0  0  0  0  0  0  0  0
    6.2078    3.9266   -1.1478 H   0  0  0  0  0  0  0  0  0  0  0  0
    5.6480    1.6671   -1.6650 H   0  0  0  0  0  0  0  0  0  0  0  0
    4.7027    1.5957   -0.1720 H   0  0  0  0  0  0  0  0  0  0  0  0
    3.9515    2.1667   -1.6678 H   0  0  0  0  0  0  0  0  0  0  0  0
  1  2  2  0  0  0  0
  2  3  1  0  0  0  0
  3  4  2  0  0  0  0
  4  5  1  0  0  0  0
  1  6  1  0  0  0  0
  1  7  1  0  0  0  0
  2  8  1  0  0  0  0
  3  9  1  0  0  0  0
  4 10  1  0  0  0  0
  5 11  1  0  0  0  0
  5 12  1  0  0  0  0
  5 13  1  0  0  0  0
M  END
>  <Alias name>
cis-1,3-Pentadiene

>  <deltaH�(vap)>   kJ/mol
28.3

$$$$
Cyclopentene
  ChemBrain IXL

 13 13  0  0  0  0  0  0  0  0  1 V2000
    3.9807    4.5390    0.6796 C   0  0  0  0  0  0  0  0  0  0  0  0
    2.6054    4.4816    0.3732 C   0  0  0  0  0  0  0  0  0  0  0  0
    2.3899    3.0123   -0.0174 C   0  0  0  0  0  0  0  0  0  0  0  0
    3.8139    2.4548   -0.1578 C   0  0  0  0  0  0  0  0  0  0  0  0
    4.6178    3.4705    0.3997 C   0  0  0  0  0  0  0  0  0  0  0  0
    4.4616    5.4182    1.1222 H   0  0  0  0  0  0  0  0  0  0  0  0
    2.3887    5.1347   -0.4652 H   0  0  0  0  0  0  0  0  0  0  0  0
    2.0153    4.7521    1.2329 H   0  0  0  0  0  0  0  0  0  0  0  0
    1.8566    2.9365   -0.9420 H   0  0  0  0  0  0  0  0  0  0  0  0
    1.8705    2.4951    0.7743 H   0  0  0  0  0  0  0  0  0  0  0  0
    3.9334    1.5350    0.3900 H   0  0  0  0  0  0  0  0  0  0  0  0
    4.0683    2.3178   -1.2032 H   0  0  0  0  0  0  0  0  0  0  0  0
    5.6919    3.3548    0.5816 H   0  0  0  0  0  0  0  0  0  0  0  0
  1  2  1  0  0  0  0
  2  3  1  0  0  0  0
  3  4  1  0  0  0  0
  4  5  1  0  0  0  0
  5  1  2  0  0  0  0
  1  6  1  0  0  0  0
  2  7  1  0  0  0  0
  2  8  1  0  0  0  0
  3  9  1  0  0  0  0
  3 10  1  0  0  0  0
  4 11  1  0  0  0  0
  4 12  1  0  0  0  0
  5 13  1  0  0  0  0
M  END
>  <Alias name>
Cyclopentene

>  <deltaH�(vap)>   kJ/mol
28.37

$$$$
1,1,2-Trichlorotrifluoroethane
  ChemBrain IXL

  8  7  0  0  0  0  0  0  0  0  1 V2000
    3.3586    3.0928    0.3624 C   0  0  0  0  0  0  0  0  0  0  0  0
    4.1136    4.2129   -0.3793 C   0  0  0  0  0  0  0  0  0  0  0  0
    2.0188    3.2759    0.2171 F   0  0  0  0  0  0  0  0  0  0  0  0
    3.8203    1.5109   -0.3210 Cl  0  0  0  0  0  0  0  0  0  0  0  0
    3.7804    3.1379    2.0953 Cl  0  0  0  0  0  0  0  0  0  0  0  0
    3.7616    5.4188    0.1417 F   0  0  0  0  0  0  0  0  0  0  0  0
    3.6918    4.1678   -2.1121 Cl  0  0  0  0  0  0  0  0  0  0  0  0
    5.4533    4.0299   -0.2339 F   0  0  0  0  0  0  0  0  0  0  0  0
  1  2  1  0  0  0  0
  1  3  1  0  0  0  0
  1  4  1  0  0  0  0
  1  5  1  0  0  0  0
  2  6  1  0  0  0  0
  2  7  1  0  0  0  0
  2  8  1  0  0  0  0
M  END
>  <Alias name>
Freon 113

>  <deltaH�(vap)>   kJ/mol
28.4

$$$$
1-Pentyne
  ChemBrain IXL

 13 12  0  0  0  0  0  0  0  0  1 V2000
    2.4878    4.1565    0.7888 C   0  0  0  0  0  0  0  0  0  0  0  0
    3.6219    4.5023    0.5802 C   0  0  0  0  0  0  0  0  0  0  0  0
    5.0735    4.9448    0.3132 C   0  0  0  0  0  0  0  0  0  0  0  0
    5.8903    3.7436   -0.2018 C   0  0  0  0  0  0  0  0  0  0  0  0
    7.3422    4.1859   -0.4686 C   0  0  0  0  0  0  0  0  0  0  0  0
    1.4676    3.8454    0.9765 H   0  0  0  0  0  0  0  0  0  0  0  0
    5.5132    5.3133    1.2317 H   0  0  0  0  0  0  0  0  0  0  0  0
    5.0799    5.7315   -0.4311 H   0  0  0  0  0  0  0  0  0  0  0  0
    5.4507    3.3752   -1.1204 H   0  0  0  0  0  0  0  0  0  0  0  0
    5.8837    2.9569    0.5424 H   0  0  0  0  0  0  0  0  0  0  0  0
    7.3490    4.9726   -1.2129 H   0  0  0  0  0  0  0  0  0  0  0  0
    7.9159    3.3417   -0.8305 H   0  0  0  0  0  0  0  0  0  0  0  0
    7.7821    4.5541    0.4500 H   0  0  0  0  0  0  0  0  0  0  0  0
  1  2  3  0  0  0  0
  2  3  1  0  0  0  0
  3  4  1  0  0  0  0
  4  5  1  0  0  0  0
  1  6  1  0  0  0  0
  3  7  1  0  0  0  0
  3  8  1  0  0  0  0
  4  9  1  0  0  0  0
  4 10  1  0  0  0  0
  5 11  1  0  0  0  0
  5 12  1  0  0  0  0
  5 13  1  0  0  0  0
M  END
>  <Alias name>
1-Pentyne

>  <deltaH�(vap)>   kJ/mol
28.4

$$$$
Cyclopentadiene
  ChemBrain IXL

 11 11  0  0  0  0  0  0  0  0  1 V2000
    2.8813    2.7384   -0.4524 C   0  0  0  0  0  0  0  0  0  0  0  0
    2.7670    3.8704    0.2651 C   0  0  0  0  0  0  0  0  0  0  0  0
    4.0709    2.4650   -0.5975 C   0  0  0  0  0  0  0  0  0  0  0  0
    3.8866    4.2840    0.5555 C   0  0  0  0  0  0  0  0  0  0  0  0
    4.8850    3.4289    0.0359 C   0  0  0  0  0  0  0  0  0  0  0  0
    2.0457    2.1415   -0.8526 H   0  0  0  0  0  0  0  0  0  0  0  0
    1.8218    4.3595    0.5532 H   0  0  0  0  0  0  0  0  0  0  0  0
    4.4143    1.5853   -1.1490 H   0  0  0  0  0  0  0  0  0  0  0  0
    4.0486    5.1948    1.1389 H   0  0  0  0  0  0  0  0  0  0  0  0
    5.4718    2.9841    0.8299 H   0  0  0  0  0  0  0  0  0  0  0  0
    5.5094    3.9462   -0.6816 H   0  0  0  0  0  0  0  0  0  0  0  0
  1  2  1  0  0  0  0
  1  3  2  0  0  0  0
  2  4  2  0  0  0  0
  3  5  1  0  0  0  0
  5  4  1  0  0  0  0
  1  6  1  0  0  0  0
  2  7  1  0  0  0  0
  3  8  1  0  0  0  0
  4  9  1  0  0  0  0
  5 10  1  0  0  0  0
  5 11  1  0  0  0  0
M  END
>  <Alias name>
Cyclopentadiene

>  <deltaH�(vap)>   kJ/mol
28.4

$$$$
Isopropylamine
  ChemBrain IXL

 13 12  0  0  0  0  0  0  0  0  1 V2000
    2.3649    4.1502    0.3014 N   0  0  0  0  0  0  0  0  0  0  0  0
    3.5332    3.4935   -0.3025 C   0  0  0  0  0  0  0  0  0  0  0  0
    4.8223    4.0671    0.3171 C   0  0  0  0  0  0  0  0  0  0  0  0
    3.4654    1.9773   -0.0354 C   0  0  0  0  0  0  0  0  0  0  0  0
    2.4093    5.1429    0.1265 H   0  0  0  0  0  0  0  0  0  0  0  0
    1.5209    3.7746   -0.1043 H   0  0  0  0  0  0  0  0  0  0  0  0
    3.5356    3.6721   -1.3707 H   0  0  0  0  0  0  0  0  0  0  0  0
    4.8699    5.1326    0.1293 H   0  0  0  0  0  0  0  0  0  0  0  0
    5.6830    3.5833   -0.1278 H   0  0  0  0  0  0  0  0  0  0  0  0
    4.8198    3.8885    1.3853 H   0  0  0  0  0  0  0  0  0  0  0  0
    4.3262    1.4936   -0.4803 H   0  0  0  0  0  0  0  0  0  0  0  0
    3.4628    1.7987    1.0327 H   0  0  0  0  0  0  0  0  0  0  0  0
    2.5595    1.5742   -0.4711 H   0  0  0  0  0  0  0  0  0  0  0  0
  1  2  1  0  0  0  0
  2  3  1  0  0  0  0
  2  4  1  0  0  0  0
  1  5  1  0  0  0  0
  1  6  1  0  0  0  0
  2  7  1  0  0  0  0
  3  8  1  0  0  0  0
  3  9  1  0  0  0  0
  3 10  1  0  0  0  0
  4 11  1  0  0  0  0
  4 12  1  0  0  0  0
  4 13  1  0  0  0  0
M  END
>  <Alias name>
Isopropylamine

>  <deltaH�(vap)>   kJ/mol
28.4

$$$$
Methylformate
  ChemBrain IXL

  8  7  0  0  0  0  0  0  0  0  1 V2000
    1.5005    1.6550   -0.4855 O   0  0  0  0  0  0  0  0  0  0  0  0
    2.1451    2.6742   -0.3007 C   0  0  0  0  0  0  0  0  0  0  0  0
    3.6136    2.6352   -0.3554 O   0  0  0  0  0  0  0  0  0  0  0  0
    4.2787    3.9244   -0.1170 C   0  0  0  0  0  0  0  0  0  0  0  0
    1.6368    3.6051   -0.0970 H   0  0  0  0  0  0  0  0  0  0  0  0
    5.3490    3.7938   -0.1774 H   0  0  0  0  0  0  0  0  0  0  0  0
    3.9602    4.6372   -0.8633 H   0  0  0  0  0  0  0  0  0  0  0  0
    4.0153    4.2892    0.8648 H   0  0  0  0  0  0  0  0  0  0  0  0
  1  2  2  0  0  0  0
  2  3  1  0  0  0  0
  3  4  1  0  0  0  0
  2  5  1  0  0  0  0
  4  6  1  0  0  0  0
  4  7  1  0  0  0  0
  4  8  1  0  0  0  0
M  END
>  <Alias name>
Methyl formate

>  <deltaH�(vap)>   kJ/mol
28.4

$$$$
1,2-Dibromotetrafluoroethane
  ChemBrain IXL

  8  7  0  0  0  0  0  0  0  0  1 V2000
    2.8883    3.2019    0.5562 C   0  0  0  0  0  0  0  0  0  0  0  0
    3.9703    3.1179   -0.5379 C   0  0  0  0  0  0  0  0  0  0  0  0
    2.6176    1.4550    1.3283 Br  0  0  0  0  0  0  0  0  0  0  0  0
    3.2892    4.0685    1.5247 F   0  0  0  0  0  0  0  0  0  0  0  0
    1.7234    3.6411    0.0088 F   0  0  0  0  0  0  0  0  0  0  0  0
    4.2411    4.8648   -1.3100 Br  0  0  0  0  0  0  0  0  0  0  0  0
    3.5694    2.2514   -1.5064 F   0  0  0  0  0  0  0  0  0  0  0  0
    5.1352    2.6786    0.0095 F   0  0  0  0  0  0  0  0  0  0  0  0
  1  2  1  0  0  0  0
  1  3  1  0  0  0  0
  1  4  1  0  0  0  0
  1  5  1  0  0  0  0
  2  6  1  0  0  0  0
  2  7  1  0  0  0  0
  2  8  1  0  0  0  0
M  END
>  <Alias name>
1,2-Dibromotetrafluoroethane

>  <deltaH�(vap)>   kJ/mol
28.5

$$$$
Cyclopentane
  ChemBrain IXL

 15 15  0  0  0  0  0  0  0  0  1 V2000
    2.4787    3.1659    0.0491 C   0  0  0  0  0  0  0  0  0  0  0  0
    3.8108    2.4091   -0.2661 C   0  0  0  0  0  0  0  0  0  0  0  0
    4.9253    3.3953    0.0741 C   0  0  0  0  0  0  0  0  0  0  0  0
    4.3272    4.7608   -0.2307 C   0  0  0  0  0  0  0  0  0  0  0  0
    2.8855    4.6612    0.2612 C   0  0  0  0  0  0  0  0  0  0  0  0
    1.7993    3.0622   -0.7878 H   0  0  0  0  0  0  0  0  0  0  0  0
    2.0198    2.7861    0.9535 H   0  0  0  0  0  0  0  0  0  0  0  0
    3.8934    1.4900    0.3004 H   0  0  0  0  0  0  0  0  0  0  0  0
    3.8503    2.1981   -1.3276 H   0  0  0  0  0  0  0  0  0  0  0  0
    5.1555    3.3311    1.1304 H   0  0  0  0  0  0  0  0  0  0  0  0
    5.8123    3.2087   -0.5183 H   0  0  0  0  0  0  0  0  0  0  0  0
    4.3341    4.9256   -1.3010 H   0  0  0  0  0  0  0  0  0  0  0  0
    4.8642    5.5521    0.2774 H   0  0  0  0  0  0  0  0  0  0  0  0
    2.2262    5.3354   -0.2712 H   0  0  0  0  0  0  0  0  0  0  0  0
    2.8677    4.8814    1.3214 H   0  0  0  0  0  0  0  0  0  0  0  0
  1  2  1  0  0  0  0
  2  3  1  0  0  0  0
  3  4  1  0  0  0  0
  4  5  1  0  0  0  0
  5  1  1  0  0  0  0
  1  6  1  0  0  0  0
  1  7  1  0  0  0  0
  2  8  1  0  0  0  0
  2  9  1  0  0  0  0
  3 10  1  0  0  0  0
  3 11  1  0  0  0  0
  4 12  1  0  0  0  0
  4 13  1  0  0  0  0
  5 14  1  0  0  0  0
  5 15  1  0  0  0  0
M  END
>  <Alias name>
Cyclopentane

>  <deltaH�(vap)>   kJ/mol
28.5

$$$$
3-Methyl-1-pentene
  ChemBrain IXL

 18 17  0  0  0  0  0  0  0  0  1 V2000
    2.5567    3.4090   -0.7670 C   0  0  0  0  0  0  0  0  0  0  0  0
    3.3586    4.3275   -0.2225 C   0  0  0  0  0  0  0  0  0  0  0  0
    4.8288    4.1922   -0.3411 C   0  0  0  0  0  0  0  0  0  0  0  0
    5.2826    2.8896    0.3551 C   0  0  0  0  0  0  0  0  0  0  0  0
    6.8101    2.7299    0.2138 C   0  0  0  0  0  0  0  0  0  0  0  0
    5.5104    5.4038    0.3286 C   0  0  0  0  0  0  0  0  0  0  0  0
    2.9811    2.5643   -1.2958 H   0  0  0  0  0  0  0  0  0  0  0  0
    1.4819    3.5084   -0.6799 H   0  0  0  0  0  0  0  0  0  0  0  0
    2.9334    5.1717    0.3061 H   0  0  0  0  0  0  0  0  0  0  0  0
    5.1039    4.1566   -1.3880 H   0  0  0  0  0  0  0  0  0  0  0  0
    4.7888    2.0439   -0.1072 H   0  0  0  0  0  0  0  0  0  0  0  0
    5.0195    2.9307    1.4049 H   0  0  0  0  0  0  0  0  0  0  0  0
    7.3068    3.5658    0.6891 H   0  0  0  0  0  0  0  0  0  0  0  0
    7.0746    2.7020   -0.8360 H   0  0  0  0  0  0  0  0  0  0  0  0
    7.1217    1.8081    0.6890 H   0  0  0  0  0  0  0  0  0  0  0  0
    5.1784    6.3156   -0.1523 H   0  0  0  0  0  0  0  0  0  0  0  0
    6.5843    5.3150    0.2296 H   0  0  0  0  0  0  0  0  0  0  0  0
    5.2455    5.4325    1.3784 H   0  0  0  0  0  0  0  0  0  0  0  0
  1  2  2  0  0  0  0
  2  3  1  0  0  0  0
  3  4  1  0  0  0  0
  4  5  1  0  0  0  0
  3  6  1  0  0  0  0
  1  7  1  0  0  0  0
  1  8  1  0  0  0  0
  2  9  1  0  0  0  0
  3 10  1  0  0  0  0
  4 11  1  0  0  0  0
  4 12  1  0  0  0  0
  5 13  1  0  0  0  0
  5 14  1  0  0  0  0
  5 15  1  0  0  0  0
  6 16  1  0  0  0  0
  6 17  1  0  0  0  0
  6 18  1  0  0  0  0
M  END
>  <Alias name>
3-Methyl-1-pentene

>  <deltaH�(vap)>   kJ/mol
28.6

$$$$
t-Butylchloride
  ChemBrain IXL

 14 13  0  0  0  0  0  0  0  0  1 V2000
    2.6495    2.1382    0.5346 C   0  0  0  0  0  0  0  0  0  0  0  0
    3.5286    3.3565    0.1916 C   0  0  0  0  0  0  0  0  0  0  0  0
    3.9306    4.2401    1.6884 Cl  0  0  0  0  0  0  0  0  0  0  0  0
    4.8269    2.8784   -0.4870 C   0  0  0  0  0  0  0  0  0  0  0  0
    2.7623    4.2897   -0.7657 C   0  0  0  0  0  0  0  0  0  0  0  0
    2.4055    1.6019   -0.3741 H   0  0  0  0  0  0  0  0  0  0  0  0
    3.1881    1.4824    1.2073 H   0  0  0  0  0  0  0  0  0  0  0  0
    1.7371    2.4743    1.0115 H   0  0  0  0  0  0  0  0  0  0  0  0
    5.4448    3.7346   -0.7281 H   0  0  0  0  0  0  0  0  0  0  0  0
    4.5829    2.3420   -1.3957 H   0  0  0  0  0  0  0  0  0  0  0  0
    5.3655    2.2225    0.1858 H   0  0  0  0  0  0  0  0  0  0  0  0
    3.3801    5.1460   -1.0068 H   0  0  0  0  0  0  0  0  0  0  0  0
    1.8498    4.6258   -0.2888 H   0  0  0  0  0  0  0  0  0  0  0  0
    2.5183    3.7534   -1.6744 H   0  0  0  0  0  0  0  0  0  0  0  0
  1  2  1  0  0  0  0
  2  3  1  0  0  0  0
  2  4  1  0  0  0  0
  2  5  1  0  0  0  0
  1  6  1  0  0  0  0
  1  7  1  0  0  0  0
  1  8  1  0  0  0  0
  4  9  1  0  0  0  0
  4 10  1  0  0  0  0
  4 11  1  0  0  0  0
  5 12  1  0  0  0  0
  5 13  1  0  0  0  0
  5 14  1  0  0  0  0
M  END
>  <Alias name>
2-Chloro-2-methylpropane

>  <deltaH�(vap)>   kJ/mol
28.6

$$$$
1,1,3,3-Tetramethyldisilthiane
  ChemBrain IXL

 21 20  0  0  0  0  0  0  0  0  1 V2000
    6.1177    4.0880   -0.2573 Si  0  0  0  0  0  0  0  0  0  0  0  0
    4.4277    4.0827   -1.6967 S   0  0  0  0  0  0  0  0  0  0  0  0
    2.7376    4.0768   -0.2573 Si  0  0  0  0  0  0  0  0  0  0  0  0
    5.8860    2.7786    1.0466 C   0  0  0  0  0  0  0  0  0  0  0  0
    6.2579    5.7627    0.5566 C   0  0  0  0  0  0  0  0  0  0  0  0
    2.9692    5.3856    1.0471 C   0  0  0  0  0  0  0  0  0  0  0  0
    2.5974    2.4018    0.5559 C   0  0  0  0  0  0  0  0  0  0  0  0
    7.3704    3.8186   -0.9978 H   0  0  0  0  0  0  0  0  0  0  0  0
    1.4849    4.3465   -0.9978 H   0  0  0  0  0  0  0  0  0  0  0  0
    6.7429    2.7744    1.7088 H   0  0  0  0  0  0  0  0  0  0  0  0
    4.9942    2.9927    1.6166 H   0  0  0  0  0  0  0  0  0  0  0  0
    5.7906    1.8093    0.5734 H   0  0  0  0  0  0  0  0  0  0  0  0
    5.3526    5.9796    1.0982 H   0  0  0  0  0  0  0  0  0  0  0  0
    7.0963    5.7611    1.2421 H   0  0  0  0  0  0  0  0  0  0  0  0
    6.4139    6.5198   -0.2018 H   0  0  0  0  0  0  0  0  0  0  0  0
    2.1123    5.3895    1.7093 H   0  0  0  0  0  0  0  0  0  0  0  0
    3.0646    6.3552    0.5742 H   0  0  0  0  0  0  0  0  0  0  0  0
    3.8611    5.1713    1.6170 H   0  0  0  0  0  0  0  0  0  0  0  0
    3.5026    2.1847    1.0974 H   0  0  0  0  0  0  0  0  0  0  0  0
    2.4414    1.6450   -0.2028 H   0  0  0  0  0  0  0  0  0  0  0  0
    1.7590    2.4031    1.2413 H   0  0  0  0  0  0  0  0  0  0  0  0
  1  2  1  0  0  0  0
  2  3  1  0  0  0  0
  1  4  1  0  0  0  0
  1  5  1  0  0  0  0
  3  6  1  0  0  0  0
  3  7  1  0  0  0  0
  1  8  1  0  0  0  0
  3  9  1  0  0  0  0
  4 10  1  0  0  0  0
  4 11  1  0  0  0  0
  4 12  1  0  0  0  0
  5 13  1  0  0  0  0
  5 14  1  0  0  0  0
  5 15  1  0  0  0  0
  6 16  1  0  0  0  0
  6 17  1  0  0  0  0
  6 18  1  0  0  0  0
  7 19  1  0  0  0  0
  7 20  1  0  0  0  0
  7 21  1  0  0  0  0
M  END
>  <Alias name>
1,1,3,3-Tetramethyldisilthiane

>  <deltaH�(vap)>   kJ/mol
28.7

$$$$
1,2-Pentadiene
  ChemBrain IXL

 13 12  0  0  0  0  0  0  0  0  1 V2000
    6.6472    4.3640   -0.9248 C   0  0  0  0  0  0  0  0  0  0  0  0
    5.3926    4.0303   -0.6141 C   0  0  0  0  0  0  0  0  0  0  0  0
    4.1380    3.6965   -0.3034 C   0  0  0  0  0  0  0  0  0  0  0  0
    3.3772    4.5063    0.6749 C   0  0  0  0  0  0  0  0  0  0  0  0
    2.0593    3.7873    1.0234 C   0  0  0  0  0  0  0  0  0  0  0  0
    6.8393    5.0425   -1.7468 H   0  0  0  0  0  0  0  0  0  0  0  0
    7.4729    3.9563   -0.3550 H   0  0  0  0  0  0  0  0  0  0  0  0
    3.6769    2.8332   -0.7671 H   0  0  0  0  0  0  0  0  0  0  0  0
    3.9671    4.6342    1.5741 H   0  0  0  0  0  0  0  0  0  0  0  0
    3.1569    5.4763    0.2468 H   0  0  0  0  0  0  0  0  0  0  0  0
    2.2794    2.8173    1.4517 H   0  0  0  0  0  0  0  0  0  0  0  0
    1.5031    4.3801    1.7389 H   0  0  0  0  0  0  0  0  0  0  0  0
    1.4691    3.6594    0.1243 H   0  0  0  0  0  0  0  0  0  0  0  0
  1  2  2  0  0  0  0
  2  3  2  0  0  0  0
  3  4  1  0  0  0  0
  4  5  1  0  0  0  0
  1  6  1  0  0  0  0
  1  7  1  0  0  0  0
  3  8  1  0  0  0  0
  4  9  1  0  0  0  0
  4 10  1  0  0  0  0
  5 11  1  0  0  0  0
  5 12  1  0  0  0  0
  5 13  1  0  0  0  0
M  END
>  <Alias name>
1,2-Pentadiene

>  <deltaH�(vap)>   kJ/mol
28.7

$$$$
5-Chloro-1,2,3,4,5-pentafluoro-1,3-cyclopentadiene
  ChemBrain IXL

 11 11  0  0  0  0  0  0  0  0  1 V2000
    3.5608    2.7168    0.6067 C   0  0  0  0  0  0  0  0  0  0  0  0
    3.1355    3.9173    0.6044 C   0  0  0  0  0  0  0  0  0  0  0  0
    4.7679    2.6720   -0.0085 C   0  0  0  0  0  0  0  0  0  0  0  0
    5.0867    3.8454   -0.3925 C   0  0  0  0  0  0  0  0  0  0  0  0
    4.0717    4.7887   -0.0402 C   0  0  0  0  0  0  0  0  0  0  0  0
    2.8889    1.5847    1.1655 F   0  0  0  0  0  0  0  0  0  0  0  0
    1.9133    4.3155    1.1656 F   0  0  0  0  0  0  0  0  0  0  0  0
    5.5477    1.4868   -0.1884 F   0  0  0  0  0  0  0  0  0  0  0  0
    6.2797    4.1565   -1.0662 F   0  0  0  0  0  0  0  0  0  0  0  0
    3.5117    5.3665   -1.1754 F   0  0  0  0  0  0  0  0  0  0  0  0
    4.7178    6.0477    1.1391 Cl  0  0  0  0  0  0  0  0  0  0  0  0
  1  2  2  0  0  0  0
  1  3  1  0  0  0  0
  3  4  2  0  0  0  0
  4  5  1  0  0  0  0
  5  2  1  0  0  0  0
  1  6  1  0  0  0  0
  2  7  1  0  0  0  0
  3  8  1  0  0  0  0
  4  9  1  0  0  0  0
  5 10  1  0  0  0  0
  5 11  1  0  0  0  0
M  END
>  <Alias name>
5-Chloro-1,2,3,4,5-pentafluoro-1,3-cyclopentadiene

>  <deltaH�(vap)>   kJ/mol
28.7

$$$$
Methylisocyanate
  ChemBrain IXL

  7  6  0  0  0  0  0  0  0  0  1 V2000
    2.3545    3.5104    0.2355 C   0  0  0  0  0  0  0  0  0  0  0  0
    3.5169    3.8853   -0.4488 N   0  0  0  0  0  0  0  0  0  0  0  0
    4.3429    2.9993   -0.8305 C   0  0  0  0  0  0  0  0  0  0  0  0
    5.1363    2.1481   -1.1971 O   0  0  0  0  0  0  0  0  0  0  0  0
    2.3321    2.4332    0.3457 H   0  0  0  0  0  0  0  0  0  0  0  0
    2.3465    3.9737    1.2143 H   0  0  0  0  0  0  0  0  0  0  0  0
    1.4858    3.8342   -0.3243 H   0  0  0  0  0  0  0  0  0  0  0  0
  1  2  1  0  0  0  0
  2  3  2  0  0  0  0
  3  4  2  0  0  0  0
  1  5  1  0  0  0  0
  1  6  1  0  0  0  0
  1  7  1  0  0  0  0
M  END
>  <Alias name>
Methylisocyanate

>  <deltaH�(vap)>   kJ/mol
28.7

$$$$
Trimethylphosphine
  ChemBrain IXL

 13 12  0  0  0  0  0  0  0  0  1 V2000
    3.1888    4.4595    0.9111 C   0  0  0  0  0  0  0  0  0  0  0  0
    3.5547    2.6921    0.4232 P   0  0  0  0  0  0  0  0  0  0  0  0
    5.2652    2.9009   -0.3030 C   0  0  0  0  0  0  0  0  0  0  0  0
    2.5339    2.6793   -1.1431 C   0  0  0  0  0  0  0  0  0  0  0  0
    2.1509    4.5443    1.2085 H   0  0  0  0  0  0  0  0  0  0  0  0
    3.8260    4.7448    1.7389 H   0  0  0  0  0  0  0  0  0  0  0  0
    3.3774    5.1130    0.0683 H   0  0  0  0  0  0  0  0  0  0  0  0
    5.6344    3.8937   -0.0776 H   0  0  0  0  0  0  0  0  0  0  0  0
    5.2202    2.7677   -1.3769 H   0  0  0  0  0  0  0  0  0  0  0  0
    5.9316    2.1622    0.1247 H   0  0  0  0  0  0  0  0  0  0  0  0
    2.7312    1.7687   -1.6951 H   0  0  0  0  0  0  0  0  0  0  0  0
    1.4822    2.7267   -0.8889 H   0  0  0  0  0  0  0  0  0  0  0  0
    2.7970    3.5351   -1.7524 H   0  0  0  0  0  0  0  0  0  0  0  0
  1  2  1  0  0  0  0
  2  3  1  0  0  0  0
  2  4  1  0  0  0  0
  1  5  1  0  0  0  0
  1  6  1  0  0  0  0
  1  7  1  0  0  0  0
  3  8  1  0  0  0  0
  3  9  1  0  0  0  0
  3 10  1  0  0  0  0
  4 11  1  0  0  0  0
  4 12  1  0  0  0  0
  4 13  1  0  0  0  0
M  END
>  <Alias name>
Trimethylphosphine

>  <deltaH�(vap)>   kJ/mol
28.9

$$$$
Vinylcyclopropane
  ChemBrain IXL

 13 13  0  0  0  0  0  0  0  0  1 V2000
    2.0886    3.1958   -0.6543 C   0  0  0  0  0  0  0  0  0  0  0  0
    3.4642    3.8484   -0.4161 C   0  0  0  0  0  0  0  0  0  0  0  0
    2.2620    4.2417    0.4641 C   0  0  0  0  0  0  0  0  0  0  0  0
    4.4575    2.9135    0.1586 C   0  0  0  0  0  0  0  0  0  0  0  0
    5.5829    2.6428   -0.5068 C   0  0  0  0  0  0  0  0  0  0  0  0
    1.4990    3.5592   -1.4867 H   0  0  0  0  0  0  0  0  0  0  0  0
    1.9377    2.1921   -0.2764 H   0  0  0  0  0  0  0  0  0  0  0  0
    3.7518    4.5315   -1.2058 H   0  0  0  0  0  0  0  0  0  0  0  0
    1.9055    5.2458    0.2708 H   0  0  0  0  0  0  0  0  0  0  0  0
    2.3443    3.8789    1.4812 H   0  0  0  0  0  0  0  0  0  0  0  0
    4.2714    2.4489    1.1190 H   0  0  0  0  0  0  0  0  0  0  0  0
    6.3095    1.9588   -0.0860 H   0  0  0  0  0  0  0  0  0  0  0  0
    5.7694    3.1073   -1.4673 H   0  0  0  0  0  0  0  0  0  0  0  0
  1  2  1  0  0  0  0
  2  3  1  0  0  0  0
  1  3  1  0  0  0  0
  2  4  1  0  0  0  0
  4  5  2  0  0  0  0
  1  6  1  0  0  0  0
  1  7  1  0  0  0  0
  2  8  1  0  0  0  0
  3  9  1  0  0  0  0
  3 10  1  0  0  0  0
  4 11  1  0  0  0  0
  5 12  1  0  0  0  0
  5 13  1  0  0  0  0
M  END
>  <Alias name>
Vinylcyclopropane

>  <deltaH�(vap)>   kJ/mol
28.9

$$$$
1-Chloropropane
  ChemBrain IXL

 11 10  0  0  0  0  0  0  0  0  1 V2000
    2.1733    3.6628    0.5861 C   0  0  0  0  0  0  0  0  0  0  0  0
    3.5389    2.9917    0.3423 C   0  0  0  0  0  0  0  0  0  0  0  0
    4.4973    4.0020   -0.3175 C   0  0  0  0  0  0  0  0  0  0  0  0
    6.0782    3.2250   -0.5996 Cl  0  0  0  0  0  0  0  0  0  0  0  0
    1.4997    2.9528    1.0498 H   0  0  0  0  0  0  0  0  0  0  0  0
    2.3024    4.5173    1.2388 H   0  0  0  0  0  0  0  0  0  0  0  0
    1.7581    3.9901   -0.3591 H   0  0  0  0  0  0  0  0  0  0  0  0
    3.9541    2.6644    1.2875 H   0  0  0  0  0  0  0  0  0  0  0  0
    3.4098    2.1372   -0.3105 H   0  0  0  0  0  0  0  0  0  0  0  0
    4.0821    4.3293   -1.2627 H   0  0  0  0  0  0  0  0  0  0  0  0
    4.6264    4.8565    0.3353 H   0  0  0  0  0  0  0  0  0  0  0  0
  1  2  1  0  0  0  0
  2  3  1  0  0  0  0
  3  4  1  0  0  0  0
  1  5  1  0  0  0  0
  1  6  1  0  0  0  0
  1  7  1  0  0  0  0
  2  8  1  0  0  0  0
  2  9  1  0  0  0  0
  3 10  1  0  0  0  0
  3 11  1  0  0  0  0
M  END
>  <Alias name>
1-Chloropropane

>  <deltaH�(vap)>   kJ/mol
29

$$$$
t-Butyldifluoroamine
  ChemBrain IXL

 16 15  0  0  0  0  0  0  0  0  1 V2000
    3.0755    2.4036   -0.0517 C   0  0  0  0  0  0  0  0  0  0  0  0
    4.0220    3.6185    0.0007 C   0  0  0  0  0  0  0  0  0  0  0  0
    3.2305    4.8571   -0.0100 N   0  0  0  0  0  0  0  0  0  0  0  0
    4.8643    3.5582    1.2898 C   0  0  0  0  0  0  0  0  0  0  0  0
    4.9561    3.5951   -1.2247 C   0  0  0  0  0  0  0  0  0  0  0  0
    4.0659    5.9293    0.0363 F   0  0  0  0  0  0  0  0  0  0  0  0
    2.4872    4.9103   -1.1477 F   0  0  0  0  0  0  0  0  0  0  0  0
    3.6587    1.4910   -0.0437 H   0  0  0  0  0  0  0  0  0  0  0  0
    2.4190    2.4200    0.8095 H   0  0  0  0  0  0  0  0  0  0  0  0
    2.4837    2.4458   -0.9577 H   0  0  0  0  0  0  0  0  0  0  0  0
    5.5296    4.4120    1.3265 H   0  0  0  0  0  0  0  0  0  0  0  0
    5.4474    2.6456    1.2977 H   0  0  0  0  0  0  0  0  0  0  0  0
    4.2078    3.5747    2.1510 H   0  0  0  0  0  0  0  0  0  0  0  0
    5.6213    4.4490   -1.1879 H   0  0  0  0  0  0  0  0  0  0  0  0
    4.3642    3.6374   -2.1307 H   0  0  0  0  0  0  0  0  0  0  0  0
    5.5393    2.6826   -1.2168 H   0  0  0  0  0  0  0  0  0  0  0  0
  1  2  1  0  0  0  0
  2  3  1  0  0  0  0
  2  4  1  0  0  0  0
  2  5  1  0  0  0  0
  3  6  1  0  0  0  0
  3  7  1  0  0  0  0
  1  8  1  0  0  0  0
  1  9  1  0  0  0  0
  1 10  1  0  0  0  0
  4 11  1  0  0  0  0
  4 12  1  0  0  0  0
  4 13  1  0  0  0  0
  5 14  1  0  0  0  0
  5 15  1  0  0  0  0
  5 16  1  0  0  0  0
M  END
>  <Alias name>
t-Butyldifluoroamine

>  <deltaH�(vap)>   kJ/mol
29

$$$$
2,3-Dimethylbutane
  ChemBrain IXL

 20 19  0  0  0  0  0  0  0  0  1 V2000
    3.6942    2.3623    1.1057 C   0  0  0  0  0  0  0  0  0  0  0  0
    3.2918    3.5905    0.2460 C   0  0  0  0  0  0  0  0  0  0  0  0
    4.5698    4.3740   -0.2301 C   0  0  0  0  0  0  0  0  0  0  0  0
    5.4294    3.4708   -1.1516 C   0  0  0  0  0  0  0  0  0  0  0  0
    2.3814    4.5254    1.0833 C   0  0  0  0  0  0  0  0  0  0  0  0
    5.4211    4.8204    0.9889 C   0  0  0  0  0  0  0  0  0  0  0  0
    4.2886    1.6845    0.5153 H   0  0  0  0  0  0  0  0  0  0  0  0
    2.8027    1.8545    1.4426 H   0  0  0  0  0  0  0  0  0  0  0  0
    4.2645    2.6900    1.9619 H   0  0  0  0  0  0  0  0  0  0  0  0
    2.7433    3.2511   -0.6207 H   0  0  0  0  0  0  0  0  0  0  0  0
    4.2610    5.2481   -0.7848 H   0  0  0  0  0  0  0  0  0  0  0  0
    6.2736    4.0351   -1.5207 H   0  0  0  0  0  0  0  0  0  0  0  0
    4.8312    3.1336   -1.9857 H   0  0  0  0  0  0  0  0  0  0  0  0
    5.7856    2.6181   -0.5961 H   0  0  0  0  0  0  0  0  0  0  0  0
    1.4793    3.9972    1.3564 H   0  0  0  0  0  0  0  0  0  0  0  0
    2.8996    4.8328    1.9775 H   0  0  0  0  0  0  0  0  0  0  0  0
    2.1238    5.3964    0.4982 H   0  0  0  0  0  0  0  0  0  0  0  0
    4.8451    5.4867    1.6098 H   0  0  0  0  0  0  0  0  0  0  0  0
    5.7136    3.9544    1.5635 H   0  0  0  0  0  0  0  0  0  0  0  0
    6.3047    5.3331    0.6390 H   0  0  0  0  0  0  0  0  0  0  0  0
  1  2  1  0  0  0  0
  2  3  1  0  0  0  0
  3  4  1  0  0  0  0
  2  5  1  0  0  0  0
  3  6  1  0  0  0  0
  1  7  1  0  0  0  0
  1  8  1  0  0  0  0
  1  9  1  0  0  0  0
  2 10  1  0  0  0  0
  3 11  1  0  0  0  0
  4 12  1  0  0  0  0
  4 13  1  0  0  0  0
  4 14  1  0  0  0  0
  5 15  1  0  0  0  0
  5 16  1  0  0  0  0
  5 17  1  0  0  0  0
  6 18  1  0  0  0  0
  6 19  1  0  0  0  0
  6 20  1  0  0  0  0
M  END
>  <Alias name>
2,3-Dimethylbutane

>  <deltaH�(vap)>   kJ/mol
29.1

$$$$
cis-2-Fluoro-N,N-bis(trifluoromethyl)vinylamine
  ChemBrain IXL

 14 13  0  0  0  0  0  0  0  0  1 V2000
    2.1872    4.8377   -1.0808 C   0  0  0  0  0  0  0  0  0  0  0  0
    3.5171    4.8882   -0.9746 C   0  0  0  0  0  0  0  0  0  0  0  0
    1.4912    3.8572   -0.4454 F   0  0  0  0  0  0  0  0  0  0  0  0
    4.1950    3.9321   -0.2090 N   0  0  0  0  0  0  0  0  0  0  0  0
    5.4965    4.2593    0.3911 C   0  0  0  0  0  0  0  0  0  0  0  0
    5.5111    3.8562    1.6899 F   0  0  0  0  0  0  0  0  0  0  0  0
    6.4841    3.6215   -0.2926 F   0  0  0  0  0  0  0  0  0  0  0  0
    5.6984    5.6029    0.3311 F   0  0  0  0  0  0  0  0  0  0  0  0
    3.6054    2.6011   -0.0050 C   0  0  0  0  0  0  0  0  0  0  0  0
    4.5936    1.7012    0.2463 F   0  0  0  0  0  0  0  0  0  0  0  0
    2.7496    2.6414    1.0512 F   0  0  0  0  0  0  0  0  0  0  0  0
    2.9275    2.2293   -1.1238 F   0  0  0  0  0  0  0  0  0  0  0  0
    1.6628    5.5775   -1.6728 H   0  0  0  0  0  0  0  0  0  0  0  0
    4.0714    5.6688   -1.4809 H   0  0  0  0  0  0  0  0  0  0  0  0
  1  2  2  0  0  0  0
  1  3  1  0  0  0  0
  2  4  1  0  0  0  0
  5  6  1  0  0  0  0
  5  7  1  0  0  0  0
  5  8  1  0  0  0  0
  5  4  1  0  0  0  0
  9 10  1  0  0  0  0
  9 11  1  0  0  0  0
  9 12  1  0  0  0  0
  9  4  1  0  0  0  0
  1 13  1  0  0  0  0
  2 14  1  0  0  0  0
M  END
>  <Alias name>
cis-2-Fluoro-N,N-bis(trifluoromethyl)vinylamine

>  <deltaH�(vap)>   kJ/mol
29.1

$$$$
1,1,1-Trichlorotrifluoroethane
  ChemBrain IXL

  8  7  0  0  0  0  0  0  0  0  1 V2000
    2.8549    2.7910    0.2983 C   0  0  0  0  0  0  0  0  0  0  0  0
    4.0792    2.9159   -0.6292 C   0  0  0  0  0  0  0  0  0  0  0  0
    3.2641    1.7470    1.6859 Cl  0  0  0  0  0  0  0  0  0  0  0  0
    2.3884    4.4086    0.8883 Cl  0  0  0  0  0  0  0  0  0  0  0  0
    1.4949    2.0726   -0.6056 Cl  0  0  0  0  0  0  0  0  0  0  0  0
    5.1159    3.4635    0.0598 F   0  0  0  0  0  0  0  0  0  0  0  0
    3.7672    3.7117   -1.6870 F   0  0  0  0  0  0  0  0  0  0  0  0
    4.4348    1.6827   -1.0790 F   0  0  0  0  0  0  0  0  0  0  0  0
  1  2  1  0  0  0  0
  1  3  1  0  0  0  0
  1  4  1  0  0  0  0
  1  5  1  0  0  0  0
  2  6  1  0  0  0  0
  2  7  1  0  0  0  0
  2  8  1  0  0  0  0
M  END
>  <Alias name>
1,1,1-Trichlorotrifluoroethane

>  <deltaH�(vap)>   kJ/mol
29.2

$$$$
2,3-Dimethyl-1-butene
  ChemBrain IXL

 18 17  0  0  0  0  0  0  0  0  1 V2000
    2.4758    4.0614    0.0556 C   0  0  0  0  0  0  0  0  0  0  0  0
    3.8975    3.5642    0.3815 C   0  0  0  0  0  0  0  0  0  0  0  0
    4.8908    4.4984   -0.1938 C   0  0  0  0  0  0  0  0  0  0  0  0
    6.2405    4.0120   -0.5570 C   0  0  0  0  0  0  0  0  0  0  0  0
    4.5692    5.7799   -0.3852 C   0  0  0  0  0  0  0  0  0  0  0  0
    4.1020    2.1612   -0.2222 C   0  0  0  0  0  0  0  0  0  0  0  0
    1.7496    3.3563    0.4410 H   0  0  0  0  0  0  0  0  0  0  0  0
    2.3178    5.0295    0.5146 H   0  0  0  0  0  0  0  0  0  0  0  0
    2.3607    4.1476   -1.0178 H   0  0  0  0  0  0  0  0  0  0  0  0
    4.0261    3.5172    1.4558 H   0  0  0  0  0  0  0  0  0  0  0  0
    6.8929    4.8577   -0.7362 H   0  0  0  0  0  0  0  0  0  0  0  0
    6.1775    3.4083   -1.4539 H   0  0  0  0  0  0  0  0  0  0  0  0
    6.6389    3.4141    0.2533 H   0  0  0  0  0  0  0  0  0  0  0  0
    3.5812    6.1357   -0.1202 H   0  0  0  0  0  0  0  0  0  0  0  0
    5.2963    6.4637   -0.8055 H   0  0  0  0  0  0  0  0  0  0  0  0
    5.1019    1.8127    0.0049 H   0  0  0  0  0  0  0  0  0  0  0  0
    3.9713    2.2078   -1.2963 H   0  0  0  0  0  0  0  0  0  0  0  0
    3.3766    1.4771    0.2004 H   0  0  0  0  0  0  0  0  0  0  0  0
  1  2  1  0  0  0  0
  2  3  1  0  0  0  0
  3  4  1  0  0  0  0
  3  5  2  0  0  0  0
  2  6  1  0  0  0  0
  1  7  1  0  0  0  0
  1  8  1  0  0  0  0
  1  9  1  0  0  0  0
  2 10  1  0  0  0  0
  4 11  1  0  0  0  0
  4 12  1  0  0  0  0
  4 13  1  0  0  0  0
  5 14  1  0  0  0  0
  5 15  1  0  0  0  0
  6 16  1  0  0  0  0
  6 17  1  0  0  0  0
  6 18  1  0  0  0  0
M  END
>  <Alias name>
2,3-Dimethyl-1-butene

>  <deltaH�(vap)>   kJ/mol
29.2

$$$$
N-(Trifluoromethyl)bis(pentafluoroethyl)amine
  ChemBrain IXL

 19 18  0  0  0  0  0  0  0  0  1 V2000
    3.6912    5.1791    0.7440 C   0  0  0  0  0  0  0  0  0  0  0  0
    3.9916    3.9408   -0.0627 N   0  0  0  0  0  0  0  0  0  0  0  0
    5.4753    3.7531   -0.1931 C   0  0  0  0  0  0  0  0  0  0  0  0
    3.4032    2.7374    0.5878 C   0  0  0  0  0  0  0  0  0  0  0  0
    2.0489    2.8048    0.5525 F   0  0  0  0  0  0  0  0  0  0  0  0
    3.8020    1.6235   -0.0830 F   0  0  0  0  0  0  0  0  0  0  0  0
    3.8261    2.6596    1.8790 F   0  0  0  0  0  0  0  0  0  0  0  0
    2.1707    5.3118    1.0210 C   0  0  0  0  0  0  0  0  0  0  0  0
    1.4771    5.1186   -0.1335 F   0  0  0  0  0  0  0  0  0  0  0  0
    1.7873    4.3951    1.9493 F   0  0  0  0  0  0  0  0  0  0  0  0
    1.9112    6.5587    1.4986 F   0  0  0  0  0  0  0  0  0  0  0  0
    6.1399    4.9786   -0.8738 C   0  0  0  0  0  0  0  0  0  0  0  0
    5.4227    5.3352   -1.9733 F   0  0  0  0  0  0  0  0  0  0  0  0
    6.1964    6.0195   -0.0022 F   0  0  0  0  0  0  0  0  0  0  0  0
    7.4051    4.6488   -1.2490 F   0  0  0  0  0  0  0  0  0  0  0  0
    4.0940    6.2707    0.0490 F   0  0  0  0  0  0  0  0  0  0  0  0
    4.3569    5.1285    1.9299 F   0  0  0  0  0  0  0  0  0  0  0  0
    6.0251    3.5712    1.0385 F   0  0  0  0  0  0  0  0  0  0  0  0
    5.7127    2.6498   -0.9530 F   0  0  0  0  0  0  0  0  0  0  0  0
  1  2  1  0  0  0  0
  2  3  1  0  0  0  0
  4  5  1  0  0  0  0
  4  6  1  0  0  0  0
  4  7  1  0  0  0  0
  8  9  1  0  0  0  0
  8 10  1  0  0  0  0
  8 11  1  0  0  0  0
  4  2  1  0  0  0  0
  8  1  1  0  0  0  0
 12 13  1  0  0  0  0
 12 14  1  0  0  0  0
 12 15  1  0  0  0  0
 12  3  1  0  0  0  0
  1 16  1  0  0  0  0
  1 17  1  0  0  0  0
  3 18  1  0  0  0  0
  3 19  1  0  0  0  0
M  END
>  <Alias name>
Perfluoromethyldiethylamine

>  <deltaH�(vap)>   kJ/mol
29.4

$$$$
Nonafluorocyclopentane
  ChemBrain IXL

 15 15  0  0  0  0  0  0  0  0  1 V2000
    2.8251    4.1417    0.0663 C   0  0  0  0  0  0  0  0  0  0  0  0
    3.9545    5.0519    0.5462 C   0  0  0  0  0  0  0  0  0  0  0  0
    5.2509    4.1748    0.4765 C   0  0  0  0  0  0  0  0  0  0  0  0
    4.8501    2.8974   -0.3370 C   0  0  0  0  0  0  0  0  0  0  0  0
    3.4878    3.2205   -0.9497 C   0  0  0  0  0  0  0  0  0  0  0  0
    3.6628    3.8915   -2.1202 F   0  0  0  0  0  0  0  0  0  0  0  0
    2.7547    2.0928   -1.1544 F   0  0  0  0  0  0  0  0  0  0  0  0
    5.7776    2.5912   -1.2840 F   0  0  0  0  0  0  0  0  0  0  0  0
    4.7001    1.8552    0.5255 F   0  0  0  0  0  0  0  0  0  0  0  0
    5.6617    3.8088    1.7212 F   0  0  0  0  0  0  0  0  0  0  0  0
    6.2345    4.8697   -0.1571 F   0  0  0  0  0  0  0  0  0  0  0  0
    3.7323    5.5243    1.8026 F   0  0  0  0  0  0  0  0  0  0  0  0
    4.0753    6.0872   -0.3284 F   0  0  0  0  0  0  0  0  0  0  0  0
    2.3603    3.4034    1.1106 F   0  0  0  0  0  0  0  0  0  0  0  0
    2.0208    4.7126   -0.3806 H   0  0  0  0  0  0  0  0  0  0  0  0
  1  2  1  0  0  0  0
  2  3  1  0  0  0  0
  3  4  1  0  0  0  0
  4  5  1  0  0  0  0
  1  5  1  0  0  0  0
  5  6  1  0  0  0  0
  5  7  1  0  0  0  0
  4  8  1  0  0  0  0
  4  9  1  0  0  0  0
  3 10  1  0  0  0  0
  3 11  1  0  0  0  0
  2 12  1  0  0  0  0
  2 13  1  0  0  0  0
  1 14  1  0  0  0  0
  1 15  1  0  0  0  0
M  END
>  <Alias name>
Nonafluorocyclopentane

>  <deltaH�(vap)>   kJ/mol
29.4

$$$$
trans-1,2-Dichloroethylene
  ChemBrain IXL

  6  5  0  0  0  0  0  0  0  0  1 V2000
    2.5405    2.8710    0.0000 C   0  0  0  0  0  0  0  0  0  0  0  0
    3.8675    3.0163    0.0048 C   0  0  0  0  0  0  0  0  0  0  0  0
    1.4872    4.2862    0.2654 Cl  0  0  0  0  0  0  0  0  0  0  0  0
    4.9208    1.6010   -0.2606 Cl  0  0  0  0  0  0  0  0  0  0  0  0
    2.1033    1.8939   -0.1650 H   0  0  0  0  0  0  0  0  0  0  0  0
    4.3047    3.9933    0.1698 H   0  0  0  0  0  0  0  0  0  0  0  0
  1  2  2  0  0  0  0
  1  3  1  0  0  0  0
  2  4  1  0  0  0  0
  1  5  1  0  0  0  0
  2  6  1  0  0  0  0
M  END
>  <Alias name>
trans-1,2-Dichloroethylene

>  <deltaH�(vap)>   kJ/mol
29.47

$$$$
2,3-Pentadiene
  ChemBrain IXL

 13 12  0  0  0  0  0  0  0  0  1 V2000
    3.4807    4.1713    1.2983 C   0  0  0  0  0  0  0  0  0  0  0  0
    4.5122    3.8208    0.5268 C   0  0  0  0  0  0  0  0  0  0  0  0
    5.5438    3.4703   -0.2447 C   0  0  0  0  0  0  0  0  0  0  0  0
    2.1019    3.8110    0.8989 C   0  0  0  0  0  0  0  0  0  0  0  0
    6.0122    4.3815   -1.3128 C   0  0  0  0  0  0  0  0  0  0  0  0
    3.6528    4.7192    2.2165 H   0  0  0  0  0  0  0  0  0  0  0  0
    6.0379    2.5193   -0.0891 H   0  0  0  0  0  0  0  0  0  0  0  0
    2.1192    2.8864    0.3353 H   0  0  0  0  0  0  0  0  0  0  0  0
    1.4914    3.6827    1.7842 H   0  0  0  0  0  0  0  0  0  0  0  0
    1.6860    4.6003    0.2849 H   0  0  0  0  0  0  0  0  0  0  0  0
    5.8198    5.4070   -1.0225 H   0  0  0  0  0  0  0  0  0  0  0  0
    5.4842    4.1615   -2.2323 H   0  0  0  0  0  0  0  0  0  0  0  0
    7.0755    4.2429   -1.4650 H   0  0  0  0  0  0  0  0  0  0  0  0
  1  2  2  0  0  0  0
  2  3  2  0  0  0  0
  1  4  1  0  0  0  0
  3  5  1  0  0  0  0
  1  6  1  0  0  0  0
  3  7  1  0  0  0  0
  4  8  1  0  0  0  0
  4  9  1  0  0  0  0
  4 10  1  0  0  0  0
  5 11  1  0  0  0  0
  5 12  1  0  0  0  0
  5 13  1  0  0  0  0
M  END
>  <Alias name>
2,3-Pentadiene

>  <deltaH�(vap)>   kJ/mol
29.5

$$$$
4-Methyl-cis-2-pentene
  ChemBrain IXL

 18 17  0  0  0  0  0  0  0  0  1 V2000
    2.8293    2.6197    0.7073 C   0  0  0  0  0  0  0  0  0  0  0  0
    4.0023    2.7450    0.0825 C   0  0  0  0  0  0  0  0  0  0  0  0
    4.6365    4.0766   -0.0409 C   0  0  0  0  0  0  0  0  0  0  0  0
    3.8885    4.9053   -1.1032 C   0  0  0  0  0  0  0  0  0  0  0  0
    2.1617    3.8127    1.2744 C   0  0  0  0  0  0  0  0  0  0  0  0
    6.1085    3.9072   -0.4644 C   0  0  0  0  0  0  0  0  0  0  0  0
    2.3661    1.6450    0.7992 H   0  0  0  0  0  0  0  0  0  0  0  0
    4.4899    1.8723   -0.3341 H   0  0  0  0  0  0  0  0  0  0  0  0
    4.5917    4.5875    0.9129 H   0  0  0  0  0  0  0  0  0  0  0  0
    2.8577    5.0372   -0.7981 H   0  0  0  0  0  0  0  0  0  0  0  0
    4.3618    5.8741   -1.2043 H   0  0  0  0  0  0  0  0  0  0  0  0
    3.9202    4.3870   -2.0536 H   0  0  0  0  0  0  0  0  0  0  0  0
    1.4835    3.5069    2.0615 H   0  0  0  0  0  0  0  0  0  0  0  0
    2.9075    4.4844    1.6813 H   0  0  0  0  0  0  0  0  0  0  0  0
    1.6057    4.3196    0.4955 H   0  0  0  0  0  0  0  0  0  0  0  0
    6.5713    4.8818   -0.5591 H   0  0  0  0  0  0  0  0  0  0  0  0
    6.1534    3.3922   -1.4160 H   0  0  0  0  0  0  0  0  0  0  0  0
    6.6352    3.3287    0.2844 H   0  0  0  0  0  0  0  0  0  0  0  0
  1  2  2  0  0  0  0
  2  3  1  0  0  0  0
  3  4  1  0  0  0  0
  1  5  1  0  0  0  0
  3  6  1  0  0  0  0
  1  7  1  0  0  0  0
  2  8  1  0  0  0  0
  3  9  1  0  0  0  0
  4 10  1  0  0  0  0
  4 11  1  0  0  0  0
  4 12  1  0  0  0  0
  5 13  1  0  0  0  0
  5 14  1  0  0  0  0
  5 15  1  0  0  0  0
  6 16  1  0  0  0  0
  6 17  1  0  0  0  0
  6 18  1  0  0  0  0
M  END
>  <Alias name>
4-Methyl-cis-2-pentene

>  <deltaH�(vap)>   kJ/mol
29.5

$$$$
Isopropylmercaptan
  ChemBrain IXL

 12 11  0  0  0  0  0  0  0  0  1 V2000
    3.9374    2.8412    0.6040 C   0  0  0  0  0  0  0  0  0  0  0  0
    4.0885    4.3488    0.8846 C   0  0  0  0  0  0  0  0  0  0  0  0
    5.1513    2.3336   -0.6491 S   0  0  0  0  0  0  0  0  0  0  0  0
    2.5144    2.5552    0.0862 C   0  0  0  0  0  0  0  0  0  0  0  0
    4.7412    3.1353   -1.6414 H   0  0  0  0  0  0  0  0  0  0  0  0
    4.1076    2.2851    1.5176 H   0  0  0  0  0  0  0  0  0  0  0  0
    3.3649    4.6514    1.6314 H   0  0  0  0  0  0  0  0  0  0  0  0
    5.0885    4.5498    1.2486 H   0  0  0  0  0  0  0  0  0  0  0  0
    3.9184    4.9049   -0.0290 H   0  0  0  0  0  0  0  0  0  0  0  0
    2.4082    1.4956   -0.1109 H   0  0  0  0  0  0  0  0  0  0  0  0
    1.7909    2.8577    0.8331 H   0  0  0  0  0  0  0  0  0  0  0  0
    2.3442    3.1113   -0.8274 H   0  0  0  0  0  0  0  0  0  0  0  0
  1  2  1  0  0  0  0
  1  3  1  0  0  0  0
  1  4  1  0  0  0  0
  3  5  1  0  0  0  0
  1  6  1  0  0  0  0
  2  7  1  0  0  0  0
  2  8  1  0  0  0  0
  2  9  1  0  0  0  0
  4 10  1  0  0  0  0
  4 11  1  0  0  0  0
  4 12  1  0  0  0  0
M  END
>  <Alias name>
2-Propanethiol

>  <deltaH�(vap)>   kJ/mol
29.5

$$$$
Acetylbromide
  ChemBrain IXL

  7  6  0  0  0  0  0  0  0  0  1 V2000
    3.2506    3.7605    0.2549 C   0  0  0  0  0  0  0  0  0  0  0  0
    3.4797    2.4933   -0.4746 C   0  0  0  0  0  0  0  0  0  0  0  0
    4.6149    2.0726   -0.6248 O   0  0  0  0  0  0  0  0  0  0  0  0
    1.9832    1.5070   -1.1880 Br  0  0  0  0  0  0  0  0  0  0  0  0
    2.1896    3.8899    0.4293 H   0  0  0  0  0  0  0  0  0  0  0  0
    3.7713    3.7298    1.2040 H   0  0  0  0  0  0  0  0  0  0  0  0
    3.6232    4.5890   -0.3347 H   0  0  0  0  0  0  0  0  0  0  0  0
  1  2  1  0  0  0  0
  2  3  2  0  0  0  0
  2  4  1  0  0  0  0
  1  5  1  0  0  0  0
  1  6  1  0  0  0  0
  1  7  1  0  0  0  0
M  END
>  <Alias name>
Acetylbromide

>  <deltaH�(vap)>   kJ/mol
29.6

$$$$
Methyl-t-butylether
  ChemBrain IXL

 18 17  0  0  0  0  0  0  0  0  1 V2000
    3.5654    3.7559    0.0816 C   0  0  0  0  0  0  0  0  0  0  0  0
    4.8893    3.3027    0.5475 O   0  0  0  0  0  0  0  0  0  0  0  0
    3.3472    3.3040   -1.3771 C   0  0  0  0  0  0  0  0  0  0  0  0
    2.4714    3.1414    0.9768 C   0  0  0  0  0  0  0  0  0  0  0  0
    3.4875    5.2946    0.1607 C   0  0  0  0  0  0  0  0  0  0  0  0
    6.0382    3.8140   -0.2190 C   0  0  0  0  0  0  0  0  0  0  0  0
    4.1087    3.7426   -2.0092 H   0  0  0  0  0  0  0  0  0  0  0  0
    2.3696    3.6276   -1.7127 H   0  0  0  0  0  0  0  0  0  0  0  0
    3.4089    2.2243   -1.4336 H   0  0  0  0  0  0  0  0  0  0  0  0
    2.5245    2.0611    0.9217 H   0  0  0  0  0  0  0  0  0  0  0  0
    2.6230    3.4584    2.0012 H   0  0  0  0  0  0  0  0  0  0  0  0
    1.4981    3.4728    0.6366 H   0  0  0  0  0  0  0  0  0  0  0  0
    2.5103    5.6239   -0.1705 H   0  0  0  0  0  0  0  0  0  0  0  0
    4.2486    5.7283   -0.4752 H   0  0  0  0  0  0  0  0  0  0  0  0
    3.6477    5.6120    1.1836 H   0  0  0  0  0  0  0  0  0  0  0  0
    6.0520    4.8954   -0.1718 H   0  0  0  0  0  0  0  0  0  0  0  0
    5.9536    3.4986   -1.2511 H   0  0  0  0  0  0  0  0  0  0  0  0
    6.9557    3.4231    0.2032 H   0  0  0  0  0  0  0  0  0  0  0  0
  1  2  1  0  0  0  0
  1  3  1  0  0  0  0
  1  4  1  0  0  0  0
  1  5  1  0  0  0  0
  2  6  1  0  0  0  0
  3  7  1  0  0  0  0
  3  8  1  0  0  0  0
  3  9  1  0  0  0  0
  4 10  1  0  0  0  0
  4 11  1  0  0  0  0
  4 12  1  0  0  0  0
  5 13  1  0  0  0  0
  5 14  1  0  0  0  0
  5 15  1  0  0  0  0
  6 16  1  0  0  0  0
  6 17  1  0  0  0  0
  6 18  1  0  0  0  0
M  END
>  <Alias name>
MTBE

>  <deltaH�(vap)>   kJ/mol
29.6

$$$$
Methylal
  ChemBrain IXL

 13 12  0  0  0  0  0  0  0  0  1 V2000
    1.9940    2.7695   -0.8308 C   0  0  0  0  0  0  0  0  0  0  0  0
    3.4471    2.8467   -0.6210 O   0  0  0  0  0  0  0  0  0  0  0  0
    3.9331    4.1344   -0.1042 C   0  0  0  0  0  0  0  0  0  0  0  0
    5.3930    4.0772    0.0590 O   0  0  0  0  0  0  0  0  0  0  0  0
    6.0099    5.3090    0.5724 C   0  0  0  0  0  0  0  0  0  0  0  0
    1.7358    1.7886   -1.2104 H   0  0  0  0  0  0  0  0  0  0  0  0
    1.4839    2.9384    0.1095 H   0  0  0  0  0  0  0  0  0  0  0  0
    1.6919    3.5244   -1.5462 H   0  0  0  0  0  0  0  0  0  0  0  0
    3.6784    4.9227   -0.8019 H   0  0  0  0  0  0  0  0  0  0  0  0
    3.4703    4.3368    0.8539 H   0  0  0  0  0  0  0  0  0  0  0  0
    5.5978    5.5402    1.5469 H   0  0  0  0  0  0  0  0  0  0  0  0
    5.8060    6.1260   -0.1088 H   0  0  0  0  0  0  0  0  0  0  0  0
    7.0803    5.1684    0.6572 H   0  0  0  0  0  0  0  0  0  0  0  0
  1  2  1  0  0  0  0
  2  3  1  0  0  0  0
  3  4  1  0  0  0  0
  4  5  1  0  0  0  0
  1  6  1  0  0  0  0
  1  7  1  0  0  0  0
  1  8  1  0  0  0  0
  3  9  1  0  0  0  0
  3 10  1  0  0  0  0
  5 11  1  0  0  0  0
  5 12  1  0  0  0  0
  5 13  1  0  0  0  0
M  END
>  <Alias name>
Dimethoxymethane

>  <deltaH�(vap)>   kJ/mol
29.6

$$$$
3,3,4,4-Tetramethyl-1,2-dioxetane
  ChemBrain IXL

 20 20  0  0  0  0  0  0  0  0  1 V2000
    3.8631    1.7282    0.3050 O   0  0  0  0  0  0  0  0  0  0  0  0
    3.3560    3.0945    0.1314 C   0  0  0  0  0  0  0  0  0  0  0  0
    4.8160    3.5552   -0.1540 C   0  0  0  0  0  0  0  0  0  0  0  0
    5.2619    2.1868    0.1334 O   0  0  0  0  0  0  0  0  0  0  0  0
    2.4254    3.2404   -1.0921 C   0  0  0  0  0  0  0  0  0  0  0  0
    2.7864    3.6706    1.4455 C   0  0  0  0  0  0  0  0  0  0  0  0
    5.3364    4.5860    0.8711 C   0  0  0  0  0  0  0  0  0  0  0  0
    5.0503    3.9411   -1.6303 C   0  0  0  0  0  0  0  0  0  0  0  0
    1.4796    2.7554   -0.8851 H   0  0  0  0  0  0  0  0  0  0  0  0
    2.2555    4.2909   -1.2932 H   0  0  0  0  0  0  0  0  0  0  0  0
    2.8852    2.7775   -1.9546 H   0  0  0  0  0  0  0  0  0  0  0  0
    1.8441    3.1874    1.6719 H   0  0  0  0  0  0  0  0  0  0  0  0
    3.4848    3.4918    2.2521 H   0  0  0  0  0  0  0  0  0  0  0  0
    2.6277    4.7361    1.3339 H   0  0  0  0  0  0  0  0  0  0  0  0
    4.8131    5.5246    0.7369 H   0  0  0  0  0  0  0  0  0  0  0  0
    6.3976    4.7400    0.7198 H   0  0  0  0  0  0  0  0  0  0  0  0
    5.1663    4.2179    1.8737 H   0  0  0  0  0  0  0  0  0  0  0  0
    4.5182    4.8577   -1.8529 H   0  0  0  0  0  0  0  0  0  0  0  0
    4.6903    3.1490   -2.2732 H   0  0  0  0  0  0  0  0  0  0  0  0
    6.1096    4.0887   -1.8002 H   0  0  0  0  0  0  0  0  0  0  0  0
  1  2  1  0  0  0  0
  2  3  1  0  0  0  0
  1  4  1  0  0  0  0
  4  3  1  0  0  0  0
  2  5  1  0  0  0  0
  2  6  1  0  0  0  0
  3  7  1  0  0  0  0
  3  8  1  0  0  0  0
  5  9  1  0  0  0  0
  5 10  1  0  0  0  0
  5 11  1  0  0  0  0
  6 12  1  0  0  0  0
  6 13  1  0  0  0  0
  6 14  1  0  0  0  0
  7 15  1  0  0  0  0
  7 16  1  0  0  0  0
  7 17  1  0  0  0  0
  8 18  1  0  0  0  0
  8 19  1  0  0  0  0
  8 20  1  0  0  0  0
M  END
>  <Alias name>
3,3,4,4-Tetramethyl-1,2-dioxetane

>  <deltaH�(vap)>   kJ/mol
29.7

$$$$
Propionaldehyde
  ChemBrain IXL

 10  9  0  0  0  0  0  0  0  0  1 V2000
    3.5312    4.7248    0.4974 C   0  0  0  0  0  0  0  0  0  0  0  0
    4.0867    5.6196    1.1131 O   0  0  0  0  0  0  0  0  0  0  0  0
    4.3611    3.5780   -0.1116 C   0  0  0  0  0  0  0  0  0  0  0  0
    3.5241    2.2841   -0.1157 C   0  0  0  0  0  0  0  0  0  0  0  0
    2.4577    4.7365    0.3790 H   0  0  0  0  0  0  0  0  0  0  0  0
    5.2537    3.4275    0.4775 H   0  0  0  0  0  0  0  0  0  0  0  0
    4.6368    3.8316   -1.1245 H   0  0  0  0  0  0  0  0  0  0  0  0
    3.2484    2.0305    0.8973 H   0  0  0  0  0  0  0  0  0  0  0  0
    4.1058    1.4804   -0.5425 H   0  0  0  0  0  0  0  0  0  0  0  0
    2.6315    2.4346   -0.7048 H   0  0  0  0  0  0  0  0  0  0  0  0
  1  2  2  0  0  0  0
  1  3  1  0  0  0  0
  1  5  1  0  0  0  0
  3  4  1  0  0  0  0
  3  6  1  0  0  0  0
  3  7  1  0  0  0  0
  4  8  1  0  0  0  0
  4  9  1  0  0  0  0
  4 10  1  0  0  0  0
M  END
>  <Alias name>
Propanal

>  <deltaH�(vap)>   kJ/mol
29.7

$$$$
Halothane
  ChemBrain IXL

  8  7  0  0  0  0  0  0  0  0  1 V2000
    2.4694    2.3151    0.6366 C   0  0  0  0  0  0  0  0  0  0  0  0
    3.3463    3.0731   -0.3811 C   0  0  0  0  0  0  0  0  0  0  0  0
    1.6254    1.4783   -0.0253 F   0  0  0  0  0  0  0  0  0  0  0  0
    1.7449    3.2072    1.3640 F   0  0  0  0  0  0  0  0  0  0  0  0
    3.2643    1.5911    1.4697 F   0  0  0  0  0  0  0  0  0  0  0  0
    2.3040    4.0238   -1.4739 Cl  0  0  0  0  0  0  0  0  0  0  0  0
    4.3754    1.8085   -1.4133 Br  0  0  0  0  0  0  0  0  0  0  0  0
    4.0178    3.7390    0.1468 H   0  0  0  0  0  0  0  0  0  0  0  0
  1  2  1  0  0  0  0
  1  3  1  0  0  0  0
  1  4  1  0  0  0  0
  1  5  1  0  0  0  0
  2  6  1  0  0  0  0
  2  7  1  0  0  0  0
  2  8  1  0  0  0  0
M  END
>  <Alias name>
2-Bromo-2-chloro-1,1,1-trifluoroethane

>  <deltaH�(vap)>   kJ/mol
29.8

$$$$
Trimethyleneoxide
  ChemBrain IXL

 10 10  0  0  0  0  0  0  0  0  1 V2000
    3.4022    2.6367   -0.2339 C   0  0  0  0  0  0  0  0  0  0  0  0
    2.2405    3.2283    0.5621 C   0  0  0  0  0  0  0  0  0  0  0  0
    4.3106    3.7296    0.3261 C   0  0  0  0  0  0  0  0  0  0  0  0
    3.1657    4.2487    1.1154 O   0  0  0  0  0  0  0  0  0  0  0  0
    3.2630    2.7069   -1.3056 H   0  0  0  0  0  0  0  0  0  0  0  0
    3.6812    1.6548    0.1277 H   0  0  0  0  0  0  0  0  0  0  0  0
    1.4845    3.6701   -0.0751 H   0  0  0  0  0  0  0  0  0  0  0  0
    1.8625    2.5474    1.3147 H   0  0  0  0  0  0  0  0  0  0  0  0
    5.1060    3.3329    0.9448 H   0  0  0  0  0  0  0  0  0  0  0  0
    4.6302    4.4319   -0.4338 H   0  0  0  0  0  0  0  0  0  0  0  0
  1  2  1  0  0  0  0
  1  3  1  0  0  0  0
  2  4  1  0  0  0  0
  3  4  1  0  0  0  0
  1  5  1  0  0  0  0
  1  6  1  0  0  0  0
  2  7  1  0  0  0  0
  2  8  1  0  0  0  0
  3  9  1  0  0  0  0
  3 10  1  0  0  0  0
M  END
>  <Alias name>
Oxetane

>  <deltaH�(vap)>   kJ/mol
29.8

$$$$
2-Methylpentane
  ChemBrain IXL

 20 19  0  0  0  0  0  0  0  0  1 V2000
    3.6390    2.9488   -0.1569 C   0  0  0  0  0  0  0  0  0  0  0  0
    3.5816    4.4925   -0.2669 C   0  0  0  0  0  0  0  0  0  0  0  0
    4.8930    5.1200    0.2915 C   0  0  0  0  0  0  0  0  0  0  0  0
    6.1085    4.6701   -0.5610 C   0  0  0  0  0  0  0  0  0  0  0  0
    7.3870    5.3580   -0.0385 C   0  0  0  0  0  0  0  0  0  0  0  0
    2.3788    5.0157    0.5487 C   0  0  0  0  0  0  0  0  0  0  0  0
    4.4388    2.5700   -0.7720 H   0  0  0  0  0  0  0  0  0  0  0  0
    3.8103    2.6667    0.8718 H   0  0  0  0  0  0  0  0  0  0  0  0
    2.7016    2.5310   -0.4926 H   0  0  0  0  0  0  0  0  0  0  0  0
    3.4599    4.7748   -1.3024 H   0  0  0  0  0  0  0  0  0  0  0  0
    4.8142    6.1977    0.2561 H   0  0  0  0  0  0  0  0  0  0  0  0
    5.0354    4.8056    1.3161 H   0  0  0  0  0  0  0  0  0  0  0  0
    6.2255    3.6012   -0.4904 H   0  0  0  0  0  0  0  0  0  0  0  0
    5.9480    4.9480   -1.5926 H   0  0  0  0  0  0  0  0  0  0  0  0
    7.2754    6.4302   -0.1116 H   0  0  0  0  0  0  0  0  0  0  0  0
    8.2328    5.0430   -0.6314 H   0  0  0  0  0  0  0  0  0  0  0  0
    7.5479    5.0823    0.9932 H   0  0  0  0  0  0  0  0  0  0  0  0
    1.4655    4.5922    0.1565 H   0  0  0  0  0  0  0  0  0  0  0  0
    2.4930    4.7288    1.5841 H   0  0  0  0  0  0  0  0  0  0  0  0
    2.3361    6.0923    0.4761 H   0  0  0  0  0  0  0  0  0  0  0  0
  1  2  1  0  0  0  0
  2  3  1  0  0  0  0
  3  4  1  0  0  0  0
  4  5  1  0  0  0  0
  2  6  1  0  0  0  0
  1  7  1  0  0  0  0
  1  8  1  0  0  0  0
  1  9  1  0  0  0  0
  2 10  1  0  0  0  0
  3 11  1  0  0  0  0
  3 12  1  0  0  0  0
  4 13  1  0  0  0  0
  4 14  1  0  0  0  0
  5 15  1  0  0  0  0
  5 16  1  0  0  0  0
  5 17  1  0  0  0  0
  6 18  1  0  0  0  0
  6 19  1  0  0  0  0
  6 20  1  0  0  0  0
M  END
>  <Alias name>
2-Methylpentane

>  <deltaH�(vap)>   kJ/mol
29.9

$$$$
3-Chloropropene
  ChemBrain IXL

  9  8  0  0  0  0  0  0  0  0  1 V2000
    2.1561    3.2800    0.7569 C   0  0  0  0  0  0  0  0  0  0  0  0
    3.2920    2.9515    0.1372 C   0  0  0  0  0  0  0  0  0  0  0  0
    4.2022    4.0117   -0.3507 C   0  0  0  0  0  0  0  0  0  0  0  0
    5.6198    3.2642   -1.1344 Cl  0  0  0  0  0  0  0  0  0  0  0  0
    1.4901    2.5042    1.1139 H   0  0  0  0  0  0  0  0  0  0  0  0
    1.9007    4.3223    0.9027 H   0  0  0  0  0  0  0  0  0  0  0  0
    3.5474    1.9093   -0.0086 H   0  0  0  0  0  0  0  0  0  0  0  0
    3.6802    4.6343   -1.0668 H   0  0  0  0  0  0  0  0  0  0  0  0
    4.5296    4.6188    0.4843 H   0  0  0  0  0  0  0  0  0  0  0  0
  1  2  2  0  0  0  0
  2  3  1  0  0  0  0
  3  4  1  0  0  0  0
  1  5  1  0  0  0  0
  1  6  1  0  0  0  0
  2  7  1  0  0  0  0
  3  8  1  0  0  0  0
  3  9  1  0  0  0  0
M  END
>  <Alias name>
Allyl chloride

>  <deltaH�(vap)>   kJ/mol
29.9

$$$$
1-Bromo-2-chloro-1,1,2-trifluoroethane
  ChemBrain IXL

  8  7  0  0  0  0  0  0  0  0  1 V2000
    3.2672    3.9673    0.1167 C   0  0  0  0  0  0  0  0  0  0  0  0
    4.1154    2.7050   -0.1323 C   0  0  0  0  0  0  0  0  0  0  0  0
    1.4991    3.4511    0.6899 Br  0  0  0  0  0  0  0  0  0  0  0  0
    3.8538    4.7245    1.0822 F   0  0  0  0  0  0  0  0  0  0  0  0
    3.1785    4.6880   -1.0332 F   0  0  0  0  0  0  0  0  0  0  0  0
    5.7527    3.1825   -0.6554 Cl  0  0  0  0  0  0  0  0  0  0  0  0
    3.5317    1.9506   -1.1017 F   0  0  0  0  0  0  0  0  0  0  0  0
    4.1822    2.1289    0.7823 H   0  0  0  0  0  0  0  0  0  0  0  0
  1  2  1  0  0  0  0
  1  3  1  0  0  0  0
  1  4  1  0  0  0  0
  1  5  1  0  0  0  0
  2  6  1  0  0  0  0
  2  7  1  0  0  0  0
  2  8  1  0  0  0  0
M  END
>  <Alias name>
1-Bromo-2-chloro-1,1,2-trifluoroethane

>  <deltaH�(vap)>   kJ/mol
30

$$$$
4-Methyl-trans-2-pentene
  ChemBrain IXL

 18 17  0  0  0  0  0  0  0  0  1 V2000
    3.5022    4.1781    0.3072 C   0  0  0  0  0  0  0  0  0  0  0  0
    4.7154    3.7466   -0.0471 C   0  0  0  0  0  0  0  0  0  0  0  0
    5.9209    4.4958    0.3752 C   0  0  0  0  0  0  0  0  0  0  0  0
    5.9708    5.8483   -0.3630 C   0  0  0  0  0  0  0  0  0  0  0  0
    2.2972    3.4291   -0.1150 C   0  0  0  0  0  0  0  0  0  0  0  0
    7.1812    3.6769    0.0330 C   0  0  0  0  0  0  0  0  0  0  0  0
    3.3998    5.0763    0.9036 H   0  0  0  0  0  0  0  0  0  0  0  0
    4.8176    2.8482   -0.6436 H   0  0  0  0  0  0  0  0  0  0  0  0
    5.8824    4.6691    1.4435 H   0  0  0  0  0  0  0  0  0  0  0  0
    5.0859    6.4242   -0.1217 H   0  0  0  0  0  0  0  0  0  0  0  0
    6.8528    6.3956   -0.0545 H   0  0  0  0  0  0  0  0  0  0  0  0
    6.0086    5.6753   -1.4315 H   0  0  0  0  0  0  0  0  0  0  0  0
    2.5081    2.3668   -0.0994 H   0  0  0  0  0  0  0  0  0  0  0  0
    1.4817    3.6451    0.5640 H   0  0  0  0  0  0  0  0  0  0  0  0
    2.0200    3.7273   -1.1185 H   0  0  0  0  0  0  0  0  0  0  0  0
    8.0627    4.2248    0.3420 H   0  0  0  0  0  0  0  0  0  0  0  0
    7.2200    3.5034   -1.0354 H   0  0  0  0  0  0  0  0  0  0  0  0
    7.1463    2.7269    0.5519 H   0  0  0  0  0  0  0  0  0  0  0  0
  1  2  2  0  0  0  0
  2  3  1  0  0  0  0
  3  4  1  0  0  0  0
  1  5  1  0  0  0  0
  3  6  1  0  0  0  0
  1  7  1  0  0  0  0
  2  8  1  0  0  0  0
  3  9  1  0  0  0  0
  4 10  1  0  0  0  0
  4 11  1  0  0  0  0
  4 12  1  0  0  0  0
  5 13  1  0  0  0  0
  5 14  1  0  0  0  0
  5 15  1  0  0  0  0
  6 16  1  0  0  0  0
  6 17  1  0  0  0  0
  6 18  1  0  0  0  0
M  END
>  <Alias name>
4-Methyl-trans-2-pentene

>  <deltaH�(vap)>   kJ/mol
30

$$$$
Diethylperoxide
  ChemBrain IXL

 16 15  0  0  0  0  0  0  0  0  1 V2000
    2.4334    4.4334    0.9667 C   0  0  0  0  0  0  0  0  0  0  0  0
    3.5434    5.1021    0.1333 C   0  0  0  0  0  0  0  0  0  0  0  0
    4.8512    4.8151    0.7392 O   0  0  0  0  0  0  0  0  0  0  0  0
    8.1424    5.1754   -1.1705 C   0  0  0  0  0  0  0  0  0  0  0  0
    6.9967    4.4304   -0.4591 C   0  0  0  0  0  0  0  0  0  0  0  0
    6.0105    5.4031    0.0320 O   0  0  0  0  0  0  0  0  0  0  0  0
    2.5939    3.3626    0.9887 H   0  0  0  0  0  0  0  0  0  0  0  0
    2.4563    4.8227    1.9770 H   0  0  0  0  0  0  0  0  0  0  0  0
    1.4697    4.6448    0.5201 H   0  0  0  0  0  0  0  0  0  0  0  0
    3.3829    6.1729    0.1113 H   0  0  0  0  0  0  0  0  0  0  0  0
    3.5204    4.7128   -0.8770 H   0  0  0  0  0  0  0  0  0  0  0  0
    7.7436    5.7381   -2.0055 H   0  0  0  0  0  0  0  0  0  0  0  0
    8.8691    4.4586   -1.5325 H   0  0  0  0  0  0  0  0  0  0  0  0
    8.6199    5.8530   -0.4737 H   0  0  0  0  0  0  0  0  0  0  0  0
    6.5192    3.7527   -1.1560 H   0  0  0  0  0  0  0  0  0  0  0  0
    7.3955    3.8677    0.3758 H   0  0  0  0  0  0  0  0  0  0  0  0
  1  2  1  0  0  0  0
  2  3  1  0  0  0  0
  4  5  1  0  0  0  0
  5  6  1  0  0  0  0
  6  3  1  0  0  0  0
  1  7  1  0  0  0  0
  1  8  1  0  0  0  0
  1  9  1  0  0  0  0
  2 10  1  0  0  0  0
  2 11  1  0  0  0  0
  4 12  1  0  0  0  0
  4 13  1  0  0  0  0
  4 14  1  0  0  0  0
  5 15  1  0  0  0  0
  5 16  1  0  0  0  0
M  END
>  <Alias name>
Diethylperoxide

>  <deltaH�(vap)>   kJ/mol
30

$$$$
Ethylisopropylether
  ChemBrain IXL

 18 17  0  0  0  0  0  0  0  0  1 V2000
    2.3134    5.0350    1.3608 C   0  0  0  0  0  0  0  0  0  0  0  0
    3.1723    3.9689    0.6535 C   0  0  0  0  0  0  0  0  0  0  0  0
    4.3103    4.6191   -0.0122 O   0  0  0  0  0  0  0  0  0  0  0  0
    5.2004    3.7109   -0.7496 C   0  0  0  0  0  0  0  0  0  0  0  0
    6.3224    4.5253   -1.4223 C   0  0  0  0  0  0  0  0  0  0  0  0
    5.8196    2.6929    0.2276 C   0  0  0  0  0  0  0  0  0  0  0  0
    1.4765    4.5556    1.8536 H   0  0  0  0  0  0  0  0  0  0  0  0
    2.9157    5.5545    2.0958 H   0  0  0  0  0  0  0  0  0  0  0  0
    1.9442    5.7441    0.6302 H   0  0  0  0  0  0  0  0  0  0  0  0
    2.5707    3.4513   -0.0835 H   0  0  0  0  0  0  0  0  0  0  0  0
    3.5392    3.2581    1.3837 H   0  0  0  0  0  0  0  0  0  0  0  0
    4.6323    3.1848   -1.5069 H   0  0  0  0  0  0  0  0  0  0  0  0
    5.8873    5.2391   -2.1108 H   0  0  0  0  0  0  0  0  0  0  0  0
    6.9794    3.8559   -1.9638 H   0  0  0  0  0  0  0  0  0  0  0  0
    6.8890    5.0531   -0.6652 H   0  0  0  0  0  0  0  0  0  0  0  0
    6.4851    2.0317   -0.3136 H   0  0  0  0  0  0  0  0  0  0  0  0
    5.0318    2.1120    0.6910 H   0  0  0  0  0  0  0  0  0  0  0  0
    6.3772    3.2196    0.9922 H   0  0  0  0  0  0  0  0  0  0  0  0
  1  2  1  0  0  0  0
  2  3  1  0  0  0  0
  3  4  1  0  0  0  0
  4  5  1  0  0  0  0
  4  6  1  0  0  0  0
  1  7  1  0  0  0  0
  1  8  1  0  0  0  0
  1  9  1  0  0  0  0
  2 10  1  0  0  0  0
  2 11  1  0  0  0  0
  4 12  1  0  0  0  0
  5 13  1  0  0  0  0
  5 14  1  0  0  0  0
  5 15  1  0  0  0  0
  6 16  1  0  0  0  0
  6 17  1  0  0  0  0
  6 18  1  0  0  0  0
M  END
>  <Alias name>
Ethylisopropylether

>  <deltaH�(vap)>   kJ/mol
30

$$$$
2-Bromopropane
  ChemBrain IXL

 11 10  0  0  0  0  0  0  0  0  1 V2000
    3.4580    2.8816    0.2438 C   0  0  0  0  0  0  0  0  0  0  0  0
    2.2451    3.5325   -0.4491 C   0  0  0  0  0  0  0  0  0  0  0  0
    4.1750    4.0963    1.5597 Br  0  0  0  0  0  0  0  0  0  0  0  0
    4.5403    2.5645   -0.8062 C   0  0  0  0  0  0  0  0  0  0  0  0
    3.1471    1.9652    0.7300 H   0  0  0  0  0  0  0  0  0  0  0  0
    1.4844    3.7553    0.2889 H   0  0  0  0  0  0  0  0  0  0  0  0
    1.8426    2.8505   -1.1879 H   0  0  0  0  0  0  0  0  0  0  0  0
    2.5560    4.4489   -0.9352 H   0  0  0  0  0  0  0  0  0  0  0  0
    4.8512    3.4810   -1.2923 H   0  0  0  0  0  0  0  0  0  0  0  0
    4.1378    1.8826   -1.5450 H   0  0  0  0  0  0  0  0  0  0  0  0
    5.3927    2.1071   -0.3192 H   0  0  0  0  0  0  0  0  0  0  0  0
  1  2  1  0  0  0  0
  1  3  1  0  0  0  0
  1  4  1  0  0  0  0
  1  5  1  0  0  0  0
  2  6  1  0  0  0  0
  2  7  1  0  0  0  0
  2  8  1  0  0  0  0
  4  9  1  0  0  0  0
  4 10  1  0  0  0  0
  4 11  1  0  0  0  0
M  END
>  <Alias name>
2-Bromopropane

>  <deltaH�(vap)>   kJ/mol
30.2

$$$$
1,1,1,2-Tetrafluoro-2-(trifluoromethoxy)butane
  ChemBrain IXL

 18 17  0  0  0  0  0  0  0  0  1 V2000
    3.7286    2.6860    1.1357 C   0  0  0  0  0  0  0  0  0  0  0  0
    3.9694    3.8080    0.2051 O   0  0  0  0  0  0  0  0  0  0  0  0
    5.3480    3.9400   -0.3328 C   0  0  0  0  0  0  0  0  0  0  0  0
    5.4024    5.1528   -1.2851 C   0  0  0  0  0  0  0  0  0  0  0  0
    5.7480    2.6637   -1.1120 C   0  0  0  0  0  0  0  0  0  0  0  0
    5.0168    6.4310   -0.5143 C   0  0  0  0  0  0  0  0  0  0  0  0
    4.6899    2.6764    2.0981 F   0  0  0  0  0  0  0  0  0  0  0  0
    2.5093    2.8396    1.7176 F   0  0  0  0  0  0  0  0  0  0  0  0
    3.7528    1.5108    0.4545 F   0  0  0  0  0  0  0  0  0  0  0  0
    6.2206    4.1353    0.6928 F   0  0  0  0  0  0  0  0  0  0  0  0
    5.8587    1.6170   -0.2534 F   0  0  0  0  0  0  0  0  0  0  0  0
    6.9453    2.8671   -1.7249 F   0  0  0  0  0  0  0  0  0  0  0  0
    4.8017    2.3876   -2.0493 F   0  0  0  0  0  0  0  0  0  0  0  0
    6.4059    5.2578   -1.6786 H   0  0  0  0  0  0  0  0  0  0  0  0
    4.7083    5.0012   -2.1025 H   0  0  0  0  0  0  0  0  0  0  0  0
    4.0132    6.3264   -0.1208 H   0  0  0  0  0  0  0  0  0  0  0  0
    5.7109    6.5831    0.3029 H   0  0  0  0  0  0  0  0  0  0  0  0
    5.0552    7.2815   -1.1836 H   0  0  0  0  0  0  0  0  0  0  0  0
  1  2  1  0  0  0  0
  2  3  1  0  0  0  0
  3  4  1  0  0  0  0
  3  5  1  0  0  0  0
  4  6  1  0  0  0  0
  1  7  1  0  0  0  0
  1  8  1  0  0  0  0
  1  9  1  0  0  0  0
  3 10  1  0  0  0  0
  5 11  1  0  0  0  0
  5 12  1  0  0  0  0
  5 13  1  0  0  0  0
  4 14  1  0  0  0  0
  4 15  1  0  0  0  0
  6 16  1  0  0  0  0
  6 17  1  0  0  0  0
  6 18  1  0  0  0  0
M  END
>  <Alias name>
1,1,1,2-Tetrafluoro-2-(trifluoromethoxy)butane

>  <deltaH�(vap)>   kJ/mol
30.3

$$$$
1,1,3,3-Tetramethyldisiloxane
  ChemBrain IXL

 21 20  0  0  0  0  0  0  0  0  1 V2000
    6.2701    4.4789    0.2122 Si  0  0  0  0  0  0  0  0  0  0  0  0
    4.9202    4.5941   -0.4426 O   0  0  0  0  0  0  0  0  0  0  0  0
    3.7496    4.5855    0.5028 Si  0  0  0  0  0  0  0  0  0  0  0  0
    7.5786    5.1304   -0.9451 C   0  0  0  0  0  0  0  0  0  0  0  0
    6.6219    2.6896    0.6019 C   0  0  0  0  0  0  0  0  0  0  0  0
    2.2079    4.0944   -0.4234 C   0  0  0  0  0  0  0  0  0  0  0  0
    3.5221    6.2889    1.2268 C   0  0  0  0  0  0  0  0  0  0  0  0
    6.2822    5.2683    1.4642 H   0  0  0  0  0  0  0  0  0  0  0  0
    4.0000    3.6155    1.5923 H   0  0  0  0  0  0  0  0  0  0  0  0
    7.3750    6.1696   -1.1718 H   0  0  0  0  0  0  0  0  0  0  0  0
    7.5705    4.5527   -1.8610 H   0  0  0  0  0  0  0  0  0  0  0  0
    8.5505    5.0472   -0.4745 H   0  0  0  0  0  0  0  0  0  0  0  0
    7.5939    2.6069    1.0721 H   0  0  0  0  0  0  0  0  0  0  0  0
    5.8623    2.3104    1.2741 H   0  0  0  0  0  0  0  0  0  0  0  0
    6.6139    2.1123   -0.3143 H   0  0  0  0  0  0  0  0  0  0  0  0
    2.3392    3.1052   -0.8441 H   0  0  0  0  0  0  0  0  0  0  0  0
    1.3649    4.0886    0.2564 H   0  0  0  0  0  0  0  0  0  0  0  0
    2.0240    4.8042   -1.2203 H   0  0  0  0  0  0  0  0  0  0  0  0
    2.6789    6.2826    1.9063 H   0  0  0  0  0  0  0  0  0  0  0  0
    3.3380    6.9983    0.4296 H   0  0  0  0  0  0  0  0  0  0  0  0
    4.4173    6.5749    1.7650 H   0  0  0  0  0  0  0  0  0  0  0  0
  1  2  1  0  0  0  0
  2  3  1  0  0  0  0
  1  4  1  0  0  0  0
  1  5  1  0  0  0  0
  3  6  1  0  0  0  0
  3  7  1  0  0  0  0
  1  8  1  0  0  0  0
  3  9  1  0  0  0  0
  4 10  1  0  0  0  0
  4 11  1  0  0  0  0
  4 12  1  0  0  0  0
  5 13  1  0  0  0  0
  5 14  1  0  0  0  0
  5 15  1  0  0  0  0
  6 16  1  0  0  0  0
  6 17  1  0  0  0  0
  6 18  1  0  0  0  0
  7 19  1  0  0  0  0
  7 20  1  0  0  0  0
  7 21  1  0  0  0  0
M  END
>  <Alias name>
1,1,3,3-Tetramethyldisiloxane

>  <deltaH�(vap)>   kJ/mol
30.3

$$$$
3-Methylpentane
  ChemBrain IXL

 20 19  0  0  0  0  0  0  0  0  1 V2000
    2.5220    3.1308    0.3479 C   0  0  0  0  0  0  0  0  0  0  0  0
    3.3383    4.3160   -0.2209 C   0  0  0  0  0  0  0  0  0  0  0  0
    4.8229    4.2225    0.2452 C   0  0  0  0  0  0  0  0  0  0  0  0
    5.4842    2.9300   -0.3338 C   0  0  0  0  0  0  0  0  0  0  0  0
    6.9644    2.8405    0.1122 C   0  0  0  0  0  0  0  0  0  0  0  0
    5.5878    5.4736   -0.2545 C   0  0  0  0  0  0  0  0  0  0  0  0
    2.9000    2.2040   -0.0506 H   0  0  0  0  0  0  0  0  0  0  0  0
    2.6042    3.1211    1.4246 H   0  0  0  0  0  0  0  0  0  0  0  0
    1.4852    3.2434    0.0679 H   0  0  0  0  0  0  0  0  0  0  0  0
    3.2966    4.2964   -1.3005 H   0  0  0  0  0  0  0  0  0  0  0  0
    2.9120    5.2423    0.1363 H   0  0  0  0  0  0  0  0  0  0  0  0
    4.8575    4.1918    1.3248 H   0  0  0  0  0  0  0  0  0  0  0  0
    5.4360    2.9525   -1.4130 H   0  0  0  0  0  0  0  0  0  0  0  0
    4.9559    2.0645    0.0291 H   0  0  0  0  0  0  0  0  0  0  0  0
    7.5212    3.6625   -0.3061 H   0  0  0  0  0  0  0  0  0  0  0  0
    7.3869    1.9099   -0.2364 H   0  0  0  0  0  0  0  0  0  0  0  0
    7.0196    2.8780    1.1906 H   0  0  0  0  0  0  0  0  0  0  0  0
    5.0981    6.3643    0.1121 H   0  0  0  0  0  0  0  0  0  0  0  0
    5.5935    5.4854   -1.3348 H   0  0  0  0  0  0  0  0  0  0  0  0
    6.6008    5.4481    0.1107 H   0  0  0  0  0  0  0  0  0  0  0  0
  1  2  1  0  0  0  0
  2  3  1  0  0  0  0
  3  4  1  0  0  0  0
  4  5  1  0  0  0  0
  3  6  1  0  0  0  0
  1  7  1  0  0  0  0
  1  8  1  0  0  0  0
  1  9  1  0  0  0  0
  2 10  1  0  0  0  0
  2 11  1  0  0  0  0
  3 12  1  0  0  0  0
  4 13  1  0  0  0  0
  4 14  1  0  0  0  0
  5 15  1  0  0  0  0
  5 16  1  0  0  0  0
  5 17  1  0  0  0  0
  6 18  1  0  0  0  0
  6 19  1  0  0  0  0
  6 20  1  0  0  0  0
M  END
>  <Alias name>
3-Methylpentane

>  <deltaH�(vap)>   kJ/mol
30.3

$$$$
Thiacyclopropane
  ChemBrain IXL

  7  7  0  0  0  0  0  0  0  0  1 V2000
    3.8271    2.4373    0.0403 C   0  0  0  0  0  0  0  0  0  0  0  0
    2.7468    3.6994    0.3593 C   0  0  0  0  0  0  0  0  0  0  0  0
    4.3125    3.7416    1.0061 S   0  0  0  0  0  0  0  0  0  0  0  0
    4.1507    2.4295   -0.9932 H   0  0  0  0  0  0  0  0  0  0  0  0
    3.5415    1.5204    0.5409 H   0  0  0  0  0  0  0  0  0  0  0  0
    2.5382    4.2498   -0.5498 H   0  0  0  0  0  0  0  0  0  0  0  0
    1.9316    3.3446    0.9776 H   0  0  0  0  0  0  0  0  0  0  0  0
  1  2  1  0  0  0  0
  2  3  1  0  0  0  0
  3  1  1  0  0  0  0
  1  4  1  0  0  0  0
  1  5  1  0  0  0  0
  2  6  1  0  0  0  0
  2  7  1  0  0  0  0
M  END
>  <Alias name>
Thiirane

>  <deltaH�(vap)>   kJ/mol
30.3

$$$$
2-Methyl-1-pentene
  ChemBrain IXL

 18 17  0  0  0  0  0  0  0  0  1 V2000
    3.4450    3.0105    0.1241 C   0  0  0  0  0  0  0  0  0  0  0  0
    3.5315    4.4893    0.0598 C   0  0  0  0  0  0  0  0  0  0  0  0
    4.8441    5.1655    0.2037 C   0  0  0  0  0  0  0  0  0  0  0  0
    5.9751    4.1917   -0.1877 C   0  0  0  0  0  0  0  0  0  0  0  0
    7.3357    4.9005   -0.0451 C   0  0  0  0  0  0  0  0  0  0  0  0
    2.4255    5.2138   -0.1278 C   0  0  0  0  0  0  0  0  0  0  0  0
    4.0133    2.5798   -0.6910 H   0  0  0  0  0  0  0  0  0  0  0  0
    2.4091    2.7050    0.0425 H   0  0  0  0  0  0  0  0  0  0  0  0
    3.8495    2.6660    1.0677 H   0  0  0  0  0  0  0  0  0  0  0  0
    4.9776    5.4784    1.2318 H   0  0  0  0  0  0  0  0  0  0  0  0
    4.8755    6.0329   -0.4441 H   0  0  0  0  0  0  0  0  0  0  0  0
    5.8394    3.8744   -1.2143 H   0  0  0  0  0  0  0  0  0  0  0  0
    5.9490    3.3270    0.4639 H   0  0  0  0  0  0  0  0  0  0  0  0
    7.3629    5.7643   -0.6977 H   0  0  0  0  0  0  0  0  0  0  0  0
    8.1294    4.2164   -0.3185 H   0  0  0  0  0  0  0  0  0  0  0  0
    7.4711    5.2189    0.9811 H   0  0  0  0  0  0  0  0  0  0  0  0
    1.4667    4.7212   -0.2330 H   0  0  0  0  0  0  0  0  0  0  0  0
    2.4872    6.2940   -0.1750 H   0  0  0  0  0  0  0  0  0  0  0  0
  1  2  1  0  0  0  0
  2  3  1  0  0  0  0
  3  4  1  0  0  0  0
  4  5  1  0  0  0  0
  2  6  2  0  0  0  0
  1  7  1  0  0  0  0
  1  8  1  0  0  0  0
  1  9  1  0  0  0  0
  3 10  1  0  0  0  0
  3 11  1  0  0  0  0
  4 12  1  0  0  0  0
  4 13  1  0  0  0  0
  5 14  1  0  0  0  0
  5 15  1  0  0  0  0
  5 16  1  0  0  0  0
  6 17  1  0  0  0  0
  6 18  1  0  0  0  0
M  END
>  <Alias name>
2-Methyl-1-pentene

>  <deltaH�(vap)>   kJ/mol
30.5

$$$$
Acetone
  ChemBrain IXL

 10  9  0  0  0  0  0  0  0  0  1 V2000
    2.1092    3.4006    0.9255 C   0  0  0  0  0  0  0  0  0  0  0  0
    3.2233    2.7282    0.1000 C   0  0  0  0  0  0  0  0  0  0  0  0
    4.2410    3.5929   -0.6691 C   0  0  0  0  0  0  0  0  0  0  0  0
    3.2996    1.5115    0.0553 O   0  0  0  0  0  0  0  0  0  0  0  0
    1.4732    2.6419    1.3571 H   0  0  0  0  0  0  0  0  0  0  0  0
    2.5519    3.9907    1.7143 H   0  0  0  0  0  0  0  0  0  0  0  0
    1.5218    4.0403    0.2836 H   0  0  0  0  0  0  0  0  0  0  0  0
    4.0608    4.6362   -0.4561 H   0  0  0  0  0  0  0  0  0  0  0  0
    4.1334    3.4181   -1.7294 H   0  0  0  0  0  0  0  0  0  0  0  0
    5.2422    3.3302   -0.3608 H   0  0  0  0  0  0  0  0  0  0  0  0
  1  2  1  0  0  0  0
  2  3  1  0  0  0  0
  2  4  2  0  0  0  0
  1  5  1  0  0  0  0
  1  6  1  0  0  0  0
  1  7  1  0  0  0  0
  3  8  1  0  0  0  0
  3  9  1  0  0  0  0
  3 10  1  0  0  0  0
M  END
>  <Alias name>
Propanone

>  <deltaH�(vap)>   kJ/mol
30.5

$$$$
t-Butylamine
  ChemBrain IXL

 16 15  0  0  0  0  0  0  0  0  1 V2000
    3.7711    3.3818    0.0243 C   0  0  0  0  0  0  0  0  0  0  0  0
    5.1486    3.1852    0.4984 N   0  0  0  0  0  0  0  0  0  0  0  0
    3.5511    4.8695   -0.3120 C   0  0  0  0  0  0  0  0  0  0  0  0
    2.7826    2.9526    1.1258 C   0  0  0  0  0  0  0  0  0  0  0  0
    3.5357    2.5296   -1.2378 C   0  0  0  0  0  0  0  0  0  0  0  0
    5.7959    3.4663   -0.2228 H   0  0  0  0  0  0  0  0  0  0  0  0
    5.2927    2.2111    0.7187 H   0  0  0  0  0  0  0  0  0  0  0  0
    2.5362    5.0144   -0.6612 H   0  0  0  0  0  0  0  0  0  0  0  0
    4.2458    5.1711   -1.0862 H   0  0  0  0  0  0  0  0  0  0  0  0
    3.7167    5.4685    0.5749 H   0  0  0  0  0  0  0  0  0  0  0  0
    2.9372    1.9071    1.3622 H   0  0  0  0  0  0  0  0  0  0  0  0
    2.9481    3.5515    2.0128 H   0  0  0  0  0  0  0  0  0  0  0  0
    1.7677    3.0975    0.7765 H   0  0  0  0  0  0  0  0  0  0  0  0
    4.2304    2.8312   -2.0118 H   0  0  0  0  0  0  0  0  0  0  0  0
    2.5208    2.6744   -1.5871 H   0  0  0  0  0  0  0  0  0  0  0  0
    3.6903    1.4840   -1.0014 H   0  0  0  0  0  0  0  0  0  0  0  0
  1  2  1  0  0  0  0
  1  3  1  0  0  0  0
  1  4  1  0  0  0  0
  1  5  1  0  0  0  0
  2  6  1  0  0  0  0
  2  7  1  0  0  0  0
  3  8  1  0  0  0  0
  3  9  1  0  0  0  0
  3 10  1  0  0  0  0
  4 11  1  0  0  0  0
  4 12  1  0  0  0  0
  4 13  1  0  0  0  0
  5 14  1  0  0  0  0
  5 15  1  0  0  0  0
  5 16  1  0  0  0  0
M  END
>  <Alias name>
t-Butylamine

>  <deltaH�(vap)>   kJ/mol
30.5

$$$$
1,1-Dichloroethane
  ChemBrain IXL

  8  7  0  0  0  0  0  0  0  0  1 V2000
    2.5579    3.1875    0.2951 C   0  0  0  0  0  0  0  0  0  0  0  0
    3.9782    3.0584   -0.2885 C   0  0  0  0  0  0  0  0  0  0  0  0
    1.9205    1.5647    0.6732 Cl  0  0  0  0  0  0  0  0  0  0  0  0
    1.4947    3.9809   -0.8977 Cl  0  0  0  0  0  0  0  0  0  0  0  0
    2.5920    3.7817    1.1999 H   0  0  0  0  0  0  0  0  0  0  0  0
    4.3651    4.0436   -0.5180 H   0  0  0  0  0  0  0  0  0  0  0  0
    3.9441    2.4642   -1.1932 H   0  0  0  0  0  0  0  0  0  0  0  0
    4.6237    2.5768    0.4356 H   0  0  0  0  0  0  0  0  0  0  0  0
  1  2  1  0  0  0  0
  1  3  1  0  0  0  0
  1  4  1  0  0  0  0
  1  5  1  0  0  0  0
  2  6  1  0  0  0  0
  2  7  1  0  0  0  0
  2  8  1  0  0  0  0
M  END
>  <Alias name>
1,1-Dichloroethane

>  <deltaH�(vap)>   kJ/mol
30.6

$$$$
1-Hexene
  ChemBrain IXL

 18 17  0  0  0  0  0  0  0  0  1 V2000
    3.5513    5.3965    0.4178 C   0  0  0  0  0  0  0  0  0  0  0  0
    4.6527    4.4400    0.1650 C   0  0  0  0  0  0  0  0  0  0  0  0
    5.9931    5.1994    0.1198 C   0  0  0  0  0  0  0  0  0  0  0  0
    2.3027    4.9508    0.5754 C   0  0  0  0  0  0  0  0  0  0  0  0
    7.1394    4.2035   -0.1436 C   0  0  0  0  0  0  0  0  0  0  0  0
    8.4796    4.9628   -0.1889 C   0  0  0  0  0  0  0  0  0  0  0  0
    3.7582    6.4581    0.4749 H   0  0  0  0  0  0  0  0  0  0  0  0
    4.4879    3.9419   -0.7825 H   0  0  0  0  0  0  0  0  0  0  0  0
    4.6813    3.7043    0.9593 H   0  0  0  0  0  0  0  0  0  0  0  0
    6.1581    5.6973    1.0674 H   0  0  0  0  0  0  0  0  0  0  0  0
    5.9646    5.9352   -0.6744 H   0  0  0  0  0  0  0  0  0  0  0  0
    2.0952    3.8893    0.5185 H   0  0  0  0  0  0  0  0  0  0  0  0
    1.4973    5.6507    0.7603 H   0  0  0  0  0  0  0  0  0  0  0  0
    6.9744    3.7057   -1.0911 H   0  0  0  0  0  0  0  0  0  0  0  0
    7.1681    3.4678    0.6505 H   0  0  0  0  0  0  0  0  0  0  0  0
    8.4510    5.6986   -0.9831 H   0  0  0  0  0  0  0  0  0  0  0  0
    9.2849    4.2629   -0.3741 H   0  0  0  0  0  0  0  0  0  0  0  0
    8.6447    5.4606    0.7586 H   0  0  0  0  0  0  0  0  0  0  0  0
  1  2  1  0  0  0  0
  2  3  1  0  0  0  0
  1  4  2  0  0  0  0
  3  5  1  0  0  0  0
  5  6  1  0  0  0  0
  1  7  1  0  0  0  0
  2  8  1  0  0  0  0
  2  9  1  0  0  0  0
  3 10  1  0  0  0  0
  3 11  1  0  0  0  0
  4 12  1  0  0  0  0
  4 13  1  0  0  0  0
  5 14  1  0  0  0  0
  5 15  1  0  0  0  0
  6 16  1  0  0  0  0
  6 17  1  0  0  0  0
  6 18  1  0  0  0  0
M  END
>  <Alias name>
1-Hexene

>  <deltaH�(vap)>   kJ/mol
30.6

$$$$
Bis(trifluoroacetyl)methane
  ChemBrain IXL

 15 14  0  0  0  0  0  0  0  0  1 V2000
    2.2854    3.9268    0.0226 C   0  0  0  0  0  0  0  0  0  0  0  0
    2.3717    3.2930   -1.1784 F   0  0  0  0  0  0  0  0  0  0  0  0
    1.8771    3.0426    0.9725 F   0  0  0  0  0  0  0  0  0  0  0  0
    1.3870    4.9438   -0.0655 F   0  0  0  0  0  0  0  0  0  0  0  0
    3.6135    4.4719    0.3922 C   0  0  0  0  0  0  0  0  0  0  0  0
    4.5679    4.8823   -0.6641 C   0  0  0  0  0  0  0  0  0  0  0  0
    5.6389    3.8655   -0.7848 C   0  0  0  0  0  0  0  0  0  0  0  0
    7.0076    4.1677   -0.3033 C   0  0  0  0  0  0  0  0  0  0  0  0
    7.8384    4.3242   -1.3686 F   0  0  0  0  0  0  0  0  0  0  0  0
    6.9895    5.3139    0.4295 F   0  0  0  0  0  0  0  0  0  0  0  0
    7.4526    3.1421    0.4715 F   0  0  0  0  0  0  0  0  0  0  0  0
    3.9215    4.5833    1.5677 O   0  0  0  0  0  0  0  0  0  0  0  0
    5.3936    2.7783   -1.2814 O   0  0  0  0  0  0  0  0  0  0  0  0
    4.0454    4.9698   -1.6087 H   0  0  0  0  0  0  0  0  0  0  0  0
    5.0052    5.8382   -0.4037 H   0  0  0  0  0  0  0  0  0  0  0  0
  1  2  1  0  0  0  0
  1  3  1  0  0  0  0
  1  4  1  0  0  0  0
  1  5  1  0  0  0  0
  5  6  1  0  0  0  0
  6  7  1  0  0  0  0
  8  9  1  0  0  0  0
  8 10  1  0  0  0  0
  8 11  1  0  0  0  0
  5 12  2  0  0  0  0
  7 13  2  0  0  0  0
  8  7  1  0  0  0  0
  6 14  1  0  0  0  0
  6 15  1  0  0  0  0
M  END
>  <Alias name>
Bis(trifluoroacetyl)methane

>  <deltaH�(vap)>   kJ/mol
30.6

$$$$
Methylene chloride
  ChemBrain IXL

  5  4  0  0  0  0  0  0  0  0  1 V2000
    2.8662    2.6024   -0.1407 C   0  0  0  0  0  0  0  0  0  0  0  0
    3.9692    1.9053    1.0759 Cl  0  0  0  0  0  0  0  0  0  0  0  0
    1.4977    1.4899   -0.4095 Cl  0  0  0  0  0  0  0  0  0  0  0  0
    2.4927    3.5549    0.2144 H   0  0  0  0  0  0  0  0  0  0  0  0
    3.4008    2.7485   -1.0711 H   0  0  0  0  0  0  0  0  0  0  0  0
  1  2  1  0  0  0  0
  1  3  1  0  0  0  0
  1  4  1  0  0  0  0
  1  5  1  0  0  0  0
M  END
>  <Alias name>
Dichloromethane

>  <deltaH�(vap)>   kJ/mol
30.6

$$$$
1-Fluoro-2-methylbutane
  ChemBrain IXL

 17 16  0  0  0  0  0  0  0  0  1 V2000
    3.8043    2.8398   -0.8305 C   0  0  0  0  0  0  0  0  0  0  0  0
    3.6455    4.3084   -0.3810 C   0  0  0  0  0  0  0  0  0  0  0  0
    4.6672    4.6252    0.7335 C   0  0  0  0  0  0  0  0  0  0  0  0
    6.0999    4.4342    0.1946 C   0  0  0  0  0  0  0  0  0  0  0  0
    3.6063    2.0146    0.2331 F   0  0  0  0  0  0  0  0  0  0  0  0
    2.2172    4.5286    0.1562 C   0  0  0  0  0  0  0  0  0  0  0  0
    4.8009    2.6880   -1.2242 H   0  0  0  0  0  0  0  0  0  0  0  0
    3.0754    2.6176   -1.6000 H   0  0  0  0  0  0  0  0  0  0  0  0
    3.8175    4.9646   -1.2252 H   0  0  0  0  0  0  0  0  0  0  0  0
    4.5391    5.6505    1.0578 H   0  0  0  0  0  0  0  0  0  0  0  0
    4.5051    3.9593    1.5720 H   0  0  0  0  0  0  0  0  0  0  0  0
    6.2580    5.0913   -0.6516 H   0  0  0  0  0  0  0  0  0  0  0  0
    6.2355    3.4065   -0.1162 H   0  0  0  0  0  0  0  0  0  0  0  0
    6.8129    4.6720    0.9742 H   0  0  0  0  0  0  0  0  0  0  0  0
    2.0439    3.8729    1.0006 H   0  0  0  0  0  0  0  0  0  0  0  0
    2.1044    5.5589    0.4701 H   0  0  0  0  0  0  0  0  0  0  0  0
    1.4999    4.3086   -0.6248 H   0  0  0  0  0  0  0  0  0  0  0  0
  1  2  1  0  0  0  0
  2  3  1  0  0  0  0
  3  4  1  0  0  0  0
  1  5  1  0  0  0  0
  2  6  1  0  0  0  0
  1  7  1  0  0  0  0
  1  8  1  0  0  0  0
  2  9  1  0  0  0  0
  3 10  1  0  0  0  0
  3 11  1  0  0  0  0
  4 12  1  0  0  0  0
  4 13  1  0  0  0  0
  4 14  1  0  0  0  0
  6 15  1  0  0  0  0
  6 16  1  0  0  0  0
  6 17  1  0  0  0  0
M  END
>  <Alias name>
1-Fluoro-2-methylbutane

>  <deltaH�(vap)>   kJ/mol
30.7

$$$$
N-Methyl isopropyl amine
  ChemBrain IXL

 16 15  0  0  0  0  0  0  0  0  1 V2000
    3.6398    3.6398   -0.2125 C   0  0  0  0  0  0  0  0  0  0  0  0
    4.6557    2.8688    0.5295 N   0  0  0  0  0  0  0  0  0  0  0  0
    3.8008    5.1456    0.0892 C   0  0  0  0  0  0  0  0  0  0  0  0
    2.2340    3.1805    0.2211 C   0  0  0  0  0  0  0  0  0  0  0  0
    6.0032    3.2851    0.1053 C   0  0  0  0  0  0  0  0  0  0  0  0
    4.5340    1.8851    0.3405 H   0  0  0  0  0  0  0  0  0  0  0  0
    3.7620    3.4694   -1.2751 H   0  0  0  0  0  0  0  0  0  0  0  0
    3.0346    5.7022   -0.4362 H   0  0  0  0  0  0  0  0  0  0  0  0
    4.7760    5.4788   -0.2394 H   0  0  0  0  0  0  0  0  0  0  0  0
    3.7016    5.3129    1.1545 H   0  0  0  0  0  0  0  0  0  0  0  0
    2.1176    2.1250    0.0084 H   0  0  0  0  0  0  0  0  0  0  0  0
    2.1105    3.3503    1.2836 H   0  0  0  0  0  0  0  0  0  0  0  0
    1.4862    3.7432   -0.3238 H   0  0  0  0  0  0  0  0  0  0  0  0
    6.1426    4.3359    0.3200 H   0  0  0  0  0  0  0  0  0  0  0  0
    6.1155    3.1156   -0.9585 H   0  0  0  0  0  0  0  0  0  0  0  0
    6.7446    2.7069    0.6427 H   0  0  0  0  0  0  0  0  0  0  0  0
  1  2  1  0  0  0  0
  1  3  1  0  0  0  0
  1  4  1  0  0  0  0
  2  5  1  0  0  0  0
  2  6  1  0  0  0  0
  1  7  1  0  0  0  0
  3  8  1  0  0  0  0
  3  9  1  0  0  0  0
  3 10  1  0  0  0  0
  4 11  1  0  0  0  0
  4 12  1  0  0  0  0
  4 13  1  0  0  0  0
  5 14  1  0  0  0  0
  5 15  1  0  0  0  0
  5 16  1  0  0  0  0
M  END
>  <Alias name>
N-Methyl isopropyl amine

>  <deltaH�(vap)>   kJ/mol
30.7

$$$$
2,3-Dihydrofuran
  ChemBrain IXL

 11 11  0  0  0  0  0  0  0  0  1 V2000
    3.6701    4.7187   -0.0228 O   0  0  0  0  0  0  0  0  0  0  0  0
    4.8447    3.8705    0.0483 C   0  0  0  0  0  0  0  0  0  0  0  0
    4.2745    2.4357   -0.1593 C   0  0  0  0  0  0  0  0  0  0  0  0
    2.9099    2.6671   -0.4043 C   0  0  0  0  0  0  0  0  0  0  0  0
    2.5887    3.8904   -0.3221 C   0  0  0  0  0  0  0  0  0  0  0  0
    5.3180    3.9587    1.0032 H   0  0  0  0  0  0  0  0  0  0  0  0
    5.5193    4.1197   -0.7404 H   0  0  0  0  0  0  0  0  0  0  0  0
    4.3962    1.8388    0.7331 H   0  0  0  0  0  0  0  0  0  0  0  0
    4.7268    1.9555   -1.0073 H   0  0  0  0  0  0  0  0  0  0  0  0
    2.1906    1.8719   -0.6475 H   0  0  0  0  0  0  0  0  0  0  0  0
    1.5618    4.2527   -0.4755 H   0  0  0  0  0  0  0  0  0  0  0  0
  1  2  1  0  0  0  0
  2  3  1  0  0  0  0
  4  5  2  0  0  0  0
  5  1  1  0  0  0  0
  4  3  1  0  0  0  0
  2  6  1  0  0  0  0
  2  7  1  0  0  0  0
  3  8  1  0  0  0  0
  3  9  1  0  0  0  0
  4 10  1  0  0  0  0
  5 11  1  0  0  0  0
M  END
>  <Alias name>
2,3-Dihydrofuran

>  <deltaH�(vap)>   kJ/mol
30.8

$$$$
2-Pentyne
  ChemBrain IXL

 13 12  0  0  0  0  0  0  0  0  1 V2000
    2.0826    4.8198    0.8628 C   0  0  0  0  0  0  0  0  0  0  0  0
    3.4354    4.3980    0.2579 C   0  0  0  0  0  0  0  0  0  0  0  0
    4.4924    4.0684   -0.2147 C   0  0  0  0  0  0  0  0  0  0  0  0
    5.8453    3.6466   -0.8196 C   0  0  0  0  0  0  0  0  0  0  0  0
    6.7740    4.8732   -0.9063 C   0  0  0  0  0  0  0  0  0  0  0  0
    1.4849    3.9386    1.0600 H   0  0  0  0  0  0  0  0  0  0  0  0
    2.2525    5.3554    1.7886 H   0  0  0  0  0  0  0  0  0  0  0  0
    1.5597    5.4620    0.1649 H   0  0  0  0  0  0  0  0  0  0  0  0
    6.3019    2.8918   -0.1915 H   0  0  0  0  0  0  0  0  0  0  0  0
    5.6868    3.2430   -1.8119 H   0  0  0  0  0  0  0  0  0  0  0  0
    6.3174    5.6281   -1.5344 H   0  0  0  0  0  0  0  0  0  0  0  0
    7.7248    4.5766   -1.3314 H   0  0  0  0  0  0  0  0  0  0  0  0
    6.9326    5.2768    0.0861 H   0  0  0  0  0  0  0  0  0  0  0  0
  1  2  1  0  0  0  0
  2  3  3  0  0  0  0
  3  4  1  0  0  0  0
  4  5  1  0  0  0  0
  1  6  1  0  0  0  0
  1  7  1  0  0  0  0
  1  8  1  0  0  0  0
  4  9  1  0  0  0  0
  4 10  1  0  0  0  0
  5 11  1  0  0  0  0
  5 12  1  0  0  0  0
  5 13  1  0  0  0  0
M  END
>  <Alias name>
2-Pentyne

>  <deltaH�(vap)>   kJ/mol
30.8

$$$$
Methylisonitrile
  ChemBrain IXL

  6  5  0  0  0  0  0  0  0  0  1 V2000
    1.9266    2.8413    0.2530 C   0  0  0  0  0  0  0  0  0  0  0  0
    3.3819    2.8306    0.4604 N   0  3  0  0  0  0  0  0  0  0  0  0
    4.5204    2.8223    0.6226 C   0  5  0  0  0  0  0  0  0  0  0  0
    1.5044    1.9098    0.6094 H   0  0  0  0  0  0  0  0  0  0  0  0
    1.4901    3.6681    0.7996 H   0  0  0  0  0  0  0  0  0  0  0  0
    1.7132    2.9538   -0.8028 H   0  0  0  0  0  0  0  0  0  0  0  0
  1  2  1  0  0  0  0
  2  3  3  0  0  0  0
  1  4  1  0  0  0  0
  1  5  1  0  0  0  0
  1  6  1  0  0  0  0
M  END
>  <Alias name>
Methylisonitrile

>  <deltaH�(vap)>   kJ/mol
30.8

$$$$
Perfluoro-3-methylpentane
  ChemBrain IXL

 20 19  0  0  0  0  0  0  0  0  1 V2000
    2.9336    5.9708    0.4362 C   0  0  0  0  0  0  0  0  0  0  0  0
    3.6658    4.7053    0.9520 C   0  0  0  0  0  0  0  0  0  0  0  0
    4.5727    4.0894   -0.1673 C   0  0  0  0  0  0  0  0  0  0  0  0
    5.6186    5.1524   -0.6641 C   0  0  0  0  0  0  0  0  0  0  0  0
    6.6772    4.4929   -1.5842 C   0  0  0  0  0  0  0  0  0  0  0  0
    5.2988    2.8424    0.4095 C   0  0  0  0  0  0  0  0  0  0  0  0
    4.3875    2.0226    0.9985 F   0  0  0  0  0  0  0  0  0  0  0  0
    6.2163    3.2345    1.3345 F   0  0  0  0  0  0  0  0  0  0  0  0
    5.9189    2.1662   -0.5928 F   0  0  0  0  0  0  0  0  0  0  0  0
    7.4381    5.4632   -2.1582 F   0  0  0  0  0  0  0  0  0  0  0  0
    7.4792    3.6753   -0.8523 F   0  0  0  0  0  0  0  0  0  0  0  0
    6.0537    3.7748   -2.5571 F   0  0  0  0  0  0  0  0  0  0  0  0
    4.9734    6.1187   -1.3672 F   0  0  0  0  0  0  0  0  0  0  0  0
    6.2438    5.7136    0.4061 F   0  0  0  0  0  0  0  0  0  0  0  0
    3.7929    3.7033   -1.2135 F   0  0  0  0  0  0  0  0  0  0  0  0
    2.7404    3.7821    1.3293 F   0  0  0  0  0  0  0  0  0  0  0  0
    4.4306    5.0359    2.0275 F   0  0  0  0  0  0  0  0  0  0  0  0
    2.3182    5.6940   -0.7448 F   0  0  0  0  0  0  0  0  0  0  0  0
    3.8247    6.9805    0.2628 F   0  0  0  0  0  0  0  0  0  0  0  0
    2.0023    6.3531    1.3507 F   0  0  0  0  0  0  0  0  0  0  0  0
  1  2  1  0  0  0  0
  2  3  1  0  0  0  0
  3  4  1  0  0  0  0
  4  5  1  0  0  0  0
  6  7  1  0  0  0  0
  6  8  1  0  0  0  0
  6  9  1  0  0  0  0
  3  6  1  0  0  0  0
  5 10  1  0  0  0  0
  5 11  1  0  0  0  0
  5 12  1  0  0  0  0
  4 13  1  0  0  0  0
  4 14  1  0  0  0  0
  3 15  1  0  0  0  0
  2 16  1  0  0  0  0
  2 17  1  0  0  0  0
  1 18  1  0  0  0  0
  1 19  1  0  0  0  0
  1 20  1  0  0  0  0
M  END
>  <Alias name>
Perfluoro-3-methylpentane

>  <deltaH�(vap)>   kJ/mol
30.8

$$$$
t-Butylmercaptan
  ChemBrain IXL

 15 14  0  0  0  0  0  0  0  0  1 V2000
    3.8442    3.4222    0.0703 C   0  0  0  0  0  0  0  0  0  0  0  0
    5.4816    3.8897    0.7042 S   0  0  0  0  0  0  0  0  0  0  0  0
    3.6695    3.9741   -1.3578 C   0  0  0  0  0  0  0  0  0  0  0  0
    2.7523    4.0099    0.9852 C   0  0  0  0  0  0  0  0  0  0  0  0
    3.7220    1.8863    0.0460 C   0  0  0  0  0  0  0  0  0  0  0  0
    5.3384    5.2198    0.6278 H   0  0  0  0  0  0  0  0  0  0  0  0
    2.6935    3.6955   -1.7356 H   0  0  0  0  0  0  0  0  0  0  0  0
    4.4368    3.5611   -2.0008 H   0  0  0  0  0  0  0  0  0  0  0  0
    3.7553    5.0536   -1.3407 H   0  0  0  0  0  0  0  0  0  0  0  0
    1.7763    3.7314    0.6074 H   0  0  0  0  0  0  0  0  0  0  0  0
    2.8381    5.0894    1.0024 H   0  0  0  0  0  0  0  0  0  0  0  0
    2.8750    3.6220    1.9889 H   0  0  0  0  0  0  0  0  0  0  0  0
    3.8448    1.4984    1.0497 H   0  0  0  0  0  0  0  0  0  0  0  0
    2.7460    1.6077   -0.3318 H   0  0  0  0  0  0  0  0  0  0  0  0
    4.4894    1.4733   -0.5970 H   0  0  0  0  0  0  0  0  0  0  0  0
  1  2  1  0  0  0  0
  1  3  1  0  0  0  0
  1  4  1  0  0  0  0
  1  5  1  0  0  0  0
  2  6  1  0  0  0  0
  3  7  1  0  0  0  0
  3  8  1  0  0  0  0
  3  9  1  0  0  0  0
  4 10  1  0  0  0  0
  4 11  1  0  0  0  0
  4 12  1  0  0  0  0
  5 13  1  0  0  0  0
  5 14  1  0  0  0  0
  5 15  1  0  0  0  0
M  END
>  <Alias name>
t-Butylmercaptan

>  <deltaH�(vap)>   kJ/mol
30.8

$$$$
2,2-Dimethyloxirane
  ChemBrain IXL

 13 13  0  0  0  0  0  0  0  0  1 V2000
    3.0662    4.7953    0.8530 O   0  0  0  0  0  0  0  0  0  0  0  0
    2.2318    3.5855    0.5916 C   0  0  0  0  0  0  0  0  0  0  0  0
    3.6472    3.6447    0.1023 C   0  0  0  0  0  0  0  0  0  0  0  0
    4.6779    2.8149    0.8923 C   0  0  0  0  0  0  0  0  0  0  0  0
    3.8381    3.8909   -1.4069 C   0  0  0  0  0  0  0  0  0  0  0  0
    1.4865    3.6665   -0.1900 H   0  0  0  0  0  0  0  0  0  0  0  0
    2.0763    2.9110    1.4245 H   0  0  0  0  0  0  0  0  0  0  0  0
    5.6561    3.2701    0.7982 H   0  0  0  0  0  0  0  0  0  0  0  0
    4.7092    1.8072    0.4972 H   0  0  0  0  0  0  0  0  0  0  0  0
    4.3929    2.7845    1.9368 H   0  0  0  0  0  0  0  0  0  0  0  0
    3.0375    4.5211   -1.7741 H   0  0  0  0  0  0  0  0  0  0  0  0
    3.8219    2.9439   -1.9320 H   0  0  0  0  0  0  0  0  0  0  0  0
    4.7892    4.3807   -1.5752 H   0  0  0  0  0  0  0  0  0  0  0  0
  1  2  1  0  0  0  0
  2  3  1  0  0  0  0
  3  4  1  0  0  0  0
  1  3  1  0  0  0  0
  3  5  1  0  0  0  0
  2  6  1  0  0  0  0
  2  7  1  0  0  0  0
  4  8  1  0  0  0  0
  4  9  1  0  0  0  0
  4 10  1  0  0  0  0
  5 11  1  0  0  0  0
  5 12  1  0  0  0  0
  5 13  1  0  0  0  0
M  END
>  <Alias name>
2,2-Dimethyloxirane

>  <deltaH�(vap)>   kJ/mol
30.9

$$$$
cis-1,2-Dichloroethylene
  ChemBrain IXL

  6  5  0  0  0  0  0  0  0  0  1 V2000
    2.3382    3.1045    0.0000 C   0  0  0  0  0  0  0  0  0  0  0  0
    3.6727    3.1406   -0.0145 C   0  0  0  0  0  0  0  0  0  0  0  0
    1.4884    1.5360    0.0098 Cl  0  0  0  0  0  0  0  0  0  0  0  0
    4.6061    1.6204   -0.0240 Cl  0  0  0  0  0  0  0  0  0  0  0  0
    1.7716    4.0274    0.0058 H   0  0  0  0  0  0  0  0  0  0  0  0
    4.1886    4.0929   -0.0205 H   0  0  0  0  0  0  0  0  0  0  0  0
  1  2  2  0  0  0  0
  1  3  1  0  0  0  0
  2  4  1  0  0  0  0
  1  5  1  0  0  0  0
  2  6  1  0  0  0  0
M  END
>  <Alias name>
cis-1,2-Dichloroethylene

>  <deltaH�(vap)>   kJ/mol
30.9

$$$$
Cyclopropylacethylene
  ChemBrain IXL

 11 11  0  0  0  0  0  0  0  0  1 V2000
    2.3500    4.7276    0.5253 C   0  0  0  0  0  0  0  0  0  0  0  0
    3.5285    4.2723   -0.3570 C   0  0  0  0  0  0  0  0  0  0  0  0
    2.7541    3.2411    0.4865 C   0  0  0  0  0  0  0  0  0  0  0  0
    4.9539    4.5324    0.1672 C   0  0  0  0  0  0  0  0  0  0  0  0
    6.0676    4.7356    0.5768 C   0  0  0  0  0  0  0  0  0  0  0  0
    1.4813    5.0259   -0.0484 H   0  0  0  0  0  0  0  0  0  0  0  0
    2.6627    5.3097    1.3834 H   0  0  0  0  0  0  0  0  0  0  0  0
    3.3488    4.1713   -1.4201 H   0  0  0  0  0  0  0  0  0  0  0  0
    2.0302    2.6182   -0.0241 H   0  0  0  0  0  0  0  0  0  0  0  0
    3.2116    2.9019    1.4077 H   0  0  0  0  0  0  0  0  0  0  0  0
    7.0694    4.9184    0.9453 H   0  0  0  0  0  0  0  0  0  0  0  0
  2  1  1  0  0  0  0
  1  3  1  0  0  0  0
  3  2  1  0  0  0  0
  2  4  1  0  0  0  0
  4  5  3  0  0  0  0
  1  6  1  0  0  0  0
  1  7  1  0  0  0  0
  2  8  1  0  0  0  0
  3  9  1  0  0  0  0
  3 10  1  0  0  0  0
  5 11  1  0  0  0  0
M  END
>  <Alias name>
Cyclopropylacethylene

>  <deltaH�(vap)>   kJ/mol
30.9

$$$$
1,1,1,2,2,3,3-Heptafluoro-3-(fluoromethoxy)propane
  ChemBrain IXL

 15 14  0  0  0  0  0  0  0  0  1 V2000
    2.5424    4.3678   -0.2608 C   0  0  0  0  0  0  0  0  0  0  0  0
    3.8022    4.9356    0.2407 O   0  0  0  0  0  0  0  0  0  0  0  0
    5.0212    4.3236   -0.3074 C   0  0  0  0  0  0  0  0  0  0  0  0
    6.2591    5.0111    0.3006 C   0  0  0  0  0  0  0  0  0  0  0  0
    7.5370    4.3695   -0.2740 C   0  0  0  0  0  0  0  0  0  0  0  0
    1.4931    5.0126    0.3161 F   0  0  0  0  0  0  0  0  0  0  0  0
    5.0363    4.4752   -1.6588 F   0  0  0  0  0  0  0  0  0  0  0  0
    5.0413    2.9991    0.0005 F   0  0  0  0  0  0  0  0  0  0  0  0
    6.2439    4.8595    1.6520 F   0  0  0  0  0  0  0  0  0  0  0  0
    6.2390    6.3356   -0.0072 F   0  0  0  0  0  0  0  0  0  0  0  0
    8.6295    4.9763    0.2626 F   0  0  0  0  0  0  0  0  0  0  0  0
    7.5521    4.5212   -1.6254 F   0  0  0  0  0  0  0  0  0  0  0  0
    7.5571    3.0450    0.0339 F   0  0  0  0  0  0  0  0  0  0  0  0
    2.4942    4.4896   -1.3358 H   0  0  0  0  0  0  0  0  0  0  0  0
    2.4981    3.3141   -0.0145 H   0  0  0  0  0  0  0  0  0  0  0  0
  1  2  1  0  0  0  0
  2  3  1  0  0  0  0
  3  4  1  0  0  0  0
  4  5  1  0  0  0  0
  1  6  1  0  0  0  0
  3  7  1  0  0  0  0
  3  8  1  0  0  0  0
  4  9  1  0  0  0  0
  4 10  1  0  0  0  0
  5 11  1  0  0  0  0
  5 12  1  0  0  0  0
  5 13  1  0  0  0  0
  1 14  1  0  0  0  0
  1 15  1  0  0  0  0
M  END
>  <Alias name>
1,1,1,2,2,3,3-Heptafluoro-3-(fluoromethoxy)propane

>  <deltaH�(vap)>   kJ/mol
31

$$$$
1-Chloro-2,3,4,5,5-pentafluoro-1,3-cyclopentadiene
  ChemBrain IXL

 11 11  0  0  0  0  0  0  0  0  1 V2000
    3.2514    2.7649    0.6400 C   0  0  0  0  0  0  0  0  0  0  0  0
    2.8450    3.9283    0.6515 C   0  0  0  0  0  0  0  0  0  0  0  0
    4.4145    2.7218    0.0457 C   0  0  0  0  0  0  0  0  0  0  0  0
    4.7284    3.8556   -0.3107 C   0  0  0  0  0  0  0  0  0  0  0  0
    3.7547    4.7689    0.0432 C   0  0  0  0  0  0  0  0  0  0  0  0
    2.5941    1.6740    1.1641 F   0  0  0  0  0  0  0  0  0  0  0  0
    1.6623    4.3103    1.1933 F   0  0  0  0  0  0  0  0  0  0  0  0
    5.1614    1.5809   -0.1476 F   0  0  0  0  0  0  0  0  0  0  0  0
    6.2406    4.2360   -1.1658 Cl  0  0  0  0  0  0  0  0  0  0  0  0
    3.2212    5.3543   -1.0473 F   0  0  0  0  0  0  0  0  0  0  0  0
    4.2420    5.6815    0.9276 F   0  0  0  0  0  0  0  0  0  0  0  0
  1  2  2  0  0  0  0
  1  3  1  0  0  0  0
  3  4  2  0  0  0  0
  4  5  1  0  0  0  0
  5  2  1  0  0  0  0
  1  6  1  0  0  0  0
  2  7  1  0  0  0  0
  3  8  1  0  0  0  0
  4  9  1  0  0  0  0
  5 10  1  0  0  0  0
  5 11  1  0  0  0  0
M  END
>  <Alias name>
1-Chloro-2,3,4,5,5-pentafluoro-1,3-cyclopentadiene

>  <deltaH�(vap)>   kJ/mol
31

$$$$
2,3-Dimethyl-1,3-butadiene
  ChemBrain IXL

 16 15  0  0  0  0  0  0  0  0  1 V2000
    3.3465    5.3756    0.4743 C   0  0  0  0  0  0  0  0  0  0  0  0
    3.4302    4.0725    0.1965 C   0  0  0  0  0  0  0  0  0  0  0  0
    4.7317    3.4789   -0.1833 C   0  0  0  0  0  0  0  0  0  0  0  0
    4.8158    2.1754   -0.4590 C   0  0  0  0  0  0  0  0  0  0  0  0
    2.2215    3.2214    0.2684 C   0  0  0  0  0  0  0  0  0  0  0  0
    5.9399    4.3304   -0.2574 C   0  0  0  0  0  0  0  0  0  0  0  0
    2.3942    5.8099    0.7523 H   0  0  0  0  0  0  0  0  0  0  0  0
    4.2310    5.9983    0.4217 H   0  0  0  0  0  0  0  0  0  0  0  0
    5.7682    1.7410   -0.7369 H   0  0  0  0  0  0  0  0  0  0  0  0
    3.9317    1.5523   -0.4048 H   0  0  0  0  0  0  0  0  0  0  0  0
    2.4821    2.2019    0.0121 H   0  0  0  0  0  0  0  0  0  0  0  0
    1.8195    3.2494    1.2736 H   0  0  0  0  0  0  0  0  0  0  0  0
    1.4785    3.5901   -0.4280 H   0  0  0  0  0  0  0  0  0  0  0  0
    5.6791    5.3501   -0.0023 H   0  0  0  0  0  0  0  0  0  0  0  0
    6.3411    4.3012   -1.2629 H   0  0  0  0  0  0  0  0  0  0  0  0
    6.6837    3.9630    0.4389 H   0  0  0  0  0  0  0  0  0  0  0  0
  1  2  2  0  0  0  0
  2  3  1  0  0  0  0
  3  4  2  0  0  0  0
  2  5  1  0  0  0  0
  3  6  1  0  0  0  0
  1  7  1  0  0  0  0
  1  8  1  0  0  0  0
  4  9  1  0  0  0  0
  4 10  1  0  0  0  0
  5 11  1  0  0  0  0
  5 12  1  0  0  0  0
  5 13  1  0  0  0  0
  6 14  1  0  0  0  0
  6 15  1  0  0  0  0
  6 16  1  0  0  0  0
M  END
>  <Alias name>
2,3-Dimethyl-1,3-butadiene

>  <deltaH�(vap)>   kJ/mol
31

$$$$
2-Ethyl-1-butene
  ChemBrain IXL

 18 17  0  0  0  0  0  0  0  0  1 V2000
    4.6676    3.8755    0.2829 C   0  0  0  0  0  0  0  0  0  0  0  0
    6.0395    4.1304   -0.2105 C   0  0  0  0  0  0  0  0  0  0  0  0
    6.2539    5.6479   -0.3711 C   0  0  0  0  0  0  0  0  0  0  0  0
    4.3642    2.6976    0.8329 C   0  0  0  0  0  0  0  0  0  0  0  0
    3.6322    4.9266    0.1665 C   0  0  0  0  0  0  0  0  0  0  0  0
    2.2350    4.2776    0.2038 C   0  0  0  0  0  0  0  0  0  0  0  0
    6.7571    3.7375    0.4991 H   0  0  0  0  0  0  0  0  0  0  0  0
    6.1750    3.6433   -1.1682 H   0  0  0  0  0  0  0  0  0  0  0  0
    6.0919    6.1382    0.5809 H   0  0  0  0  0  0  0  0  0  0  0  0
    5.5542    6.0362   -1.1008 H   0  0  0  0  0  0  0  0  0  0  0  0
    7.2665    5.8360   -0.7062 H   0  0  0  0  0  0  0  0  0  0  0  0
    5.1225    1.9293    0.9201 H   0  0  0  0  0  0  0  0  0  0  0  0
    3.3597    2.5103    1.1919 H   0  0  0  0  0  0  0  0  0  0  0  0
    3.7293    5.6219    0.9911 H   0  0  0  0  0  0  0  0  0  0  0  0
    3.7592    5.4564   -0.7695 H   0  0  0  0  0  0  0  0  0  0  0  0
    2.1530    3.5510   -0.5951 H   0  0  0  0  0  0  0  0  0  0  0  0
    2.0916    3.7838    1.1569 H   0  0  0  0  0  0  0  0  0  0  0  0
    1.4784    5.0418    0.0757 H   0  0  0  0  0  0  0  0  0  0  0  0
  1  2  1  0  0  0  0
  2  3  1  0  0  0  0
  1  4  2  0  0  0  0
  1  5  1  0  0  0  0
  5  6  1  0  0  0  0
  2  7  1  0  0  0  0
  2  8  1  0  0  0  0
  3  9  1  0  0  0  0
  3 10  1  0  0  0  0
  3 11  1  0  0  0  0
  4 12  1  0  0  0  0
  4 13  1  0  0  0  0
  5 14  1  0  0  0  0
  5 15  1  0  0  0  0
  6 16  1  0  0  0  0
  6 17  1  0  0  0  0
  6 18  1  0  0  0  0
M  END
>  <Alias name>
2-Ethyl-1-butene

>  <deltaH�(vap)>   kJ/mol
31

$$$$
3-Methylcyclopentene
  ChemBrain IXL

 16 16  0  0  0  0  0  0  0  0  1 V2000
    4.5355    5.6410    0.1984 C   0  0  0  0  0  0  0  0  0  0  0  0
    3.1459    5.4042    0.1081 C   0  0  0  0  0  0  0  0  0  0  0  0
    3.0641    4.0121   -0.5305 C   0  0  0  0  0  0  0  0  0  0  0  0
    4.5233    3.5038   -0.4981 C   0  0  0  0  0  0  0  0  0  0  0  0
    5.2567    4.6405   -0.1242 C   0  0  0  0  0  0  0  0  0  0  0  0
    4.7221    2.4232    0.5768 C   0  0  0  0  0  0  0  0  0  0  0  0
    4.9608    6.5977    0.5132 H   0  0  0  0  0  0  0  0  0  0  0  0
    2.6769    6.1511   -0.5146 H   0  0  0  0  0  0  0  0  0  0  0  0
    2.7087    5.3980    1.0997 H   0  0  0  0  0  0  0  0  0  0  0  0
    2.7286    4.1010   -1.5543 H   0  0  0  0  0  0  0  0  0  0  0  0
    2.4163    3.3676    0.0320 H   0  0  0  0  0  0  0  0  0  0  0  0
    4.8383    3.1508   -1.4706 H   0  0  0  0  0  0  0  0  0  0  0  0
    6.3496    4.6660   -0.1091 H   0  0  0  0  0  0  0  0  0  0  0  0
    5.7800    2.1774    0.6481 H   0  0  0  0  0  0  0  0  0  0  0  0
    4.1645    1.5432    0.3140 H   0  0  0  0  0  0  0  0  0  0  0  0
    4.3782    2.8015    1.5341 H   0  0  0  0  0  0  0  0  0  0  0  0
  1  2  1  0  0  0  0
  2  3  1  0  0  0  0
  3  4  1  0  0  0  0
  4  5  1  0  0  0  0
  5  1  2  0  0  0  0
  4  6  1  0  0  0  0
  1  7  1  0  0  0  0
  2  8  1  0  0  0  0
  2  9  1  0  0  0  0
  3 10  1  0  0  0  0
  3 11  1  0  0  0  0
  4 12  1  0  0  0  0
  5 13  1  0  0  0  0
  6 14  1  0  0  0  0
  6 15  1  0  0  0  0
  6 16  1  0  0  0  0
M  END
>  <Alias name>
3-Methylcyclopentene

>  <deltaH�(vap)>   kJ/mol
31

$$$$
4,4-Dimethyl-1-hexene
  ChemBrain IXL

 24 23  0  0  0  0  0  0  0  0  1 V2000
    3.5850    3.9591    0.2182 C   0  0  0  0  0  0  0  0  0  0  0  0
    4.8370    4.1934    0.9720 C   0  0  0  0  0  0  0  0  0  0  0  0
    6.0453    3.9822    0.0393 C   0  0  0  0  0  0  0  0  0  0  0  0
    2.4064    4.2448    0.7763 C   0  0  0  0  0  0  0  0  0  0  0  0
    5.9449    4.9473   -1.1579 C   0  0  0  0  0  0  0  0  0  0  0  0
    5.9287    6.4007   -0.6460 C   0  0  0  0  0  0  0  0  0  0  0  0
    7.3476    4.2598    0.8150 C   0  0  0  0  0  0  0  0  0  0  0  0
    6.0518    2.5285   -0.4719 C   0  0  0  0  0  0  0  0  0  0  0  0
    3.6251    3.5560   -0.7861 H   0  0  0  0  0  0  0  0  0  0  0  0
    4.8948    3.4985    1.8007 H   0  0  0  0  0  0  0  0  0  0  0  0
    4.8460    5.2080    1.3505 H   0  0  0  0  0  0  0  0  0  0  0  0
    1.4905    4.0762    0.2236 H   0  0  0  0  0  0  0  0  0  0  0  0
    2.3662    4.6453    1.7818 H   0  0  0  0  0  0  0  0  0  0  0  0
    6.7977    4.8037   -1.8098 H   0  0  0  0  0  0  0  0  0  0  0  0
    5.0330    4.7477   -1.7069 H   0  0  0  0  0  0  0  0  0  0  0  0
    5.0728    6.5459    0.0015 H   0  0  0  0  0  0  0  0  0  0  0  0
    5.8638    7.0792   -1.4877 H   0  0  0  0  0  0  0  0  0  0  0  0
    6.8381    6.5986   -0.0922 H   0  0  0  0  0  0  0  0  0  0  0  0
    7.3351    5.2758    1.1897 H   0  0  0  0  0  0  0  0  0  0  0  0
    8.1960    4.1289    0.1547 H   0  0  0  0  0  0  0  0  0  0  0  0
    7.4270    3.5696    1.6458 H   0  0  0  0  0  0  0  0  0  0  0  0
    6.9067    2.3774   -1.1194 H   0  0  0  0  0  0  0  0  0  0  0  0
    6.1122    1.8500    0.3701 H   0  0  0  0  0  0  0  0  0  0  0  0
    5.1411    2.3365   -1.0256 H   0  0  0  0  0  0  0  0  0  0  0  0
  1  2  1  0  0  0  0
  2  3  1  0  0  0  0
  1  4  2  0  0  0  0
  3  5  1  0  0  0  0
  5  6  1  0  0  0  0
  3  7  1  0  0  0  0
  3  8  1  0  0  0  0
  1  9  1  0  0  0  0
  2 10  1  0  0  0  0
  2 11  1  0  0  0  0
  4 12  1  0  0  0  0
  4 13  1  0  0  0  0
  5 14  1  0  0  0  0
  5 15  1  0  0  0  0
  6 16  1  0  0  0  0
  6 17  1  0  0  0  0
  6 18  1  0  0  0  0
  7 19  1  0  0  0  0
  7 20  1  0  0  0  0
  7 21  1  0  0  0  0
  8 22  1  0  0  0  0
  8 23  1  0  0  0  0
  8 24  1  0  0  0  0
M  END
>  <Alias name>
4,4-Dimethyl-1-hexene

>  <deltaH�(vap)>   kJ/mol
31

$$$$
Decafluorocyclohexene
  ChemBrain IXL

 16 16  0  0  0  0  0  0  0  0  1 V2000
    4.2166    5.4292    0.4961 C   0  0  0  0  0  0  0  0  0  0  0  0
    5.4230    4.6088    0.9160 C   0  0  0  0  0  0  0  0  0  0  0  0
    5.4467    3.2447    0.8219 C   0  0  0  0  0  0  0  0  0  0  0  0
    4.2666    2.4480    0.2952 C   0  0  0  0  0  0  0  0  0  0  0  0
    3.2931    3.3505   -0.4729 C   0  0  0  0  0  0  0  0  0  0  0  0
    2.9659    4.5490    0.3828 C   0  0  0  0  0  0  0  0  0  0  0  0
    4.7183    1.4712   -0.5373 F   0  0  0  0  0  0  0  0  0  0  0  0
    3.6109    1.8766    1.3397 F   0  0  0  0  0  0  0  0  0  0  0  0
    3.8650    3.7635   -1.6364 F   0  0  0  0  0  0  0  0  0  0  0  0
    2.1500    2.6599   -0.7483 F   0  0  0  0  0  0  0  0  0  0  0  0
    1.9565    5.2610   -0.1948 F   0  0  0  0  0  0  0  0  0  0  0  0
    2.5784    4.1342    1.6194 F   0  0  0  0  0  0  0  0  0  0  0  0
    3.9920    6.4043    1.4181 F   0  0  0  0  0  0  0  0  0  0  0  0
    4.4647    6.0041   -0.7103 F   0  0  0  0  0  0  0  0  0  0  0  0
    6.5152    5.2519    1.3997 F   0  0  0  0  0  0  0  0  0  0  0  0
    6.5623    2.5797    1.2140 F   0  0  0  0  0  0  0  0  0  0  0  0
  1  2  1  0  0  0  0
  2  3  2  0  0  0  0
  3  4  1  0  0  0  0
  4  5  1  0  0  0  0
  5  6  1  0  0  0  0
  6  1  1  0  0  0  0
  4  7  1  0  0  0  0
  4  8  1  0  0  0  0
  5  9  1  0  0  0  0
  5 10  1  0  0  0  0
  6 11  1  0  0  0  0
  6 12  1  0  0  0  0
  1 13  1  0  0  0  0
  1 14  1  0  0  0  0
  2 15  1  0  0  0  0
  3 16  1  0  0  0  0
M  END
>  <Alias name>
Perfluorocyclohexene

>  <deltaH�(vap)>   kJ/mol
31

$$$$
iso-Propyl nitrite
  ChemBrain IXL

 13 12  0  0  0  0  0  0  0  0  1 V2000
    4.8469    3.6968    0.3560 C   0  0  0  0  0  0  0  0  0  0  0  0
    3.7709    2.8040   -0.0979 O   0  0  0  0  0  0  0  0  0  0  0  0
    2.4687    3.2779    0.1341 N   0  0  0  0  0  0  0  0  0  0  0  0
    1.4908    2.5982   -0.2116 O   0  0  0  0  0  0  0  0  0  0  0  0
    4.7410    5.0454   -0.3820 C   0  0  0  0  0  0  0  0  0  0  0  0
    6.2126    3.0509    0.0523 C   0  0  0  0  0  0  0  0  0  0  0  0
    4.7542    3.8607    1.4225 H   0  0  0  0  0  0  0  0  0  0  0  0
    3.7814    5.4996   -0.1683 H   0  0  0  0  0  0  0  0  0  0  0  0
    5.5340    5.7030   -0.0480 H   0  0  0  0  0  0  0  0  0  0  0  0
    4.8333    4.8815   -1.4486 H   0  0  0  0  0  0  0  0  0  0  0  0
    7.0054    3.7088    0.3862 H   0  0  0  0  0  0  0  0  0  0  0  0
    6.3051    2.8865   -1.0142 H   0  0  0  0  0  0  0  0  0  0  0  0
    6.2872    2.1033    0.5714 H   0  0  0  0  0  0  0  0  0  0  0  0
  1  2  1  0  0  0  0
  2  3  1  0  0  0  0
  3  4  2  0  0  0  0
  1  5  1  0  0  0  0
  1  6  1  0  0  0  0
  1  7  1  0  0  0  0
  5  8  1  0  0  0  0
  5  9  1  0  0  0  0
  5 10  1  0  0  0  0
  6 11  1  0  0  0  0
  6 12  1  0  0  0  0
  6 13  1  0  0  0  0
M  END
>  <Alias name>
iso-Propyl nitrite

>  <deltaH�(vap)>   kJ/mol
31

$$$$
Isopropyl vinyl ether
  ChemBrain IXL

 16 15  0  0  0  0  0  0  0  0  1 V2000
    3.6305    5.8213    0.2191 C   0  0  0  0  0  0  0  0  0  0  0  0
    3.6370    4.3555   -0.2562 C   0  0  0  0  0  0  0  0  0  0  0  0
    2.3685    3.6445    0.2536 C   0  0  0  0  0  0  0  0  0  0  0  0
    4.8270    3.6740    0.2733 O   0  0  0  0  0  0  0  0  0  0  0  0
    6.1121    4.2390   -0.1628 C   0  0  0  0  0  0  0  0  0  0  0  0
    7.2570    3.6987    0.2608 C   0  0  0  0  0  0  0  0  0  0  0  0
    2.7513    6.3221   -0.1671 H   0  0  0  0  0  0  0  0  0  0  0  0
    4.5197    6.3223   -0.1432 H   0  0  0  0  0  0  0  0  0  0  0  0
    3.6159    5.8497    1.3016 H   0  0  0  0  0  0  0  0  0  0  0  0
    3.6565    4.3270   -1.3387 H   0  0  0  0  0  0  0  0  0  0  0  0
    2.3724    2.6147   -0.0817 H   0  0  0  0  0  0  0  0  0  0  0  0
    2.3498    3.6717    1.3361 H   0  0  0  0  0  0  0  0  0  0  0  0
    1.4918    4.1474   -0.1354 H   0  0  0  0  0  0  0  0  0  0  0  0
    6.1301    5.0937   -0.8278 H   0  0  0  0  0  0  0  0  0  0  0  0
    8.2038    4.1159   -0.0592 H   0  0  0  0  0  0  0  0  0  0  0  0
    7.2390    2.8430    0.9245 H   0  0  0  0  0  0  0  0  0  0  0  0
  1  2  1  0  0  0  0
  2  3  1  0  0  0  0
  4  2  1  0  0  0  0
  4  5  1  0  0  0  0
  5  6  2  0  0  0  0
  1  7  1  0  0  0  0
  1  8  1  0  0  0  0
  1  9  1  0  0  0  0
  2 10  1  0  0  0  0
  3 11  1  0  0  0  0
  3 12  1  0  0  0  0
  3 13  1  0  0  0  0
  5 14  1  0  0  0  0
  6 15  1  0  0  0  0
  6 16  1  0  0  0  0
M  END
>  <Alias name>
Isopropyl vinyl ether

>  <deltaH�(vap)>   kJ/mol
31

$$$$
t-Butylbromide
  ChemBrain IXL

 14 13  0  0  0  0  0  0  0  0  1 V2000
    3.0537    2.2792    1.1064 C   0  0  0  0  0  0  0  0  0  0  0  0
    3.4763    3.0084   -0.1837 C   0  0  0  0  0  0  0  0  0  0  0  0
    4.4632    4.1393    0.1651 C   0  0  0  0  0  0  0  0  0  0  0  0
    4.3283    1.7575   -1.3797 Br  0  0  0  0  0  0  0  0  0  0  0  0
    2.2312    3.6059   -0.8673 C   0  0  0  0  0  0  0  0  0  0  0  0
    2.3601    1.4844    0.8613 H   0  0  0  0  0  0  0  0  0  0  0  0
    3.9288    1.8593    1.5869 H   0  0  0  0  0  0  0  0  0  0  0  0
    2.5753    2.9815    1.7778 H   0  0  0  0  0  0  0  0  0  0  0  0
    3.9849    4.8415    0.8365 H   0  0  0  0  0  0  0  0  0  0  0  0
    4.7602    4.6517   -0.7416 H   0  0  0  0  0  0  0  0  0  0  0  0
    5.3383    3.7193    0.6455 H   0  0  0  0  0  0  0  0  0  0  0  0
    2.5281    4.1183   -1.7741 H   0  0  0  0  0  0  0  0  0  0  0  0
    1.5375    2.8112   -1.1125 H   0  0  0  0  0  0  0  0  0  0  0  0
    1.7528    4.3082   -0.1959 H   0  0  0  0  0  0  0  0  0  0  0  0
  1  2  1  0  0  0  0
  2  3  1  0  0  0  0
  2  4  1  0  0  0  0
  2  5  1  0  0  0  0
  1  6  1  0  0  0  0
  1  7  1  0  0  0  0
  1  8  1  0  0  0  0
  3  9  1  0  0  0  0
  3 10  1  0  0  0  0
  3 11  1  0  0  0  0
  5 12  1  0  0  0  0
  5 13  1  0  0  0  0
  5 14  1  0  0  0  0
M  END
>  <Alias name>
2-Bromo-2-methylpropane

>  <deltaH�(vap)>   kJ/mol
31

$$$$
2-Difluoromethoxy-1,1,1,3,3,3-hexafluoropropane
  ChemBrain IXL

 15 14  0  0  0  0  0  0  0  0  1 V2000
    2.7448    3.7366    0.5777 C   0  0  0  0  0  0  0  0  0  0  0  0
    1.5538    3.4242    0.0003 F   0  0  0  0  0  0  0  0  0  0  0  0
    3.0360    2.8210    1.5402 F   0  0  0  0  0  0  0  0  0  0  0  0
    3.8020    3.7270   -0.4436 O   0  0  0  0  0  0  0  0  0  0  0  0
    5.1462    4.0584    0.0505 C   0  0  0  0  0  0  0  0  0  0  0  0
    5.5017    3.1769    1.0232 F   0  0  0  0  0  0  0  0  0  0  0  0
    5.1435    5.4871    0.6280 C   0  0  0  0  0  0  0  0  0  0  0  0
    4.7623    6.3656   -0.3376 F   0  0  0  0  0  0  0  0  0  0  0  0
    4.2725    5.5530    1.6704 F   0  0  0  0  0  0  0  0  0  0  0  0
    6.1553    3.9759   -1.1112 C   0  0  0  0  0  0  0  0  0  0  0  0
    7.3986    4.2843   -0.6545 F   0  0  0  0  0  0  0  0  0  0  0  0
    6.1591    2.7145   -1.6197 F   0  0  0  0  0  0  0  0  0  0  0  0
    5.7988    4.8560   -2.0848 F   0  0  0  0  0  0  0  0  0  0  0  0
    6.3933    5.8034    1.0609 F   0  0  0  0  0  0  0  0  0  0  0  0
    2.6825    4.7217    1.0235 H   0  0  0  0  0  0  0  0  0  0  0  0
  1  2  1  0  0  0  0
  1  3  1  0  0  0  0
  1  4  1  0  0  0  0
  5  6  1  0  0  0  0
  7  8  1  0  0  0  0
  7  9  1  0  0  0  0
  5  7  1  0  0  0  0
 10 11  1  0  0  0  0
 10 12  1  0  0  0  0
 10 13  1  0  0  0  0
 10  5  1  0  0  0  0
  4  5  1  0  0  0  0
  7 14  1  0  0  0  0
  1 15  1  0  0  0  0
M  END
>  <Alias name>
2-Difluoromethoxy-1,1,1,3,3,3-hexafluoropropane

>  <deltaH�(vap)>   kJ/mol
31.1

$$$$
Chloroform
  ChemBrain IXL

  5  4  0  0  0  0  0  0  0  0  1 V2000
    3.4729    3.1386    0.4271 C   0  0  0  0  0  0  0  0  0  0  0  0
    4.0558    3.6467   -1.1805 Cl  0  0  0  0  0  0  0  0  0  0  0  0
    4.0477    1.4855    0.7729 Cl  0  0  0  0  0  0  0  0  0  0  0  0
    1.6892    3.1645    0.4485 Cl  0  0  0  0  0  0  0  0  0  0  0  0
    3.8518    3.8160    1.1781 H   0  0  0  0  0  0  0  0  0  0  0  0
  1  2  1  0  0  0  0
  1  3  1  0  0  0  0
  1  4  1  0  0  0  0
  1  5  1  0  0  0  0
M  END
>  <Alias name>
Trichloromethane

>  <deltaH�(vap)>   kJ/mol
31.1

$$$$
2,2-Difluoro-1,2-dichloro-N-(trifluoromethyl)ethylidenimine
  ChemBrain IXL

 11 10  0  0  0  0  0  0  0  0  1 V2000
    2.5812    3.5375   -0.4849 C   0  0  0  0  0  0  0  0  0  0  0  0
    3.7450    4.3037    0.0140 C   0  0  0  0  0  0  0  0  0  0  0  0
    4.9111    3.8058   -0.0577 N   0  0  0  0  0  0  0  0  0  0  0  0
    6.0120    4.5306    0.4144 C   0  0  0  0  0  0  0  0  0  0  0  0
    7.1452    3.7995    0.2386 F   0  0  0  0  0  0  0  0  0  0  0  0
    6.1147    5.6988   -0.2743 F   0  0  0  0  0  0  0  0  0  0  0  0
    5.8454    4.7975    1.7375 F   0  0  0  0  0  0  0  0  0  0  0  0
    3.0059    2.5860   -1.3589 F   0  0  0  0  0  0  0  0  0  0  0  0
    1.7509    2.7564    0.8874 Cl  0  0  0  0  0  0  0  0  0  0  0  0
    1.7201    4.3804   -1.1155 F   0  0  0  0  0  0  0  0  0  0  0  0
    3.5098    5.9268    0.7161 Cl  0  0  0  0  0  0  0  0  0  0  0  0
  1  2  1  0  0  0  0
  2  3  2  0  0  0  0
  4  5  1  0  0  0  0
  4  6  1  0  0  0  0
  4  7  1  0  0  0  0
  4  3  1  0  0  0  0
  1  8  1  0  0  0  0
  1  9  1  0  0  0  0
  1 10  1  0  0  0  0
  2 11  1  0  0  0  0
M  END
>  <Alias name>
2,2-Difluoro-1,2-dichloro-N-(trifluoromethyl)ethylidenimine

>  <deltaH�(vap)>   kJ/mol
31.2

$$$$
3-(Difluoromethoxy)-1,1,1,2,2-pentafluoropropane
  ChemBrain IXL

 15 14  0  0  0  0  0  0  0  0  1 V2000
    2.5474    4.3436    0.2939 C   0  0  0  0  0  0  0  0  0  0  0  0
    1.4922    4.9839   -0.2768 F   0  0  0  0  0  0  0  0  0  0  0  0
    2.4969    3.0203   -0.0176 F   0  0  0  0  0  0  0  0  0  0  0  0
    3.8022    4.9198   -0.2125 O   0  0  0  0  0  0  0  0  0  0  0  0
    5.0284    4.3202    0.3348 C   0  0  0  0  0  0  0  0  0  0  0  0
    6.2593    5.0156   -0.2801 C   0  0  0  0  0  0  0  0  0  0  0  0
    7.5461    4.3872    0.2934 C   0  0  0  0  0  0  0  0  0  0  0  0
    6.2410    4.8582   -1.6311 F   0  0  0  0  0  0  0  0  0  0  0  0
    6.2287    6.3416    0.0220 F   0  0  0  0  0  0  0  0  0  0  0  0
    7.5773    3.0612   -0.0087 F   0  0  0  0  0  0  0  0  0  0  0  0
    8.6316    5.0012   -0.2495 F   0  0  0  0  0  0  0  0  0  0  0  0
    7.5651    4.5448    1.6445 F   0  0  0  0  0  0  0  0  0  0  0  0
    2.5033    4.4632    1.3694 H   0  0  0  0  0  0  0  0  0  0  0  0
    5.0525    3.2644    0.0942 H   0  0  0  0  0  0  0  0  0  0  0  0
    5.0426    4.4457    1.4105 H   0  0  0  0  0  0  0  0  0  0  0  0
  1  2  1  0  0  0  0
  1  3  1  0  0  0  0
  1  4  1  0  0  0  0
  4  5  1  0  0  0  0
  5  6  1  0  0  0  0
  6  7  1  0  0  0  0
  6  8  1  0  0  0  0
  6  9  1  0  0  0  0
  7 10  1  0  0  0  0
  7 11  1  0  0  0  0
  7 12  1  0  0  0  0
  1 13  1  0  0  0  0
  5 14  1  0  0  0  0
  5 15  1  0  0  0  0
M  END
>  <Alias name>
3-(Difluoromethoxy)-1,1,1,2,2-pentafluoropropane

>  <deltaH�(vap)>   kJ/mol
31.2

$$$$
4,4-Dimethyl-1-pentene
  ChemBrain IXL

 21 20  0  0  0  0  0  0  0  0  1 V2000
    3.5877    4.6173   -0.0936 C   0  0  0  0  0  0  0  0  0  0  0  0
    2.4359    4.4431   -0.7456 C   0  0  0  0  0  0  0  0  0  0  0  0
    7.3687    4.3235   -0.5650 C   0  0  0  0  0  0  0  0  0  0  0  0
    6.0329    4.4583    0.1915 C   0  0  0  0  0  0  0  0  0  0  0  0
    4.8726    4.5149   -0.8209 C   0  0  0  0  0  0  0  0  0  0  0  0
    6.0460    5.7508    1.0306 C   0  0  0  0  0  0  0  0  0  0  0  0
    5.8445    3.2440    1.1215 C   0  0  0  0  0  0  0  0  0  0  0  0
    3.5820    4.8335    0.9676 H   0  0  0  0  0  0  0  0  0  0  0  0
    2.4417    4.2266   -1.8067 H   0  0  0  0  0  0  0  0  0  0  0  0
    1.4957    4.5183   -0.2134 H   0  0  0  0  0  0  0  0  0  0  0  0
    7.5015    5.1773   -1.2179 H   0  0  0  0  0  0  0  0  0  0  0  0
    7.3592    3.4156   -1.1553 H   0  0  0  0  0  0  0  0  0  0  0  0
    8.1841    4.2829    0.1466 H   0  0  0  0  0  0  0  0  0  0  0  0
    4.8754    3.6152   -1.4239 H   0  0  0  0  0  0  0  0  0  0  0  0
    4.9945    5.3793   -1.4618 H   0  0  0  0  0  0  0  0  0  0  0  0
    5.1113    5.8402    1.5703 H   0  0  0  0  0  0  0  0  0  0  0  0
    6.8677    5.7155    1.7352 H   0  0  0  0  0  0  0  0  0  0  0  0
    6.1680    6.6049    0.3761 H   0  0  0  0  0  0  0  0  0  0  0  0
    6.6640    3.1999    1.8281 H   0  0  0  0  0  0  0  0  0  0  0  0
    4.9094    3.3426    1.6589 H   0  0  0  0  0  0  0  0  0  0  0  0
    5.8276    2.3363    0.5310 H   0  0  0  0  0  0  0  0  0  0  0  0
  1  2  2  0  0  0  0
  4  5  1  0  0  0  0
  5  1  1  0  0  0  0
  3  4  1  0  0  0  0
  4  6  1  0  0  0  0
  4  7  1  0  0  0  0
  1  8  1  0  0  0  0
  2  9  1  0  0  0  0
  2 10  1  0  0  0  0
  3 11  1  0  0  0  0
  3 12  1  0  0  0  0
  3 13  1  0  0  0  0
  5 14  1  0  0  0  0
  5 15  1  0  0  0  0
  6 16  1  0  0  0  0
  6 17  1  0  0  0  0
  6 18  1  0  0  0  0
  7 19  1  0  0  0  0
  7 20  1  0  0  0  0
  7 21  1  0  0  0  0
M  END
>  <Alias name>
4,4-Dimethyl-1-pentene

>  <deltaH�(vap)>   kJ/mol
31.2

$$$$
Ethylcyclobutane
  ChemBrain IXL

 18 18  0  0  0  0  0  0  0  0  1 V2000
    3.5232    2.6354   -0.3606 C   0  0  0  0  0  0  0  0  0  0  0  0
    4.3972    3.8982   -0.4796 C   0  0  0  0  0  0  0  0  0  0  0  0
    3.2315    4.7568    0.0469 C   0  0  0  0  0  0  0  0  0  0  0  0
    2.3816    3.4840    0.2352 C   0  0  0  0  0  0  0  0  0  0  0  0
    5.5706    3.8665    0.5207 C   0  0  0  0  0  0  0  0  0  0  0  0
    6.2602    5.2447    0.5486 C   0  0  0  0  0  0  0  0  0  0  0  0
    3.2619    2.2338   -1.3318 H   0  0  0  0  0  0  0  0  0  0  0  0
    3.9202    1.9104    0.3392 H   0  0  0  0  0  0  0  0  0  0  0  0
    4.6899    4.1333   -1.4953 H   0  0  0  0  0  0  0  0  0  0  0  0
    3.4604    5.2538    0.9815 H   0  0  0  0  0  0  0  0  0  0  0  0
    2.8264    5.4013   -0.7233 H   0  0  0  0  0  0  0  0  0  0  0  0
    1.4875    3.4785   -0.3758 H   0  0  0  0  0  0  0  0  0  0  0  0
    2.2180    3.2604    1.2821 H   0  0  0  0  0  0  0  0  0  0  0  0
    6.2848    3.1121    0.2151 H   0  0  0  0  0  0  0  0  0  0  0  0
    5.1964    3.6300    1.5091 H   0  0  0  0  0  0  0  0  0  0  0  0
    5.5467    5.9994    0.8552 H   0  0  0  0  0  0  0  0  0  0  0  0
    6.6338    5.4815   -0.4399 H   0  0  0  0  0  0  0  0  0  0  0  0
    7.0848    5.2215    1.2502 H   0  0  0  0  0  0  0  0  0  0  0  0
  1  2  1  0  0  0  0
  2  3  1  0  0  0  0
  3  4  1  0  0  0  0
  4  1  1  0  0  0  0
  2  5  1  0  0  0  0
  5  6  1  0  0  0  0
  1  7  1  0  0  0  0
  1  8  1  0  0  0  0
  2  9  1  0  0  0  0
  3 10  1  0  0  0  0
  3 11  1  0  0  0  0
  4 12  1  0  0  0  0
  4 13  1  0  0  0  0
  5 14  1  0  0  0  0
  5 15  1  0  0  0  0
  6 16  1  0  0  0  0
  6 17  1  0  0  0  0
  6 18  1  0  0  0  0
M  END
>  <Alias name>
Ethylcyclobutane

>  <deltaH�(vap)>   kJ/mol
31.2

$$$$
Perfluorodipropyl ether
  ChemBrain IXL

 21 20  0  0  0  0  0  0  0  0  1 V2000
    4.6874    4.5955    0.5515 O   0  0  0  0  0  0  0  0  0  0  0  0
    3.6353    5.2822    1.3166 C   0  0  0  0  0  0  0  0  0  0  0  0
    5.3193    5.4031   -0.5022 C   0  0  0  0  0  0  0  0  0  0  0  0
    3.0609    4.3219    2.3829 C   0  0  0  0  0  0  0  0  0  0  0  0
    2.6417    5.6724    0.4728 F   0  0  0  0  0  0  0  0  0  0  0  0
    4.1628    6.3757    1.9300 F   0  0  0  0  0  0  0  0  0  0  0  0
    6.3943    4.5621   -1.2188 C   0  0  0  0  0  0  0  0  0  0  0  0
    2.4570    3.0771    1.6937 C   0  0  0  0  0  0  0  0  0  0  0  0
    4.0561    3.9344    3.2256 F   0  0  0  0  0  0  0  0  0  0  0  0
    7.0577    5.4082   -2.3249 C   0  0  0  0  0  0  0  0  0  0  0  0
    5.8148    3.4638   -1.7740 F   0  0  0  0  0  0  0  0  0  0  0  0
    7.3374    4.1711   -0.3198 F   0  0  0  0  0  0  0  0  0  0  0  0
    3.4250    2.4329    0.9877 F   0  0  0  0  0  0  0  0  0  0  0  0
    1.4611    3.4617    0.8509 F   0  0  0  0  0  0  0  0  0  0  0  0
    1.9518    2.2379    2.6374 F   0  0  0  0  0  0  0  0  0  0  0  0
    8.0061    4.6655   -2.9566 F   0  0  0  0  0  0  0  0  0  0  0  0
    6.1150    5.7991   -3.2243 F   0  0  0  0  0  0  0  0  0  0  0  0
    7.6377    6.5065   -1.7700 F   0  0  0  0  0  0  0  0  0  0  0  0
    2.0917    4.9611    3.0919 F   0  0  0  0  0  0  0  0  0  0  0  0
    4.5682    5.7144   -1.2178 H   0  0  0  0  0  0  0  0  0  0  0  0
    5.7805    6.2773   -0.0595 H   0  0  0  0  0  0  0  0  0  0  0  0
  1  2  1  0  0  0  0
  1  3  1  0  0  0  0
  2  4  1  0  0  0  0
  2  5  1  0  0  0  0
  2  6  1  0  0  0  0
  3  7  1  0  0  0  0
  4  8  1  0  0  0  0
  4  9  1  0  0  0  0
  7 10  1  0  0  0  0
  7 11  1  0  0  0  0
  7 12  1  0  0  0  0
  8 13  1  0  0  0  0
  8 14  1  0  0  0  0
  8 15  1  0  0  0  0
 10 16  1  0  0  0  0
 10 17  1  0  0  0  0
 10 18  1  0  0  0  0
  4 19  1  0  0  0  0
  3 20  1  0  0  0  0
  3 21  1  0  0  0  0
M  END
>  <Alias name>
Perfluorodipropyl ether

>  <deltaH�(vap)>   kJ/mol
31.2

$$$$
1-Propylamine
  ChemBrain IXL

 13 12  0  0  0  0  0  0  0  0  1 V2000
    2.2320    3.6668   -0.0797 C   0  0  0  0  0  0  0  0  0  0  0  0
    3.6130    4.0307    0.4992 C   0  0  0  0  0  0  0  0  0  0  0  0
    4.7145    3.5927   -0.4855 C   0  0  0  0  0  0  0  0  0  0  0  0
    6.0318    3.9399    0.0668 N   0  0  0  0  0  0  0  0  0  0  0  0
    2.1753    2.5990   -0.2315 H   0  0  0  0  0  0  0  0  0  0  0  0
    1.4600    3.9738    0.6104 H   0  0  0  0  0  0  0  0  0  0  0  0
    2.0927    4.1725   -1.0238 H   0  0  0  0  0  0  0  0  0  0  0  0
    3.6697    5.0985    0.6511 H   0  0  0  0  0  0  0  0  0  0  0  0
    3.7522    3.5250    1.4433 H   0  0  0  0  0  0  0  0  0  0  0  0
    4.6578    2.5249   -0.6373 H   0  0  0  0  0  0  0  0  0  0  0  0
    4.5753    4.0985   -1.4296 H   0  0  0  0  0  0  0  0  0  0  0  0
    6.0885    5.0077    0.2186 H   0  0  0  0  0  0  0  0  0  0  0  0
    6.8038    3.6329   -0.6233 H   0  0  0  0  0  0  0  0  0  0  0  0
  1  2  1  0  0  0  0
  2  3  1  0  0  0  0
  3  4  1  0  0  0  0
  1  5  1  0  0  0  0
  1  6  1  0  0  0  0
  1  7  1  0  0  0  0
  2  8  1  0  0  0  0
  2  9  1  0  0  0  0
  3 10  1  0  0  0  0
  3 11  1  0  0  0  0
  4 12  1  0  0  0  0
  4 13  1  0  0  0  0
M  END
>  <Alias name>
1-Propylamine

>  <deltaH�(vap)>   kJ/mol
31.3

$$$$
3-Methyl-cis-2-pentene
  ChemBrain IXL

 18 17  0  0  0  0  0  0  0  0  1 V2000
    3.1574    3.8651    0.9255 C   0  0  0  0  0  0  0  0  0  0  0  0
    4.3392    3.8830    0.3047 C   0  0  0  0  0  0  0  0  0  0  0  0
    4.8946    5.1616   -0.1924 C   0  0  0  0  0  0  0  0  0  0  0  0
    2.4027    5.1238    1.1164 C   0  0  0  0  0  0  0  0  0  0  0  0
    6.2529    4.9017   -0.8724 C   0  0  0  0  0  0  0  0  0  0  0  0
    5.0938    2.6243    0.1136 C   0  0  0  0  0  0  0  0  0  0  0  0
    2.7510    2.9295    1.2893 H   0  0  0  0  0  0  0  0  0  0  0  0
    4.2099    5.5984   -0.9089 H   0  0  0  0  0  0  0  0  0  0  0  0
    5.0312    5.8430    0.6381 H   0  0  0  0  0  0  0  0  0  0  0  0
    1.4763    4.9139    1.6366 H   0  0  0  0  0  0  0  0  0  0  0  0
    2.9964    5.8155    1.7012 H   0  0  0  0  0  0  0  0  0  0  0  0
    2.1831    5.5631    0.1511 H   0  0  0  0  0  0  0  0  0  0  0  0
    6.6587    5.8372   -1.2374 H   0  0  0  0  0  0  0  0  0  0  0  0
    6.1165    4.2192   -1.7022 H   0  0  0  0  0  0  0  0  0  0  0  0
    6.9380    4.4662   -0.1556 H   0  0  0  0  0  0  0  0  0  0  0  0
    6.0199    2.8341   -0.4073 H   0  0  0  0  0  0  0  0  0  0  0  0
    4.4998    1.9324   -0.4706 H   0  0  0  0  0  0  0  0  0  0  0  0
    5.3140    2.1853    1.0788 H   0  0  0  0  0  0  0  0  0  0  0  0
  1  2  2  0  0  0  0
  2  3  1  0  0  0  0
  1  4  1  0  0  0  0
  3  5  1  0  0  0  0
  2  6  1  0  0  0  0
  1  7  1  0  0  0  0
  3  8  1  0  0  0  0
  3  9  1  0  0  0  0
  4 10  1  0  0  0  0
  4 11  1  0  0  0  0
  4 12  1  0  0  0  0
  5 13  1  0  0  0  0
  5 14  1  0  0  0  0
  5 15  1  0  0  0  0
  6 16  1  0  0  0  0
  6 17  1  0  0  0  0
  6 18  1  0  0  0  0
M  END
>  <Alias name>
3-Methyl-cis-2-pentene

>  <deltaH�(vap)>   kJ/mol
31.3

$$$$
cis-3-Hexene
  ChemBrain IXL

 18 17  0  0  0  0  0  0  0  0  1 V2000
    2.0839    4.9051   -0.0962 C   0  0  0  0  0  0  0  0  0  0  0  0
    3.5783    5.2407    0.0729 C   0  0  0  0  0  0  0  0  0  0  0  0
    4.3808    4.0056   -0.0720 C   0  0  0  0  0  0  0  0  0  0  0  0
    5.7142    4.0719   -0.0711 C   0  0  0  0  0  0  0  0  0  0  0  0
    6.3899    5.3806    0.0748 C   0  0  0  0  0  0  0  0  0  0  0  0
    7.9141    5.1661    0.1490 C   0  0  0  0  0  0  0  0  0  0  0  0
    1.7865    4.1902    0.6610 H   0  0  0  0  0  0  0  0  0  0  0  0
    1.4966    5.8088    0.0102 H   0  0  0  0  0  0  0  0  0  0  0  0
    1.9181    4.4804   -1.0786 H   0  0  0  0  0  0  0  0  0  0  0  0
    3.7440    5.6657    1.0551 H   0  0  0  0  0  0  0  0  0  0  0  0
    3.8758    5.9554   -0.6846 H   0  0  0  0  0  0  0  0  0  0  0  0
    3.8863    3.0480   -0.1788 H   0  0  0  0  0  0  0  0  0  0  0  0
    6.3014    3.1681   -0.1772 H   0  0  0  0  0  0  0  0  0  0  0  0
    6.1544    6.0055   -0.7778 H   0  0  0  0  0  0  0  0  0  0  0  0
    6.0487    5.8639    0.9819 H   0  0  0  0  0  0  0  0  0  0  0  0
    8.4086    6.1238    0.2555 H   0  0  0  0  0  0  0  0  0  0  0  0
    8.2553    4.6826   -0.7580 H   0  0  0  0  0  0  0  0  0  0  0  0
    8.1497    4.5414    1.0017 H   0  0  0  0  0  0  0  0  0  0  0  0
  1  2  1  0  0  0  0
  2  3  1  0  0  0  0
  3  4  2  0  0  0  0
  4  5  1  0  0  0  0
  5  6  1  0  0  0  0
  1  7  1  0  0  0  0
  1  8  1  0  0  0  0
  1  9  1  0  0  0  0
  2 10  1  0  0  0  0
  2 11  1  0  0  0  0
  3 12  1  0  0  0  0
  4 13  1  0  0  0  0
  5 14  1  0  0  0  0
  5 15  1  0  0  0  0
  6 16  1  0  0  0  0
  6 17  1  0  0  0  0
  6 18  1  0  0  0  0
M  END
>  <Alias name>
cis-3-Hexene

>  <deltaH�(vap)>   kJ/mol
31.3

$$$$
Cyclopropylamine
  ChemBrain IXL

 11 11  0  0  0  0  0  0  0  0  1 V2000
    3.0240    4.3299    0.3207 C   0  0  0  0  0  0  0  0  0  0  0  0
    3.6712    3.0446   -0.2286 C   0  0  0  0  0  0  0  0  0  0  0  0
    2.2390    3.0027    0.3367 C   0  0  0  0  0  0  0  0  0  0  0  0
    4.7453    2.5031    0.6160 N   0  0  0  0  0  0  0  0  0  0  0  0
    5.6122    2.9714    0.3991 H   0  0  0  0  0  0  0  0  0  0  0  0
    4.8443    1.5144    0.4414 H   0  0  0  0  0  0  0  0  0  0  0  0
    3.3218    4.6582    1.3088 H   0  0  0  0  0  0  0  0  0  0  0  0
    2.6371    5.0426   -0.3970 H   0  0  0  0  0  0  0  0  0  0  0  0
    3.7721    3.0351   -1.3068 H   0  0  0  0  0  0  0  0  0  0  0  0
    1.4857    2.8567   -0.4275 H   0  0  0  0  0  0  0  0  0  0  0  0
    2.1704    2.4721    1.2783 H   0  0  0  0  0  0  0  0  0  0  0  0
  1  2  1  0  0  0  0
  1  3  1  0  0  0  0
  3  2  1  0  0  0  0
  2  4  1  0  0  0  0
  4  5  1  0  0  0  0
  4  6  1  0  0  0  0
  1  7  1  0  0  0  0
  1  8  1  0  0  0  0
  2  9  1  0  0  0  0
  3 10  1  0  0  0  0
  3 11  1  0  0  0  0
M  END
>  <Alias name>
Cyclopropylamine

>  <deltaH�(vap)>   kJ/mol
31.3

$$$$
Diethylamine
  ChemBrain IXL

 16 15  0  0  0  0  0  0  0  0  1 V2000
    2.1102    3.1791    1.2881 C   0  0  0  0  0  0  0  0  0  0  0  0
    3.3020    4.1498    1.1784 C   0  0  0  0  0  0  0  0  0  0  0  0
    4.1596    3.7478    0.0542 N   0  0  0  0  0  0  0  0  0  0  0  0
    5.2959    4.6744   -0.0510 C   0  0  0  0  0  0  0  0  0  0  0  0
    6.1945    4.2535   -1.2301 C   0  0  0  0  0  0  0  0  0  0  0  0
    4.5023    2.8117    0.2106 H   0  0  0  0  0  0  0  0  0  0  0  0
    2.4775    2.1741    1.4556 H   0  0  0  0  0  0  0  0  0  0  0  0
    1.4784    3.4753    2.1163 H   0  0  0  0  0  0  0  0  0  0  0  0
    1.5373    3.2056    0.3694 H   0  0  0  0  0  0  0  0  0  0  0  0
    3.8750    4.1233    2.0970 H   0  0  0  0  0  0  0  0  0  0  0  0
    2.9348    5.1548    1.0109 H   0  0  0  0  0  0  0  0  0  0  0  0
    4.9281    5.6792   -0.2182 H   0  0  0  0  0  0  0  0  0  0  0  0
    5.8695    4.6480    0.8673 H   0  0  0  0  0  0  0  0  0  0  0  0
    7.0316    4.9362   -1.3077 H   0  0  0  0  0  0  0  0  0  0  0  0
    5.6209    4.2797   -2.1484 H   0  0  0  0  0  0  0  0  0  0  0  0
    6.5624    3.2487   -1.0628 H   0  0  0  0  0  0  0  0  0  0  0  0
  1  2  1  0  0  0  0
  2  3  1  0  0  0  0
  3  4  1  0  0  0  0
  4  5  1  0  0  0  0
  3  6  1  0  0  0  0
  1  7  1  0  0  0  0
  1  8  1  0  0  0  0
  1  9  1  0  0  0  0
  2 10  1  0  0  0  0
  2 11  1  0  0  0  0
  4 12  1  0  0  0  0
  4 13  1  0  0  0  0
  5 14  1  0  0  0  0
  5 15  1  0  0  0  0
  5 16  1  0  0  0  0
M  END
>  <Alias name>
Diethylamine

>  <deltaH�(vap)>   kJ/mol
31.3

$$$$
Ethyl-n-propylether
  ChemBrain IXL

 18 17  0  0  0  0  0  0  0  0  1 V2000
    2.3258    5.1375    0.4166 C   0  0  0  0  0  0  0  0  0  0  0  0
    3.6268    4.3153    0.3402 C   0  0  0  0  0  0  0  0  0  0  0  0
    4.7567    5.2114    0.0550 O   0  0  0  0  0  0  0  0  0  0  0  0
    6.0653    4.5489   -0.0441 C   0  0  0  0  0  0  0  0  0  0  0  0
    7.1516    5.5999   -0.3440 C   0  0  0  0  0  0  0  0  0  0  0  0
    8.5234    4.9055   -0.4479 C   0  0  0  0  0  0  0  0  0  0  0  0
    1.4933    4.4774    0.6266 H   0  0  0  0  0  0  0  0  0  0  0  0
    2.4102    5.8744    1.2057 H   0  0  0  0  0  0  0  0  0  0  0  0
    2.1594    5.6386   -0.5290 H   0  0  0  0  0  0  0  0  0  0  0  0
    3.7932    3.8142    1.2858 H   0  0  0  0  0  0  0  0  0  0  0  0
    3.5424    3.5784   -0.4489 H   0  0  0  0  0  0  0  0  0  0  0  0
    6.2910    4.0535    0.8921 H   0  0  0  0  0  0  0  0  0  0  0  0
    6.0402    3.8177   -0.8426 H   0  0  0  0  0  0  0  0  0  0  0  0
    6.9259    6.0954   -1.2802 H   0  0  0  0  0  0  0  0  0  0  0  0
    7.1767    6.3312    0.4545 H   0  0  0  0  0  0  0  0  0  0  0  0
    9.2869    5.6442   -0.6587 H   0  0  0  0  0  0  0  0  0  0  0  0
    8.4983    4.1743   -1.2464 H   0  0  0  0  0  0  0  0  0  0  0  0
    8.7491    4.4101    0.4883 H   0  0  0  0  0  0  0  0  0  0  0  0
  1  2  1  0  0  0  0
  2  3  1  0  0  0  0
  3  4  1  0  0  0  0
  4  5  1  0  0  0  0
  5  6  1  0  0  0  0
  1  7  1  0  0  0  0
  1  8  1  0  0  0  0
  1  9  1  0  0  0  0
  2 10  1  0  0  0  0
  2 11  1  0  0  0  0
  4 12  1  0  0  0  0
  4 13  1  0  0  0  0
  5 14  1  0  0  0  0
  5 15  1  0  0  0  0
  6 16  1  0  0  0  0
  6 17  1  0  0  0  0
  6 18  1  0  0  0  0
M  END
>  <Alias name>
Ethyl-n-propylether

>  <deltaH�(vap)>   kJ/mol
31.4

$$$$
Hexafluorobenzene
  ChemBrain IXL

 12 12  0  0  0  0  0  0  0  0  1 V2000
    3.4270    3.4566    0.0295 C   0  0  0  0  0  0  0  0  0  0  0  0
    3.3285    4.8479    0.0525 C   0  0  0  0  0  0  0  0  0  0  0  0
    4.4838    5.6294    0.0327 C   0  0  0  0  0  0  0  0  0  0  0  0
    5.7378    5.0196   -0.0098 C   0  0  0  0  0  0  0  0  0  0  0  0
    5.8363    3.6283   -0.0327 C   0  0  0  0  0  0  0  0  0  0  0  0
    4.6810    2.8468   -0.0131 C   0  0  0  0  0  0  0  0  0  0  0  0
    2.3007    2.6947    0.0487 F   0  0  0  0  0  0  0  0  0  0  0  0
    2.1060    5.4424    0.0941 F   0  0  0  0  0  0  0  0  0  0  0  0
    4.3877    6.9859    0.0550 F   0  0  0  0  0  0  0  0  0  0  0  0
    6.8641    5.7816   -0.0289 F   0  0  0  0  0  0  0  0  0  0  0  0
    7.0588    3.0338   -0.0742 F   0  0  0  0  0  0  0  0  0  0  0  0
    4.7771    1.4904   -0.0355 F   0  0  0  0  0  0  0  0  0  0  0  0
  1  2  4  0  0  0  0
  2  3  4  0  0  0  0
  3  4  4  0  0  0  0
  4  5  4  0  0  0  0
  5  6  4  0  0  0  0
  6  1  4  0  0  0  0
  1  7  1  0  0  0  0
  2  8  1  0  0  0  0
  3  9  1  0  0  0  0
  4 10  1  0  0  0  0
  5 11  1  0  0  0  0
  6 12  1  0  0  0  0
M  END
>  <Alias name>
Hexafluorobenzene

>  <deltaH�(vap)>   kJ/mol
31.4

$$$$
Hexane
  ChemBrain IXL

 20 19  0  0  0  0  0  0  0  0  1 V2000
    2.5214    2.9859    0.3649 C   0  0  0  0  0  0  0  0  0  0  0  0
    3.3053    4.3109    0.4327 C   0  0  0  0  0  0  0  0  0  0  0  0
    4.7580    4.0723   -0.0228 C   0  0  0  0  0  0  0  0  0  0  0  0
    5.5419    5.3974    0.0451 C   0  0  0  0  0  0  0  0  0  0  0  0
    6.9947    5.1588   -0.4104 C   0  0  0  0  0  0  0  0  0  0  0  0
    7.7786    6.4838   -0.3425 C   0  0  0  0  0  0  0  0  0  0  0  0
    2.5245    2.6173   -0.6502 H   0  0  0  0  0  0  0  0  0  0  0  0
    2.9871    2.2586    1.0135 H   0  0  0  0  0  0  0  0  0  0  0  0
    1.5033    3.1532    0.6841 H   0  0  0  0  0  0  0  0  0  0  0  0
    3.3022    4.6795    1.4478 H   0  0  0  0  0  0  0  0  0  0  0  0
    2.8395    5.0383   -0.2158 H   0  0  0  0  0  0  0  0  0  0  0  0
    5.2237    3.3449    0.6257 H   0  0  0  0  0  0  0  0  0  0  0  0
    4.7611    3.7038   -1.0379 H   0  0  0  0  0  0  0  0  0  0  0  0
    5.0762    6.1248   -0.6034 H   0  0  0  0  0  0  0  0  0  0  0  0
    5.5388    5.7659    1.0603 H   0  0  0  0  0  0  0  0  0  0  0  0
    7.4604    4.4314    0.2380 H   0  0  0  0  0  0  0  0  0  0  0  0
    6.9978    4.7903   -1.4256 H   0  0  0  0  0  0  0  0  0  0  0  0
    8.7967    6.3165   -0.6617 H   0  0  0  0  0  0  0  0  0  0  0  0
    7.3129    7.2112   -0.9908 H   0  0  0  0  0  0  0  0  0  0  0  0
    7.7755    6.8522    0.6728 H   0  0  0  0  0  0  0  0  0  0  0  0
  1  2  1  0  0  0  0
  2  3  1  0  0  0  0
  3  4  1  0  0  0  0
  4  5  1  0  0  0  0
  5  6  1  0  0  0  0
  1  7  1  0  0  0  0
  1  8  1  0  0  0  0
  1  9  1  0  0  0  0
  2 10  1  0  0  0  0
  2 11  1  0  0  0  0
  3 12  1  0  0  0  0
  3 13  1  0  0  0  0
  4 14  1  0  0  0  0
  4 15  1  0  0  0  0
  5 16  1  0  0  0  0
  5 17  1  0  0  0  0
  6 18  1  0  0  0  0
  6 19  1  0  0  0  0
  6 20  1  0  0  0  0
M  END
>  <Alias name>
Hexane

>  <deltaH�(vap)>   kJ/mol
31.4

$$$$
Perfluoro-2-methylpentane
  ChemBrain IXL

 20 19  0  0  0  0  0  0  0  0  1 V2000
    2.3603    3.6534    0.4253 C   0  0  0  0  0  0  0  0  0  0  0  0
    3.8055    3.9874    0.8588 C   0  0  0  0  0  0  0  0  0  0  0  0
    6.4140    5.5315    1.0096 C   0  0  0  0  0  0  0  0  0  0  0  0
    4.6695    4.2790   -0.3997 C   0  0  0  0  0  0  0  0  0  0  0  0
    6.1855    4.3912   -0.0216 C   0  0  0  0  0  0  0  0  0  0  0  0
    7.0036    4.6907   -1.3022 C   0  0  0  0  0  0  0  0  0  0  0  0
    1.6007    3.4156    1.5282 F   0  0  0  0  0  0  0  0  0  0  0  0
    2.3657    2.5473   -0.3664 F   0  0  0  0  0  0  0  0  0  0  0  0
    3.7835    5.0803    1.6640 F   0  0  0  0  0  0  0  0  0  0  0  0
    4.3280    2.9301    1.5368 F   0  0  0  0  0  0  0  0  0  0  0  0
    5.8309    6.6764    0.5629 F   0  0  0  0  0  0  0  0  0  0  0  0
    7.7493    5.7372    1.1655 F   0  0  0  0  0  0  0  0  0  0  0  0
    4.2549    5.4427   -0.9700 F   0  0  0  0  0  0  0  0  0  0  0  0
    4.5125    3.2641   -1.2919 F   0  0  0  0  0  0  0  0  0  0  0  0
    6.6081    3.2127    0.5112 F   0  0  0  0  0  0  0  0  0  0  0  0
    8.3261    4.7599   -0.9918 F   0  0  0  0  0  0  0  0  0  0  0  0
    6.6010    5.8766   -1.8333 F   0  0  0  0  0  0  0  0  0  0  0  0
    6.8054    3.6977   -2.2104 F   0  0  0  0  0  0  0  0  0  0  0  0
    1.8388    4.7029   -0.2653 F   0  0  0  0  0  0  0  0  0  0  0  0
    5.8783    5.1831    2.2071 F   0  0  0  0  0  0  0  0  0  0  0  0
  1  2  1  0  0  0  0
  2  4  1  0  0  0  0
  3  5  1  0  0  0  0
  5  4  1  0  0  0  0
  5  6  1  0  0  0  0
  1  7  1  0  0  0  0
  1  8  1  0  0  0  0
  2  9  1  0  0  0  0
  2 10  1  0  0  0  0
  3 11  1  0  0  0  0
  3 12  1  0  0  0  0
  4 13  1  0  0  0  0
  4 14  1  0  0  0  0
  5 15  1  0  0  0  0
  6 16  1  0  0  0  0
  6 17  1  0  0  0  0
  6 18  1  0  0  0  0
  1 19  1  0  0  0  0
  3 20  1  0  0  0  0
M  END
>  <Alias name>
Perfluoro-2-methylpentane

>  <deltaH�(vap)>   kJ/mol
31.4

$$$$
cis-2-Hexene
  ChemBrain IXL

 18 17  0  0  0  0  0  0  0  0  1 V2000
    2.7241    2.8159    0.1530 C   0  0  0  0  0  0  0  0  0  0  0  0
    2.4780    4.2782    0.0593 C   0  0  0  0  0  0  0  0  0  0  0  0
    3.5050    5.1319   -0.0457 C   0  0  0  0  0  0  0  0  0  0  0  0
    4.9009    4.6251   -0.0695 C   0  0  0  0  0  0  0  0  0  0  0  0
    5.8791    5.8104   -0.1960 C   0  0  0  0  0  0  0  0  0  0  0  0
    7.3275    5.2816   -0.2205 C   0  0  0  0  0  0  0  0  0  0  0  0
    3.7885    2.6232    0.1210 H   0  0  0  0  0  0  0  0  0  0  0  0
    2.3182    2.4411    1.0843 H   0  0  0  0  0  0  0  0  0  0  0  0
    2.2424    2.3153   -0.6775 H   0  0  0  0  0  0  0  0  0  0  0  0
    1.4636    4.6555    0.0759 H   0  0  0  0  0  0  0  0  0  0  0  0
    3.3165    6.1961   -0.1136 H   0  0  0  0  0  0  0  0  0  0  0  0
    5.0293    3.9603   -0.9151 H   0  0  0  0  0  0  0  0  0  0  0  0
    5.1049    4.0859    0.8475 H   0  0  0  0  0  0  0  0  0  0  0  0
    5.7521    6.4752    0.6494 H   0  0  0  0  0  0  0  0  0  0  0  0
    5.6764    6.3496   -1.1130 H   0  0  0  0  0  0  0  0  0  0  0  0
    8.0144    6.1142   -0.3093 H   0  0  0  0  0  0  0  0  0  0  0  0
    7.4550    4.6167   -1.0660 H   0  0  0  0  0  0  0  0  0  0  0  0
    7.5306    4.7423    0.6966 H   0  0  0  0  0  0  0  0  0  0  0  0
  1  2  1  0  0  0  0
  2  3  2  0  0  0  0
  3  4  1  0  0  0  0
  4  5  1  0  0  0  0
  5  6  1  0  0  0  0
  1  7  1  0  0  0  0
  1  8  1  0  0  0  0
  1  9  1  0  0  0  0
  2 10  1  0  0  0  0
  3 11  1  0  0  0  0
  4 12  1  0  0  0  0
  4 13  1  0  0  0  0
  5 14  1  0  0  0  0
  5 15  1  0  0  0  0
  6 16  1  0  0  0  0
  6 17  1  0  0  0  0
  6 18  1  0  0  0  0
M  END
>  <Alias name>
cis-2-Hexene

>  <deltaH�(vap)>   kJ/mol
31.5

$$$$
Ethylmethylsulfide
  ChemBrain IXL

 12 11  0  0  0  0  0  0  0  0  1 V2000
    2.3013    4.0943    0.8028 C   0  0  0  0  0  0  0  0  0  0  0  0
    3.6394    2.9493    0.3554 S   0  0  0  0  0  0  0  0  0  0  0  0
    4.8217    4.1762   -0.2757 C   0  0  0  0  0  0  0  0  0  0  0  0
    6.1035    3.4607   -0.7444 C   0  0  0  0  0  0  0  0  0  0  0  0
    1.4703    3.5351    1.2145 H   0  0  0  0  0  0  0  0  0  0  0  0
    2.6620    4.8004    1.5405 H   0  0  0  0  0  0  0  0  0  0  0  0
    1.9742    4.6298   -0.0799 H   0  0  0  0  0  0  0  0  0  0  0  0
    4.3797    4.7080   -1.1092 H   0  0  0  0  0  0  0  0  0  0  0  0
    5.0675    4.8786    0.5112 H   0  0  0  0  0  0  0  0  0  0  0  0
    6.8082    4.1920   -1.1206 H   0  0  0  0  0  0  0  0  0  0  0  0
    5.8576    2.7583   -1.5312 H   0  0  0  0  0  0  0  0  0  0  0  0
    6.5454    2.9289    0.0891 H   0  0  0  0  0  0  0  0  0  0  0  0
  1  2  1  0  0  0  0
  2  3  1  0  0  0  0
  3  4  1  0  0  0  0
  1  5  1  0  0  0  0
  1  6  1  0  0  0  0
  1  7  1  0  0  0  0
  3  8  1  0  0  0  0
  3  9  1  0  0  0  0
  4 10  1  0  0  0  0
  4 11  1  0  0  0  0
  4 12  1  0  0  0  0
M  END
>  <Alias name>
Ethyl methyl sulfide

>  <deltaH�(vap)>   kJ/mol
31.5

$$$$
s-Butylchloride
  ChemBrain IXL

 14 13  0  0  0  0  0  0  0  0  1 V2000
    2.0441    3.7434    0.7881 C   0  0  0  0  0  0  0  0  0  0  0  0
    3.4241    3.2237    0.3407 C   0  0  0  0  0  0  0  0  0  0  0  0
    4.2049    4.3627   -0.3432 C   0  0  0  0  0  0  0  0  0  0  0  0
    5.5914    3.8475   -0.7757 C   0  0  0  0  0  0  0  0  0  0  0  0
    3.2083    1.8768   -0.8090 Cl  0  0  0  0  0  0  0  0  0  0  0  0
    1.4955    2.9431    1.2691 H   0  0  0  0  0  0  0  0  0  0  0  0
    2.1752    4.5613    1.4857 H   0  0  0  0  0  0  0  0  0  0  0  0
    1.4918    4.0911   -0.0762 H   0  0  0  0  0  0  0  0  0  0  0  0
    3.9763    2.8757    1.2049 H   0  0  0  0  0  0  0  0  0  0  0  0
    3.6584    4.7029   -1.2141 H   0  0  0  0  0  0  0  0  0  0  0  0
    4.3258    5.1851    0.3510 H   0  0  0  0  0  0  0  0  0  0  0  0
    6.1420    4.6494   -1.2519 H   0  0  0  0  0  0  0  0  0  0  0  0
    5.4704    3.0284   -1.4738 H   0  0  0  0  0  0  0  0  0  0  0  0
    6.1360    3.5028    0.0945 H   0  0  0  0  0  0  0  0  0  0  0  0
  1  2  1  0  0  0  0
  2  3  1  0  0  0  0
  3  4  1  0  0  0  0
  2  5  1  0  0  0  0
  1  6  1  0  0  0  0
  1  7  1  0  0  0  0
  1  8  1  0  0  0  0
  2  9  1  0  0  0  0
  3 10  1  0  0  0  0
  3 11  1  0  0  0  0
  4 12  1  0  0  0  0
  4 13  1  0  0  0  0
  4 14  1  0  0  0  0
M  END
>  <Alias name>
2-Chlorobutane

>  <deltaH�(vap)>   kJ/mol
31.5

$$$$
1,1,1,2,2-Pentafluoro-3-methoxypropane
  ChemBrain IXL

 15 14  0  0  0  0  0  0  0  0  1 V2000
    2.2238    4.3523    0.0318 C   0  0  0  0  0  0  0  0  0  0  0  0
    3.5750    3.8595    0.3355 O   0  0  0  0  0  0  0  0  0  0  0  0
    4.6704    4.7163   -0.1410 C   0  0  0  0  0  0  0  0  0  0  0  0
    6.0219    4.0835    0.2434 C   0  0  0  0  0  0  0  0  0  0  0  0
    7.1702    4.9817   -0.2560 C   0  0  0  0  0  0  0  0  0  0  0  0
    6.0971    3.9617    1.5959 F   0  0  0  0  0  0  0  0  0  0  0  0
    6.1260    2.8542   -0.3289 F   0  0  0  0  0  0  0  0  0  0  0  0
    7.0660    6.2110    0.3164 F   0  0  0  0  0  0  0  0  0  0  0  0
    7.0950    5.1035   -1.6085 F   0  0  0  0  0  0  0  0  0  0  0  0
    8.3629    4.4232    0.0833 F   0  0  0  0  0  0  0  0  0  0  0  0
    1.4901    3.6570    0.4207 H   0  0  0  0  0  0  0  0  0  0  0  0
    2.0814    5.3223    0.4919 H   0  0  0  0  0  0  0  0  0  0  0  0
    2.1044    4.4405   -1.0410 H   0  0  0  0  0  0  0  0  0  0  0  0
    4.6105    4.8133   -1.2179 H   0  0  0  0  0  0  0  0  0  0  0  0
    4.5874    5.6952    0.3149 H   0  0  0  0  0  0  0  0  0  0  0  0
  1  2  1  0  0  0  0
  2  3  1  0  0  0  0
  3  4  1  0  0  0  0
  4  5  1  0  0  0  0
  4  6  1  0  0  0  0
  4  7  1  0  0  0  0
  5  8  1  0  0  0  0
  5  9  1  0  0  0  0
  5 10  1  0  0  0  0
  1 11  1  0  0  0  0
  1 12  1  0  0  0  0
  1 13  1  0  0  0  0
  3 14  1  0  0  0  0
  3 15  1  0  0  0  0
M  END
>  <Alias name>
1,1,1,2,2-Pentafluoro-3-methoxypropane

>  <deltaH�(vap)>   kJ/mol
31.6

$$$$
2-Methyl-2-pentene
  ChemBrain IXL

 18 17  0  0  0  0  0  0  0  0  1 V2000
    3.4297    3.0655    0.7284 C   0  0  0  0  0  0  0  0  0  0  0  0
    3.5178    4.5201    0.4433 C   0  0  0  0  0  0  0  0  0  0  0  0
    4.6752    5.0610    0.0419 C   0  0  0  0  0  0  0  0  0  0  0  0
    5.8810    4.2106   -0.1218 C   0  0  0  0  0  0  0  0  0  0  0  0
    7.0465    5.0654   -0.6579 C   0  0  0  0  0  0  0  0  0  0  0  0
    2.3216    5.3753    0.6035 C   0  0  0  0  0  0  0  0  0  0  0  0
    4.4260    2.6573    0.8469 H   0  0  0  0  0  0  0  0  0  0  0  0
    2.8658    2.9103    1.6408 H   0  0  0  0  0  0  0  0  0  0  0  0
    2.9305    2.5662   -0.0938 H   0  0  0  0  0  0  0  0  0  0  0  0
    4.7318    6.1226   -0.1642 H   0  0  0  0  0  0  0  0  0  0  0  0
    6.1564    3.7864    0.8360 H   0  0  0  0  0  0  0  0  0  0  0  0
    5.6676    3.4123   -0.8220 H   0  0  0  0  0  0  0  0  0  0  0  0
    7.2609    5.8633    0.0423 H   0  0  0  0  0  0  0  0  0  0  0  0
    6.7725    5.4895   -1.6158 H   0  0  0  0  0  0  0  0  0  0  0  0
    7.9254    4.4435   -0.7766 H   0  0  0  0  0  0  0  0  0  0  0  0
    1.4782    4.7645    0.9007 H   0  0  0  0  0  0  0  0  0  0  0  0
    2.5117    6.1228    1.3637 H   0  0  0  0  0  0  0  0  0  0  0  0
    2.0995    5.8647   -0.3366 H   0  0  0  0  0  0  0  0  0  0  0  0
  1  2  1  0  0  0  0
  2  3  2  0  0  0  0
  3  4  1  0  0  0  0
  4  5  1  0  0  0  0
  2  6  1  0  0  0  0
  1  7  1  0  0  0  0
  1  8  1  0  0  0  0
  1  9  1  0  0  0  0
  3 10  1  0  0  0  0
  4 11  1  0  0  0  0
  4 12  1  0  0  0  0
  5 13  1  0  0  0  0
  5 14  1  0  0  0  0
  5 15  1  0  0  0  0
  6 16  1  0  0  0  0
  6 17  1  0  0  0  0
  6 18  1  0  0  0  0
M  END
>  <Alias name>
2-Methyl-2-pentene

>  <deltaH�(vap)>   kJ/mol
31.6

$$$$
Acrylonitrile
  ChemBrain IXL

  7  6  0  0  0  0  0  0  0  0  1 V2000
    2.5123    3.0196    0.0000 C   0  0  0  0  0  0  0  0  0  0  0  0
    3.5182    3.8975    0.0000 C   0  0  0  0  0  0  0  0  0  0  0  0
    4.9188    3.4186    0.0000 C   0  0  0  0  0  0  0  0  0  0  0  0
    6.0144    3.0439    0.0000 N   0  0  0  0  0  0  0  0  0  0  0  0
    2.7208    1.9568    0.0000 H   0  0  0  0  0  0  0  0  0  0  0  0
    1.4877    3.3703    0.0000 H   0  0  0  0  0  0  0  0  0  0  0  0
    3.3095    4.9601    0.0000 H   0  0  0  0  0  0  0  0  0  0  0  0
  1  2  2  0  0  0  0
  2  3  1  0  0  0  0
  3  4  3  0  0  0  0
  1  5  1  0  0  0  0
  1  6  1  0  0  0  0
  2  7  1  0  0  0  0
M  END
>  <Alias name>
Cyanoethylene

>  <deltaH�(vap)>   kJ/mol
31.6

$$$$
Methylcyclopentane
  ChemBrain IXL

 18 18  0  0  0  0  0  0  0  0  1 V2000
    3.5202    4.2494    1.0309 C   0  0  0  0  0  0  0  0  0  0  0  0
    2.1326    3.7442    0.5904 C   0  0  0  0  0  0  0  0  0  0  0  0
    2.3164    2.8993   -0.6852 C   0  0  0  0  0  0  0  0  0  0  0  0
    3.8175    2.8824   -1.0331 C   0  0  0  0  0  0  0  0  0  0  0  0
    4.5615    3.7168    0.0276 C   0  0  0  0  0  0  0  0  0  0  0  0
    5.5871    2.8315    0.7617 C   0  0  0  0  0  0  0  0  0  0  0  0
    3.5324    5.3293    1.0312 H   0  0  0  0  0  0  0  0  0  0  0  0
    3.7455    3.8813    2.0209 H   0  0  0  0  0  0  0  0  0  0  0  0
    1.4873    4.5847    0.3819 H   0  0  0  0  0  0  0  0  0  0  0  0
    1.7003    3.1366    1.3716 H   0  0  0  0  0  0  0  0  0  0  0  0
    1.9711    1.8914   -0.5086 H   0  0  0  0  0  0  0  0  0  0  0  0
    1.7581    3.3394   -1.4983 H   0  0  0  0  0  0  0  0  0  0  0  0
    3.9707    3.3145   -2.0109 H   0  0  0  0  0  0  0  0  0  0  0  0
    4.1837    1.8665   -1.0212 H   0  0  0  0  0  0  0  0  0  0  0  0
    5.0673    4.5444   -0.4476 H   0  0  0  0  0  0  0  0  0  0  0  0
    6.2887    2.4257    0.0479 H   0  0  0  0  0  0  0  0  0  0  0  0
    5.0731    2.0232    1.2607 H   0  0  0  0  0  0  0  0  0  0  0  0
    6.1183    3.4250    1.4911 H   0  0  0  0  0  0  0  0  0  0  0  0
  1  2  1  0  0  0  0
  2  3  1  0  0  0  0
  3  4  1  0  0  0  0
  4  5  1  0  0  0  0
  5  1  1  0  0  0  0
  1  7  1  0  0  0  0
  1  8  1  0  0  0  0
  2  9  1  0  0  0  0
  2 10  1  0  0  0  0
  3 11  1  0  0  0  0
  3 12  1  0  0  0  0
  4 13  1  0  0  0  0
  4 14  1  0  0  0  0
  5  6  1  0  0  0  0
  5 15  1  0  0  0  0
  6 16  1  0  0  0  0
  6 17  1  0  0  0  0
  6 18  1  0  0  0  0
M  END
>  <Alias name>
Methylcyclopentane

>  <deltaH�(vap)>   kJ/mol
31.6

$$$$
Perfluoro-2,3-dimethylbutane
  ChemBrain IXL

 20 19  0  0  0  0  0  0  0  0  1 V2000
    5.1970    4.1809    0.5516 C   0  0  0  0  0  0  0  0  0  0  0  0
    3.7736    4.6809    0.0191 C   0  0  0  0  0  0  0  0  0  0  0  0
    5.4816    2.6988    0.1484 C   0  0  0  0  0  0  0  0  0  0  0  0
    3.4893    4.1857   -1.4348 C   0  0  0  0  0  0  0  0  0  0  0  0
    6.3318    5.0849   -0.0188 C   0  0  0  0  0  0  0  0  0  0  0  0
    2.6388    4.1680    0.9570 C   0  0  0  0  0  0  0  0  0  0  0  0
    3.7573    6.0408    0.0322 F   0  0  0  0  0  0  0  0  0  0  0  0
    5.2132    4.2789    1.9081 F   0  0  0  0  0  0  0  0  0  0  0  0
    4.4908    1.8941    0.5962 F   0  0  0  0  0  0  0  0  0  0  0  0
    6.6584    2.3049    0.7049 F   0  0  0  0  0  0  0  0  0  0  0  0
    5.5769    2.5986   -1.2037 F   0  0  0  0  0  0  0  0  0  0  0  0
    2.3124    4.7164   -1.8630 F   0  0  0  0  0  0  0  0  0  0  0  0
    4.4801    4.5824   -2.2658 F   0  0  0  0  0  0  0  0  0  0  0  0
    3.3941    2.8300   -1.4504 F   0  0  0  0  0  0  0  0  0  0  0  0
    6.0785    6.3846    0.2913 F   0  0  0  0  0  0  0  0  0  0  0  0
    6.4074    4.9481   -1.3633 F   0  0  0  0  0  0  0  0  0  0  0  0
    7.5188    4.7165    0.5338 F   0  0  0  0  0  0  0  0  0  0  0  0
    1.4517    4.6963    0.5546 F   0  0  0  0  0  0  0  0  0  0  0  0
    2.5634    2.8175    0.9044 F   0  0  0  0  0  0  0  0  0  0  0  0
    2.8919    4.5588    2.2348 F   0  0  0  0  0  0  0  0  0  0  0  0
  2  1  1  0  0  0  0
  3  1  1  0  0  0  0
  5  1  1  0  0  0  0
  8  1  1  0  0  0  0
  4  2  1  0  0  0  0
  6  2  1  0  0  0  0
  7  2  1  0  0  0  0
  9  3  1  0  0  0  0
 10  3  1  0  0  0  0
 11  3  1  0  0  0  0
 12  4  1  0  0  0  0
 13  4  1  0  0  0  0
 14  4  1  0  0  0  0
 15  5  1  0  0  0  0
 16  5  1  0  0  0  0
 17  5  1  0  0  0  0
 18  6  1  0  0  0  0
 19  6  1  0  0  0  0
 20  6  1  0  0  0  0
M  END
>  <Alias name>
Perfluoro-2,3-dimethylbutane

>  <deltaH�(vap)>   kJ/mol
31.6

$$$$
trans-3-Hexene
  ChemBrain IXL

 18 17  0  0  0  0  0  0  0  0  1 V2000
    2.2136    4.7159    1.3474 C   0  0  0  0  0  0  0  0  0  0  0  0
    3.4349    3.9115    0.8610 C   0  0  0  0  0  0  0  0  0  0  0  0
    4.4191    4.8309    0.2461 C   0  0  0  0  0  0  0  0  0  0  0  0
    5.5664    4.3522   -0.2410 C   0  0  0  0  0  0  0  0  0  0  0  0
    6.5506    5.2716   -0.8560 C   0  0  0  0  0  0  0  0  0  0  0  0
    7.7780    4.4690   -1.3300 C   0  0  0  0  0  0  0  0  0  0  0  0
    1.4941    4.0430    1.7971 H   0  0  0  0  0  0  0  0  0  0  0  0
    2.5314    5.4470    2.0805 H   0  0  0  0  0  0  0  0  0  0  0  0
    1.7570    5.2229    0.5063 H   0  0  0  0  0  0  0  0  0  0  0  0
    3.8912    3.4044    1.7021 H   0  0  0  0  0  0  0  0  0  0  0  0
    3.1169    3.1804    0.1281 H   0  0  0  0  0  0  0  0  0  0  0  0
    4.2084    5.8919    0.1913 H   0  0  0  0  0  0  0  0  0  0  0  0
    5.7771    3.2911   -0.1863 H   0  0  0  0  0  0  0  0  0  0  0  0
    6.0973    5.7716   -1.7030 H   0  0  0  0  0  0  0  0  0  0  0  0
    6.8614    6.0085   -0.1258 H   0  0  0  0  0  0  0  0  0  0  0  0
    8.4975    5.1419   -1.7797 H   0  0  0  0  0  0  0  0  0  0  0  0
    7.4674    3.7321   -2.0604 H   0  0  0  0  0  0  0  0  0  0  0  0
    8.2315    3.9691   -0.4831 H   0  0  0  0  0  0  0  0  0  0  0  0
  1  2  1  0  0  0  0
  2  3  1  0  0  0  0
  3  4  2  0  0  0  0
  4  5  1  0  0  0  0
  5  6  1  0  0  0  0
  1  7  1  0  0  0  0
  1  8  1  0  0  0  0
  1  9  1  0  0  0  0
  2 10  1  0  0  0  0
  2 11  1  0  0  0  0
  3 12  1  0  0  0  0
  4 13  1  0  0  0  0
  5 14  1  0  0  0  0
  5 15  1  0  0  0  0
  6 16  1  0  0  0  0
  6 17  1  0  0  0  0
  6 18  1  0  0  0  0
M  END
>  <Alias name>
trans-3-Hexene

>  <deltaH�(vap)>   kJ/mol
31.6

$$$$
1-(Difluoromethoxy)-1,1,2-trifluoroethane
  ChemBrain IXL

 12 11  0  0  0  0  0  0  0  0  1 V2000
    2.3614    4.3249   -0.0531 C   0  0  0  0  0  0  0  0  0  0  0  0
    3.6486    4.0229    0.5896 O   0  0  0  0  0  0  0  0  0  0  0  0
    4.6808    3.4862   -0.3089 C   0  0  0  0  0  0  0  0  0  0  0  0
    5.9642    3.2016    0.4951 C   0  0  0  0  0  0  0  0  0  0  0  0
    1.4892    4.7957    0.8781 F   0  0  0  0  0  0  0  0  0  0  0  0
    2.5460    5.2655   -1.0178 F   0  0  0  0  0  0  0  0  0  0  0  0
    4.9493    4.3947   -1.2848 F   0  0  0  0  0  0  0  0  0  0  0  0
    4.2346    2.3324   -0.8740 F   0  0  0  0  0  0  0  0  0  0  0  0
    6.4101    4.3553    1.0607 F   0  0  0  0  0  0  0  0  0  0  0  0
    1.9607    3.4233   -0.4998 H   0  0  0  0  0  0  0  0  0  0  0  0
    5.7505    2.4778    1.2719 H   0  0  0  0  0  0  0  0  0  0  0  0
    6.7249    2.8067   -0.1670 H   0  0  0  0  0  0  0  0  0  0  0  0
  1  2  1  0  0  0  0
  2  3  1  0  0  0  0
  3  4  1  0  0  0  0
  1  5  1  0  0  0  0
  1  6  1  0  0  0  0
  3  7  1  0  0  0  0
  3  8  1  0  0  0  0
  4  9  1  0  0  0  0
  1 10  1  0  0  0  0
  4 11  1  0  0  0  0
  4 12  1  0  0  0  0
M  END
>  <Alias name>
1-(Difluoromethoxy)-1,1,2-trifluoroethane

>  <deltaH�(vap)>   kJ/mol
31.7

$$$$
1-Chloro-2-methylpropane
  ChemBrain IXL

 14 13  0  0  0  0  0  0  0  0  1 V2000
    1.4941    2.8139   -0.0996 Cl  0  0  0  0  0  0  0  0  0  0  0  0
    3.2129    2.3918    0.1241 C   0  0  0  0  0  0  0  0  0  0  0  0
    4.0964    3.5418   -0.3970 C   0  0  0  0  0  0  0  0  0  0  0  0
    5.5813    3.1676   -0.2246 C   0  0  0  0  0  0  0  0  0  0  0  0
    3.7938    4.8245    0.4017 C   0  0  0  0  0  0  0  0  0  0  0  0
    3.4115    2.2326    1.1768 H   0  0  0  0  0  0  0  0  0  0  0  0
    3.4370    1.4865   -0.4264 H   0  0  0  0  0  0  0  0  0  0  0  0
    3.8863    3.7117   -1.4458 H   0  0  0  0  0  0  0  0  0  0  0  0
    6.2021    3.9759   -0.5908 H   0  0  0  0  0  0  0  0  0  0  0  0
    5.7939    2.2662   -0.7860 H   0  0  0  0  0  0  0  0  0  0  0  0
    5.7913    2.9977    0.8241 H   0  0  0  0  0  0  0  0  0  0  0  0
    2.7513    5.0900    0.2770 H   0  0  0  0  0  0  0  0  0  0  0  0
    3.9997    4.6533    1.4511 H   0  0  0  0  0  0  0  0  0  0  0  0
    4.4179    5.6316    0.0385 H   0  0  0  0  0  0  0  0  0  0  0  0
  1  2  1  0  0  0  0
  2  3  1  0  0  0  0
  3  4  1  0  0  0  0
  3  5  1  0  0  0  0
  2  6  1  0  0  0  0
  2  7  1  0  0  0  0
  3  8  1  0  0  0  0
  4  9  1  0  0  0  0
  4 10  1  0  0  0  0
  4 11  1  0  0  0  0
  5 12  1  0  0  0  0
  5 13  1  0  0  0  0
  5 14  1  0  0  0  0
M  END
>  <Alias name>
Isobutyl chloride

>  <deltaH�(vap)>   kJ/mol
31.7

$$$$
Bicyclopropyl
  ChemBrain IXL

 16 17  0  0  0  0  0  0  0  0  1 V2000
    3.7045    4.0560    0.4867 C   0  0  0  0  0  0  0  0  0  0  0  0
    2.2722    3.9181   -0.0640 C   0  0  0  0  0  0  0  0  0  0  0  0
    2.9047    5.3142    0.0980 C   0  0  0  0  0  0  0  0  0  0  0  0
    4.8059    3.6059   -0.4924 C   0  0  0  0  0  0  0  0  0  0  0  0
    6.2580    3.9438   -0.1036 C   0  0  0  0  0  0  0  0  0  0  0  0
    5.7317    2.5043    0.0583 C   0  0  0  0  0  0  0  0  0  0  0  0
    3.7965    3.8481    1.5455 H   0  0  0  0  0  0  0  0  0  0  0  0
    2.1596    3.6213   -1.0994 H   0  0  0  0  0  0  0  0  0  0  0  0
    1.4780    3.7275    0.6471 H   0  0  0  0  0  0  0  0  0  0  0  0
    2.6022    5.9053    0.9535 H   0  0  0  0  0  0  0  0  0  0  0  0
    3.2838    5.7992   -0.7930 H   0  0  0  0  0  0  0  0  0  0  0  0
    4.5946    3.5220   -1.5512 H   0  0  0  0  0  0  0  0  0  0  0  0
    6.3271    4.5554    0.7875 H   0  0  0  0  0  0  0  0  0  0  0  0
    6.8879    4.1539   -0.9590 H   0  0  0  0  0  0  0  0  0  0  0  0
    5.6041    2.2135    1.0937 H   0  0  0  0  0  0  0  0  0  0  0  0
    6.1651    1.8121   -0.6528 H   0  0  0  0  0  0  0  0  0  0  0  0
  1  2  1  0  0  0  0
  2  3  1  0  0  0  0
  1  3  1  0  0  0  0
  4  5  1  0  0  0  0
  5  6  1  0  0  0  0
  4  6  1  0  0  0  0
  1  4  1  0  0  0  0
  1  7  1  0  0  0  0
  2  8  1  0  0  0  0
  2  9  1  0  0  0  0
  3 10  1  0  0  0  0
  3 11  1  0  0  0  0
  4 12  1  0  0  0  0
  5 13  1  0  0  0  0
  5 14  1  0  0  0  0
  6 15  1  0  0  0  0
  6 16  1  0  0  0  0
M  END
>  <Alias name>
Bicyclopropyl

>  <deltaH�(vap)>   kJ/mol
31.7

$$$$
Iodoethane
  ChemBrain IXL

  8  7  0  0  0  0  0  0  0  0  1 V2000
    4.8327    1.6925    0.5913 I   0  0  0  0  0  0  0  0  0  0  0  0
    3.6062    3.3124   -0.0135 C   0  0  0  0  0  0  0  0  0  0  0  0
    2.1279    2.8792    0.0234 C   0  0  0  0  0  0  0  0  0  0  0  0
    3.7543    4.1481    0.6592 H   0  0  0  0  0  0  0  0  0  0  0  0
    3.8705    3.6088   -1.0210 H   0  0  0  0  0  0  0  0  0  0  0  0
    1.8635    2.5829    1.0309 H   0  0  0  0  0  0  0  0  0  0  0  0
    1.9797    2.0436   -0.6493 H   0  0  0  0  0  0  0  0  0  0  0  0
    1.5015    3.7068   -0.2856 H   0  0  0  0  0  0  0  0  0  0  0  0
  1  2  1  0  0  0  0
  2  3  1  0  0  0  0
  2  4  1  0  0  0  0
  2  5  1  0  0  0  0
  3  6  1  0  0  0  0
  3  7  1  0  0  0  0
  3  8  1  0  0  0  0
M  END
>  <Alias name>
Ethyl iodide

>  <deltaH�(vap)>   kJ/mol
31.7

$$$$
Isoflurane
  ChemBrain IXL

 12 11  0  0  0  0  0  0  0  0  1 V2000
    5.1299    4.3680   -1.2698 C   0  0  0  0  0  0  0  0  0  0  0  0
    4.6783    3.2916   -0.2627 C   0  0  0  0  0  0  0  0  0  0  0  0
    5.1273    5.5854   -0.6635 F   0  0  0  0  0  0  0  0  0  0  0  0
    4.2752    4.3869   -2.3279 F   0  0  0  0  0  0  0  0  0  0  0  0
    6.3859    4.0822   -1.7065 F   0  0  0  0  0  0  0  0  0  0  0  0
    3.3195    3.6026    0.2104 O   0  0  0  0  0  0  0  0  0  0  0  0
    4.6828    1.6932   -1.0581 Cl  0  0  0  0  0  0  0  0  0  0  0  0
    2.7716    2.6624    1.2008 C   0  0  0  0  0  0  0  0  0  0  0  0
    3.5728    2.6430    2.2997 F   0  0  0  0  0  0  0  0  0  0  0  0
    1.5211    3.0592    1.5586 F   0  0  0  0  0  0  0  0  0  0  0  0
    5.3591    3.2775    0.5795 H   0  0  0  0  0  0  0  0  0  0  0  0
    2.7256    1.6699    0.7700 H   0  0  0  0  0  0  0  0  0  0  0  0
  1  2  1  0  0  0  0
  1  3  1  0  0  0  0
  1  4  1  0  0  0  0
  1  5  1  0  0  0  0
  2  6  1  0  0  0  0
  2  7  1  0  0  0  0
  6  8  1  0  0  0  0
  8  9  1  0  0  0  0
  8 10  1  0  0  0  0
  2 11  1  0  0  0  0
  8 12  1  0  0  0  0
M  END
>  <Alias name>
2-Chloro-1,1,1-trifluoro-2-(difluoromethoxy)ethane

>  <deltaH�(vap)>   kJ/mol
31.7

$$$$
2,5-Dimethylfuran
  ChemBrain IXL

 15 15  0  0  0  0  0  0  0  0  1 V2000
    4.0432    3.4095    0.0905 C   0  0  0  0  0  0  0  0  0  0  0  0
    3.5997    4.5507    0.0654 C   0  0  0  0  0  0  0  0  0  0  0  0
    5.4140    3.4515    0.0458 C   0  0  0  0  0  0  0  0  0  0  0  0
    5.7894    4.6295   -0.0048 C   0  0  0  0  0  0  0  0  0  0  0  0
    4.6706    5.4696    0.0038 O   0  0  0  0  0  0  0  0  0  0  0  0
    2.0993    4.8491    0.0995 C   0  0  0  0  0  0  0  0  0  0  0  0
    7.2705    5.0473   -0.0666 C   0  0  0  0  0  0  0  0  0  0  0  0
    3.4129    2.5005    0.1390 H   0  0  0  0  0  0  0  0  0  0  0  0
    6.0920    2.5746    0.0524 H   0  0  0  0  0  0  0  0  0  0  0  0
    1.5422    3.9107    0.1063 H   0  0  0  0  0  0  0  0  0  0  0  0
    1.8521    5.4093    0.9941 H   0  0  0  0  0  0  0  0  0  0  0  0
    1.8183    5.4164   -0.7804 H   0  0  0  0  0  0  0  0  0  0  0  0
    7.3463    6.1130   -0.0817 H   0  0  0  0  0  0  0  0  0  0  0  0
    7.7322    4.6406   -0.9734 H   0  0  0  0  0  0  0  0  0  0  0  0
    7.8041    4.6606    0.8095 H   0  0  0  0  0  0  0  0  0  0  0  0
  1  2  2  0  0  0  0
  1  3  1  0  0  0  0
  3  4  2  0  0  0  0
  4  5  1  0  0  0  0
  5  2  1  0  0  0  0
  2  6  1  0  0  0  0
  4  7  1  0  0  0  0
  1  8  1  0  0  0  0
  3  9  1  0  0  0  0
  6 10  1  0  0  0  0
  6 11  1  0  0  0  0
  6 12  1  0  0  0  0
  7 13  1  0  0  0  0
  7 14  1  0  0  0  0
  7 15  1  0  0  0  0
M  END
>  <Alias name>
2,5-Dimethylfuran

>  <deltaH�(vap)>   kJ/mol
31.8

$$$$
Diethylmethylamine
  ChemBrain IXL

 19 18  0  0  0  0  0  0  0  0  1 V2000
    2.0378    5.2644   -0.3113 C   0  0  0  0  0  0  0  0  0  0  0  0
    3.4627    5.2315    0.2747 C   0  0  0  0  0  0  0  0  0  0  0  0
    4.1681    4.0400   -0.2190 N   0  0  0  0  0  0  0  0  0  0  0  0
    5.5281    4.0098    0.3381 C   0  0  0  0  0  0  0  0  0  0  0  0
    6.3003    5.2609   -0.1236 C   0  0  0  0  0  0  0  0  0  0  0  0
    3.4410    2.8323    0.1976 C   0  0  0  0  0  0  0  0  0  0  0  0
    1.4909    4.3904    0.0200 H   0  0  0  0  0  0  0  0  0  0  0  0
    1.5289    6.1585    0.0271 H   0  0  0  0  0  0  0  0  0  0  0  0
    2.0923    5.2676   -1.3930 H   0  0  0  0  0  0  0  0  0  0  0  0
    3.4077    5.1964    1.3557 H   0  0  0  0  0  0  0  0  0  0  0  0
    3.9993    6.1212   -0.0308 H   0  0  0  0  0  0  0  0  0  0  0  0
    5.4749    3.9972    1.4197 H   0  0  0  0  0  0  0  0  0  0  0  0
    6.0406    3.1210   -0.0085 H   0  0  0  0  0  0  0  0  0  0  0  0
    5.8053    6.1489    0.2498 H   0  0  0  0  0  0  0  0  0  0  0  0
    6.3262    5.2902   -1.2059 H   0  0  0  0  0  0  0  0  0  0  0  0
    7.3121    5.2230    0.2608 H   0  0  0  0  0  0  0  0  0  0  0  0
    3.9689    1.9541   -0.1530 H   0  0  0  0  0  0  0  0  0  0  0  0
    3.3742    2.8059    1.2782 H   0  0  0  0  0  0  0  0  0  0  0  0
    2.4441    2.8472   -0.2254 H   0  0  0  0  0  0  0  0  0  0  0  0
  1  2  1  0  0  0  0
  2  3  1  0  0  0  0
  3  4  1  0  0  0  0
  4  5  1  0  0  0  0
  3  6  1  0  0  0  0
  1  7  1  0  0  0  0
  1  8  1  0  0  0  0
  1  9  1  0  0  0  0
  2 10  1  0  0  0  0
  2 11  1  0  0  0  0
  4 12  1  0  0  0  0
  4 13  1  0  0  0  0
  5 14  1  0  0  0  0
  5 15  1  0  0  0  0
  5 16  1  0  0  0  0
  6 17  1  0  0  0  0
  6 18  1  0  0  0  0
  6 19  1  0  0  0  0
M  END
>  <Alias name>
Diethylmethylamine

>  <deltaH�(vap)>   kJ/mol
31.8

$$$$
Isopropoxytrimethylsilane
  ChemBrain IXL

 24 23  0  0  0  0  0  0  0  0  1 V2000
    6.0651    4.5648   -0.1596 Si  0  0  0  0  0  0  0  0  0  0  0  0
    5.8640    3.0813   -1.2746 C   0  0  0  0  0  0  0  0  0  0  0  0
    6.3945    6.0838   -1.1913 C   0  0  0  0  0  0  0  0  0  0  0  0
    7.5069    4.2778    0.9869 C   0  0  0  0  0  0  0  0  0  0  0  0
    4.8117    4.7702    0.6602 O   0  0  0  0  0  0  0  0  0  0  0  0
    3.5531    4.3038    0.0414 C   0  0  0  0  0  0  0  0  0  0  0  0
    2.3950    4.4917    1.0401 C   0  0  0  0  0  0  0  0  0  0  0  0
    3.2623    5.1216   -1.2366 C   0  0  0  0  0  0  0  0  0  0  0  0
    6.7688    2.9392   -1.8524 H   0  0  0  0  0  0  0  0  0  0  0  0
    5.6780    2.2003   -0.6729 H   0  0  0  0  0  0  0  0  0  0  0  0
    5.0299    3.2429   -1.9450 H   0  0  0  0  0  0  0  0  0  0  0  0
    5.5606    6.2554   -1.8592 H   0  0  0  0  0  0  0  0  0  0  0  0
    7.2970    5.9370   -1.7715 H   0  0  0  0  0  0  0  0  0  0  0  0
    6.5187    6.9412   -0.5416 H   0  0  0  0  0  0  0  0  0  0  0  0
    7.6298    5.1372    1.6343 H   0  0  0  0  0  0  0  0  0  0  0  0
    8.4081    4.1330    0.4041 H   0  0  0  0  0  0  0  0  0  0  0  0
    7.3202    3.3966    1.5881 H   0  0  0  0  0  0  0  0  0  0  0  0
    3.6414    3.2548   -0.2126 H   0  0  0  0  0  0  0  0  0  0  0  0
    2.5948    3.9179    1.9365 H   0  0  0  0  0  0  0  0  0  0  0  0
    2.3049    5.5404    1.2954 H   0  0  0  0  0  0  0  0  0  0  0  0
    1.4712    4.1490    0.5905 H   0  0  0  0  0  0  0  0  0  0  0  0
    2.3300    4.7870   -1.6744 H   0  0  0  0  0  0  0  0  0  0  0  0
    3.1857    6.1718   -0.9835 H   0  0  0  0  0  0  0  0  0  0  0  0
    4.0648    4.9797   -1.9475 H   0  0  0  0  0  0  0  0  0  0  0  0
  1  2  1  0  0  0  0
  1  3  1  0  0  0  0
  1  4  1  0  0  0  0
  1  5  1  0  0  0  0
  5  6  1  0  0  0  0
  6  7  1  0  0  0  0
  6  8  1  0  0  0  0
  2  9  1  0  0  0  0
  2 10  1  0  0  0  0
  2 11  1  0  0  0  0
  3 12  1  0  0  0  0
  3 13  1  0  0  0  0
  3 14  1  0  0  0  0
  4 15  1  0  0  0  0
  4 16  1  0  0  0  0
  4 17  1  0  0  0  0
  6 18  1  0  0  0  0
  7 19  1  0  0  0  0
  7 20  1  0  0  0  0
  7 21  1  0  0  0  0
  8 22  1  0  0  0  0
  8 23  1  0  0  0  0
  8 24  1  0  0  0  0
M  END
>  <Alias name>
Isopropoxytrimethylsilane

>  <deltaH�(vap)>   kJ/mol
31.8

$$$$
1-Bromopropane
  ChemBrain IXL

 11 10  0  0  0  0  0  0  0  0  1 V2000
    2.1786    3.7014    0.7028 C   0  0  0  0  0  0  0  0  0  0  0  0
    3.3423    2.8784    0.1170 C   0  0  0  0  0  0  0  0  0  0  0  0
    4.3252    3.8203   -0.6052 C   0  0  0  0  0  0  0  0  0  0  0  0
    5.7819    2.7901   -1.3385 Br  0  0  0  0  0  0  0  0  0  0  0  0
    1.4879    3.0394    1.2103 H   0  0  0  0  0  0  0  0  0  0  0  0
    2.5678    4.4261    1.4073 H   0  0  0  0  0  0  0  0  0  0  0  0
    1.6624    4.2170   -0.0975 H   0  0  0  0  0  0  0  0  0  0  0  0
    3.8586    2.3627    0.9173 H   0  0  0  0  0  0  0  0  0  0  0  0
    2.9532    2.1537   -0.5875 H   0  0  0  0  0  0  0  0  0  0  0  0
    3.8089    4.3359   -1.4055 H   0  0  0  0  0  0  0  0  0  0  0  0
    4.7143    4.5450    0.0993 H   0  0  0  0  0  0  0  0  0  0  0  0
  1  2  1  0  0  0  0
  2  3  1  0  0  0  0
  3  4  1  0  0  0  0
  1  5  1  0  0  0  0
  1  6  1  0  0  0  0
  1  7  1  0  0  0  0
  2  8  1  0  0  0  0
  2  9  1  0  0  0  0
  3 10  1  0  0  0  0
  3 11  1  0  0  0  0
M  END
>  <Alias name>
1-Bromopropane

>  <deltaH�(vap)>   kJ/mol
31.9

$$$$
3,3-Dichloro-1,1,1,3-tetrafluoropropane
  ChemBrain IXL

 11 10  0  0  0  0  0  0  0  0  1 V2000
    3.7272    3.3919   -0.5652 C   0  0  0  0  0  0  0  0  0  0  0  0
    5.1197    3.4250    0.1103 C   0  0  0  0  0  0  0  0  0  0  0  0
    2.6176    3.3445    0.5122 C   0  0  0  0  0  0  0  0  0  0  0  0
    2.6820    4.4604    1.2858 F   0  0  0  0  0  0  0  0  0  0  0  0
    1.4021    3.2868   -0.0948 F   0  0  0  0  0  0  0  0  0  0  0  0
    2.7862    2.2421    1.2908 F   0  0  0  0  0  0  0  0  0  0  0  0
    5.2758    4.9019    1.1011 Cl  0  0  0  0  0  0  0  0  0  0  0  0
    6.3860    3.4214   -1.1463 Cl  0  0  0  0  0  0  0  0  0  0  0  0
    5.2673    2.3292    0.9025 F   0  0  0  0  0  0  0  0  0  0  0  0
    3.6545    2.5120   -1.1925 H   0  0  0  0  0  0  0  0  0  0  0  0
    3.6008    4.2785   -1.1742 H   0  0  0  0  0  0  0  0  0  0  0  0
  1  2  1  0  0  0  0
  3  4  1  0  0  0  0
  3  5  1  0  0  0  0
  3  6  1  0  0  0  0
  3  1  1  0  0  0  0
  2  7  1  0  0  0  0
  2  8  1  0  0  0  0
  2  9  1  0  0  0  0
  1 10  1  0  0  0  0
  1 11  1  0  0  0  0
M  END
>  <Alias name>
3,3-Dichloro-1,1,1,3-tetrafluoropropane

>  <deltaH�(vap)>   kJ/mol
31.9

$$$$
N,N-Dimethyl-2-propanamine
  ChemBrain IXL

 19 18  0  0  0  0  0  0  0  0  1 V2000
    3.6561    4.1668   -0.2957 C   0  0  0  0  0  0  0  0  0  0  0  0
    4.7601    3.4543    0.3633 N   0  0  0  0  0  0  0  0  0  0  0  0
    3.8156    5.6828   -0.0697 C   0  0  0  0  0  0  0  0  0  0  0  0
    2.3142    3.6972    0.2989 C   0  0  0  0  0  0  0  0  0  0  0  0
    4.6080    2.0082    0.1476 C   0  0  0  0  0  0  0  0  0  0  0  0
    6.0402    3.9024   -0.2038 C   0  0  0  0  0  0  0  0  0  0  0  0
    3.6736    3.9564   -1.3579 H   0  0  0  0  0  0  0  0  0  0  0  0
    2.9856    6.2055   -0.5289 H   0  0  0  0  0  0  0  0  0  0  0  0
    4.7441    6.0184   -0.5147 H   0  0  0  0  0  0  0  0  0  0  0  0
    3.8290    5.8899    0.9932 H   0  0  0  0  0  0  0  0  0  0  0  0
    2.1880    2.6378    0.1129 H   0  0  0  0  0  0  0  0  0  0  0  0
    2.3089    3.8795    1.3664 H   0  0  0  0  0  0  0  0  0  0  0  0
    1.5027    4.2444   -0.1648 H   0  0  0  0  0  0  0  0  0  0  0  0
    5.4301    1.4844    0.6196 H   0  0  0  0  0  0  0  0  0  0  0  0
    3.6723    1.6753    0.5795 H   0  0  0  0  0  0  0  0  0  0  0  0
    4.6096    1.7996   -0.9151 H   0  0  0  0  0  0  0  0  0  0  0  0
    6.1595    4.9648   -0.0309 H   0  0  0  0  0  0  0  0  0  0  0  0
    6.0514    3.7065   -1.2689 H   0  0  0  0  0  0  0  0  0  0  0  0
    6.8527    3.3659    0.2705 H   0  0  0  0  0  0  0  0  0  0  0  0
  1  2  1  0  0  0  0
  1  3  1  0  0  0  0
  1  4  1  0  0  0  0
  2  5  1  0  0  0  0
  2  6  1  0  0  0  0
  1  7  1  0  0  0  0
  3  8  1  0  0  0  0
  3  9  1  0  0  0  0
  3 10  1  0  0  0  0
  4 11  1  0  0  0  0
  4 12  1  0  0  0  0
  4 13  1  0  0  0  0
  5 14  1  0  0  0  0
  5 15  1  0  0  0  0
  5 16  1  0  0  0  0
  6 17  1  0  0  0  0
  6 18  1  0  0  0  0
  6 19  1  0  0  0  0
M  END
>  <Alias name>
N,N-Dimethyl-2-propylamine

>  <deltaH�(vap)>   kJ/mol
31.9

$$$$
n-Propylmercaptan
  ChemBrain IXL

 12 11  0  0  0  0  0  0  0  0  1 V2000
    4.8314    4.2206   -0.4165 C   0  0  0  0  0  0  0  0  0  0  0  0
    3.4962    3.4701   -0.2478 C   0  0  0  0  0  0  0  0  0  0  0  0
    6.1119    3.0599   -0.9777 S   0  0  0  0  0  0  0  0  0  0  0  0
    2.4102    4.4544    0.2282 C   0  0  0  0  0  0  0  0  0  0  0  0
    7.1322    3.9260   -1.0444 H   0  0  0  0  0  0  0  0  0  0  0  0
    5.1257    4.6515    0.5325 H   0  0  0  0  0  0  0  0  0  0  0  0
    4.7124    5.0089   -1.1495 H   0  0  0  0  0  0  0  0  0  0  0  0
    3.2018    3.0392   -1.1968 H   0  0  0  0  0  0  0  0  0  0  0  0
    3.6152    2.6817    0.4851 H   0  0  0  0  0  0  0  0  0  0  0  0
    1.4718    3.9269    0.3468 H   0  0  0  0  0  0  0  0  0  0  0  0
    2.7046    4.8853    1.1772 H   0  0  0  0  0  0  0  0  0  0  0  0
    2.2912    5.2427   -0.5048 H   0  0  0  0  0  0  0  0  0  0  0  0
  1  2  1  0  0  0  0
  1  3  1  0  0  0  0
  3  5  1  0  0  0  0
  2  4  1  0  0  0  0
  1  6  1  0  0  0  0
  1  7  1  0  0  0  0
  2  8  1  0  0  0  0
  2  9  1  0  0  0  0
  4 10  1  0  0  0  0
  4 11  1  0  0  0  0
  4 12  1  0  0  0  0
M  END
>  <Alias name>
1-Propanethiol

>  <deltaH�(vap)>   kJ/mol
31.9

$$$$
4-Methylcyclopentene
  ChemBrain IXL

 16 16  0  0  0  0  0  0  0  0  1 V2000
    4.6804    4.4724   -0.2340 C   0  0  0  0  0  0  0  0  0  0  0  0
    4.4004    3.0422   -0.6804 C   0  0  0  0  0  0  0  0  0  0  0  0
    3.1212    2.7897   -0.1596 C   0  0  0  0  0  0  0  0  0  0  0  0
    2.5499    3.8225    0.3162 C   0  0  0  0  0  0  0  0  0  0  0  0
    3.3203    4.9914    0.2183 C   0  0  0  0  0  0  0  0  0  0  0  0
    5.5952    4.4248    0.9686 C   0  0  0  0  0  0  0  0  0  0  0  0
    5.0869    5.0668   -1.0346 H   0  0  0  0  0  0  0  0  0  0  0  0
    5.1196    2.3560   -0.2627 H   0  0  0  0  0  0  0  0  0  0  0  0
    4.3822    2.9717   -1.7628 H   0  0  0  0  0  0  0  0  0  0  0  0
    2.6599    1.7994   -0.1550 H   0  0  0  0  0  0  0  0  0  0  0  0
    1.5536    3.7959    0.7657 H   0  0  0  0  0  0  0  0  0  0  0  0
    2.8942    5.6570   -0.5247 H   0  0  0  0  0  0  0  0  0  0  0  0
    3.3890    5.4792    1.1772 H   0  0  0  0  0  0  0  0  0  0  0  0
    5.7809    5.4235    1.3192 H   0  0  0  0  0  0  0  0  0  0  0  0
    6.5215    3.9507    0.6971 H   0  0  0  0  0  0  0  0  0  0  0  0
    5.1098    3.8470    1.7582 H   0  0  0  0  0  0  0  0  0  0  0  0
  1  2  1  0  0  0  0
  3  4  2  0  0  0  0
  4  5  1  0  0  0  0
  5  1  1  0  0  0  0
  2  3  1  0  0  0  0
  1  6  1  0  0  0  0
  1  7  1  0  0  0  0
  2  8  1  0  0  0  0
  2  9  1  0  0  0  0
  3 10  1  0  0  0  0
  4 11  1  0  0  0  0
  5 12  1  0  0  0  0
  5 13  1  0  0  0  0
  6 14  1  0  0  0  0
  6 15  1  0  0  0  0
  6 16  1  0  0  0  0
M  END
>  <Alias name>
4-Methylcyclopentene

>  <deltaH�(vap)>   kJ/mol
32

$$$$
Oxalylchloride
  ChemBrain IXL

  6  5  0  0  0  0  0  0  0  0  1 V2000
    2.1301    2.7523   -0.0239 O   0  0  0  0  0  0  0  0  0  0  0  0
    2.9954    3.6122   -0.0120 C   0  0  0  0  0  0  0  0  0  0  0  0
    4.4046    3.2299   -0.0070 C   0  0  0  0  0  0  0  0  0  0  0  0
    5.2699    4.0898    0.0049 O   0  0  0  0  0  0  0  0  0  0  0  0
    4.8567    1.5217   -0.0181 Cl  0  0  0  0  0  0  0  0  0  0  0  0
    2.5433    5.3204   -0.0008 Cl  0  0  0  0  0  0  0  0  0  0  0  0
  1  2  2  0  0  0  0
  2  3  1  0  0  0  0
  3  4  2  0  0  0  0
  3  5  1  0  0  0  0
  2  6  1  0  0  0  0
M  END
>  <Alias name>
Oxalylchloride

>  <deltaH�(vap)>   kJ/mol
32

$$$$
Propyl nitrite
  ChemBrain IXL

 13 12  0  0  0  0  0  0  0  0  1 V2000
    4.9263    4.9574    0.2806 C   0  0  0  0  0  0  0  0  0  0  0  0
    3.7131    4.2846    0.7659 O   0  0  0  0  0  0  0  0  0  0  0  0
    2.5748    5.1033    0.8532 N   0  0  0  0  0  0  0  0  0  0  0  0
    1.5001    4.6305    1.2518 O   0  0  0  0  0  0  0  0  0  0  0  0
    6.0898    3.9482    0.2350 C   0  0  0  0  0  0  0  0  0  0  0  0
    7.3622    4.6533   -0.2736 C   0  0  0  0  0  0  0  0  0  0  0  0
    5.1798    5.7709    0.9491 H   0  0  0  0  0  0  0  0  0  0  0  0
    4.7488    5.3490   -0.7134 H   0  0  0  0  0  0  0  0  0  0  0  0
    5.8362    3.1348   -0.4334 H   0  0  0  0  0  0  0  0  0  0  0  0
    6.2671    3.5566    1.2290 H   0  0  0  0  0  0  0  0  0  0  0  0
    7.6160    5.4667    0.3948 H   0  0  0  0  0  0  0  0  0  0  0  0
    7.1850    5.0448   -1.2677 H   0  0  0  0  0  0  0  0  0  0  0  0
    8.1797    3.9438   -0.3056 H   0  0  0  0  0  0  0  0  0  0  0  0
  1  2  1  0  0  0  0
  2  3  1  0  0  0  0
  3  4  2  0  0  0  0
  1  5  1  0  0  0  0
  5  6  1  0  0  0  0
  1  7  1  0  0  0  0
  1  8  1  0  0  0  0
  5  9  1  0  0  0  0
  5 10  1  0  0  0  0
  6 11  1  0  0  0  0
  6 12  1  0  0  0  0
  6 13  1  0  0  0  0
M  END
>  <Alias name>
Propyl nitrite

>  <deltaH�(vap)>   kJ/mol
32

$$$$
2,2-Dichloropropane
  ChemBrain IXL

 11 10  0  0  0  0  0  0  0  0  1 V2000
    2.4575    3.6754    0.7829 C   0  0  0  0  0  0  0  0  0  0  0  0
    3.3299    2.9229   -0.2405 C   0  0  0  0  0  0  0  0  0  0  0  0
    4.4507    3.8535   -0.7428 C   0  0  0  0  0  0  0  0  0  0  0  0
    4.0517    1.4874    0.5349 Cl  0  0  0  0  0  0  0  0  0  0  0  0
    2.3205    2.4097   -1.6190 Cl  0  0  0  0  0  0  0  0  0  0  0  0
    1.6698    3.0213    1.1360 H   0  0  0  0  0  0  0  0  0  0  0  0
    3.0703    3.9870    1.6198 H   0  0  0  0  0  0  0  0  0  0  0  0
    2.0193    4.5468    0.3122 H   0  0  0  0  0  0  0  0  0  0  0  0
    4.0125    4.7249   -1.2135 H   0  0  0  0  0  0  0  0  0  0  0  0
    5.0638    3.3246   -1.4621 H   0  0  0  0  0  0  0  0  0  0  0  0
    5.0635    4.1650    0.0940 H   0  0  0  0  0  0  0  0  0  0  0  0
  1  2  1  0  0  0  0
  2  3  1  0  0  0  0
  2  4  1  0  0  0  0
  2  5  1  0  0  0  0
  1  6  1  0  0  0  0
  1  7  1  0  0  0  0
  1  8  1  0  0  0  0
  3  9  1  0  0  0  0
  3 10  1  0  0  0  0
  3 11  1  0  0  0  0
M  END
>  <Alias name>
2,2-Dichloropropane

>  <deltaH�(vap)>   kJ/mol
32.1

$$$$
3-Methyl-trans-2-pentene
  ChemBrain IXL

 18 17  0  0  0  0  0  0  0  0  1 V2000
    3.4315    5.0570    0.0903 C   0  0  0  0  0  0  0  0  0  0  0  0
    4.6186    4.4660   -0.0640 C   0  0  0  0  0  0  0  0  0  0  0  0
    5.7878    5.2583   -0.5063 C   0  0  0  0  0  0  0  0  0  0  0  0
    2.2623    4.2647    0.5326 C   0  0  0  0  0  0  0  0  0  0  0  0
    7.0210    4.3400   -0.6101 C   0  0  0  0  0  0  0  0  0  0  0  0
    4.7654    3.0185    0.2072 C   0  0  0  0  0  0  0  0  0  0  0  0
    3.3241    6.1162   -0.1082 H   0  0  0  0  0  0  0  0  0  0  0  0
    5.9831    6.0452    0.2117 H   0  0  0  0  0  0  0  0  0  0  0  0
    5.5814    5.6964   -1.4749 H   0  0  0  0  0  0  0  0  0  0  0  0
    2.5593    3.2335    0.6783 H   0  0  0  0  0  0  0  0  0  0  0  0
    1.8854    4.6670    1.4648 H   0  0  0  0  0  0  0  0  0  0  0  0
    1.4867    4.3139   -0.2216 H   0  0  0  0  0  0  0  0  0  0  0  0
    7.8764    4.9196   -0.9346 H   0  0  0  0  0  0  0  0  0  0  0  0
    6.8254    3.5526   -1.3274 H   0  0  0  0  0  0  0  0  0  0  0  0
    7.2279    3.9026    0.3588 H   0  0  0  0  0  0  0  0  0  0  0  0
    5.7907    2.7197    0.0276 H   0  0  0  0  0  0  0  0  0  0  0  0
    4.1069    2.4601   -0.4466 H   0  0  0  0  0  0  0  0  0  0  0  0
    4.5059    2.8164    1.2391 H   0  0  0  0  0  0  0  0  0  0  0  0
  1  2  2  0  0  0  0
  2  3  1  0  0  0  0
  1  4  1  0  0  0  0
  3  5  1  0  0  0  0
  2  6  1  0  0  0  0
  1  7  1  0  0  0  0
  3  8  1  0  0  0  0
  3  9  1  0  0  0  0
  4 10  1  0  0  0  0
  4 11  1  0  0  0  0
  4 12  1  0  0  0  0
  5 13  1  0  0  0  0
  5 14  1  0  0  0  0
  5 15  1  0  0  0  0
  6 16  1  0  0  0  0
  6 17  1  0  0  0  0
  6 18  1  0  0  0  0
M  END
>  <Alias name>
3-Methyl-trans-2-pentene

>  <deltaH�(vap)>   kJ/mol
32.1

$$$$
Formic acid ethylester
  ChemBrain IXL

 11 10  0  0  0  0  0  0  0  0  1 V2000
    6.9185    4.0155   -1.0581 O   0  0  0  0  0  0  0  0  0  0  0  0
    5.9009    3.4932   -0.6339 C   0  0  0  0  0  0  0  0  0  0  0  0
    4.6903    4.3016   -0.4291 O   0  0  0  0  0  0  0  0  0  0  0  0
    3.5287    3.5618    0.0852 C   0  0  0  0  0  0  0  0  0  0  0  0
    2.3381    4.5259    0.2514 C   0  0  0  0  0  0  0  0  0  0  0  0
    5.8894    2.4370   -0.4088 H   0  0  0  0  0  0  0  0  0  0  0  0
    3.2637    2.7791   -0.6102 H   0  0  0  0  0  0  0  0  0  0  0  0
    3.7747    3.1253    1.0419 H   0  0  0  0  0  0  0  0  0  0  0  0
    2.0921    4.9625   -0.7053 H   0  0  0  0  0  0  0  0  0  0  0  0
    1.4848    3.9824    0.6293 H   0  0  0  0  0  0  0  0  0  0  0  0
    2.6031    5.3087    0.9468 H   0  0  0  0  0  0  0  0  0  0  0  0
  1  2  2  0  0  0  0
  2  3  1  0  0  0  0
  3  4  1  0  0  0  0
  2  6  1  0  0  0  0
  4  5  1  0  0  0  0
  4  7  1  0  0  0  0
  4  8  1  0  0  0  0
  5  9  1  0  0  0  0
  5 10  1  0  0  0  0
  5 11  1  0  0  0  0
M  END
>  <Alias name>
Ethyl formate

>  <deltaH�(vap)>   kJ/mol
32.1

$$$$
Methacrolein
  ChemBrain IXL

 11 10  0  0  0  0  0  0  0  0  1 V2000
    4.8853    2.6561   -0.7352 C   0  0  0  0  0  0  0  0  0  0  0  0
    3.7936    3.2339   -0.2288 C   0  0  0  0  0  0  0  0  0  0  0  0
    3.8625    4.6178    0.2914 C   0  0  0  0  0  0  0  0  0  0  0  0
    2.5144    2.4907   -0.1875 C   0  0  0  0  0  0  0  0  0  0  0  0
    1.5167    3.0188    0.2753 O   0  0  0  0  0  0  0  0  0  0  0  0
    5.8213    3.1999   -0.7653 H   0  0  0  0  0  0  0  0  0  0  0  0
    4.8349    1.6434   -1.1158 H   0  0  0  0  0  0  0  0  0  0  0  0
    2.8876    4.9145    0.6583 H   0  0  0  0  0  0  0  0  0  0  0  0
    4.5818    4.6643    1.0997 H   0  0  0  0  0  0  0  0  0  0  0  0
    4.1683    5.2873   -0.5030 H   0  0  0  0  0  0  0  0  0  0  0  0
    2.4640    1.4781   -0.5682 H   0  0  0  0  0  0  0  0  0  0  0  0
  1  2  2  0  0  0  0
  2  3  1  0  0  0  0
  2  4  1  0  0  0  0
  4  5  2  0  0  0  0
  1  6  1  0  0  0  0
  1  7  1  0  0  0  0
  3  8  1  0  0  0  0
  3  9  1  0  0  0  0
  3 10  1  0  0  0  0
  4 11  1  0  0  0  0
M  END
>  <Alias name>
Methacrolein

>  <deltaH�(vap)>   kJ/mol
32.2

$$$$
trans-2-Hexene
  ChemBrain IXL

 18 17  0  0  0  0  0  0  0  0  1 V2000
    2.2446    5.1109    0.1381 C   0  0  0  0  0  0  0  0  0  0  0  0
    3.5869    4.4978    0.0224 C   0  0  0  0  0  0  0  0  0  0  0  0
    4.6771    5.2686    0.0424 C   0  0  0  0  0  0  0  0  0  0  0  0
    6.0196    4.6553   -0.0733 C   0  0  0  0  0  0  0  0  0  0  0  0
    7.0951    5.7584   -0.0227 C   0  0  0  0  0  0  0  0  0  0  0  0
    8.4923    5.1198   -0.1432 C   0  0  0  0  0  0  0  0  0  0  0  0
    1.4894    4.3355    0.1026 H   0  0  0  0  0  0  0  0  0  0  0  0
    2.1709    5.6438    1.0781 H   0  0  0  0  0  0  0  0  0  0  0  0
    2.0915    5.8019   -0.6816 H   0  0  0  0  0  0  0  0  0  0  0  0
    3.6846    3.4239   -0.0784 H   0  0  0  0  0  0  0  0  0  0  0  0
    4.5791    6.3426    0.1432 H   0  0  0  0  0  0  0  0  0  0  0  0
    6.1726    3.9642    0.7464 H   0  0  0  0  0  0  0  0  0  0  0  0
    6.0932    4.1224   -1.0133 H   0  0  0  0  0  0  0  0  0  0  0  0
    6.9422    6.4495   -0.8425 H   0  0  0  0  0  0  0  0  0  0  0  0
    7.0217    6.2914    0.9172 H   0  0  0  0  0  0  0  0  0  0  0  0
    9.2477    5.8950   -0.1076 H   0  0  0  0  0  0  0  0  0  0  0  0
    8.5659    4.5869   -1.0831 H   0  0  0  0  0  0  0  0  0  0  0  0
    8.6453    4.4288    0.6765 H   0  0  0  0  0  0  0  0  0  0  0  0
  1  2  1  0  0  0  0
  2  3  2  0  0  0  0
  3  4  1  0  0  0  0
  4  5  1  0  0  0  0
  5  6  1  0  0  0  0
  1  7  1  0  0  0  0
  1  8  1  0  0  0  0
  1  9  1  0  0  0  0
  2 10  1  0  0  0  0
  3 11  1  0  0  0  0
  4 12  1  0  0  0  0
  4 13  1  0  0  0  0
  5 14  1  0  0  0  0
  5 15  1  0  0  0  0
  6 16  1  0  0  0  0
  6 17  1  0  0  0  0
  6 18  1  0  0  0  0
M  END
>  <Alias name>
trans-2-Hexene

>  <deltaH�(vap)>   kJ/mol
32.2

$$$$
Tetrahydrofuran
  ChemBrain IXL

 13 13  0  0  0  0  0  0  0  0  1 V2000
    3.5023    4.7370    0.4041 O   0  0  0  0  0  0  0  0  0  0  0  0
    4.5137    4.1538   -0.4925 C   0  0  0  0  0  0  0  0  0  0  0  0
    4.0751    2.7070   -0.7852 C   0  0  0  0  0  0  0  0  0  0  0  0
    2.8395    2.4294    0.0888 C   0  0  0  0  0  0  0  0  0  0  0  0
    2.4585    3.7619    0.7601 C   0  0  0  0  0  0  0  0  0  0  0  0
    5.4793    4.1544   -0.0076 H   0  0  0  0  0  0  0  0  0  0  0  0
    4.5625    4.7186   -1.4115 H   0  0  0  0  0  0  0  0  0  0  0  0
    4.8690    2.0207   -0.5325 H   0  0  0  0  0  0  0  0  0  0  0  0
    3.8168    2.6051   -1.8294 H   0  0  0  0  0  0  0  0  0  0  0  0
    2.0240    2.0768   -0.5242 H   0  0  0  0  0  0  0  0  0  0  0  0
    3.0804    1.6936    0.8424 H   0  0  0  0  0  0  0  0  0  0  0  0
    2.4188    3.6379    1.8320 H   0  0  0  0  0  0  0  0  0  0  0  0
    1.4999    4.0982    0.3921 H   0  0  0  0  0  0  0  0  0  0  0  0
  1  2  1  0  0  0  0
  2  3  1  0  0  0  0
  3  4  1  0  0  0  0
  4  5  1  0  0  0  0
  5  1  1  0  0  0  0
  2  6  1  0  0  0  0
  2  7  1  0  0  0  0
  3  8  1  0  0  0  0
  3  9  1  0  0  0  0
  4 10  1  0  0  0  0
  4 11  1  0  0  0  0
  5 12  1  0  0  0  0
  5 13  1  0  0  0  0
M  END
>  <Alias name>
Tetrahydrofuran

>  <deltaH�(vap)>   kJ/mol
32.29

$$$$
Acetic acid methylester
  ChemBrain IXL

 11 10  0  0  0  0  0  0  0  0  1 V2000
    2.3701    3.4597    0.4359 C   0  0  0  0  0  0  0  0  0  0  0  0
    3.6103    4.2352   -0.0491 C   0  0  0  0  0  0  0  0  0  0  0  0
    3.4875    5.3633   -0.4971 O   0  0  0  0  0  0  0  0  0  0  0  0
    4.9414    3.6154    0.0283 O   0  0  0  0  0  0  0  0  0  0  0  0
    6.0462    4.4515   -0.4635 C   0  0  0  0  0  0  0  0  0  0  0  0
    1.4764    3.9526    0.0824 H   0  0  0  0  0  0  0  0  0  0  0  0
    2.4020    2.4517    0.0496 H   0  0  0  0  0  0  0  0  0  0  0  0
    2.3625    3.4315    1.5155 H   0  0  0  0  0  0  0  0  0  0  0  0
    5.8786    4.6950   -1.5022 H   0  0  0  0  0  0  0  0  0  0  0  0
    6.0948    5.3614    0.1163 H   0  0  0  0  0  0  0  0  0  0  0  0
    6.9768    3.9122   -0.3658 H   0  0  0  0  0  0  0  0  0  0  0  0
  1  2  1  0  0  0  0
  2  3  2  0  0  0  0
  2  4  1  0  0  0  0
  4  5  1  0  0  0  0
  1  6  1  0  0  0  0
  1  7  1  0  0  0  0
  1  8  1  0  0  0  0
  5  9  1  0  0  0  0
  5 10  1  0  0  0  0
  5 11  1  0  0  0  0
M  END
>  <Alias name>
Methyl acetate

>  <deltaH�(vap)>   kJ/mol
32.3

$$$$
Isobutyric aldehyde
  ChemBrain IXL

 13 12  0  0  0  0  0  0  0  0  1 V2000
    3.8543    4.7697    0.3373 C   0  0  0  0  0  0  0  0  0  0  0  0
    3.6539    3.3939   -0.3274 C   0  0  0  0  0  0  0  0  0  0  0  0
    4.8362    2.5429   -0.0660 C   0  0  0  0  0  0  0  0  0  0  0  0
    2.3968    2.7200    0.2558 C   0  0  0  0  0  0  0  0  0  0  0  0
    5.9575    3.0183   -0.1360 O   0  0  0  0  0  0  0  0  0  0  0  0
    2.9897    5.3929    0.1451 H   0  0  0  0  0  0  0  0  0  0  0  0
    4.7384    5.2429   -0.0719 H   0  0  0  0  0  0  0  0  0  0  0  0
    3.9758    4.6403    1.4056 H   0  0  0  0  0  0  0  0  0  0  0  0
    3.5314    3.5235   -1.3956 H   0  0  0  0  0  0  0  0  0  0  0  0
    4.7059    1.4981    0.1876 H   0  0  0  0  0  0  0  0  0  0  0  0
    2.2574    1.7520   -0.2094 H   0  0  0  0  0  0  0  0  0  0  0  0
    2.5182    2.5928    1.3245 H   0  0  0  0  0  0  0  0  0  0  0  0
    1.5313    3.3416    0.0623 H   0  0  0  0  0  0  0  0  0  0  0  0
  1  2  1  0  0  0  0
  2  3  1  0  0  0  0
  2  4  1  0  0  0  0
  3  5  2  0  0  0  0
  1  6  1  0  0  0  0
  1  7  1  0  0  0  0
  1  8  1  0  0  0  0
  2  9  1  0  0  0  0
  3 10  1  0  0  0  0
  4 11  1  0  0  0  0
  4 12  1  0  0  0  0
  4 13  1  0  0  0  0
M  END
>  <Alias name>
2-Methylpropanal

>  <deltaH�(vap)>   kJ/mol
32.3

$$$$
t-Butylmethylamine
  ChemBrain IXL

 19 18  0  0  0  0  0  0  0  0  1 V2000
    3.6338    3.8168    0.1046 C   0  0  0  0  0  0  0  0  0  0  0  0
    4.5648    4.8702    0.5676 N   0  0  0  0  0  0  0  0  0  0  0  0
    3.8352    2.5346    0.9415 C   0  0  0  0  0  0  0  0  0  0  0  0
    3.8939    3.5053   -1.3856 C   0  0  0  0  0  0  0  0  0  0  0  0
    2.1841    4.3122    0.2748 C   0  0  0  0  0  0  0  0  0  0  0  0
    5.9593    4.4139    0.4160 C   0  0  0  0  0  0  0  0  0  0  0  0
    4.4239    5.7071    0.0217 H   0  0  0  0  0  0  0  0  0  0  0  0
    4.8429    2.1663    0.8037 H   0  0  0  0  0  0  0  0  0  0  0  0
    3.1290    1.7793    0.6192 H   0  0  0  0  0  0  0  0  0  0  0  0
    3.6719    2.7576    1.9886 H   0  0  0  0  0  0  0  0  0  0  0  0
    3.7708    4.4087   -1.9700 H   0  0  0  0  0  0  0  0  0  0  0  0
    3.1889    2.7569   -1.7257 H   0  0  0  0  0  0  0  0  0  0  0  0
    4.9016    3.1313   -1.5072 H   0  0  0  0  0  0  0  0  0  0  0  0
    1.4982    3.5448   -0.0625 H   0  0  0  0  0  0  0  0  0  0  0  0
    1.9972    4.5296    1.3191 H   0  0  0  0  0  0  0  0  0  0  0  0
    2.0382    5.2103   -0.3126 H   0  0  0  0  0  0  0  0  0  0  0  0
    6.6308    5.1908    0.7596 H   0  0  0  0  0  0  0  0  0  0  0  0
    6.1600    4.2008   -0.6252 H   0  0  0  0  0  0  0  0  0  0  0  0
    6.1143    3.5197    1.0042 H   0  0  0  0  0  0  0  0  0  0  0  0
  1  2  1  0  0  0  0
  1  3  1  0  0  0  0
  1  4  1  0  0  0  0
  1  5  1  0  0  0  0
  2  6  1  0  0  0  0
  2  7  1  0  0  0  0
  3  8  1  0  0  0  0
  3  9  1  0  0  0  0
  3 10  1  0  0  0  0
  4 11  1  0  0  0  0
  4 12  1  0  0  0  0
  4 13  1  0  0  0  0
  5 14  1  0  0  0  0
  5 15  1  0  0  0  0
  5 16  1  0  0  0  0
  6 17  1  0  0  0  0
  6 18  1  0  0  0  0
  6 19  1  0  0  0  0
M  END
>  <Alias name>
t-Butylmethylamine

>  <deltaH�(vap)>   kJ/mol
32.3

$$$$
2,2,3-Trimethylbutane
  ChemBrain IXL

 23 22  0  0  0  0  0  0  0  0  1 V2000
    3.3950    2.1805   -0.3036 C   0  0  0  0  0  0  0  0  0  0  0  0
    3.5837    3.7092   -0.1232 C   0  0  0  0  0  0  0  0  0  0  0  0
    4.9596    4.1590   -0.7553 C   0  0  0  0  0  0  0  0  0  0  0  0
    6.1355    3.3768   -0.1118 C   0  0  0  0  0  0  0  0  0  0  0  0
    3.5487    4.0532    1.3875 C   0  0  0  0  0  0  0  0  0  0  0  0
    2.4213    4.4445   -0.8373 C   0  0  0  0  0  0  0  0  0  0  0  0
    5.1802    5.6785   -0.5299 C   0  0  0  0  0  0  0  0  0  0  0  0
    4.1475    1.6523    0.2580 H   0  0  0  0  0  0  0  0  0  0  0  0
    3.4805    1.9267   -1.3506 H   0  0  0  0  0  0  0  0  0  0  0  0
    2.4168    1.8959    0.0557 H   0  0  0  0  0  0  0  0  0  0  0  0
    4.9438    3.9582   -1.8168 H   0  0  0  0  0  0  0  0  0  0  0  0
    7.0656    3.6989   -0.5573 H   0  0  0  0  0  0  0  0  0  0  0  0
    6.0055    2.3217   -0.2843 H   0  0  0  0  0  0  0  0  0  0  0  0
    6.1630    3.5684    0.9478 H   0  0  0  0  0  0  0  0  0  0  0  0
    3.7168    5.1121    1.5199 H   0  0  0  0  0  0  0  0  0  0  0  0
    4.3157    3.5000    1.9035 H   0  0  0  0  0  0  0  0  0  0  0  0
    2.5828    3.7893    1.7933 H   0  0  0  0  0  0  0  0  0  0  0  0
    1.4786    4.1024   -0.4351 H   0  0  0  0  0  0  0  0  0  0  0  0
    2.5119    5.5066   -0.6789 H   0  0  0  0  0  0  0  0  0  0  0  0
    2.4579    4.2336   -1.8960 H   0  0  0  0  0  0  0  0  0  0  0  0
    4.4014    6.2361   -1.0223 H   0  0  0  0  0  0  0  0  0  0  0  0
    5.1657    5.8950    0.5279 H   0  0  0  0  0  0  0  0  0  0  0  0
    6.1372    5.9647   -0.9403 H   0  0  0  0  0  0  0  0  0  0  0  0
  1  2  1  0  0  0  0
  2  3  1  0  0  0  0
  3  4  1  0  0  0  0
  2  5  1  0  0  0  0
  2  6  1  0  0  0  0
  3  7  1  0  0  0  0
  1  8  1  0  0  0  0
  1  9  1  0  0  0  0
  1 10  1  0  0  0  0
  3 11  1  0  0  0  0
  4 12  1  0  0  0  0
  4 13  1  0  0  0  0
  4 14  1  0  0  0  0
  5 15  1  0  0  0  0
  5 16  1  0  0  0  0
  5 17  1  0  0  0  0
  6 18  1  0  0  0  0
  6 19  1  0  0  0  0
  6 20  1  0  0  0  0
  7 21  1  0  0  0  0
  7 22  1  0  0  0  0
  7 23  1  0  0  0  0
M  END
>  <Alias name>
Triptane

>  <deltaH�(vap)>   kJ/mol
32.4

$$$$
2,2-Dimethylpentane
  ChemBrain IXL

 23 22  0  0  0  0  0  0  0  0  1 V2000
    2.3710    4.0465    0.9484 C   0  0  0  0  0  0  0  0  0  0  0  0
    3.6010    4.3966    0.0793 C   0  0  0  0  0  0  0  0  0  0  0  0
    4.9024    4.0187    0.8569 C   0  0  0  0  0  0  0  0  0  0  0  0
    6.1616    4.3970    0.0280 C   0  0  0  0  0  0  0  0  0  0  0  0
    3.5956    5.9132   -0.2238 C   0  0  0  0  0  0  0  0  0  0  0  0
    3.5252    3.6037   -1.2503 C   0  0  0  0  0  0  0  0  0  0  0  0
    7.4304    4.0525    0.8354 C   0  0  0  0  0  0  0  0  0  0  0  0
    2.3760    2.9892    1.1708 H   0  0  0  0  0  0  0  0  0  0  0  0
    2.4095    4.6084    1.8705 H   0  0  0  0  0  0  0  0  0  0  0  0
    1.4673    4.2971    0.4118 H   0  0  0  0  0  0  0  0  0  0  0  0
    4.9081    2.9551    1.0509 H   0  0  0  0  0  0  0  0  0  0  0  0
    4.9224    4.5526    1.7971 H   0  0  0  0  0  0  0  0  0  0  0  0
    6.1676    3.8434   -0.8963 H   0  0  0  0  0  0  0  0  0  0  0  0
    6.1508    5.4550   -0.1855 H   0  0  0  0  0  0  0  0  0  0  0  0
    2.6964    6.1694   -0.7653 H   0  0  0  0  0  0  0  0  0  0  0  0
    3.6269    6.4664    0.7037 H   0  0  0  0  0  0  0  0  0  0  0  0
    4.4596    6.1643   -0.8218 H   0  0  0  0  0  0  0  0  0  0  0  0
    4.3433    3.8895   -1.8910 H   0  0  0  0  0  0  0  0  0  0  0  0
    2.5903    3.8224   -1.7455 H   0  0  0  0  0  0  0  0  0  0  0  0
    3.5823    2.5451   -1.0423 H   0  0  0  0  0  0  0  0  0  0  0  0
    7.4279    4.6055    1.7630 H   0  0  0  0  0  0  0  0  0  0  0  0
    8.3054    4.3176    0.2607 H   0  0  0  0  0  0  0  0  0  0  0  0
    7.4465    2.9932    1.0475 H   0  0  0  0  0  0  0  0  0  0  0  0
  1  2  1  0  0  0  0
  2  3  1  0  0  0  0
  3  4  1  0  0  0  0
  2  5  1  0  0  0  0
  2  6  1  0  0  0  0
  4  7  1  0  0  0  0
  1  8  1  0  0  0  0
  1  9  1  0  0  0  0
  1 10  1  0  0  0  0
  3 11  1  0  0  0  0
  3 12  1  0  0  0  0
  4 13  1  0  0  0  0
  4 14  1  0  0  0  0
  5 15  1  0  0  0  0
  5 16  1  0  0  0  0
  5 17  1  0  0  0  0
  6 18  1  0  0  0  0
  6 19  1  0  0  0  0
  6 20  1  0  0  0  0
  7 21  1  0  0  0  0
  7 22  1  0  0  0  0
  7 23  1  0  0  0  0
M  END
>  <Alias name>
2,2-Dimethylpentane

>  <deltaH�(vap)>   kJ/mol
32.4

$$$$
Diisopropymethylsilane
  ChemBrain IXL

 26 25  0  0  0  0  0  0  0  0  1 V2000
    5.1824    5.2688    0.0288 Si  0  0  0  0  0  0  0  0  0  0  0  0
    3.5266    5.7305   -0.7461 C   0  0  0  0  0  0  0  0  0  0  0  0
    5.2489    3.5344    0.7655 C   0  0  0  0  0  0  0  0  0  0  0  0
    6.4982    5.3959   -1.2857 C   0  0  0  0  0  0  0  0  0  0  0  0
    4.2024    3.3913    1.8883 C   0  0  0  0  0  0  0  0  0  0  0  0
    2.4084    5.6777    0.3137 C   0  0  0  0  0  0  0  0  0  0  0  0
    4.9812    2.4800   -0.3267 C   0  0  0  0  0  0  0  0  0  0  0  0
    3.1898    4.7654   -1.9000 C   0  0  0  0  0  0  0  0  0  0  0  0
    5.4852    6.2437    1.1002 H   0  0  0  0  0  0  0  0  0  0  0  0
    3.5934    6.7379   -1.1378 H   0  0  0  0  0  0  0  0  0  0  0  0
    6.2354    3.3691    1.1804 H   0  0  0  0  0  0  0  0  0  0  0  0
    6.5056    6.3992   -1.6932 H   0  0  0  0  0  0  0  0  0  0  0  0
    6.2879    4.6866   -2.0766 H   0  0  0  0  0  0  0  0  0  0  0  0
    7.4653    5.1756   -0.8509 H   0  0  0  0  0  0  0  0  0  0  0  0
    4.3075    2.4201    2.3558 H   0  0  0  0  0  0  0  0  0  0  0  0
    4.3579    4.1663    2.6286 H   0  0  0  0  0  0  0  0  0  0  0  0
    3.2145    3.4816    1.4746 H   0  0  0  0  0  0  0  0  0  0  0  0
    2.2840    4.6668    0.6570 H   0  0  0  0  0  0  0  0  0  0  0  0
    2.6715    6.3148    1.1490 H   0  0  0  0  0  0  0  0  0  0  0  0
    1.4808    6.0236   -0.1252 H   0  0  0  0  0  0  0  0  0  0  0  0
    5.6825    2.6162   -1.1406 H   0  0  0  0  0  0  0  0  0  0  0  0
    3.9772    2.5883   -0.6946 H   0  0  0  0  0  0  0  0  0  0  0  0
    5.1039    1.4892    0.0927 H   0  0  0  0  0  0  0  0  0  0  0  0
    4.0011    4.7621   -2.6173 H   0  0  0  0  0  0  0  0  0  0  0  0
    2.2794    5.0917   -2.3872 H   0  0  0  0  0  0  0  0  0  0  0  0
    3.0489    3.7734   -1.5113 H   0  0  0  0  0  0  0  0  0  0  0  0
  1  2  1  0  0  0  0
  1  3  1  0  0  0  0
  1  4  1  0  0  0  0
  3  5  1  0  0  0  0
  2  6  1  0  0  0  0
  3  7  1  0  0  0  0
  2  8  1  0  0  0  0
  1  9  1  0  0  0  0
  2 10  1  0  0  0  0
  3 11  1  0  0  0  0
  4 12  1  0  0  0  0
  4 13  1  0  0  0  0
  4 14  1  0  0  0  0
  5 15  1  0  0  0  0
  5 16  1  0  0  0  0
  5 17  1  0  0  0  0
  6 18  1  0  0  0  0
  6 19  1  0  0  0  0
  6 20  1  0  0  0  0
  7 21  1  0  0  0  0
  7 22  1  0  0  0  0
  7 23  1  0  0  0  0
  8 24  1  0  0  0  0
  8 25  1  0  0  0  0
  8 26  1  0  0  0  0
M  END
>  <Alias name>
Diisopropymethylsilane

>  <deltaH�(vap)>   kJ/mol
32.4

$$$$
Carbon tetrachloride
  ChemBrain IXL

  5  4  0  0  0  0  0  0  0  0  1 V2000
    2.7206    2.6305    0.0541 C   0  0  0  0  0  0  0  0  0  0  0  0
    3.8851    3.6436   -0.8406 Cl  0  0  0  0  0  0  0  0  0  0  0  0
    1.6862    3.6697    1.0703 Cl  0  0  0  0  0  0  0  0  0  0  0  0
    1.7045    1.7296   -1.1029 Cl  0  0  0  0  0  0  0  0  0  0  0  0
    3.6067    1.4791    1.0893 Cl  0  0  0  0  0  0  0  0  0  0  0  0
  1  2  1  0  0  0  0
  1  3  1  0  0  0  0
  1  4  1  0  0  0  0
  1  5  1  0  0  0  0
M  END
>  <Alias name>
Tetrachloromethane

>  <deltaH�(vap)>   kJ/mol
32.41

$$$$
(Dichloromethyl)silane
  ChemBrain IXL

  8  7  0  0  0  0  0  0  0  0  1 V2000
    2.3943    3.2037   -0.1821 C   0  0  0  0  0  0  0  0  0  0  0  0
    4.1334    3.1483    0.4892 Si  0  0  0  0  0  0  0  0  0  0  0  0
    1.9448    1.5927   -0.8027 Cl  0  0  0  0  0  0  0  0  0  0  0  0
    2.3053    4.3968   -1.5054 Cl  0  0  0  0  0  0  0  0  0  0  0  0
    4.5063    4.4849    1.0040 H   0  0  0  0  0  0  0  0  0  0  0  0
    5.0669    2.7577   -0.5908 H   0  0  0  0  0  0  0  0  0  0  0  0
    4.2072    2.1586    1.5870 H   0  0  0  0  0  0  0  0  0  0  0  0
    1.7112    3.4896    0.6082 H   0  0  0  0  0  0  0  0  0  0  0  0
  1  2  1  0  0  0  0
  1  3  1  0  0  0  0
  1  4  1  0  0  0  0
  2  5  1  0  0  0  0
  2  6  1  0  0  0  0
  2  7  1  0  0  0  0
  1  8  1  0  0  0  0
M  END
>  <Alias name>
(Dichloromethyl)silane

>  <deltaH�(vap)>   kJ/mol
32.5

$$$$
1,1,1-Trichloroethane
  ChemBrain IXL

  8  7  0  0  0  0  0  0  0  0  1 V2000
    2.4316    3.1263   -0.0772 C   0  0  0  0  0  0  0  0  0  0  0  0
    3.9067    3.0308   -0.5128 C   0  0  0  0  0  0  0  0  0  0  0  0
    1.7627    1.4844    0.1216 Cl  0  0  0  0  0  0  0  0  0  0  0  0
    1.4996    4.0015   -1.3215 Cl  0  0  0  0  0  0  0  0  0  0  0  0
    2.3247    4.0036    1.4725 Cl  0  0  0  0  0  0  0  0  0  0  0  0
    4.3127    4.0275   -0.6334 H   0  0  0  0  0  0  0  0  0  0  0  0
    3.9715    2.4983   -1.4535 H   0  0  0  0  0  0  0  0  0  0  0  0
    4.4724    2.4995    0.2426 H   0  0  0  0  0  0  0  0  0  0  0  0
  1  2  1  0  0  0  0
  1  3  1  0  0  0  0
  1  4  1  0  0  0  0
  1  5  1  0  0  0  0
  2  6  1  0  0  0  0
  2  7  1  0  0  0  0
  2  8  1  0  0  0  0
M  END
>  <Alias name>
1,1,1-Trichloroethane

>  <deltaH�(vap)>   kJ/mol
32.5

$$$$
Oxazole
  ChemBrain IXL

  8  8  0  0  0  0  0  0  0  0  1 V2000
    3.2789    2.8931   -0.2652 C   0  0  0  0  0  0  0  0  0  0  0  0
    2.7246    3.9025    0.1710 C   0  0  0  0  0  0  0  0  0  0  0  0
    4.5254    3.1397   -0.4517 N   0  0  0  0  0  0  0  0  0  0  0  0
    4.7963    4.2581   -0.1560 C   0  0  0  0  0  0  0  0  0  0  0  0
    3.6505    4.8949    0.2881 O   0  0  0  0  0  0  0  0  0  0  0  0
    2.7840    1.9517   -0.4577 H   0  0  0  0  0  0  0  0  0  0  0  0
    1.6467    3.9640    0.4190 H   0  0  0  0  0  0  0  0  0  0  0  0
    5.8068    4.7025   -0.2299 H   0  0  0  0  0  0  0  0  0  0  0  0
  1  2  2  0  0  0  0
  1  3  1  0  0  0  0
  3  4  2  0  0  0  0
  4  5  1  0  0  0  0
  5  2  1  0  0  0  0
  1  6  1  0  0  0  0
  2  7  1  0  0  0  0
  4  8  1  0  0  0  0
M  END
>  <Alias name>
Oxazole

>  <deltaH�(vap)>   kJ/mol
32.5

$$$$
1,1,1,3,3,3-Hexafluoro-2-methoxypropane
  ChemBrain IXL

 15 14  0  0  0  0  0  0  0  0  1 V2000
    4.8572    2.5340    0.1305 C   0  0  0  0  0  0  0  0  0  0  0  0
    4.4759    2.1812   -1.1265 F   0  0  0  0  0  0  0  0  0  0  0  0
    6.0927    2.0274    0.3884 F   0  0  0  0  0  0  0  0  0  0  0  0
    3.9667    2.0373    1.0304 F   0  0  0  0  0  0  0  0  0  0  0  0
    5.9345    4.6304   -0.7509 C   0  0  0  0  0  0  0  0  0  0  0  0
    5.9721    5.9862   -0.6505 F   0  0  0  0  0  0  0  0  0  0  0  0
    7.1615    4.1202   -0.4618 F   0  0  0  0  0  0  0  0  0  0  0  0
    5.5843    4.2791   -2.0173 F   0  0  0  0  0  0  0  0  0  0  0  0
    4.8982    4.0703    0.2426 C   0  0  0  0  0  0  0  0  0  0  0  0
    3.5715    4.6201   -0.0713 O   0  0  0  0  0  0  0  0  0  0  0  0
    2.4994    4.2213    0.8521 C   0  0  0  0  0  0  0  0  0  0  0  0
    5.1761    4.3514    1.2509 H   0  0  0  0  0  0  0  0  0  0  0  0
    2.3904    3.1440    0.8350 H   0  0  0  0  0  0  0  0  0  0  0  0
    2.7491    4.5430    1.8556 H   0  0  0  0  0  0  0  0  0  0  0  0
    1.5689    4.6832    0.5460 H   0  0  0  0  0  0  0  0  0  0  0  0
  1  2  1  0  0  0  0
  1  3  1  0  0  0  0
  1  4  1  0  0  0  0
  5  6  1  0  0  0  0
  5  7  1  0  0  0  0
  5  8  1  0  0  0  0
  5  9  1  0  0  0  0
  9  1  1  0  0  0  0
  9 10  1  0  0  0  0
 10 11  1  0  0  0  0
  9 12  1  0  0  0  0
 11 13  1  0  0  0  0
 11 14  1  0  0  0  0
 11 15  1  0  0  0  0
M  END
>  <Alias name>
1,1,1,3,3,3-Hexafluoro-2-methoxypropane

>  <deltaH�(vap)>   kJ/mol
32.6

$$$$
1-Methylcyclopentene
  ChemBrain IXL

 16 16  0  0  0  0  0  0  0  0  1 V2000
    3.6627    4.6731    0.4294 C   0  0  0  0  0  0  0  0  0  0  0  0
    2.2651    4.5848    0.2000 C   0  0  0  0  0  0  0  0  0  0  0  0
    2.0555    3.1185   -0.2248 C   0  0  0  0  0  0  0  0  0  0  0  0
    3.4891    2.5458   -0.3331 C   0  0  0  0  0  0  0  0  0  0  0  0
    4.3094    3.6041    0.1556 C   0  0  0  0  0  0  0  0  0  0  0  0
    5.8150    3.4898    0.3425 C   0  0  0  0  0  0  0  0  0  0  0  0
    4.1499    5.5750    0.8093 H   0  0  0  0  0  0  0  0  0  0  0  0
    1.9792    5.2598   -0.5961 H   0  0  0  0  0  0  0  0  0  0  0  0
    1.7210    4.8101    1.1058 H   0  0  0  0  0  0  0  0  0  0  0  0
    1.5522    3.0678   -1.1722 H   0  0  0  0  0  0  0  0  0  0  0  0
    1.5022    2.5909    0.5335 H   0  0  0  0  0  0  0  0  0  0  0  0
    3.6019    1.6647    0.2804 H   0  0  0  0  0  0  0  0  0  0  0  0
    3.7372    2.3302   -1.3639 H   0  0  0  0  0  0  0  0  0  0  0  0
    6.3201    4.2031   -0.3053 H   0  0  0  0  0  0  0  0  0  0  0  0
    6.1399    2.4873    0.0928 H   0  0  0  0  0  0  0  0  0  0  0  0
    6.0724    3.7035    1.3776 H   0  0  0  0  0  0  0  0  0  0  0  0
  1  2  1  0  0  0  0
  2  3  1  0  0  0  0
  3  4  1  0  0  0  0
  4  5  1  0  0  0  0
  5  1  2  0  0  0  0
  5  6  1  0  0  0  0
  1  7  1  0  0  0  0
  2  8  1  0  0  0  0
  2  9  1  0  0  0  0
  3 10  1  0  0  0  0
  3 11  1  0  0  0  0
  4 12  1  0  0  0  0
  4 13  1  0  0  0  0
  6 14  1  0  0  0  0
  6 15  1  0  0  0  0
  6 16  1  0  0  0  0
M  END
>  <Alias name>
1-Methylcyclopentene

>  <deltaH�(vap)>   kJ/mol
32.6

$$$$
2,3-Dimethyl-2-butene
  ChemBrain IXL

 18 17  0  0  0  0  0  0  0  0  1 V2000
    2.2008    3.1847   -0.1295 C   0  0  0  0  0  0  0  0  0  0  0  0
    3.4247    4.0073   -0.0038 C   0  0  0  0  0  0  0  0  0  0  0  0
    4.6234    3.4202    0.0259 C   0  0  0  0  0  0  0  0  0  0  0  0
    4.7283    1.9469   -0.0668 C   0  0  0  0  0  0  0  0  0  0  0  0
    5.8473    4.2428    0.1516 C   0  0  0  0  0  0  0  0  0  0  0  0
    3.3198    5.4806    0.0890 C   0  0  0  0  0  0  0  0  0  0  0  0
    2.4701    2.1358   -0.1382 H   0  0  0  0  0  0  0  0  0  0  0  0
    1.5454    3.3821    0.7098 H   0  0  0  0  0  0  0  0  0  0  0  0
    1.6913    3.4343   -1.0519 H   0  0  0  0  0  0  0  0  0  0  0  0
    5.7673    1.6530    0.0163 H   0  0  0  0  0  0  0  0  0  0  0  0
    4.1595    1.4932    0.7354 H   0  0  0  0  0  0  0  0  0  0  0  0
    4.3347    1.6162   -1.0201 H   0  0  0  0  0  0  0  0  0  0  0  0
    5.5780    5.2917    0.1596 H   0  0  0  0  0  0  0  0  0  0  0  0
    6.5030    4.0448   -0.6872 H   0  0  0  0  0  0  0  0  0  0  0  0
    6.3564    3.9937    1.0745 H   0  0  0  0  0  0  0  0  0  0  0  0
    2.2805    5.7743    0.0088 H   0  0  0  0  0  0  0  0  0  0  0  0
    3.8862    5.9342   -0.7150 H   0  0  0  0  0  0  0  0  0  0  0  0
    3.7161    5.8115    1.0410 H   0  0  0  0  0  0  0  0  0  0  0  0
  1  2  1  0  0  0  0
  2  3  2  0  0  0  0
  3  4  1  0  0  0  0
  3  5  1  0  0  0  0
  2  6  1  0  0  0  0
  1  7  1  0  0  0  0
  1  8  1  0  0  0  0
  1  9  1  0  0  0  0
  4 10  1  0  0  0  0
  4 11  1  0  0  0  0
  4 12  1  0  0  0  0
  5 13  1  0  0  0  0
  5 14  1  0  0  0  0
  5 15  1  0  0  0  0
  6 16  1  0  0  0  0
  6 17  1  0  0  0  0
  6 18  1  0  0  0  0
M  END
>  <Alias name>
2,3-Dimethyl-2-butene

>  <deltaH�(vap)>   kJ/mol
32.6

$$$$
cis-4,4-Dimethyl-2-pentene
  ChemBrain IXL

 21 20  0  0  0  0  0  0  0  0  1 V2000
    3.7117    5.4311   -1.2281 C   0  0  0  0  0  0  0  0  0  0  0  0
    4.8458    4.7778   -0.9648 C   0  0  0  0  0  0  0  0  0  0  0  0
    4.8207    3.5625   -0.1205 C   0  0  0  0  0  0  0  0  0  0  0  0
    6.2609    3.1798    0.2719 C   0  0  0  0  0  0  0  0  0  0  0  0
    3.9974    3.8383    1.1526 C   0  0  0  0  0  0  0  0  0  0  0  0
    4.1775    2.4039   -0.9071 C   0  0  0  0  0  0  0  0  0  0  0  0
    2.4296    4.9409   -0.6747 C   0  0  0  0  0  0  0  0  0  0  0  0
    3.7300    6.3199   -1.8468 H   0  0  0  0  0  0  0  0  0  0  0  0
    5.7841    5.1372   -1.3689 H   0  0  0  0  0  0  0  0  0  0  0  0
    6.7074    3.9876    0.8385 H   0  0  0  0  0  0  0  0  0  0  0  0
    6.8437    3.0016   -0.6233 H   0  0  0  0  0  0  0  0  0  0  0  0
    6.2437    2.2813    0.8763 H   0  0  0  0  0  0  0  0  0  0  0  0
    4.0871    2.9978    1.8296 H   0  0  0  0  0  0  0  0  0  0  0  0
    4.3697    4.7329    1.6364 H   0  0  0  0  0  0  0  0  0  0  0  0
    2.9570    3.9782    0.8865 H   0  0  0  0  0  0  0  0  0  0  0  0
    4.2202    1.4981   -0.3149 H   0  0  0  0  0  0  0  0  0  0  0  0
    3.1443    2.6448   -1.1244 H   0  0  0  0  0  0  0  0  0  0  0  0
    4.7162    2.2545   -1.8347 H   0  0  0  0  0  0  0  0  0  0  0  0
    2.4401    3.8584   -0.6439 H   0  0  0  0  0  0  0  0  0  0  0  0
    2.2970    5.3293    0.3275 H   0  0  0  0  0  0  0  0  0  0  0  0
    1.6136    5.2762   -1.3028 H   0  0  0  0  0  0  0  0  0  0  0  0
  1  2  2  0  0  0  0
  2  3  1  0  0  0  0
  3  4  1  0  0  0  0
  3  5  1  0  0  0  0
  3  6  1  0  0  0  0
  1  7  1  0  0  0  0
  1  8  1  0  0  0  0
  2  9  1  0  0  0  0
  4 10  1  0  0  0  0
  4 11  1  0  0  0  0
  4 12  1  0  0  0  0
  5 13  1  0  0  0  0
  5 14  1  0  0  0  0
  5 15  1  0  0  0  0
  6 16  1  0  0  0  0
  6 17  1  0  0  0  0
  6 18  1  0  0  0  0
  7 19  1  0  0  0  0
  7 20  1  0  0  0  0
  7 21  1  0  0  0  0
M  END
>  <Alias name>
cis-4,4-Dimethyl-2-pentene

>  <deltaH�(vap)>   kJ/mol
32.6

$$$$
Enflurane
  ChemBrain IXL

 12 11  0  0  0  0  0  0  0  0  1 V2000
    3.7416    2.8369   -0.4059 C   0  0  0  0  0  0  0  0  0  0  0  0
    5.1877    2.7789   -0.9372 C   0  0  0  0  0  0  0  0  0  0  0  0
    3.5551    4.0718    0.3748 O   0  0  0  0  0  0  0  0  0  0  0  0
    2.8733    2.8263   -1.4533 F   0  0  0  0  0  0  0  0  0  0  0  0
    3.5075    1.7570    0.3879 F   0  0  0  0  0  0  0  0  0  0  0  0
    6.0561    2.7883    0.1096 F   0  0  0  0  0  0  0  0  0  0  0  0
    5.4967    4.1945   -1.9787 Cl  0  0  0  0  0  0  0  0  0  0  0  0
    2.2064    4.2635    0.9325 C   0  0  0  0  0  0  0  0  0  0  0  0
    2.1610    5.4396    1.6134 F   0  0  0  0  0  0  0  0  0  0  0  0
    1.9141    3.2390    1.7782 F   0  0  0  0  0  0  0  0  0  0  0  0
    5.3249    1.8713   -1.5119 H   0  0  0  0  0  0  0  0  0  0  0  0
    1.4824    4.2847    0.1272 H   0  0  0  0  0  0  0  0  0  0  0  0
  1  2  1  0  0  0  0
  1  3  1  0  0  0  0
  1  4  1  0  0  0  0
  1  5  1  0  0  0  0
  2  6  1  0  0  0  0
  2  7  1  0  0  0  0
  3  8  1  0  0  0  0
  8  9  1  0  0  0  0
  8 10  1  0  0  0  0
  2 11  1  0  0  0  0
  8 12  1  0  0  0  0
M  END
>  <Alias name>
1-Chloro-1,2,2-trifluoro-2-(difluoromethoxy)ethane

>  <deltaH�(vap)>   kJ/mol
32.6

$$$$
n-Butylmethylether
  ChemBrain IXL

 18 17  0  0  0  0  0  0  0  0  1 V2000
    2.2425    3.4685    1.8239 C   0  0  0  0  0  0  0  0  0  0  0  0
    3.3918    3.2756    0.9277 O   0  0  0  0  0  0  0  0  0  0  0  0
    4.0429    4.5140    0.4765 C   0  0  0  0  0  0  0  0  0  0  0  0
    5.2234    4.1651   -0.4503 C   0  0  0  0  0  0  0  0  0  0  0  0
    5.9064    5.4631   -0.9236 C   0  0  0  0  0  0  0  0  0  0  0  0
    7.0869    5.1142   -1.8505 C   0  0  0  0  0  0  0  0  0  0  0  0
    1.8338    2.5042    2.0993 H   0  0  0  0  0  0  0  0  0  0  0  0
    2.5640    3.9923    2.7157 H   0  0  0  0  0  0  0  0  0  0  0  0
    1.4831    4.0510    1.3170 H   0  0  0  0  0  0  0  0  0  0  0  0
    3.3275    5.1220   -0.0634 H   0  0  0  0  0  0  0  0  0  0  0  0
    4.4084    5.0634    1.3353 H   0  0  0  0  0  0  0  0  0  0  0  0
    5.9386    3.5570    0.0896 H   0  0  0  0  0  0  0  0  0  0  0  0
    4.8579    3.6156   -1.3090 H   0  0  0  0  0  0  0  0  0  0  0  0
    5.1911    6.0712   -1.4635 H   0  0  0  0  0  0  0  0  0  0  0  0
    6.2719    6.0126   -0.0649 H   0  0  0  0  0  0  0  0  0  0  0  0
    7.5666    6.0264   -2.1830 H   0  0  0  0  0  0  0  0  0  0  0  0
    6.7215    4.5649   -2.7094 H   0  0  0  0  0  0  0  0  0  0  0  0
    7.8023    4.5062   -1.3107 H   0  0  0  0  0  0  0  0  0  0  0  0
  1  2  1  0  0  0  0
  2  3  1  0  0  0  0
  3  4  1  0  0  0  0
  4  5  1  0  0  0  0
  5  6  1  0  0  0  0
  1  7  1  0  0  0  0
  1  8  1  0  0  0  0
  1  9  1  0  0  0  0
  3 10  1  0  0  0  0
  3 11  1  0  0  0  0
  4 12  1  0  0  0  0
  4 13  1  0  0  0  0
  5 14  1  0  0  0  0
  5 15  1  0  0  0  0
  6 16  1  0  0  0  0
  6 17  1  0  0  0  0
  6 18  1  0  0  0  0
M  END
>  <Alias name>
n-Butyl methyl ether

>  <deltaH�(vap)>   kJ/mol
32.6

$$$$
2,4-Dimethylpentane
  ChemBrain IXL

 23 22  0  0  0  0  0  0  0  0  1 V2000
    2.3178    4.5811    1.9088 C   0  0  0  0  0  0  0  0  0  0  0  0
    3.3874    3.8256    1.0897 C   0  0  0  0  0  0  0  0  0  0  0  0
    3.8793    4.7398   -0.0782 C   0  0  0  0  0  0  0  0  0  0  0  0
    4.9692    4.0175   -0.9339 C   0  0  0  0  0  0  0  0  0  0  0  0
    6.1934    3.6635   -0.0544 C   0  0  0  0  0  0  0  0  0  0  0  0
    2.7685    2.5229    0.5262 C   0  0  0  0  0  0  0  0  0  0  0  0
    5.4203    4.9546   -2.0758 C   0  0  0  0  0  0  0  0  0  0  0  0
    1.4856    4.8349    1.2681 H   0  0  0  0  0  0  0  0  0  0  0  0
    1.9721    3.9521    2.7157 H   0  0  0  0  0  0  0  0  0  0  0  0
    2.7474    5.4850    2.3159 H   0  0  0  0  0  0  0  0  0  0  0  0
    4.2158    3.5804    1.7329 H   0  0  0  0  0  0  0  0  0  0  0  0
    4.2958    5.6485    0.3341 H   0  0  0  0  0  0  0  0  0  0  0  0
    3.0394    4.9899   -0.7115 H   0  0  0  0  0  0  0  0  0  0  0  0
    4.5596    3.1164   -1.3584 H   0  0  0  0  0  0  0  0  0  0  0  0
    5.9029    2.9568    0.7055 H   0  0  0  0  0  0  0  0  0  0  0  0
    6.5731    4.5605    0.4130 H   0  0  0  0  0  0  0  0  0  0  0  0
    6.9637    3.2268   -0.6724 H   0  0  0  0  0  0  0  0  0  0  0  0
    3.5247    1.9550    0.0095 H   0  0  0  0  0  0  0  0  0  0  0  0
    1.9708    2.7697   -0.1593 H   0  0  0  0  0  0  0  0  0  0  0  0
    2.3731    1.9333    1.3400 H   0  0  0  0  0  0  0  0  0  0  0  0
    5.8277    5.8634   -1.6569 H   0  0  0  0  0  0  0  0  0  0  0  0
    4.5727    5.1948   -2.7011 H   0  0  0  0  0  0  0  0  0  0  0  0
    6.1762    4.4611   -2.6686 H   0  0  0  0  0  0  0  0  0  0  0  0
  1  2  1  0  0  0  0
  2  3  1  0  0  0  0
  3  4  1  0  0  0  0
  4  5  1  0  0  0  0
  2  6  1  0  0  0  0
  4  7  1  0  0  0  0
  1  8  1  0  0  0  0
  1  9  1  0  0  0  0
  1 10  1  0  0  0  0
  2 11  1  0  0  0  0
  3 12  1  0  0  0  0
  3 13  1  0  0  0  0
  4 14  1  0  0  0  0
  5 15  1  0  0  0  0
  5 16  1  0  0  0  0
  5 17  1  0  0  0  0
  6 18  1  0  0  0  0
  6 19  1  0  0  0  0
  6 20  1  0  0  0  0
  7 21  1  0  0  0  0
  7 22  1  0  0  0  0
  7 23  1  0  0  0  0
M  END
>  <Alias name>
2,4-Dimethylpentane

>  <deltaH�(vap)>   kJ/mol
32.7

$$$$
Diisopropylether
  ChemBrain IXL

 21 20  0  0  0  0  0  0  0  0  1 V2000
    3.5052    4.0557   -0.2028 C   0  0  0  0  0  0  0  0  0  0  0  0
    4.6596    4.8905    0.1598 O   0  0  0  0  0  0  0  0  0  0  0  0
    5.7292    4.1902    0.8854 C   0  0  0  0  0  0  0  0  0  0  0  0
    2.3323    4.9589   -0.6307 C   0  0  0  0  0  0  0  0  0  0  0  0
    3.8900    3.1260   -1.3700 C   0  0  0  0  0  0  0  0  0  0  0  0
    6.6925    5.2227    1.5025 C   0  0  0  0  0  0  0  0  0  0  0  0
    6.5042    3.2840   -0.0908 C   0  0  0  0  0  0  0  0  0  0  0  0
    3.2095    3.4609    0.6488 H   0  0  0  0  0  0  0  0  0  0  0  0
    5.2968    3.5873    1.6702 H   0  0  0  0  0  0  0  0  0  0  0  0
    2.6352    5.5693   -1.4686 H   0  0  0  0  0  0  0  0  0  0  0  0
    2.0484    5.5953    0.1944 H   0  0  0  0  0  0  0  0  0  0  0  0
    1.4914    4.3451   -0.9178 H   0  0  0  0  0  0  0  0  0  0  0  0
    4.6359    2.4196   -1.0367 H   0  0  0  0  0  0  0  0  0  0  0  0
    3.0144    2.5920   -1.7086 H   0  0  0  0  0  0  0  0  0  0  0  0
    4.2893    3.7147   -2.1826 H   0  0  0  0  0  0  0  0  0  0  0  0
    7.1082    5.8399    0.7198 H   0  0  0  0  0  0  0  0  0  0  0  0
    7.4903    4.7081    2.0172 H   0  0  0  0  0  0  0  0  0  0  0  0
    6.1539    5.8438    2.2029 H   0  0  0  0  0  0  0  0  0  0  0  0
    6.8433    3.8690   -0.9329 H   0  0  0  0  0  0  0  0  0  0  0  0
    7.3559    2.8547    0.4157 H   0  0  0  0  0  0  0  0  0  0  0  0
    5.8563    2.4933   -0.4393 H   0  0  0  0  0  0  0  0  0  0  0  0
  1  2  1  0  0  0  0
  2  3  1  0  0  0  0
  1  4  1  0  0  0  0
  1  5  1  0  0  0  0
  3  6  1  0  0  0  0
  3  7  1  0  0  0  0
  1  8  1  0  0  0  0
  3  9  1  0  0  0  0
  4 10  1  0  0  0  0
  4 11  1  0  0  0  0
  4 12  1  0  0  0  0
  5 13  1  0  0  0  0
  5 14  1  0  0  0  0
  5 15  1  0  0  0  0
  6 16  1  0  0  0  0
  6 17  1  0  0  0  0
  6 18  1  0  0  0  0
  7 19  1  0  0  0  0
  7 20  1  0  0  0  0
  7 21  1  0  0  0  0
M  END
>  <Alias name>
Diisopropyl ether

>  <deltaH�(vap)>   kJ/mol
32.7

$$$$
1,1-Difluoro-1,2,2-trichloroethane
  ChemBrain IXL

  8  7  0  0  0  0  0  0  0  0  1 V2000
    1.5954    3.5783   -0.8433 Cl  0  0  0  0  0  0  0  0  0  0  0  0
    3.2085    4.0236   -0.2251 C   0  0  0  0  0  0  0  0  0  0  0  0
    3.8588    2.7971    0.4439 C   0  0  0  0  0  0  0  0  0  0  0  0
    5.4708    3.2431    1.0646 Cl  0  0  0  0  0  0  0  0  0  0  0  0
    3.9889    4.4444   -1.2563 F   0  0  0  0  0  0  0  0  0  0  0  0
    3.0840    5.0247    0.6870 F   0  0  0  0  0  0  0  0  0  0  0  0
    4.0247    1.4848   -0.7532 Cl  0  0  0  0  0  0  0  0  0  0  0  0
    3.2365    2.4610    1.2641 H   0  0  0  0  0  0  0  0  0  0  0  0
  1  2  1  0  0  0  0
  2  3  1  0  0  0  0
  3  4  1  0  0  0  0
  2  5  1  0  0  0  0
  2  6  1  0  0  0  0
  3  7  1  0  0  0  0
  3  8  1  0  0  0  0
M  END
>  <Alias name>
1,1-Difluoro-1,2,2-trichloroethane

>  <deltaH�(vap)>   kJ/mol
32.8

$$$$
trans-4,4-Dimethyl-2-pentene
  ChemBrain IXL

 21 20  0  0  0  0  0  0  0  0  1 V2000
    5.8024    4.3003   -0.7363 C   0  0  0  0  0  0  0  0  0  0  0  0
    4.7279    3.5817   -0.3986 C   0  0  0  0  0  0  0  0  0  0  0  0
    3.4688    4.2633   -0.0162 C   0  0  0  0  0  0  0  0  0  0  0  0
    2.9785    5.1360   -1.1898 C   0  0  0  0  0  0  0  0  0  0  0  0
    2.3968    3.2086    0.3220 C   0  0  0  0  0  0  0  0  0  0  0  0
    3.7197    5.1544    1.2176 C   0  0  0  0  0  0  0  0  0  0  0  0
    7.0599    3.6185   -1.1182 C   0  0  0  0  0  0  0  0  0  0  0  0
    5.7540    5.3821   -0.7308 H   0  0  0  0  0  0  0  0  0  0  0  0
    4.7772    2.4997   -0.4044 H   0  0  0  0  0  0  0  0  0  0  0  0
    3.7302    5.8788   -1.4263 H   0  0  0  0  0  0  0  0  0  0  0  0
    2.8039    4.5104   -2.0565 H   0  0  0  0  0  0  0  0  0  0  0  0
    2.0568    5.6314   -0.9107 H   0  0  0  0  0  0  0  0  0  0  0  0
    2.2201    2.5828   -0.5442 H   0  0  0  0  0  0  0  0  0  0  0  0
    2.7406    2.5957    1.1460 H   0  0  0  0  0  0  0  0  0  0  0  0
    1.4764    3.7061    0.6016 H   0  0  0  0  0  0  0  0  0  0  0  0
    2.7986    5.6498    1.4983 H   0  0  0  0  0  0  0  0  0  0  0  0
    4.0656    4.5418    2.0410 H   0  0  0  0  0  0  0  0  0  0  0  0
    4.4711    5.8973    0.9799 H   0  0  0  0  0  0  0  0  0  0  0  0
    7.6427    3.4118   -0.2293 H   0  0  0  0  0  0  0  0  0  0  0  0
    7.6291    4.2569   -1.7826 H   0  0  0  0  0  0  0  0  0  0  0  0
    6.8280    2.6883   -1.6223 H   0  0  0  0  0  0  0  0  0  0  0  0
  1  2  2  0  0  0  0
  2  3  1  0  0  0  0
  3  4  1  0  0  0  0
  3  5  1  0  0  0  0
  3  6  1  0  0  0  0
  1  7  1  0  0  0  0
  1  8  1  0  0  0  0
  2  9  1  0  0  0  0
  4 10  1  0  0  0  0
  4 11  1  0  0  0  0
  4 12  1  0  0  0  0
  5 13  1  0  0  0  0
  5 14  1  0  0  0  0
  5 15  1  0  0  0  0
  6 16  1  0  0  0  0
  6 17  1  0  0  0  0
  6 18  1  0  0  0  0
  7 19  1  0  0  0  0
  7 20  1  0  0  0  0
  7 21  1  0  0  0  0
M  END
>  <Alias name>
trans-4,4-Dimethyl-2-pentene

>  <deltaH�(vap)>   kJ/mol
32.8

$$$$
Tetramethylhydrazine
  ChemBrain IXL

 18 17  0  0  0  0  0  0  0  0  1 V2000
    4.7940    3.5820   -0.2963 N   0  0  0  0  0  0  0  0  0  0  0  0
    3.5610    4.1001    0.3018 N   0  0  0  0  0  0  0  0  0  0  0  0
    5.9583    4.2653    0.2960 C   0  0  0  0  0  0  0  0  0  0  0  0
    4.8987    2.1337   -0.0419 C   0  0  0  0  0  0  0  0  0  0  0  0
    2.3967    3.4169   -0.2904 C   0  0  0  0  0  0  0  0  0  0  0  0
    3.4563    5.5484    0.0475 C   0  0  0  0  0  0  0  0  0  0  0  0
    5.9002    5.3250    0.0915 H   0  0  0  0  0  0  0  0  0  0  0  0
    6.8679    3.8659   -0.1354 H   0  0  0  0  0  0  0  0  0  0  0  0
    5.9659    4.1036    1.3669 H   0  0  0  0  0  0  0  0  0  0  0  0
    5.8206    1.7589   -0.4694 H   0  0  0  0  0  0  0  0  0  0  0  0
    4.0605    1.6239   -0.4952 H   0  0  0  0  0  0  0  0  0  0  0  0
    4.8972    1.9535    1.0261 H   0  0  0  0  0  0  0  0  0  0  0  0
    2.4548    2.3572   -0.0860 H   0  0  0  0  0  0  0  0  0  0  0  0
    1.4871    3.8163    0.1410 H   0  0  0  0  0  0  0  0  0  0  0  0
    2.3891    3.5787   -1.3613 H   0  0  0  0  0  0  0  0  0  0  0  0
    2.5344    5.9232    0.4750 H   0  0  0  0  0  0  0  0  0  0  0  0
    4.2945    6.0582    0.5008 H   0  0  0  0  0  0  0  0  0  0  0  0
    3.4578    5.7287   -1.0205 H   0  0  0  0  0  0  0  0  0  0  0  0
  1  2  1  0  0  0  0
  1  3  1  0  0  0  0
  1  4  1  0  0  0  0
  2  5  1  0  0  0  0
  2  6  1  0  0  0  0
  3  7  1  0  0  0  0
  3  8  1  0  0  0  0
  3  9  1  0  0  0  0
  4 10  1  0  0  0  0
  4 11  1  0  0  0  0
  4 12  1  0  0  0  0
  5 13  1  0  0  0  0
  5 14  1  0  0  0  0
  5 15  1  0  0  0  0
  6 16  1  0  0  0  0
  6 17  1  0  0  0  0
  6 18  1  0  0  0  0
M  END
>  <Alias name>
Tetramethylhydrazine

>  <deltaH�(vap)>   kJ/mol
32.9

$$$$
1,1-Dimethylsilacyclobutane
  ChemBrain IXL

 18 18  0  0  0  0  0  0  0  0  1 V2000
    2.8195    3.1299   -0.4397 C   0  0  0  0  0  0  0  0  0  0  0  0
    2.2395    4.5151    0.1194 C   0  0  0  0  0  0  0  0  0  0  0  0
    3.6670    5.0157    0.6483 C   0  0  0  0  0  0  0  0  0  0  0  0
    4.5157    3.5483    0.0221 Si  0  0  0  0  0  0  0  0  0  0  0  0
    5.1344    2.4692    1.4106 C   0  0  0  0  0  0  0  0  0  0  0  0
    5.5723    3.9316   -1.4652 C   0  0  0  0  0  0  0  0  0  0  0  0
    2.6938    3.0393   -1.5115 H   0  0  0  0  0  0  0  0  0  0  0  0
    2.4543    2.2795    0.1226 H   0  0  0  0  0  0  0  0  0  0  0  0
    1.8777    5.1423   -0.6859 H   0  0  0  0  0  0  0  0  0  0  0  0
    1.5270    4.3721    0.9223 H   0  0  0  0  0  0  0  0  0  0  0  0
    3.7060    5.0644    1.7294 H   0  0  0  0  0  0  0  0  0  0  0  0
    3.9895    5.9225    0.1519 H   0  0  0  0  0  0  0  0  0  0  0  0
    6.0194    2.9149    1.8473 H   0  0  0  0  0  0  0  0  0  0  0  0
    5.3779    1.4875    1.0237 H   0  0  0  0  0  0  0  0  0  0  0  0
    4.3650    2.3783    2.1674 H   0  0  0  0  0  0  0  0  0  0  0  0
    6.4753    4.4370   -1.1459 H   0  0  0  0  0  0  0  0  0  0  0  0
    5.0216    4.5708   -2.1441 H   0  0  0  0  0  0  0  0  0  0  0  0
    5.8337    3.0096   -1.9695 H   0  0  0  0  0  0  0  0  0  0  0  0
  1  2  1  0  0  0  0
  2  3  1  0  0  0  0
  3  4  1  0  0  0  0
  4  1  1  0  0  0  0
  4  5  1  0  0  0  0
  4  6  1  0  0  0  0
  1  7  1  0  0  0  0
  1  8  1  0  0  0  0
  2  9  1  0  0  0  0
  2 10  1  0  0  0  0
  3 11  1  0  0  0  0
  3 12  1  0  0  0  0
  5 13  1  0  0  0  0
  5 14  1  0  0  0  0
  5 15  1  0  0  0  0
  6 16  1  0  0  0  0
  6 17  1  0  0  0  0
  6 18  1  0  0  0  0
M  END
>  <Alias name>
1,1-Dimethylsilacyclobutane

>  <deltaH�(vap)>   kJ/mol
33

$$$$
1,2-Difluoro-1,1,2-trichloroethane
  ChemBrain IXL

  8  7  0  0  0  0  0  0  0  0  1 V2000
    4.1285    3.8690    0.0236 C   0  0  0  0  0  0  0  0  0  0  0  0
    3.2018    2.8871   -0.7194 C   0  0  0  0  0  0  0  0  0  0  0  0
    3.9246    5.1287   -0.4466 F   0  0  0  0  0  0  0  0  0  0  0  0
    5.8289    3.4014   -0.2460 Cl  0  0  0  0  0  0  0  0  0  0  0  0
    3.7682    3.8206    1.7702 Cl  0  0  0  0  0  0  0  0  0  0  0  0
    3.4064    1.6273   -0.2499 F   0  0  0  0  0  0  0  0  0  0  0  0
    1.5013    3.3538   -0.4487 Cl  0  0  0  0  0  0  0  0  0  0  0  0
    3.4199    2.9171   -1.7798 H   0  0  0  0  0  0  0  0  0  0  0  0
  1  2  1  0  0  0  0
  1  3  1  0  0  0  0
  1  4  1  0  0  0  0
  1  5  1  0  0  0  0
  2  6  1  0  0  0  0
  2  7  1  0  0  0  0
  2  8  1  0  0  0  0
M  END
>  <Alias name>
1,2-Difluoro-1,1,2-trichloroethane

>  <deltaH�(vap)>   kJ/mol
33

$$$$
1-Ethoxy-1,1,2,2-tetrafluoroethane
  ChemBrain IXL

 15 14  0  0  0  0  0  0  0  0  1 V2000
    2.7254    4.5289    1.5046 C   0  0  0  0  0  0  0  0  0  0  0  0
    3.5417    3.7114    0.4848 C   0  0  0  0  0  0  0  0  0  0  0  0
    4.7682    4.4442    0.1387 O   0  0  0  0  0  0  0  0  0  0  0  0
    5.6420    3.7695   -0.8319 C   0  0  0  0  0  0  0  0  0  0  0  0
    6.8822    4.6437   -1.1010 C   0  0  0  0  0  0  0  0  0  0  0  0
    6.0346    2.5680   -0.3298 F   0  0  0  0  0  0  0  0  0  0  0  0
    4.9634    3.5751   -1.9943 F   0  0  0  0  0  0  0  0  0  0  0  0
    6.4896    5.8451   -1.6030 F   0  0  0  0  0  0  0  0  0  0  0  0
    7.5608    4.8380    0.0615 F   0  0  0  0  0  0  0  0  0  0  0  0
    1.8218    3.9891    1.7595 H   0  0  0  0  0  0  0  0  0  0  0  0
    3.3168    4.6852    2.3982 H   0  0  0  0  0  0  0  0  0  0  0  0
    2.4638    5.4870    1.0726 H   0  0  0  0  0  0  0  0  0  0  0  0
    2.9503    3.5551   -0.4089 H   0  0  0  0  0  0  0  0  0  0  0  0
    3.8033    2.7534    0.9167 H   0  0  0  0  0  0  0  0  0  0  0  0
    7.5260    4.1466   -1.8161 H   0  0  0  0  0  0  0  0  0  0  0  0
  1  2  1  0  0  0  0
  2  3  1  0  0  0  0
  3  4  1  0  0  0  0
  4  5  1  0  0  0  0
  4  6  1  0  0  0  0
  4  7  1  0  0  0  0
  5  8  1  0  0  0  0
  5  9  1  0  0  0  0
  1 10  1  0  0  0  0
  1 11  1  0  0  0  0
  1 12  1  0  0  0  0
  2 13  1  0  0  0  0
  2 14  1  0  0  0  0
  5 15  1  0  0  0  0
M  END
>  <Alias name>
1-Ethoxy-1,1,2,2-tetrafluoroethane

>  <deltaH�(vap)>   kJ/mol
33

$$$$
3,3-Dimethylpentane
  ChemBrain IXL

 23 22  0  0  0  0  0  0  0  0  1 V2000
    6.1602    2.2966   -0.0270 C   0  0  0  0  0  0  0  0  0  0  0  0
    5.5723    3.4011   -0.9369 C   0  0  0  0  0  0  0  0  0  0  0  0
    4.5624    4.2847   -0.1364 C   0  0  0  0  0  0  0  0  0  0  0  0
    3.3530    3.4003    0.3422 C   0  0  0  0  0  0  0  0  0  0  0  0
    2.2785    4.2690    1.0502 C   0  0  0  0  0  0  0  0  0  0  0  0
    4.0498    5.4199   -1.0610 C   0  0  0  0  0  0  0  0  0  0  0  0
    5.2862    4.9095    1.0907 C   0  0  0  0  0  0  0  0  0  0  0  0
    5.3728    1.6390    0.3016 H   0  0  0  0  0  0  0  0  0  0  0  0
    6.8925    1.7283   -0.5811 H   0  0  0  0  0  0  0  0  0  0  0  0
    6.6326    2.7510    0.8312 H   0  0  0  0  0  0  0  0  0  0  0  0
    6.3764    4.0233   -1.3033 H   0  0  0  0  0  0  0  0  0  0  0  0
    5.0653    2.9435   -1.7743 H   0  0  0  0  0  0  0  0  0  0  0  0
    3.7084    2.6508    1.0307 H   0  0  0  0  0  0  0  0  0  0  0  0
    2.9067    2.9143   -0.5135 H   0  0  0  0  0  0  0  0  0  0  0  0
    1.8848    4.9960    0.3599 H   0  0  0  0  0  0  0  0  0  0  0  0
    2.7171    4.7734    1.8950 H   0  0  0  0  0  0  0  0  0  0  0  0
    1.4758    3.6329    1.3925 H   0  0  0  0  0  0  0  0  0  0  0  0
    4.8906    5.9881   -1.4323 H   0  0  0  0  0  0  0  0  0  0  0  0
    3.3960    6.0726   -0.5058 H   0  0  0  0  0  0  0  0  0  0  0  0
    3.5104    4.9913   -1.8929 H   0  0  0  0  0  0  0  0  0  0  0  0
    4.6145    5.5759    1.6077 H   0  0  0  0  0  0  0  0  0  0  0  0
    6.1506    5.4643    0.7544 H   0  0  0  0  0  0  0  0  0  0  0  0
    5.6023    4.1255    1.7633 H   0  0  0  0  0  0  0  0  0  0  0  0
  1  2  1  0  0  0  0
  2  3  1  0  0  0  0
  3  4  1  0  0  0  0
  4  5  1  0  0  0  0
  3  6  1  0  0  0  0
  3  7  1  0  0  0  0
  1  8  1  0  0  0  0
  1  9  1  0  0  0  0
  1 10  1  0  0  0  0
  2 11  1  0  0  0  0
  2 12  1  0  0  0  0
  4 13  1  0  0  0  0
  4 14  1  0  0  0  0
  5 15  1  0  0  0  0
  5 16  1  0  0  0  0
  5 17  1  0  0  0  0
  6 18  1  0  0  0  0
  6 19  1  0  0  0  0
  6 20  1  0  0  0  0
  7 21  1  0  0  0  0
  7 22  1  0  0  0  0
  7 23  1  0  0  0  0
M  END
>  <Alias name>
3,3-Dimethylpentane

>  <deltaH�(vap)>   kJ/mol
33

$$$$
Acetonitrile
  ChemBrain IXL

  6  5  0  0  0  0  0  0  0  0  1 V2000
    3.6098    3.0346    0.5157 C   0  0  0  0  0  0  0  0  0  0  0  0
    4.6706    3.0273    0.9799 N   0  0  0  0  0  0  0  0  0  0  0  0
    2.1981    3.0444   -0.1021 C   0  0  0  0  0  0  0  0  0  0  0  0
    1.9062    2.0318   -0.3517 H   0  0  0  0  0  0  0  0  0  0  0  0
    1.4950    3.4574    0.6107 H   0  0  0  0  0  0  0  0  0  0  0  0
    2.2009    3.6509   -0.9993 H   0  0  0  0  0  0  0  0  0  0  0  0
  1  2  3  0  0  0  0
  1  3  1  0  0  0  0
  3  4  1  0  0  0  0
  3  5  1  0  0  0  0
  3  6  1  0  0  0  0
M  END
>  <Alias name>
Acetonitrile

>  <deltaH�(vap)>   kJ/mol
33

$$$$
Ethylisocyanide
  ChemBrain IXL

  9  8  0  0  0  0  0  0  0  0  1 V2000
    2.3410    3.7275    0.2046 C   0  0  0  0  0  0  0  0  0  0  0  0
    3.4804    2.7684   -0.1914 C   0  0  0  0  0  0  0  0  0  0  0  0
    4.6459    3.5479   -0.6329 N   0  3  0  0  0  0  0  0  0  0  0  0
    5.5576    4.1577   -0.9782 C   0  5  0  0  0  0  0  0  0  0  0  0
    1.4823    3.1532    0.5297 H   0  0  0  0  0  0  0  0  0  0  0  0
    2.6731    4.3687    1.0116 H   0  0  0  0  0  0  0  0  0  0  0  0
    2.0669    4.3345   -0.6494 H   0  0  0  0  0  0  0  0  0  0  0  0
    3.1483    2.1271   -0.9985 H   0  0  0  0  0  0  0  0  0  0  0  0
    3.7545    2.1614    0.6625 H   0  0  0  0  0  0  0  0  0  0  0  0
  1  2  1  0  0  0  0
  2  3  1  0  0  0  0
  3  4  3  0  0  0  0
  1  5  1  0  0  0  0
  1  6  1  0  0  0  0
  1  7  1  0  0  0  0
  2  8  1  0  0  0  0
  2  9  1  0  0  0  0
M  END
>  <Alias name>
Ethyl isonitrile

>  <deltaH�(vap)>   kJ/mol
33

$$$$
1,2-Dimethylsilacyclobutane
  ChemBrain IXL

 18 18  0  0  0  0  0  0  0  0  1 V2000
    2.9166    3.1625   -0.4783 C   0  0  0  0  0  0  0  0  0  0  0  0
    2.2888    4.4106    0.2982 C   0  0  0  0  0  0  0  0  0  0  0  0
    3.7183    5.0507    0.6327 C   0  0  0  0  0  0  0  0  0  0  0  0
    4.6134    3.6474   -0.0813 Si  0  0  0  0  0  0  0  0  0  0  0  0
    2.6615    3.2549   -1.9954 C   0  0  0  0  0  0  0  0  0  0  0  0
    5.3839    2.5521    1.2159 C   0  0  0  0  0  0  0  0  0  0  0  0
    5.3463    4.0558   -1.3004 H   0  0  0  0  0  0  0  0  0  0  0  0
    2.6379    2.2036   -0.0595 H   0  0  0  0  0  0  0  0  0  0  0  0
    1.6723    5.0417   -0.3298 H   0  0  0  0  0  0  0  0  0  0  0  0
    1.7906    4.0883    1.2040 H   0  0  0  0  0  0  0  0  0  0  0  0
    3.8813    5.1426    1.6993 H   0  0  0  0  0  0  0  0  0  0  0  0
    3.8984    5.9622    0.0764 H   0  0  0  0  0  0  0  0  0  0  0  0
    3.2328    2.4888   -2.5049 H   0  0  0  0  0  0  0  0  0  0  0  0
    1.6068    3.1104   -2.1934 H   0  0  0  0  0  0  0  0  0  0  0  0
    2.9657    4.2306   -2.3541 H   0  0  0  0  0  0  0  0  0  0  0  0
    6.2680    3.0331    1.6156 H   0  0  0  0  0  0  0  0  0  0  0  0
    5.6586    1.6039    0.7708 H   0  0  0  0  0  0  0  0  0  0  0  0
    4.6723    2.3834    2.0146 H   0  0  0  0  0  0  0  0  0  0  0  0
  1  2  1  0  0  0  0
  2  3  1  0  0  0  0
  3  4  1  0  0  0  0
  4  1  1  0  0  0  0
  1  5  1  0  0  0  0
  4  6  1  0  0  0  0
  4  7  1  0  0  0  0
  1  8  1  0  0  0  0
  2  9  1  0  0  0  0
  2 10  1  0  0  0  0
  3 11  1  0  0  0  0
  3 12  1  0  0  0  0
  5 13  1  0  0  0  0
  5 14  1  0  0  0  0
  5 15  1  0  0  0  0
  6 16  1  0  0  0  0
  6 17  1  0  0  0  0
  6 18  1  0  0  0  0
M  END
>  <Alias name>
1,2-Dimethylsilacyclobutane

>  <deltaH�(vap)>   kJ/mol
33.1

$$$$
1-Methyl-1-vinylsilacyclobutane
  ChemBrain IXL

 19 19  0  0  0  0  0  0  0  0  1 V2000
    3.9637    3.7397    0.2336 Si  0  0  0  0  0  0  0  0  0  0  0  0
    4.6821    2.7494   -1.1734 C   0  0  0  0  0  0  0  0  0  0  0  0
    5.7947    3.1655   -1.7826 C   0  0  0  0  0  0  0  0  0  0  0  0
    3.8525    5.4598   -0.3326 C   0  0  0  0  0  0  0  0  0  0  0  0
    4.9669    5.9615    0.6925 C   0  0  0  0  0  0  0  0  0  0  0  0
    5.1520    4.5235    1.3582 C   0  0  0  0  0  0  0  0  0  0  0  0
    2.3155    3.3480    1.0121 C   0  0  0  0  0  0  0  0  0  0  0  0
    4.1968    1.8367   -1.4964 H   0  0  0  0  0  0  0  0  0  0  0  0
    6.2801    4.0782   -1.4595 H   0  0  0  0  0  0  0  0  0  0  0  0
    6.2120    2.5903   -2.5997 H   0  0  0  0  0  0  0  0  0  0  0  0
    2.8806    5.8853   -0.1155 H   0  0  0  0  0  0  0  0  0  0  0  0
    4.1659    5.5758   -1.3627 H   0  0  0  0  0  0  0  0  0  0  0  0
    4.5857    6.6952    1.3918 H   0  0  0  0  0  0  0  0  0  0  0  0
    5.8654    6.2715    0.1736 H   0  0  0  0  0  0  0  0  0  0  0  0
    4.8006    4.5019    2.3823 H   0  0  0  0  0  0  0  0  0  0  0  0
    6.1569    4.1417    1.2273 H   0  0  0  0  0  0  0  0  0  0  0  0
    2.1208    2.2859    0.9301 H   0  0  0  0  0  0  0  0  0  0  0  0
    2.3332    3.6321    2.0570 H   0  0  0  0  0  0  0  0  0  0  0  0
    1.5351    3.8986    0.5016 H   0  0  0  0  0  0  0  0  0  0  0  0
  1  2  1  0  0  0  0
  2  3  2  0  0  0  0
  1  4  1  0  0  0  0
  4  5  1  0  0  0  0
  1  6  1  0  0  0  0
  5  6  1  0  0  0  0
  1  7  1  0  0  0  0
  2  8  1  0  0  0  0
  3  9  1  0  0  0  0
  3 10  1  0  0  0  0
  4 11  1  0  0  0  0
  4 12  1  0  0  0  0
  5 13  1  0  0  0  0
  5 14  1  0  0  0  0
  6 15  1  0  0  0  0
  6 16  1  0  0  0  0
  7 17  1  0  0  0  0
  7 18  1  0  0  0  0
  7 19  1  0  0  0  0
M  END
>  <Alias name>
1-Methyl-1-vinylsilacyclobutane

>  <deltaH�(vap)>   kJ/mol
33.1

$$$$
2,4-Dimethyl-1-pentene
  ChemBrain IXL

 21 20  0  0  0  0  0  0  0  0  1 V2000
    4.7858    3.4359    0.6442 C   0  0  0  0  0  0  0  0  0  0  0  0
    5.8951    4.3632    0.1057 C   0  0  0  0  0  0  0  0  0  0  0  0
    7.2533    3.6401    0.1890 C   0  0  0  0  0  0  0  0  0  0  0  0
    3.4790    4.1308    0.5708 C   0  0  0  0  0  0  0  0  0  0  0  0
    2.4325    3.5268    0.0022 C   0  0  0  0  0  0  0  0  0  0  0  0
    3.3328    5.4951    1.1278 C   0  0  0  0  0  0  0  0  0  0  0  0
    5.5960    4.7268   -1.3630 C   0  0  0  0  0  0  0  0  0  0  0  0
    4.9995    3.1785    1.6741 H   0  0  0  0  0  0  0  0  0  0  0  0
    4.7489    2.5330    0.0469 H   0  0  0  0  0  0  0  0  0  0  0  0
    5.9307    5.2670    0.7011 H   0  0  0  0  0  0  0  0  0  0  0  0
    8.0326    4.2911   -0.1873 H   0  0  0  0  0  0  0  0  0  0  0  0
    7.2185    2.7365   -0.4071 H   0  0  0  0  0  0  0  0  0  0  0  0
    7.4634    3.3843    1.2202 H   0  0  0  0  0  0  0  0  0  0  0  0
    2.5386    2.5290   -0.4054 H   0  0  0  0  0  0  0  0  0  0  0  0
    1.4774    4.0347   -0.0515 H   0  0  0  0  0  0  0  0  0  0  0  0
    2.3200    5.6325    1.4861 H   0  0  0  0  0  0  0  0  0  0  0  0
    3.5447    6.2246    0.3559 H   0  0  0  0  0  0  0  0  0  0  0  0
    4.0269    5.6263    1.9486 H   0  0  0  0  0  0  0  0  0  0  0  0
    4.6430    5.2376   -1.4219 H   0  0  0  0  0  0  0  0  0  0  0  0
    6.3768    5.3754   -1.7403 H   0  0  0  0  0  0  0  0  0  0  0  0
    5.5585    3.8229   -1.9583 H   0  0  0  0  0  0  0  0  0  0  0  0
  1  2  1  0  0  0  0
  2  3  1  0  0  0  0
  1  4  1  0  0  0  0
  4  5  2  0  0  0  0
  4  6  1  0  0  0  0
  2  7  1  0  0  0  0
  1  8  1  0  0  0  0
  1  9  1  0  0  0  0
  2 10  1  0  0  0  0
  3 11  1  0  0  0  0
  3 12  1  0  0  0  0
  3 13  1  0  0  0  0
  5 14  1  0  0  0  0
  5 15  1  0  0  0  0
  6 16  1  0  0  0  0
  6 17  1  0  0  0  0
  6 18  1  0  0  0  0
  7 19  1  0  0  0  0
  7 20  1  0  0  0  0
  7 21  1  0  0  0  0
M  END
>  <Alias name>
2,4-Dimethyl-1-pentene

>  <deltaH�(vap)>   kJ/mol
33.1

$$$$
Bis(dimethylamino)methane
  ChemBrain IXL

 21 20  0  0  0  0  0  0  0  0  1 V2000
    3.5545    4.5044    0.0000 N   0  0  0  0  0  0  0  0  0  0  0  0
    4.7526    4.3962   -0.8491 C   0  0  0  0  0  0  0  0  0  0  0  0
    3.4434    3.3071    0.8483 C   0  0  0  0  0  0  0  0  0  0  0  0
    2.3588    4.6168   -0.8499 C   0  0  0  0  0  0  0  0  0  0  0  0
    5.9504    4.2864    0.0005 N   0  0  0  0  0  0  0  0  0  0  0  0
    6.0633    5.4839    0.8489 C   0  0  0  0  0  0  0  0  0  0  0  0
    7.1461    4.1723   -0.8492 C   0  0  0  0  0  0  0  0  0  0  0  0
    4.8328    5.2773   -1.4741 H   0  0  0  0  0  0  0  0  0  0  0  0
    4.6725    3.5158   -1.4753 H   0  0  0  0  0  0  0  0  0  0  0  0
    4.3235    3.2252    1.4742 H   0  0  0  0  0  0  0  0  0  0  0  0
    2.5625    3.3878    1.4732 H   0  0  0  0  0  0  0  0  0  0  0  0
    3.3624    2.4268    0.2222 H   0  0  0  0  0  0  0  0  0  0  0  0
    2.2773    3.7374   -1.4772 H   0  0  0  0  0  0  0  0  0  0  0  0
    1.4779    4.6973   -0.2250 H   0  0  0  0  0  0  0  0  0  0  0  0
    2.4406    5.4986   -1.4734 H   0  0  0  0  0  0  0  0  0  0  0  0
    5.1833    5.5672    1.4747 H   0  0  0  0  0  0  0  0  0  0  0  0
    6.1457    6.3640    0.2228 H   0  0  0  0  0  0  0  0  0  0  0  0
    6.9441    5.4018    1.4739 H   0  0  0  0  0  0  0  0  0  0  0  0
    7.2289    5.0515   -1.4765 H   0  0  0  0  0  0  0  0  0  0  0  0
    7.0631    3.2906   -1.4727 H   0  0  0  0  0  0  0  0  0  0  0  0
    8.0267    4.0906   -0.2241 H   0  0  0  0  0  0  0  0  0  0  0  0
  1  2  1  0  0  0  0
  1  3  1  0  0  0  0
  1  4  1  0  0  0  0
  2  5  1  0  0  0  0
  5  6  1  0  0  0  0
  5  7  1  0  0  0  0
  2  8  1  0  0  0  0
  2  9  1  0  0  0  0
  3 10  1  0  0  0  0
  3 11  1  0  0  0  0
  3 12  1  0  0  0  0
  4 13  1  0  0  0  0
  4 14  1  0  0  0  0
  4 15  1  0  0  0  0
  6 16  1  0  0  0  0
  6 17  1  0  0  0  0
  6 18  1  0  0  0  0
  7 19  1  0  0  0  0
  7 20  1  0  0  0  0
  7 21  1  0  0  0  0
M  END
>  <Alias name>
Bis(dimethylamino)methane

>  <deltaH�(vap)>   kJ/mol
33.1

$$$$
Cyclohexane
  ChemBrain IXL

 18 18  0  0  0  0  0  0  0  0  1 V2000
    2.8888    2.9404   -0.6190 C   0  0  0  0  0  0  0  0  0  0  0  0
    2.6183    4.0649    0.3995 C   0  0  0  0  0  0  0  0  0  0  0  0
    3.7442    5.1141    0.3174 C   0  0  0  0  0  0  0  0  0  0  0  0
    5.0948    4.4446    0.6379 C   0  0  0  0  0  0  0  0  0  0  0  0
    5.3653    3.3201   -0.3807 C   0  0  0  0  0  0  0  0  0  0  0  0
    4.2394    2.2709   -0.2986 C   0  0  0  0  0  0  0  0  0  0  0  0
    2.9207    3.3568   -1.6150 H   0  0  0  0  0  0  0  0  0  0  0  0
    2.0999    2.2051   -0.5614 H   0  0  0  0  0  0  0  0  0  0  0  0
    2.5862    3.6485    1.3955 H   0  0  0  0  0  0  0  0  0  0  0  0
    1.6719    4.5341    0.1748 H   0  0  0  0  0  0  0  0  0  0  0  0
    3.5546    5.9021    1.0313 H   0  0  0  0  0  0  0  0  0  0  0  0
    3.7762    5.5307   -0.6785 H   0  0  0  0  0  0  0  0  0  0  0  0
    5.8837    5.1799    0.5803 H   0  0  0  0  0  0  0  0  0  0  0  0
    5.0629    4.0282    1.6339 H   0  0  0  0  0  0  0  0  0  0  0  0
    5.3974    3.7366   -1.3766 H   0  0  0  0  0  0  0  0  0  0  0  0
    6.3117    2.8509   -0.1560 H   0  0  0  0  0  0  0  0  0  0  0  0
    4.4290    1.4829   -1.0124 H   0  0  0  0  0  0  0  0  0  0  0  0
    4.2074    1.8543    0.6973 H   0  0  0  0  0  0  0  0  0  0  0  0
  1  2  1  0  0  0  0
  2  3  1  0  0  0  0
  3  4  1  0  0  0  0
  4  5  1  0  0  0  0
  5  6  1  0  0  0  0
  6  1  1  0  0  0  0
  1  7  1  0  0  0  0
  1  8  1  0  0  0  0
  2  9  1  0  0  0  0
  2 10  1  0  0  0  0
  3 11  1  0  0  0  0
  3 12  1  0  0  0  0
  4 13  1  0  0  0  0
  4 14  1  0  0  0  0
  5 15  1  0  0  0  0
  5 16  1  0  0  0  0
  6 17  1  0  0  0  0
  6 18  1  0  0  0  0
M  END
>  <Alias name>
Cyclohexane

>  <deltaH�(vap)>   kJ/mol
33.1

$$$$
N-Ethylisopropylamine
  ChemBrain IXL

 19 18  0  0  0  0  0  0  0  0  1 V2000
    4.8370    5.2115   -0.2809 N   0  0  0  0  0  0  0  0  0  0  0  0
    3.6504    4.5450    0.2886 C   0  0  0  0  0  0  0  0  0  0  0  0
    6.0604    4.6109    0.2780 C   0  0  0  0  0  0  0  0  0  0  0  0
    2.3762    5.1959   -0.2841 C   0  0  0  0  0  0  0  0  0  0  0  0
    3.6660    3.0448   -0.0766 C   0  0  0  0  0  0  0  0  0  0  0  0
    7.2946    5.3238   -0.3070 C   0  0  0  0  0  0  0  0  0  0  0  0
    4.8116    6.1941   -0.0523 H   0  0  0  0  0  0  0  0  0  0  0  0
    3.6569    4.6544    1.3661 H   0  0  0  0  0  0  0  0  0  0  0  0
    6.0979    3.5607    0.0228 H   0  0  0  0  0  0  0  0  0  0  0  0
    6.0572    4.7211    1.3554 H   0  0  0  0  0  0  0  0  0  0  0  0
    1.5033    4.7101    0.1341 H   0  0  0  0  0  0  0  0  0  0  0  0
    2.3616    6.2478   -0.0273 H   0  0  0  0  0  0  0  0  0  0  0  0
    2.3684    5.0873   -1.3616 H   0  0  0  0  0  0  0  0  0  0  0  0
    4.5446    2.5777    0.3474 H   0  0  0  0  0  0  0  0  0  0  0  0
    2.7782    2.5682    0.3203 H   0  0  0  0  0  0  0  0  0  0  0  0
    3.6828    2.9357   -1.1539 H   0  0  0  0  0  0  0  0  0  0  0  0
    7.2587    6.3756   -0.0516 H   0  0  0  0  0  0  0  0  0  0  0  0
    7.2981    5.2138   -1.3843 H   0  0  0  0  0  0  0  0  0  0  0  0
    8.1945    4.8831    0.1038 H   0  0  0  0  0  0  0  0  0  0  0  0
  1  2  1  0  0  0  0
  1  3  1  0  0  0  0
  2  4  1  0  0  0  0
  2  5  1  0  0  0  0
  3  6  1  0  0  0  0
  1  7  1  0  0  0  0
  2  8  1  0  0  0  0
  3  9  1  0  0  0  0
  3 10  1  0  0  0  0
  4 11  1  0  0  0  0
  4 12  1  0  0  0  0
  4 13  1  0  0  0  0
  5 14  1  0  0  0  0
  5 15  1  0  0  0  0
  5 16  1  0  0  0  0
  6 17  1  0  0  0  0
  6 18  1  0  0  0  0
  6 19  1  0  0  0  0
M  END
>  <Alias name>
N-Ethylisopropylamine

>  <deltaH�(vap)>   kJ/mol
33.1

$$$$
t-Butylethylether
  ChemBrain IXL

 21 20  0  0  0  0  0  0  0  0  1 V2000
    3.6317    4.4144   -0.0626 C   0  0  0  0  0  0  0  0  0  0  0  0
    4.8285    4.1596    0.7604 O   0  0  0  0  0  0  0  0  0  0  0  0
    2.3727    4.3052    0.8197 C   0  0  0  0  0  0  0  0  0  0  0  0
    3.5532    3.3734   -1.1983 C   0  0  0  0  0  0  0  0  0  0  0  0
    3.7117    5.8311   -0.6679 C   0  0  0  0  0  0  0  0  0  0  0  0
    6.1140    4.2310    0.0456 C   0  0  0  0  0  0  0  0  0  0  0  0
    7.2642    3.9445    1.0296 C   0  0  0  0  0  0  0  0  0  0  0  0
    2.3150    3.3108    1.2448 H   0  0  0  0  0  0  0  0  0  0  0  0
    2.4262    5.0360    1.6171 H   0  0  0  0  0  0  0  0  0  0  0  0
    1.4922    4.4920    0.2173 H   0  0  0  0  0  0  0  0  0  0  0  0
    4.4320    3.4553   -1.8252 H   0  0  0  0  0  0  0  0  0  0  0  0
    3.5042    2.3785   -0.7733 H   0  0  0  0  0  0  0  0  0  0  0  0
    2.6672    3.5554   -1.7940 H   0  0  0  0  0  0  0  0  0  0  0  0
    2.8262    6.0202   -1.2620 H   0  0  0  0  0  0  0  0  0  0  0  0
    4.5901    5.9068   -1.2960 H   0  0  0  0  0  0  0  0  0  0  0  0
    3.7740    6.5613    0.1295 H   0  0  0  0  0  0  0  0  0  0  0  0
    6.1276    3.4954   -0.7484 H   0  0  0  0  0  0  0  0  0  0  0  0
    6.2388    5.2201   -0.3762 H   0  0  0  0  0  0  0  0  0  0  0  0
    7.2512    4.6802    1.8242 H   0  0  0  0  0  0  0  0  0  0  0  0
    8.2099    3.9968    0.5046 H   0  0  0  0  0  0  0  0  0  0  0  0
    7.1399    2.9550    1.4519 H   0  0  0  0  0  0  0  0  0  0  0  0
  1  2  1  0  0  0  0
  1  3  1  0  0  0  0
  1  4  1  0  0  0  0
  1  5  1  0  0  0  0
  2  6  1  0  0  0  0
  6  7  1  0  0  0  0
  3  8  1  0  0  0  0
  3  9  1  0  0  0  0
  3 10  1  0  0  0  0
  4 11  1  0  0  0  0
  4 12  1  0  0  0  0
  4 13  1  0  0  0  0
  5 14  1  0  0  0  0
  5 15  1  0  0  0  0
  5 16  1  0  0  0  0
  6 17  1  0  0  0  0
  6 18  1  0  0  0  0
  7 19  1  0  0  0  0
  7 20  1  0  0  0  0
  7 21  1  0  0  0  0
M  END
>  <Alias name>
Ethyl t-butyl ether

>  <deltaH�(vap)>   kJ/mol
33.1

$$$$
trans-2,3-Dimethyloxiran
  ChemBrain IXL

 13 13  0  0  0  0  0  0  0  0  1 V2000
    4.6912    3.4581    0.4289 C   0  0  0  0  0  0  0  0  0  0  0  0
    3.5512    4.3834    0.1239 C   0  0  0  0  0  0  0  0  0  0  0  0
    4.3433    4.5525    1.3784 O   0  0  0  0  0  0  0  0  0  0  0  0
    5.9439    3.6698   -0.4434 C   0  0  0  0  0  0  0  0  0  0  0  0
    2.1189    3.9032    0.4293 C   0  0  0  0  0  0  0  0  0  0  0  0
    4.3921    2.4573    0.7150 H   0  0  0  0  0  0  0  0  0  0  0  0
    3.7199    5.2027   -0.5639 H   0  0  0  0  0  0  0  0  0  0  0  0
    6.0578    4.7244   -0.6621 H   0  0  0  0  0  0  0  0  0  0  0  0
    5.8362    3.1187   -1.3694 H   0  0  0  0  0  0  0  0  0  0  0  0
    6.8181    3.3150    0.0883 H   0  0  0  0  0  0  0  0  0  0  0  0
    2.1325    2.8428    0.6492 H   0  0  0  0  0  0  0  0  0  0  0  0
    1.7314    4.4441    1.2837 H   0  0  0  0  0  0  0  0  0  0  0  0
    1.4862    4.0855   -0.4305 H   0  0  0  0  0  0  0  0  0  0  0  0
  1  2  1  0  0  0  0
  1  3  1  0  0  0  0
  1  4  1  0  0  0  0
  2  3  1  0  0  0  0
  2  5  1  0  0  0  0
  1  6  1  0  0  0  0
  2  7  1  0  0  0  0
  4  8  1  0  0  0  0
  4  9  1  0  0  0  0
  4 10  1  0  0  0  0
  5 11  1  0  0  0  0
  5 12  1  0  0  0  0
  5 13  1  0  0  0  0
M  END
>  <Alias name>
trans-2,3-Epoxybutane

>  <deltaH�(vap)>   kJ/mol
33.1

$$$$
N-Methylpyrrolidine
  ChemBrain IXL

 17 17  0  0  0  0  0  0  0  0  1 V2000
    3.3300    2.4697   -0.2497 C   0  0  0  0  0  0  0  0  0  0  0  0
    4.8436    2.2176   -0.5063 C   0  0  0  0  0  0  0  0  0  0  0  0
    3.2830    3.8574    0.3837 C   0  0  0  0  0  0  0  0  0  0  0  0
    5.5196    3.5960   -0.2293 C   0  0  0  0  0  0  0  0  0  0  0  0
    4.4138    4.5540   -0.2252 N   0  0  0  0  0  0  0  0  0  0  0  0
    4.7656    5.7640    0.5341 C   0  0  0  0  0  0  0  0  0  0  0  0
    2.8119    2.5049   -1.2001 H   0  0  0  0  0  0  0  0  0  0  0  0
    2.8958    1.7106    0.3889 H   0  0  0  0  0  0  0  0  0  0  0  0
    5.2384    1.4775    0.1786 H   0  0  0  0  0  0  0  0  0  0  0  0
    4.9932    1.9029   -1.5316 H   0  0  0  0  0  0  0  0  0  0  0  0
    2.3455    4.3613    0.1838 H   0  0  0  0  0  0  0  0  0  0  0  0
    3.4471    3.7695    1.4508 H   0  0  0  0  0  0  0  0  0  0  0  0
    5.9589    3.5719    0.7606 H   0  0  0  0  0  0  0  0  0  0  0  0
    6.2729    3.8406   -0.9678 H   0  0  0  0  0  0  0  0  0  0  0  0
    3.9239    6.4454    0.5377 H   0  0  0  0  0  0  0  0  0  0  0  0
    5.6179    6.2457    0.0708 H   0  0  0  0  0  0  0  0  0  0  0  0
    5.0143    5.4921    1.5526 H   0  0  0  0  0  0  0  0  0  0  0  0
  1  2  1  0  0  0  0
  1  3  1  0  0  0  0
  2  4  1  0  0  0  0
  3  5  1  0  0  0  0
  4  5  1  0  0  0  0
  5  6  1  0  0  0  0
  1  7  1  0  0  0  0
  1  8  1  0  0  0  0
  2  9  1  0  0  0  0
  2 10  1  0  0  0  0
  3 11  1  0  0  0  0
  3 12  1  0  0  0  0
  4 13  1  0  0  0  0
  4 14  1  0  0  0  0
  6 15  1  0  0  0  0
  6 16  1  0  0  0  0
  6 17  1  0  0  0  0
M  END
>  <Alias name>
N-Methylpyrrolidine

>  <deltaH�(vap)>   kJ/mol
33.16

$$$$
1,3-Cyclohexadiene
  ChemBrain IXL

 14 14  0  0  0  0  0  0  0  0  1 V2000
    3.9912    5.2760    0.6287 C   0  0  0  0  0  0  0  0  0  0  0  0
    5.2337    4.8380    0.8107 C   0  0  0  0  0  0  0  0  0  0  0  0
    5.4973    3.3900    0.8173 C   0  0  0  0  0  0  0  0  0  0  0  0
    4.6264    2.5637    0.2450 C   0  0  0  0  0  0  0  0  0  0  0  0
    3.4104    3.1099   -0.3902 C   0  0  0  0  0  0  0  0  0  0  0  0
    2.8950    4.3051    0.4389 C   0  0  0  0  0  0  0  0  0  0  0  0
    3.7854    6.3399    0.6201 H   0  0  0  0  0  0  0  0  0  0  0  0
    6.0467    5.5418    0.9523 H   0  0  0  0  0  0  0  0  0  0  0  0
    6.3946    3.0004    1.2860 H   0  0  0  0  0  0  0  0  0  0  0  0
    4.8090    1.4956    0.2454 H   0  0  0  0  0  0  0  0  0  0  0  0
    3.6472    3.4416   -1.3932 H   0  0  0  0  0  0  0  0  0  0  0  0
    2.6480    2.3427   -0.4332 H   0  0  0  0  0  0  0  0  0  0  0  0
    2.0749    4.7815   -0.0827 H   0  0  0  0  0  0  0  0  0  0  0  0
    2.5545    3.9543    1.4049 H   0  0  0  0  0  0  0  0  0  0  0  0
  1  2  2  0  0  0  0
  2  3  1  0  0  0  0
  3  4  2  0  0  0  0
  4  5  1  0  0  0  0
  5  6  1  0  0  0  0
  6  1  1  0  0  0  0
  1  7  1  0  0  0  0
  2  8  1  0  0  0  0
  3  9  1  0  0  0  0
  4 10  1  0  0  0  0
  5 11  1  0  0  0  0
  5 12  1  0  0  0  0
  6 13  1  0  0  0  0
  6 14  1  0  0  0  0
M  END
>  <Alias name>
1,3-Cyclohexadiene

>  <deltaH�(vap)>   kJ/mol
33.2

$$$$
1-Chloro-2-methyl-1-propene
  ChemBrain IXL

 12 11  0  0  0  0  0  0  0  0  1 V2000
    2.5592    3.2366    0.1426 C   0  0  0  0  0  0  0  0  0  0  0  0
    3.8857    3.3737    0.2048 C   0  0  0  0  0  0  0  0  0  0  0  0
    4.4821    4.7105    0.4233 C   0  0  0  0  0  0  0  0  0  0  0  0
    1.5055    4.6648    0.3229 Cl  0  0  0  0  0  0  0  0  0  0  0  0
    4.7599    2.1889    0.0552 C   0  0  0  0  0  0  0  0  0  0  0  0
    2.1228    2.2584   -0.0172 H   0  0  0  0  0  0  0  0  0  0  0  0
    3.6931    5.4432    0.5392 H   0  0  0  0  0  0  0  0  0  0  0  0
    5.0978    4.9745   -0.4276 H   0  0  0  0  0  0  0  0  0  0  0  0
    5.0918    4.6919    1.3182 H   0  0  0  0  0  0  0  0  0  0  0  0
    5.7970    2.4967    0.1058 H   0  0  0  0  0  0  0  0  0  0  0  0
    4.5694    1.7181   -0.9013 H   0  0  0  0  0  0  0  0  0  0  0  0
    4.5531    1.4848    0.8517 H   0  0  0  0  0  0  0  0  0  0  0  0
  1  2  2  0  0  0  0
  2  3  1  0  0  0  0
  1  4  1  0  0  0  0
  2  5  1  0  0  0  0
  1  6  1  0  0  0  0
  3  7  1  0  0  0  0
  3  8  1  0  0  0  0
  3  9  1  0  0  0  0
  5 10  1  0  0  0  0
  5 11  1  0  0  0  0
  5 12  1  0  0  0  0
M  END
>  <Alias name>
1-Chloro-2-methyl-1-propene

>  <deltaH�(vap)>   kJ/mol
33.2

$$$$
n-Butyric aldehyde
  ChemBrain IXL

 13 12  0  0  0  0  0  0  0  0  1 V2000
    5.6830    4.7759    0.4002 C   0  0  0  0  0  0  0  0  0  0  0  0
    6.8040    4.6931    0.8745 O   0  0  0  0  0  0  0  0  0  0  0  0
    4.8505    3.5008    0.1635 C   0  0  0  0  0  0  0  0  0  0  0  0
    3.3534    3.8643    0.1261 C   0  0  0  0  0  0  0  0  0  0  0  0
    2.5209    2.5892   -0.1107 C   0  0  0  0  0  0  0  0  0  0  0  0
    5.2741    5.7427    0.1462 H   0  0  0  0  0  0  0  0  0  0  0  0
    5.0308    2.7993    0.9646 H   0  0  0  0  0  0  0  0  0  0  0  0
    5.1361    3.0539   -0.7774 H   0  0  0  0  0  0  0  0  0  0  0  0
    3.0678    4.3111    1.0669 H   0  0  0  0  0  0  0  0  0  0  0  0
    3.1731    4.5658   -0.6750 H   0  0  0  0  0  0  0  0  0  0  0  0
    1.4717    2.8440   -0.1369 H   0  0  0  0  0  0  0  0  0  0  0  0
    2.8065    2.1424   -1.0515 H   0  0  0  0  0  0  0  0  0  0  0  0
    2.7011    1.8877    0.6905 H   0  0  0  0  0  0  0  0  0  0  0  0
  1  2  2  0  0  0  0
  1  3  1  0  0  0  0
  1  6  1  0  0  0  0
  3  4  1  0  0  0  0
  3  7  1  0  0  0  0
  3  8  1  0  0  0  0
  4  9  1  0  0  0  0
  4  5  1  0  0  0  0
  4 10  1  0  0  0  0
  5 11  1  0  0  0  0
  5 12  1  0  0  0  0
  5 13  1  0  0  0  0
M  END
>  <Alias name>
Butanal

>  <deltaH�(vap)>   kJ/mol
33.2

$$$$
3-Chloro-2-methylpropene
  ChemBrain IXL

 12 11  0  0  0  0  0  0  0  0  1 V2000
    4.0918    3.6753   -0.1960 C   0  0  0  0  0  0  0  0  0  0  0  0
    3.0795    4.7432   -0.0373 C   0  0  0  0  0  0  0  0  0  0  0  0
    3.7007    2.2561   -0.0426 C   0  0  0  0  0  0  0  0  0  0  0  0
    5.3577    3.9921   -0.4776 C   0  0  0  0  0  0  0  0  0  0  0  0
    1.4984    4.0115    0.3465 Cl  0  0  0  0  0  0  0  0  0  0  0  0
    3.3759    5.4048    0.7673 H   0  0  0  0  0  0  0  0  0  0  0  0
    3.0022    5.3072   -0.9586 H   0  0  0  0  0  0  0  0  0  0  0  0
    4.5666    1.6243   -0.1967 H   0  0  0  0  0  0  0  0  0  0  0  0
    3.3092    2.0953    0.9543 H   0  0  0  0  0  0  0  0  0  0  0  0
    2.9399    2.0104   -0.7732 H   0  0  0  0  0  0  0  0  0  0  0  0
    5.6439    5.0305   -0.5898 H   0  0  0  0  0  0  0  0  0  0  0  0
    6.0985    3.2106   -0.5937 H   0  0  0  0  0  0  0  0  0  0  0  0
  1  2  1  0  0  0  0
  1  3  1  0  0  0  0
  1  4  2  0  0  0  0
  2  5  1  0  0  0  0
  2  6  1  0  0  0  0
  2  7  1  0  0  0  0
  3  8  1  0  0  0  0
  3  9  1  0  0  0  0
  3 10  1  0  0  0  0
  4 11  1  0  0  0  0
  4 12  1  0  0  0  0
M  END
>  <Alias name>
3-Chloro-2-methylpropene

>  <deltaH�(vap)>   kJ/mol
33.3

$$$$
1,1,1,2,2,3,4,5,5,5-Decafluoropentane
  ChemBrain IXL

 17 16  0  0  0  0  0  0  0  0  1 V2000
    5.2597    4.3294    0.1081 C   0  0  0  0  0  0  0  0  0  0  0  0
    3.9119    4.9029    0.5870 C   0  0  0  0  0  0  0  0  0  0  0  0
    5.9476    5.3450   -0.8247 C   0  0  0  0  0  0  0  0  0  0  0  0
    6.0574    4.0883    1.1828 F   0  0  0  0  0  0  0  0  0  0  0  0
    3.2109    3.8757    1.4970 C   0  0  0  0  0  0  0  0  0  0  0  0
    3.1237    5.1675   -0.4892 F   0  0  0  0  0  0  0  0  0  0  0  0
    4.1294    6.0510    1.2828 F   0  0  0  0  0  0  0  0  0  0  0  0
    7.2811    4.7590   -1.3278 C   0  0  0  0  0  0  0  0  0  0  0  0
    6.1874    6.4969   -0.1426 F   0  0  0  0  0  0  0  0  0  0  0  0
    2.0160    4.3769    1.9100 F   0  0  0  0  0  0  0  0  0  0  0  0
    3.0043    2.7234    0.8048 F   0  0  0  0  0  0  0  0  0  0  0  0
    3.9938    3.6201    2.5793 F   0  0  0  0  0  0  0  0  0  0  0  0
    7.8824    5.6503   -2.1607 F   0  0  0  0  0  0  0  0  0  0  0  0
    7.0425    3.6007   -1.9994 F   0  0  0  0  0  0  0  0  0  0  0  0
    8.0952    4.5088   -0.2675 F   0  0  0  0  0  0  0  0  0  0  0  0
    5.0882    3.4047   -0.4289 H   0  0  0  0  0  0  0  0  0  0  0  0
    5.3031    5.5533   -1.6697 H   0  0  0  0  0  0  0  0  0  0  0  0
  1  2  1  0  0  0  0
  1  3  1  0  0  0  0
  1  4  1  0  0  0  0
  2  5  1  0  0  0  0
  2  6  1  0  0  0  0
  2  7  1  0  0  0  0
  3  8  1  0  0  0  0
  3  9  1  0  0  0  0
  5 10  1  0  0  0  0
  5 11  1  0  0  0  0
  5 12  1  0  0  0  0
  8 13  1  0  0  0  0
  8 14  1  0  0  0  0
  8 15  1  0  0  0  0
  1 16  1  0  0  0  0
  3 17  1  0  0  0  0
M  END
>  <Alias name>
1,1,1,2,2,3,4,5,5,5-Decafluoropentane

>  <deltaH�(vap)>   kJ/mol
33.4

$$$$
1,2-Epoxybutane
  ChemBrain IXL

 13 13  0  0  0  0  0  0  0  0  1 V2000
    2.3465    3.7107    0.3820 C   0  0  0  0  0  0  0  0  0  0  0  0
    3.6922    3.4415   -0.2206 C   0  0  0  0  0  0  0  0  0  0  0  0
    4.8071    4.4025    0.2364 C   0  0  0  0  0  0  0  0  0  0  0  0
    6.1749    3.7077    0.0931 C   0  0  0  0  0  0  0  0  0  0  0  0
    3.1368    2.5197    0.8117 O   0  0  0  0  0  0  0  0  0  0  0  0
    1.4856    3.4744   -0.2311 H   0  0  0  0  0  0  0  0  0  0  0  0
    2.2962    4.5004    1.1214 H   0  0  0  0  0  0  0  0  0  0  0  0
    3.6628    3.0929   -1.2455 H   0  0  0  0  0  0  0  0  0  0  0  0
    4.7891    5.2943   -0.3777 H   0  0  0  0  0  0  0  0  0  0  0  0
    4.6472    4.6745    1.2725 H   0  0  0  0  0  0  0  0  0  0  0  0
    6.9582    4.3831    0.4141 H   0  0  0  0  0  0  0  0  0  0  0  0
    6.3349    3.4357   -0.9429 H   0  0  0  0  0  0  0  0  0  0  0  0
    6.1930    2.8160    0.7074 H   0  0  0  0  0  0  0  0  0  0  0  0
  1  2  1  0  0  0  0
  2  3  1  0  0  0  0
  3  4  1  0  0  0  0
  1  5  1  0  0  0  0
  5  2  1  0  0  0  0
  1  6  1  0  0  0  0
  1  7  1  0  0  0  0
  2  8  1  0  0  0  0
  3  9  1  0  0  0  0
  3 10  1  0  0  0  0
  4 11  1  0  0  0  0
  4 12  1  0  0  0  0
  4 13  1  0  0  0  0
M  END
>  <Alias name>
Ethylepoxide

>  <deltaH�(vap)>   kJ/mol
33.4

$$$$
2-Methylfuran
  ChemBrain IXL

 12 12  0  0  0  0  0  0  0  0  1 V2000
    4.0377    3.2789    0.4336 C   0  0  0  0  0  0  0  0  0  0  0  0
    3.6135    4.4236    0.3091 C   0  0  0  0  0  0  0  0  0  0  0  0
    5.3832    3.3121    0.6353 C   0  0  0  0  0  0  0  0  0  0  0  0
    5.7651    4.4821    0.6304 C   0  0  0  0  0  0  0  0  0  0  0  0
    4.6775    5.3254    0.4222 O   0  0  0  0  0  0  0  0  0  0  0  0
    2.1317    4.7383    0.0676 C   0  0  0  0  0  0  0  0  0  0  0  0
    3.4145    2.3783    0.3875 H   0  0  0  0  0  0  0  0  0  0  0  0
    6.0404    2.4339    0.7802 H   0  0  0  0  0  0  0  0  0  0  0  0
    6.8195    4.7791    0.7738 H   0  0  0  0  0  0  0  0  0  0  0  0
    1.5740    3.8002   -0.0072 H   0  0  0  0  0  0  0  0  0  0  0  0
    1.7336    5.3194    0.8923 H   0  0  0  0  0  0  0  0  0  0  0  0
    2.0153    5.2914   -0.8567 H   0  0  0  0  0  0  0  0  0  0  0  0
  1  2  2  0  0  0  0
  1  3  1  0  0  0  0
  3  4  2  0  0  0  0
  4  5  1  0  0  0  0
  5  2  1  0  0  0  0
  2  6  1  0  0  0  0
  1  7  1  0  0  0  0
  3  8  1  0  0  0  0
  4  9  1  0  0  0  0
  6 10  1  0  0  0  0
  6 11  1  0  0  0  0
  6 12  1  0  0  0  0
M  END
>  <Alias name>
2-Methylfuran

>  <deltaH�(vap)>   kJ/mol
33.5

$$$$
3,3-Dimethyl-1-pentene
  ChemBrain IXL

 21 20  0  0  0  0  0  0  0  0  1 V2000
    4.4315    3.5000    1.0444 C   0  0  0  0  0  0  0  0  0  0  0  0
    4.5014    2.1880    0.8079 C   0  0  0  0  0  0  0  0  0  0  0  0
    2.4425    4.4777   -0.8385 C   0  0  0  0  0  0  0  0  0  0  0  0
    3.9146    4.2672   -1.2425 C   0  0  0  0  0  0  0  0  0  0  0  0
    4.8186    4.4637   -0.0101 C   0  0  0  0  0  0  0  0  0  0  0  0
    4.6560    5.9006    0.5224 C   0  0  0  0  0  0  0  0  0  0  0  0
    6.2883    4.2267   -0.4081 C   0  0  0  0  0  0  0  0  0  0  0  0
    4.0916    3.8592    2.0079 H   0  0  0  0  0  0  0  0  0  0  0  0
    4.8407    1.8288   -0.1559 H   0  0  0  0  0  0  0  0  0  0  0  0
    4.2187    1.4829    1.5797 H   0  0  0  0  0  0  0  0  0  0  0  0
    2.1739    3.7646   -0.0689 H   0  0  0  0  0  0  0  0  0  0  0  0
    2.3124    5.4839   -0.4596 H   0  0  0  0  0  0  0  0  0  0  0  0
    1.8065    4.3324   -1.7030 H   0  0  0  0  0  0  0  0  0  0  0  0
    4.0431    3.2634   -1.6281 H   0  0  0  0  0  0  0  0  0  0  0  0
    4.1853    4.9850   -2.0069 H   0  0  0  0  0  0  0  0  0  0  0  0
    3.6261    6.0625    0.8156 H   0  0  0  0  0  0  0  0  0  0  0  0
    5.3021    6.0432    1.3797 H   0  0  0  0  0  0  0  0  0  0  0  0
    4.9254    6.6060   -0.2540 H   0  0  0  0  0  0  0  0  0  0  0  0
    6.5736    4.9362   -1.1750 H   0  0  0  0  0  0  0  0  0  0  0  0
    6.4013    3.2190   -0.7886 H   0  0  0  0  0  0  0  0  0  0  0  0
    6.9230    4.3582    0.4595 H   0  0  0  0  0  0  0  0  0  0  0  0
  1  2  2  0  0  0  0
  4  5  1  0  0  0  0
  5  1  1  0  0  0  0
  3  4  1  0  0  0  0
  5  6  1  0  0  0  0
  5  7  1  0  0  0  0
  1  8  1  0  0  0  0
  2  9  1  0  0  0  0
  2 10  1  0  0  0  0
  3 11  1  0  0  0  0
  3 12  1  0  0  0  0
  3 13  1  0  0  0  0
  4 14  1  0  0  0  0
  4 15  1  0  0  0  0
  6 16  1  0  0  0  0
  6 17  1  0  0  0  0
  6 18  1  0  0  0  0
  7 19  1  0  0  0  0
  7 20  1  0  0  0  0
  7 21  1  0  0  0  0
M  END
>  <Alias name>
3,3-Dimethyl-1-pentene

>  <deltaH�(vap)>   kJ/mol
33.5

$$$$
Bicyclo(3,1,0)hexane
  ChemBrain IXL

 16 17  0  0  0  0  0  0  0  0  1 V2000
    2.9689    3.4808   -1.3053 C   0  0  0  0  0  0  0  0  0  0  0  0
    4.4693    3.8470   -1.2355 C   0  0  0  0  0  0  0  0  0  0  0  0
    5.3761    3.0174   -0.3001 C   0  0  0  0  0  0  0  0  0  0  0  0
    4.7409    4.3303    0.2080 C   0  0  0  0  0  0  0  0  0  0  0  0
    3.3934    4.2605    0.9584 C   0  0  0  0  0  0  0  0  0  0  0  0
    2.5362    3.2807    0.1508 C   0  0  0  0  0  0  0  0  0  0  0  0
    2.8088    2.5829   -1.8889 H   0  0  0  0  0  0  0  0  0  0  0  0
    2.4187    4.3096   -1.7332 H   0  0  0  0  0  0  0  0  0  0  0  0
    4.9266    4.4864   -1.9801 H   0  0  0  0  0  0  0  0  0  0  0  0
    4.9393    2.1052    0.0871 H   0  0  0  0  0  0  0  0  0  0  0  0
    6.4367    3.0610   -0.5138 H   0  0  0  0  0  0  0  0  0  0  0  0
    5.3665    5.2131    0.2508 H   0  0  0  0  0  0  0  0  0  0  0  0
    2.9282    5.2384    0.9501 H   0  0  0  0  0  0  0  0  0  0  0  0
    3.5267    3.9166    1.9765 H   0  0  0  0  0  0  0  0  0  0  0  0
    1.4794    3.4776    0.2811 H   0  0  0  0  0  0  0  0  0  0  0  0
    2.7699    2.2682    0.4559 H   0  0  0  0  0  0  0  0  0  0  0  0
  1  2  1  0  0  0  0
  2  3  1  0  0  0  0
  3  4  1  0  0  0  0
  4  5  1  0  0  0  0
  5  6  1  0  0  0  0
  6  1  1  0  0  0  0
  2  4  1  0  0  0  0
  1  7  1  0  0  0  0
  1  8  1  0  0  0  0
  2  9  1  0  0  0  0
  3 10  1  0  0  0  0
  3 11  1  0  0  0  0
  4 12  1  0  0  0  0
  5 13  1  0  0  0  0
  5 14  1  0  0  0  0
  6 15  1  0  0  0  0
  6 16  1  0  0  0  0
M  END
>  <Alias name>
Bicyclo[3.1.0]hexane

>  <deltaH�(vap)>   kJ/mol
33.5

$$$$
Cyclohexene
  ChemBrain IXL

 16 16  0  0  0  0  0  0  0  0  1 V2000
    2.5338    3.6486    0.5574 C   0  0  0  0  0  0  0  0  0  0  0  0
    3.3205    4.9632    0.5954 C   0  0  0  0  0  0  0  0  0  0  0  0
    4.8076    4.7105    0.4307 C   0  0  0  0  0  0  0  0  0  0  0  0
    5.2975    3.5336   -0.0607 C   0  0  0  0  0  0  0  0  0  0  0  0
    4.3917    2.3883   -0.4734 C   0  0  0  0  0  0  0  0  0  0  0  0
    2.9505    2.8719   -0.6667 C   0  0  0  0  0  0  0  0  0  0  0  0
    2.7465    3.0671    1.4462 H   0  0  0  0  0  0  0  0  0  0  0  0
    1.4703    3.8620    0.5095 H   0  0  0  0  0  0  0  0  0  0  0  0
    2.9775    5.6033   -0.2072 H   0  0  0  0  0  0  0  0  0  0  0  0
    3.1431    5.4556    1.5442 H   0  0  0  0  0  0  0  0  0  0  0  0
    5.5022    5.4888    0.7100 H   0  0  0  0  0  0  0  0  0  0  0  0
    6.3663    3.4131   -0.1571 H   0  0  0  0  0  0  0  0  0  0  0  0
    4.4085    1.6267    0.2955 H   0  0  0  0  0  0  0  0  0  0  0  0
    4.7513    1.9636   -1.4033 H   0  0  0  0  0  0  0  0  0  0  0  0
    2.2941    2.0171   -0.7973 H   0  0  0  0  0  0  0  0  0  0  0  0
    2.8910    3.5107   -1.5396 H   0  0  0  0  0  0  0  0  0  0  0  0
  1  2  1  0  0  0  0
  2  3  1  0  0  0  0
  3  4  2  0  0  0  0
  4  5  1  0  0  0  0
  5  6  1  0  0  0  0
  1  6  1  0  0  0  0
  1  7  1  0  0  0  0
  1  8  1  0  0  0  0
  2  9  1  0  0  0  0
  2 10  1  0  0  0  0
  3 11  1  0  0  0  0
  4 12  1  0  0  0  0
  5 13  1  0  0  0  0
  5 14  1  0  0  0  0
  6 15  1  0  0  0  0
  6 16  1  0  0  0  0
M  END
>  <Alias name>
Cyclohexene

>  <deltaH�(vap)>   kJ/mol
33.5

$$$$
n-Butylchloride
  ChemBrain IXL

 14 13  0  0  0  0  0  0  0  0  1 V2000
    4.8686    3.7608   -0.2041 C   0  0  0  0  0  0  0  0  0  0  0  0
    3.6261    4.5656    0.2248 C   0  0  0  0  0  0  0  0  0  0  0  0
    6.1272    4.6364   -0.0477 C   0  0  0  0  0  0  0  0  0  0  0  0
    2.3676    3.6901    0.0684 C   0  0  0  0  0  0  0  0  0  0  0  0
    7.5652    3.7047   -0.5441 Cl  0  0  0  0  0  0  0  0  0  0  0  0
    4.7644    3.4602   -1.2393 H   0  0  0  0  0  0  0  0  0  0  0  0
    4.9616    2.8805    0.4199 H   0  0  0  0  0  0  0  0  0  0  0  0
    3.7303    4.8662    1.2599 H   0  0  0  0  0  0  0  0  0  0  0  0
    3.5332    5.4459   -0.3991 H   0  0  0  0  0  0  0  0  0  0  0  0
    6.0343    5.5167   -0.6717 H   0  0  0  0  0  0  0  0  0  0  0  0
    6.2315    4.9370    0.9875 H   0  0  0  0  0  0  0  0  0  0  0  0
    2.4604    2.8098    0.6923 H   0  0  0  0  0  0  0  0  0  0  0  0
    1.4947    4.2558    0.3698 H   0  0  0  0  0  0  0  0  0  0  0  0
    2.2633    3.3895   -0.9668 H   0  0  0  0  0  0  0  0  0  0  0  0
  1  2  1  0  0  0  0
  1  3  1  0  0  0  0
  2  4  1  0  0  0  0
  3  5  1  0  0  0  0
  1  6  1  0  0  0  0
  1  7  1  0  0  0  0
  2  8  1  0  0  0  0
  2  9  1  0  0  0  0
  3 10  1  0  0  0  0
  3 11  1  0  0  0  0
  4 12  1  0  0  0  0
  4 13  1  0  0  0  0
  4 14  1  0  0  0  0
M  END
>  <Alias name>
1-Chlorobutane

>  <deltaH�(vap)>   kJ/mol
33.5

$$$$
1-Hexyne
  ChemBrain IXL

 16 15  0  0  0  0  0  0  0  0  1 V2000
    2.4061    4.3240    0.7672 C   0  0  0  0  0  0  0  0  0  0  0  0
    3.4435    4.9032    0.5726 C   0  0  0  0  0  0  0  0  0  0  0  0
    4.7713    5.6446    0.3236 C   0  0  0  0  0  0  0  0  0  0  0  0
    5.9039    4.6181    0.1278 C   0  0  0  0  0  0  0  0  0  0  0  0
    7.2317    5.3594   -0.1212 C   0  0  0  0  0  0  0  0  0  0  0  0
    8.3642    4.3329   -0.3170 C   0  0  0  0  0  0  0  0  0  0  0  0
    1.4729    3.8030    0.9422 H   0  0  0  0  0  0  0  0  0  0  0  0
    4.9982    6.2745    1.1748 H   0  0  0  0  0  0  0  0  0  0  0  0
    4.6817    6.2570   -0.5651 H   0  0  0  0  0  0  0  0  0  0  0  0
    5.6770    3.9881   -0.7234 H   0  0  0  0  0  0  0  0  0  0  0  0
    5.9936    4.0056    1.0165 H   0  0  0  0  0  0  0  0  0  0  0  0
    7.4586    5.9894    0.7300 H   0  0  0  0  0  0  0  0  0  0  0  0
    7.1420    5.9719   -1.0099 H   0  0  0  0  0  0  0  0  0  0  0  0
    9.2974    4.8539   -0.4921 H   0  0  0  0  0  0  0  0  0  0  0  0
    8.1373    3.7029   -1.1682 H   0  0  0  0  0  0  0  0  0  0  0  0
    8.4539    3.7204    0.5717 H   0  0  0  0  0  0  0  0  0  0  0  0
  1  2  3  0  0  0  0
  2  3  1  0  0  0  0
  3  4  1  0  0  0  0
  4  5  1  0  0  0  0
  5  6  1  0  0  0  0
  1  7  1  0  0  0  0
  3  8  1  0  0  0  0
  3  9  1  0  0  0  0
  4 10  1  0  0  0  0
  4 11  1  0  0  0  0
  5 12  1  0  0  0  0
  5 13  1  0  0  0  0
  6 14  1  0  0  0  0
  6 15  1  0  0  0  0
  6 16  1  0  0  0  0
M  END
>  <Alias name>
1-Hexyne

>  <deltaH�(vap)>   kJ/mol
33.6

$$$$
N,N-Dimethylaminotrimethylsilane
  ChemBrain IXL

 22 21  0  0  0  0  0  0  0  0  1 V2000
    3.7508    4.1675    0.1945 Si  0  0  0  0  0  0  0  0  0  0  0  0
    5.1347    3.4269    0.3665 N   0  0  0  0  0  0  0  0  0  0  0  0
    3.8754    5.8912    0.8955 C   0  0  0  0  0  0  0  0  0  0  0  0
    2.4230    3.2271    1.1059 C   0  0  0  0  0  0  0  0  0  0  0  0
    3.3079    4.2661   -1.6151 C   0  0  0  0  0  0  0  0  0  0  0  0
    6.1849    4.1674   -0.3536 C   0  0  0  0  0  0  0  0  0  0  0  0
    5.0357    2.0613   -0.1767 C   0  0  0  0  0  0  0  0  0  0  0  0
    2.9246    6.3969    0.7811 H   0  0  0  0  0  0  0  0  0  0  0  0
    4.6428    6.4419    0.3661 H   0  0  0  0  0  0  0  0  0  0  0  0
    4.1306    5.8359    1.9465 H   0  0  0  0  0  0  0  0  0  0  0  0
    2.3449    2.2267    0.6990 H   0  0  0  0  0  0  0  0  0  0  0  0
    2.6776    3.1704    2.1569 H   0  0  0  0  0  0  0  0  0  0  0  0
    1.4753    3.7383    0.9911 H   0  0  0  0  0  0  0  0  0  0  0  0
    4.0757    4.8150   -2.1455 H   0  0  0  0  0  0  0  0  0  0  0  0
    2.3584    4.7747   -1.7268 H   0  0  0  0  0  0  0  0  0  0  0  0
    3.2316    3.2661   -2.0232 H   0  0  0  0  0  0  0  0  0  0  0  0
    6.2603    5.1704    0.0477 H   0  0  0  0  0  0  0  0  0  0  0  0
    5.9357    4.2174   -1.4064 H   0  0  0  0  0  0  0  0  0  0  0  0
    7.1330    3.6583   -0.2315 H   0  0  0  0  0  0  0  0  0  0  0  0
    5.9855    1.5554   -0.0552 H   0  0  0  0  0  0  0  0  0  0  0  0
    4.2663    1.5153    0.3548 H   0  0  0  0  0  0  0  0  0  0  0  0
    4.7841    2.1076   -1.2292 H   0  0  0  0  0  0  0  0  0  0  0  0
  1  2  1  0  0  0  0
  1  3  1  0  0  0  0
  1  4  1  0  0  0  0
  1  5  1  0  0  0  0
  2  6  1  0  0  0  0
  2  7  1  0  0  0  0
  3  8  1  0  0  0  0
  3  9  1  0  0  0  0
  3 10  1  0  0  0  0
  4 11  1  0  0  0  0
  4 12  1  0  0  0  0
  4 13  1  0  0  0  0
  5 14  1  0  0  0  0
  5 15  1  0  0  0  0
  5 16  1  0  0  0  0
  6 17  1  0  0  0  0
  6 18  1  0  0  0  0
  6 19  1  0  0  0  0
  7 20  1  0  0  0  0
  7 21  1  0  0  0  0
  7 22  1  0  0  0  0
M  END
>  <Alias name>
N,N-Dimethylaminotrimethylsilane

>  <deltaH�(vap)>   kJ/mol
33.6

$$$$
Triethylborine
  ChemBrain IXL

 22 21  0  0  0  0  0  0  0  0  1 V2000
    4.3570    4.8979    0.0601 B   0  0  0  0  0  0  0  0  0  0  0  0
    5.9144    4.7839    0.1372 C   0  0  0  0  0  0  0  0  0  0  0  0
    3.4748    3.6079    0.1120 C   0  0  0  0  0  0  0  0  0  0  0  0
    3.6817    6.3019   -0.0688 C   0  0  0  0  0  0  0  0  0  0  0  0
    6.5489    6.1613   -0.1421 C   0  0  0  0  0  0  0  0  0  0  0  0
    4.3810    2.3635    0.2043 C   0  0  0  0  0  0  0  0  0  0  0  0
    2.1484    6.1394   -0.0877 C   0  0  0  0  0  0  0  0  0  0  0  0
    6.2028    4.4479    1.1254 H   0  0  0  0  0  0  0  0  0  0  0  0
    6.2608    4.0716   -0.6011 H   0  0  0  0  0  0  0  0  0  0  0  0
    2.8708    3.5479   -0.7848 H   0  0  0  0  0  0  0  0  0  0  0  0
    2.8285    3.6480    0.9799 H   0  0  0  0  0  0  0  0  0  0  0  0
    3.9684    6.9184    0.7739 H   0  0  0  0  0  0  0  0  0  0  0  0
    4.0053    6.7745   -0.9879 H   0  0  0  0  0  0  0  0  0  0  0  0
    6.2049    6.8742    0.5971 H   0  0  0  0  0  0  0  0  0  0  0  0
    6.2607    6.4982   -1.1303 H   0  0  0  0  0  0  0  0  0  0  0  0
    7.6274    6.0790   -0.0893 H   0  0  0  0  0  0  0  0  0  0  0  0
    4.9866    2.4232    1.1003 H   0  0  0  0  0  0  0  0  0  0  0  0
    5.0255    2.3205   -0.6650 H   0  0  0  0  0  0  0  0  0  0  0  0
    3.7671    1.4723    0.2425 H   0  0  0  0  0  0  0  0  0  0  0  0
    1.8605    5.5241   -0.9312 H   0  0  0  0  0  0  0  0  0  0  0  0
    1.8238    5.6671    0.8314 H   0  0  0  0  0  0  0  0  0  0  0  0
    1.6835    7.1134   -0.1764 H   0  0  0  0  0  0  0  0  0  0  0  0
  1  2  1  0  0  0  0
  1  3  1  0  0  0  0
  1  4  1  0  0  0  0
  2  5  1  0  0  0  0
  3  6  1  0  0  0  0
  4  7  1  0  0  0  0
  2  8  1  0  0  0  0
  2  9  1  0  0  0  0
  3 10  1  0  0  0  0
  3 11  1  0  0  0  0
  4 12  1  0  0  0  0
  4 13  1  0  0  0  0
  5 14  1  0  0  0  0
  5 15  1  0  0  0  0
  5 16  1  0  0  0  0
  6 17  1  0  0  0  0
  6 18  1  0  0  0  0
  6 19  1  0  0  0  0
  7 20  1  0  0  0  0
  7 21  1  0  0  0  0
  7 22  1  0  0  0  0
M  END
>  <Alias name>
Triethylborane

>  <deltaH�(vap)>   kJ/mol
33.6

$$$$
2-Methyltetrahydrofuran
  ChemBrain IXL

 16 16  0  0  0  0  0  0  0  0  1 V2000
    4.4475    4.9297   -0.0804 O   0  0  0  0  0  0  0  0  0  0  0  0
    4.7297    3.5212   -0.3876 C   0  0  0  0  0  0  0  0  0  0  0  0
    3.4694    2.7806    0.0447 C   0  0  0  0  0  0  0  0  0  0  0  0
    2.3430    3.7470   -0.2796 C   0  0  0  0  0  0  0  0  0  0  0  0
    2.9696    5.1591   -0.1013 C   0  0  0  0  0  0  0  0  0  0  0  0
    5.9700    3.0149    0.3738 C   0  0  0  0  0  0  0  0  0  0  0  0
    4.8682    3.4057   -1.4554 H   0  0  0  0  0  0  0  0  0  0  0  0
    3.3551    1.8431   -0.4851 H   0  0  0  0  0  0  0  0  0  0  0  0
    3.5014    2.6104    1.1138 H   0  0  0  0  0  0  0  0  0  0  0  0
    2.0601    3.6156   -1.3167 H   0  0  0  0  0  0  0  0  0  0  0  0
    1.4848    3.6034    0.3650 H   0  0  0  0  0  0  0  0  0  0  0  0
    2.6832    5.7961   -0.9289 H   0  0  0  0  0  0  0  0  0  0  0  0
    2.6607    5.6005    0.8380 H   0  0  0  0  0  0  0  0  0  0  0  0
    6.8389    3.5839    0.0672 H   0  0  0  0  0  0  0  0  0  0  0  0
    6.1277    1.9669    0.1507 H   0  0  0  0  0  0  0  0  0  0  0  0
    5.8152    3.1380    1.4386 H   0  0  0  0  0  0  0  0  0  0  0  0
  1  2  1  0  0  0  0
  2  3  1  0  0  0  0
  3  4  1  0  0  0  0
  4  5  1  0  0  0  0
  5  1  1  0  0  0  0
  2  6  1  0  0  0  0
  2  7  1  0  0  0  0
  3  8  1  0  0  0  0
  3  9  1  0  0  0  0
  4 10  1  0  0  0  0
  4 11  1  0  0  0  0
  5 12  1  0  0  0  0
  5 13  1  0  0  0  0
  6 14  1  0  0  0  0
  6 15  1  0  0  0  0
  6 16  1  0  0  0  0
M  END
>  <Alias name>
2-Methyltetrahydrofuran

>  <deltaH�(vap)>   kJ/mol
33.63

$$$$
1,1-Difluoro-N-(tri-fluoromethoxy)-N,N' ,N'-tris(trifluoromethyl)methanediamine
  ChemBrain IXL

 22 21  0  0  0  0  0  0  0  0  1 V2000
    3.8102    3.8328   -0.0888 O   0  0  0  0  0  0  0  0  0  0  0  0
    4.3931    4.7993    0.7654 N   0  0  0  0  0  0  0  0  0  0  0  0
    5.2650    5.6882   -0.0318 C   0  0  0  0  0  0  0  0  0  0  0  0
    6.3205    4.8819   -0.6933 N   0  0  0  0  0  0  0  0  0  0  0  0
    4.5192    6.3217   -0.9785 F   0  0  0  0  0  0  0  0  0  0  0  0
    5.8412    6.6142    0.7843 F   0  0  0  0  0  0  0  0  0  0  0  0
    2.9166    2.8371    0.5392 C   0  0  0  0  0  0  0  0  0  0  0  0
    2.7194    1.8052   -0.3240 F   0  0  0  0  0  0  0  0  0  0  0  0
    3.4885    2.3675    1.6806 F   0  0  0  0  0  0  0  0  0  0  0  0
    1.7180    3.4096    0.8286 F   0  0  0  0  0  0  0  0  0  0  0  0
    3.3366    5.6016    1.4302 C   0  0  0  0  0  0  0  0  0  0  0  0
    3.9143    6.5853    2.1710 F   0  0  0  0  0  0  0  0  0  0  0  0
    2.5271    6.1606    0.4902 F   0  0  0  0  0  0  0  0  0  0  0  0
    2.6021    4.8071    2.2489 F   0  0  0  0  0  0  0  0  0  0  0  0
    7.1902    5.7649   -1.5071 C   0  0  0  0  0  0  0  0  0  0  0  0
    8.1492    5.0196   -2.1204 F   0  0  0  0  0  0  0  0  0  0  0  0
    6.4408    6.3960   -2.4507 F   0  0  0  0  0  0  0  0  0  0  0  0
    7.7822    6.6926   -0.7060 F   0  0  0  0  0  0  0  0  0  0  0  0
    7.1337    4.1819    0.3302 C   0  0  0  0  0  0  0  0  0  0  0  0
    8.0943    3.4391   -0.2827 F   0  0  0  0  0  0  0  0  0  0  0  0
    7.7229    5.0935    1.1511 F   0  0  0  0  0  0  0  0  0  0  0  0
    6.3342    3.3629    1.0651 F   0  0  0  0  0  0  0  0  0  0  0  0
  1  2  1  0  0  0  0
  2  3  1  0  0  0  0
  3  4  1  0  0  0  0
  3  5  1  0  0  0  0
  3  6  1  0  0  0  0
  7  8  1  0  0  0  0
  7  9  1  0  0  0  0
  7 10  1  0  0  0  0
 11 12  1  0  0  0  0
 11 13  1  0  0  0  0
 11 14  1  0  0  0  0
  7  1  1  0  0  0  0
 15 16  1  0  0  0  0
 15 17  1  0  0  0  0
 15 18  1  0  0  0  0
 11  2  1  0  0  0  0
 19 20  1  0  0  0  0
 19 21  1  0  0  0  0
 19 22  1  0  0  0  0
 15  4  1  0  0  0  0
 19  4  1  0  0  0  0
M  END
>  <Alias name>
1,1-Difluoro-N-(tri-fluoromethoxy)-N,N' ,N'-tris(trifluoromethyl)methanediamine

>  <deltaH�(vap)>   kJ/mol
33.7

$$$$
6-Oxabicyclo(3,1,0)hexane
  ChemBrain IXL

 14 15  0  0  0  0  0  0  0  0  1 V2000
    4.6557    4.2658   -0.2064 C   0  0  0  0  0  0  0  0  0  0  0  0
    4.8876    2.9059    0.4676 C   0  0  0  0  0  0  0  0  0  0  0  0
    3.6316    2.0957    0.3564 C   0  0  0  0  0  0  0  0  0  0  0  0
    2.5741    2.9626   -0.3620 C   0  0  0  0  0  0  0  0  0  0  0  0
    3.1260    4.4051   -0.3199 C   0  0  0  0  0  0  0  0  0  0  0  0
    4.8402    1.7158   -0.4287 O   0  0  0  0  0  0  0  0  0  0  0  0
    5.0643    5.0722    0.3898 H   0  0  0  0  0  0  0  0  0  0  0  0
    5.1057    4.2615   -1.1914 H   0  0  0  0  0  0  0  0  0  0  0  0
    5.4711    2.7957    1.3731 H   0  0  0  0  0  0  0  0  0  0  0  0
    3.3851    1.4948    1.2229 H   0  0  0  0  0  0  0  0  0  0  0  0
    2.4749    2.6308   -1.3881 H   0  0  0  0  0  0  0  0  0  0  0  0
    1.6176    2.9102    0.1429 H   0  0  0  0  0  0  0  0  0  0  0  0
    2.8400    4.9682   -1.1995 H   0  0  0  0  0  0  0  0  0  0  0  0
    2.7541    4.8942    0.5720 H   0  0  0  0  0  0  0  0  0  0  0  0
  1  2  1  0  0  0  0
  2  3  1  0  0  0  0
  3  4  1  0  0  0  0
  4  5  1  0  0  0  0
  3  6  1  0  0  0  0
  2  6  1  0  0  0  0
  5  1  1  0  0  0  0
  1  7  1  0  0  0  0
  1  8  1  0  0  0  0
  2  9  1  0  0  0  0
  3 10  1  0  0  0  0
  4 11  1  0  0  0  0
  4 12  1  0  0  0  0
  5 13  1  0  0  0  0
  5 14  1  0  0  0  0
M  END
>  <Alias name>
6-Oxabicyclo[3.1.0]hexane

>  <deltaH�(vap)>   kJ/mol
33.7

$$$$
Phenylboron dichloride
  ChemBrain IXL

 14 14  0  0  0  0  0  0  0  0  1 V2000
    6.7097    3.5989    0.0000 B   0  0  0  0  0  0  0  0  0  0  0  0
    7.1280    1.8996    0.0014 Cl  0  0  0  0  0  0  0  0  0  0  0  0
    7.9723    4.8107   -0.0021 Cl  0  0  0  0  0  0  0  0  0  0  0  0
    2.5319    4.8105    0.0018 C   0  0  0  0  0  0  0  0  0  0  0  0
    2.8653    3.4559    0.0055 C   0  0  0  0  0  0  0  0  0  0  0  0
    4.2051    3.0674    0.0049 C   0  0  0  0  0  0  0  0  0  0  0  0
    5.2115    4.0334    0.0006 C   0  0  0  0  0  0  0  0  0  0  0  0
    4.8781    5.3879   -0.0030 C   0  0  0  0  0  0  0  0  0  0  0  0
    3.5383    5.7765   -0.0024 C   0  0  0  0  0  0  0  0  0  0  0  0
    1.4918    5.1121    0.0023 H   0  0  0  0  0  0  0  0  0  0  0  0
    2.0840    2.7060    0.0087 H   0  0  0  0  0  0  0  0  0  0  0  0
    4.4639    2.0158    0.0077 H   0  0  0  0  0  0  0  0  0  0  0  0
    5.6594    6.1379   -0.0063 H   0  0  0  0  0  0  0  0  0  0  0  0
    3.2795    6.8281   -0.0052 H   0  0  0  0  0  0  0  0  0  0  0  0
  1  2  1  0  0  0  0
  3  1  1  0  0  0  0
  4  5  4  0  0  0  0
  5  6  4  0  0  0  0
  6  7  4  0  0  0  0
  7  8  4  0  0  0  0
  8  9  4  0  0  0  0
  9  4  4  0  0  0  0
  7  1  1  0  0  0  0
  4 10  1  0  0  0  0
  5 11  1  0  0  0  0
  6 12  1  0  0  0  0
  8 13  1  0  0  0  0
  9 14  1  0  0  0  0
M  END
>  <Alias name>
Phenylboron dichloride

>  <deltaH�(vap)>   kJ/mol
33.7

$$$$
Ethyleneimine
  ChemBrain IXL

  8  8  0  0  0  0  0  0  0  0  1 V2000
    2.7207    2.3381   -0.4889 C   0  0  0  0  0  0  0  0  0  0  0  0
    2.8508    3.7713    0.2391 C   0  0  0  0  0  0  0  0  0  0  0  0
    3.8751    3.1878   -0.5826 N   0  0  0  0  0  0  0  0  0  0  0  0
    4.5899    2.8146    0.0240 H   0  0  0  0  0  0  0  0  0  0  0  0
    2.0093    2.3511   -1.3052 H   0  0  0  0  0  0  0  0  0  0  0  0
    2.7936    1.4800    0.1679 H   0  0  0  0  0  0  0  0  0  0  0  0
    2.3034    4.5829   -0.2240 H   0  0  0  0  0  0  0  0  0  0  0  0
    3.0958    3.7893    1.2939 H   0  0  0  0  0  0  0  0  0  0  0  0
  1  2  1  0  0  0  0
  2  3  1  0  0  0  0
  3  1  1  0  0  0  0
  3  4  1  0  0  0  0
  1  5  1  0  0  0  0
  1  6  1  0  0  0  0
  2  7  1  0  0  0  0
  2  8  1  0  0  0  0
M  END
>  <Alias name>
Aziridine

>  <deltaH�(vap)>   kJ/mol
33.78

$$$$
1,1,1,2,4,4-Hexafluoro-2-(trifluoromethoxy)butane
  ChemBrain IXL

 18 17  0  0  0  0  0  0  0  0  1 V2000
    6.4283    5.5971    0.0938 C   0  0  0  0  0  0  0  0  0  0  0  0
    4.9774    5.1805    0.4254 C   0  0  0  0  0  0  0  0  0  0  0  0
    4.9669    3.7445    1.0049 C   0  0  0  0  0  0  0  0  0  0  0  0
    5.5518    2.7570   -0.0289 C   0  0  0  0  0  0  0  0  0  0  0  0
    4.1604    5.2284   -0.8022 O   0  0  0  0  0  0  0  0  0  0  0  0
    2.7284    4.9228   -0.6231 C   0  0  0  0  0  0  0  0  0  0  0  0
    2.5884    3.6668   -0.1205 F   0  0  0  0  0  0  0  0  0  0  0  0
    2.1765    5.8195    0.2379 F   0  0  0  0  0  0  0  0  0  0  0  0
    2.0961    5.0017   -1.8243 F   0  0  0  0  0  0  0  0  0  0  0  0
    6.4351    6.8704   -0.3840 F   0  0  0  0  0  0  0  0  0  0  0  0
    7.1876    5.5325    1.2206 F   0  0  0  0  0  0  0  0  0  0  0  0
    6.9408    4.7592   -0.8470 F   0  0  0  0  0  0  0  0  0  0  0  0
    4.4625    6.0407    1.3449 F   0  0  0  0  0  0  0  0  0  0  0  0
    4.7988    2.7822   -1.1610 F   0  0  0  0  0  0  0  0  0  0  0  0
    5.5444    1.5007    0.4913 F   0  0  0  0  0  0  0  0  0  0  0  0
    3.9490    3.4586    1.2394 H   0  0  0  0  0  0  0  0  0  0  0  0
    5.5652    3.7166    1.9072 H   0  0  0  0  0  0  0  0  0  0  0  0
    6.5691    3.0429   -0.2657 H   0  0  0  0  0  0  0  0  0  0  0  0
  1  2  1  0  0  0  0
  2  3  1  0  0  0  0
  3  4  1  0  0  0  0
  2  5  1  0  0  0  0
  6  7  1  0  0  0  0
  6  8  1  0  0  0  0
  6  9  1  0  0  0  0
  6  5  1  0  0  0  0
  1 10  1  0  0  0  0
  1 11  1  0  0  0  0
  1 12  1  0  0  0  0
  2 13  1  0  0  0  0
  4 14  1  0  0  0  0
  4 15  1  0  0  0  0
  3 16  1  0  0  0  0
  3 17  1  0  0  0  0
  4 18  1  0  0  0  0
M  END
>  <Alias name>
1,1,1,2,4,4-Hexafluoro-2-(trifluoromethoxy)butane

>  <deltaH�(vap)>   kJ/mol
33.8

$$$$
2,2-Dichlorotrifluoroethyl chlorodifluoromethyl ether
  ChemBrain IXL

 12 11  0  0  0  0  0  0  0  0  1 V2000
    2.4717    4.0237   -0.1724 C   0  0  0  0  0  0  0  0  0  0  0  0
    3.8185    4.3715    0.4909 C   0  0  0  0  0  0  0  0  0  0  0  0
    3.7669    5.6375    0.9850 F   0  0  0  0  0  0  0  0  0  0  0  0
    4.0632    3.4987    1.5048 F   0  0  0  0  0  0  0  0  0  0  0  0
    1.4763    4.1100    0.7502 F   0  0  0  0  0  0  0  0  0  0  0  0
    2.1507    5.1686   -1.5024 Cl  0  0  0  0  0  0  0  0  0  0  0  0
    4.8944    4.2782   -0.5064 O   0  0  0  0  0  0  0  0  0  0  0  0
    2.5394    2.3631   -0.8207 Cl  0  0  0  0  0  0  0  0  0  0  0  0
    7.4242    4.4298   -1.3243 Cl  0  0  0  0  0  0  0  0  0  0  0  0
    6.2393    4.5875    0.0000 C   0  0  0  0  0  0  0  0  0  0  0  0
    6.5580    3.7214    0.9989 F   0  0  0  0  0  0  0  0  0  0  0  0
    6.2617    5.8601    0.4792 F   0  0  0  0  0  0  0  0  0  0  0  0
  1  2  1  0  0  0  0
  2  3  1  0  0  0  0
  2  4  1  0  0  0  0
  1  5  1  0  0  0  0
  1  6  1  0  0  0  0
  2  7  1  0  0  0  0
  1  8  1  0  0  0  0
  9 10  1  0  0  0  0
 10 11  1  0  0  0  0
 10 12  1  0  0  0  0
 10  7  1  0  0  0  0
M  END
>  <Alias name>
2,2-Dichlorotrifluoroethyl chlorodifluoromethyl ether

>  <deltaH�(vap)>   kJ/mol
33.8

$$$$
2-Aminobutane
  ChemBrain IXL

 16 15  0  0  0  0  0  0  0  0  1 V2000
    5.6292    4.5876    0.1488 C   0  0  0  0  0  0  0  0  0  0  0  0
    4.1004    4.6212    0.3397 C   0  0  0  0  0  0  0  0  0  0  0  0
    3.5675    3.1813    0.4714 C   0  0  0  0  0  0  0  0  0  0  0  0
    2.0391    3.2149    0.6652 C   0  0  0  0  0  0  0  0  0  0  0  0
    3.8903    2.4259   -0.7477 N   0  0  0  0  0  0  0  0  0  0  0  0
    3.5417    1.4829   -0.6612 H   0  0  0  0  0  0  0  0  0  0  0  0
    3.4597    2.8720   -1.5437 H   0  0  0  0  0  0  0  0  0  0  0  0
    6.0037    5.5996    0.0564 H   0  0  0  0  0  0  0  0  0  0  0  0
    5.8688    4.0307   -0.7486 H   0  0  0  0  0  0  0  0  0  0  0  0
    6.0894    4.1091    1.0044 H   0  0  0  0  0  0  0  0  0  0  0  0
    3.6402    5.0996   -0.5160 H   0  0  0  0  0  0  0  0  0  0  0  0
    3.8608    5.1783    1.2369 H   0  0  0  0  0  0  0  0  0  0  0  0
    4.0293    2.7022    1.3259 H   0  0  0  0  0  0  0  0  0  0  0  0
    1.6646    2.2030    0.7578 H   0  0  0  0  0  0  0  0  0  0  0  0
    1.8013    3.7715    1.5633 H   0  0  0  0  0  0  0  0  0  0  0  0
    1.5773    3.6940   -0.1892 H   0  0  0  0  0  0  0  0  0  0  0  0
  1  2  1  0  0  0  0
  2  3  1  0  0  0  0
  3  4  1  0  0  0  0
  3  5  1  0  0  0  0
  5  6  1  0  0  0  0
  5  7  1  0  0  0  0
  1  8  1  0  0  0  0
  1  9  1  0  0  0  0
  1 10  1  0  0  0  0
  2 11  1  0  0  0  0
  2 12  1  0  0  0  0
  3 13  1  0  0  0  0
  4 14  1  0  0  0  0
  4 15  1  0  0  0  0
  4 16  1  0  0  0  0
M  END
>  <Alias name>
s-Butylamine

>  <deltaH�(vap)>   kJ/mol
33.8

$$$$
Benzene
  ChemBrain IXL

 12 12  0  0  0  0  0  0  0  0  1 V2000
    5.5339    4.1370    0.0269 C   0  0  0  0  0  0  0  0  0  0  0  0
    4.6062    5.1703   -0.1063 C   0  0  0  0  0  0  0  0  0  0  0  0
    3.2414    4.8829   -0.1354 C   0  0  0  0  0  0  0  0  0  0  0  0
    2.8044    3.5622   -0.0314 C   0  0  0  0  0  0  0  0  0  0  0  0
    3.7321    2.5289    0.1017 C   0  0  0  0  0  0  0  0  0  0  0  0
    5.0969    2.8163    0.1308 C   0  0  0  0  0  0  0  0  0  0  0  0
    6.5934    4.3601    0.0496 H   0  0  0  0  0  0  0  0  0  0  0  0
    4.9455    6.1956   -0.1871 H   0  0  0  0  0  0  0  0  0  0  0  0
    2.5212    5.6851   -0.2386 H   0  0  0  0  0  0  0  0  0  0  0  0
    1.7449    3.3391   -0.0541 H   0  0  0  0  0  0  0  0  0  0  0  0
    3.3928    1.5036    0.1824 H   0  0  0  0  0  0  0  0  0  0  0  0
    5.8171    2.0141    0.2340 H   0  0  0  0  0  0  0  0  0  0  0  0
  1  2  4  0  0  0  0
  2  3  4  0  0  0  0
  3  4  4  0  0  0  0
  4  5  4  0  0  0  0
  5  6  4  0  0  0  0
  6  1  4  0  0  0  0
  1  7  1  0  0  0  0
  2  8  1  0  0  0  0
  3  9  1  0  0  0  0
  4 10  1  0  0  0  0
  5 11  1  0  0  0  0
  6 12  1  0  0  0  0
M  END
>  <Alias name>
Benzene

>  <deltaH�(vap)>   kJ/mol
33.8

$$$$
1,3,5-Trifluorobenzene
  ChemBrain IXL

 12 12  0  0  0  0  0  0  0  0  1 V2000
    3.2725    3.5309    0.0287 C   0  0  0  0  0  0  0  0  0  0  0  0
    3.2452    4.9254    0.0043 C   0  0  0  0  0  0  0  0  0  0  0  0
    4.4394    5.6461   -0.0201 C   0  0  0  0  0  0  0  0  0  0  0  0
    5.6609    4.9723   -0.0201 C   0  0  0  0  0  0  0  0  0  0  0  0
    5.6882    3.5777    0.0044 C   0  0  0  0  0  0  0  0  0  0  0  0
    4.4940    2.8571    0.0287 C   0  0  0  0  0  0  0  0  0  0  0  0
    4.5206    1.4975    0.0525 F   0  0  0  0  0  0  0  0  0  0  0  0
    2.0544    5.5823    0.0043 F   0  0  0  0  0  0  0  0  0  0  0  0
    6.8251    5.6749   -0.0438 F   0  0  0  0  0  0  0  0  0  0  0  0
    2.3454    2.9714    0.0476 H   0  0  0  0  0  0  0  0  0  0  0  0
    4.4182    6.7287   -0.0390 H   0  0  0  0  0  0  0  0  0  0  0  0
    6.6364    3.0546    0.0044 H   0  0  0  0  0  0  0  0  0  0  0  0
  1  2  4  0  0  0  0
  2  3  4  0  0  0  0
  3  4  4  0  0  0  0
  4  5  4  0  0  0  0
  5  6  4  0  0  0  0
  6  1  4  0  0  0  0
  6  7  1  0  0  0  0
  2  8  1  0  0  0  0
  4  9  1  0  0  0  0
  1 10  1  0  0  0  0
  3 11  1  0  0  0  0
  5 12  1  0  0  0  0
M  END
>  <Alias name>
1,3,5-Trifluorobenzene

>  <deltaH�(vap)>   kJ/mol
33.9

$$$$
3,3-Dimethyloxetane
  ChemBrain IXL

 16 16  0  0  0  0  0  0  0  0  1 V2000
    3.4810    3.3141    0.0238 C   0  0  0  0  0  0  0  0  0  0  0  0
    2.8026    4.4882    0.7271 C   0  0  0  0  0  0  0  0  0  0  0  0
    4.6715    4.2187   -0.2885 C   0  0  0  0  0  0  0  0  0  0  0  0
    3.9966    5.3235    0.4394 O   0  0  0  0  0  0  0  0  0  0  0  0
    2.7282    2.8450   -1.2369 C   0  0  0  0  0  0  0  0  0  0  0  0
    3.8547    2.1894    1.0100 C   0  0  0  0  0  0  0  0  0  0  0  0
    1.9259    4.8385    0.1964 H   0  0  0  0  0  0  0  0  0  0  0  0
    2.6551    4.3110    1.7853 H   0  0  0  0  0  0  0  0  0  0  0  0
    5.5832    3.8887    0.1942 H   0  0  0  0  0  0  0  0  0  0  0  0
    4.7656    4.4290   -1.3468 H   0  0  0  0  0  0  0  0  0  0  0  0
    3.3438    2.1419   -1.7842 H   0  0  0  0  0  0  0  0  0  0  0  0
    1.8023    2.3643   -0.9465 H   0  0  0  0  0  0  0  0  0  0  0  0
    2.5097    3.6992   -1.8658 H   0  0  0  0  0  0  0  0  0  0  0  0
    4.3770    2.6124    1.8592 H   0  0  0  0  0  0  0  0  0  0  0  0
    4.4955    1.4718    0.5129 H   0  0  0  0  0  0  0  0  0  0  0  0
    2.9539    1.6940    1.3505 H   0  0  0  0  0  0  0  0  0  0  0  0
  1  2  1  0  0  0  0
  1  3  1  0  0  0  0
  2  4  1  0  0  0  0
  3  4  1  0  0  0  0
  1  5  1  0  0  0  0
  1  6  1  0  0  0  0
  2  7  1  0  0  0  0
  2  8  1  0  0  0  0
  3  9  1  0  0  0  0
  3 10  1  0  0  0  0
  5 11  1  0  0  0  0
  5 12  1  0  0  0  0
  5 13  1  0  0  0  0
  6 14  1  0  0  0  0
  6 15  1  0  0  0  0
  6 16  1  0  0  0  0
M  END
>  <Alias name>
3,3-Dimethyloxetane

>  <deltaH�(vap)>   kJ/mol
33.9

$$$$
3,4-Dimethyl-1-pentene
  ChemBrain IXL

 21 20  0  0  0  0  0  0  0  0  1 V2000
    3.5384    4.0351    0.4656 C   0  0  0  0  0  0  0  0  0  0  0  0
    2.3098    4.1533   -0.0434 C   0  0  0  0  0  0  0  0  0  0  0  0
    6.0502    2.6394   -0.0663 C   0  0  0  0  0  0  0  0  0  0  0  0
    6.0043    4.1314    0.3226 C   0  0  0  0  0  0  0  0  0  0  0  0
    4.6729    4.7500   -0.1630 C   0  0  0  0  0  0  0  0  0  0  0  0
    4.6186    6.2408    0.2307 C   0  0  0  0  0  0  0  0  0  0  0  0
    7.1892    4.8679   -0.3357 C   0  0  0  0  0  0  0  0  0  0  0  0
    3.7052    3.4161    1.3385 H   0  0  0  0  0  0  0  0  0  0  0  0
    1.4805    3.6303    0.4166 H   0  0  0  0  0  0  0  0  0  0  0  0
    2.1423    4.7722   -0.9164 H   0  0  0  0  0  0  0  0  0  0  0  0
    6.9836    2.2069    0.2720 H   0  0  0  0  0  0  0  0  0  0  0  0
    5.9777    2.5445   -1.1428 H   0  0  0  0  0  0  0  0  0  0  0  0
    5.2222    2.1191    0.3985 H   0  0  0  0  0  0  0  0  0  0  0  0
    6.0745    4.2254    1.3992 H   0  0  0  0  0  0  0  0  0  0  0  0
    4.6042    4.6587   -1.2401 H   0  0  0  0  0  0  0  0  0  0  0  0
    3.6784    6.6664   -0.0979 H   0  0  0  0  0  0  0  0  0  0  0  0
    4.7000    6.3333    1.3067 H   0  0  0  0  0  0  0  0  0  0  0  0
    5.4370    6.7694   -0.2401 H   0  0  0  0  0  0  0  0  0  0  0  0
    7.1693    5.9119   -0.0514 H   0  0  0  0  0  0  0  0  0  0  0  0
    7.1123    4.7853   -1.4128 H   0  0  0  0  0  0  0  0  0  0  0  0
    8.1192    4.4222   -0.0052 H   0  0  0  0  0  0  0  0  0  0  0  0
  1  2  2  0  0  0  0
  4  5  1  0  0  0  0
  5  1  1  0  0  0  0
  3  4  1  0  0  0  0
  5  6  1  0  0  0  0
  4  7  1  0  0  0  0
  1  8  1  0  0  0  0
  2  9  1  0  0  0  0
  2 10  1  0  0  0  0
  3 11  1  0  0  0  0
  3 12  1  0  0  0  0
  3 13  1  0  0  0  0
  4 14  1  0  0  0  0
  5 15  1  0  0  0  0
  6 16  1  0  0  0  0
  6 17  1  0  0  0  0
  6 18  1  0  0  0  0
  7 19  1  0  0  0  0
  7 20  1  0  0  0  0
  7 21  1  0  0  0  0
M  END
>  <Alias name>
3,4-Dimethyl-1-pentene

>  <deltaH�(vap)>   kJ/mol
33.9

$$$$
cis-2,3-Dimethyloxiran
  ChemBrain IXL

 13 13  0  0  0  0  0  0  0  0  1 V2000
    4.8288    3.5864   -0.1172 C   0  0  0  0  0  0  0  0  0  0  0  0
    3.7419    4.5615   -0.4784 C   0  0  0  0  0  0  0  0  0  0  0  0
    4.5370    4.7513    0.7732 O   0  0  0  0  0  0  0  0  0  0  0  0
    4.2808    2.2027    0.2988 C   0  0  0  0  0  0  0  0  0  0  0  0
    2.3015    4.0327   -0.2914 C   0  0  0  0  0  0  0  0  0  0  0  0
    5.6783    3.6538   -0.7854 H   0  0  0  0  0  0  0  0  0  0  0  0
    3.9863    5.2133   -1.3079 H   0  0  0  0  0  0  0  0  0  0  0  0
    5.0898    1.4828    0.3052 H   0  0  0  0  0  0  0  0  0  0  0  0
    3.8488    2.2682    1.2897 H   0  0  0  0  0  0  0  0  0  0  0  0
    3.5248    1.8850   -0.4046 H   0  0  0  0  0  0  0  0  0  0  0  0
    2.2118    3.0550   -0.7422 H   0  0  0  0  0  0  0  0  0  0  0  0
    2.0757    3.9659    0.7657 H   0  0  0  0  0  0  0  0  0  0  0  0
    1.6046    4.7120   -0.7664 H   0  0  0  0  0  0  0  0  0  0  0  0
  1  2  1  0  0  0  0
  1  3  1  0  0  0  0
  1  4  1  0  0  0  0
  2  3  1  0  0  0  0
  2  5  1  0  0  0  0
  1  6  1  0  0  0  0
  2  7  1  0  0  0  0
  4  8  1  0  0  0  0
  4  9  1  0  0  0  0
  4 10  1  0  0  0  0
  5 11  1  0  0  0  0
  5 12  1  0  0  0  0
  5 13  1  0  0  0  0
M  END
>  <Alias name>
cis-2,3-Epoxybutane

>  <deltaH�(vap)>   kJ/mol
33.9

$$$$
Isobutylamine
  ChemBrain IXL

 16 15  0  0  0  0  0  0  0  0  1 V2000
    4.3617    5.0843   -0.0516 C   0  0  0  0  0  0  0  0  0  0  0  0
    4.6112    3.5724    0.1113 C   0  0  0  0  0  0  0  0  0  0  0  0
    5.5636    3.0865   -0.9985 C   0  0  0  0  0  0  0  0  0  0  0  0
    3.2723    2.8166    0.0064 C   0  0  0  0  0  0  0  0  0  0  0  0
    2.3648    3.2780    1.0668 N   0  0  0  0  0  0  0  0  0  0  0  0
    1.4881    2.7833    0.9980 H   0  0  0  0  0  0  0  0  0  0  0  0
    2.7821    3.0992    1.9680 H   0  0  0  0  0  0  0  0  0  0  0  0
    3.6924    5.4258    0.7283 H   0  0  0  0  0  0  0  0  0  0  0  0
    5.3026    5.6155    0.0220 H   0  0  0  0  0  0  0  0  0  0  0  0
    3.9147    5.2742   -1.0196 H   0  0  0  0  0  0  0  0  0  0  0  0
    5.0581    3.3825    1.0793 H   0  0  0  0  0  0  0  0  0  0  0  0
    6.5045    3.6177   -0.9248 H   0  0  0  0  0  0  0  0  0  0  0  0
    5.1167    3.2763   -1.9665 H   0  0  0  0  0  0  0  0  0  0  0  0
    5.7390    2.0239   -0.8840 H   0  0  0  0  0  0  0  0  0  0  0  0
    3.4480    1.7539    0.1187 H   0  0  0  0  0  0  0  0  0  0  0  0
    2.8244    3.0082   -0.9608 H   0  0  0  0  0  0  0  0  0  0  0  0
  1  2  1  0  0  0  0
  2  3  1  0  0  0  0
  2  4  1  0  0  0  0
  4  5  1  0  0  0  0
  5  6  1  0  0  0  0
  5  7  1  0  0  0  0
  1  8  1  0  0  0  0
  1  9  1  0  0  0  0
  1 10  1  0  0  0  0
  2 11  1  0  0  0  0
  3 12  1  0  0  0  0
  3 13  1  0  0  0  0
  3 14  1  0  0  0  0
  4 15  1  0  0  0  0
  4 16  1  0  0  0  0
M  END
>  <Alias name>
2-Methylpropylamine

>  <deltaH�(vap)>   kJ/mol
33.9

$$$$
1,1,2,2-Tetrafluoro-1-(2,2,2-trifluoroethoxy)ethane
  ChemBrain IXL

 15 14  0  0  0  0  0  0  0  0  1 V2000
    2.9538    3.8659    1.0951 C   0  0  0  0  0  0  0  0  0  0  0  0
    1.7088    4.3632    1.3238 F   0  0  0  0  0  0  0  0  0  0  0  0
    2.8581    2.7216    0.3664 F   0  0  0  0  0  0  0  0  0  0  0  0
    3.5600    3.5977    2.2826 F   0  0  0  0  0  0  0  0  0  0  0  0
    3.7860    4.9028    0.3161 C   0  0  0  0  0  0  0  0  0  0  0  0
    5.1317    4.3653    0.0689 O   0  0  0  0  0  0  0  0  0  0  0  0
    6.0324    5.2613   -0.6706 C   0  0  0  0  0  0  0  0  0  0  0  0
    7.3995    4.5752   -0.8578 C   0  0  0  0  0  0  0  0  0  0  0  0
    5.4948    5.5404   -1.8883 F   0  0  0  0  0  0  0  0  0  0  0  0
    6.1967    6.4165    0.0280 F   0  0  0  0  0  0  0  0  0  0  0  0
    7.2352    3.4200   -1.5563 F   0  0  0  0  0  0  0  0  0  0  0  0
    7.9371    4.2961    0.3599 F   0  0  0  0  0  0  0  0  0  0  0  0
    3.3033    5.1163   -0.6296 H   0  0  0  0  0  0  0  0  0  0  0  0
    3.8623    5.8140    0.8964 H   0  0  0  0  0  0  0  0  0  0  0  0
    8.0631    5.2353   -1.4026 H   0  0  0  0  0  0  0  0  0  0  0  0
  1  2  1  0  0  0  0
  1  3  1  0  0  0  0
  1  4  1  0  0  0  0
  1  5  1  0  0  0  0
  5  6  1  0  0  0  0
  6  7  1  0  0  0  0
  7  8  1  0  0  0  0
  7  9  1  0  0  0  0
  7 10  1  0  0  0  0
  8 11  1  0  0  0  0
  8 12  1  0  0  0  0
  5 13  1  0  0  0  0
  5 14  1  0  0  0  0
  8 15  1  0  0  0  0
M  END
>  <Alias name>
1,1,2,2-Tetrafluoro-1-(2,2,2-trifluoroethoxy)ethane

>  <deltaH�(vap)>   kJ/mol
34

$$$$
1,1-Dimethylcyclopentane
  ChemBrain IXL

 21 21  0  0  0  0  0  0  0  0  1 V2000
    3.5206    2.6799   -0.3153 C   0  0  0  0  0  0  0  0  0  0  0  0
    4.8403    3.4595    0.0000 C   0  0  0  0  0  0  0  0  0  0  0  0
    4.3994    4.9336    0.2855 C   0  0  0  0  0  0  0  0  0  0  0  0
    2.9437    5.0137   -0.1673 C   0  0  0  0  0  0  0  0  0  0  0  0
    2.3896    3.6201    0.0936 C   0  0  0  0  0  0  0  0  0  0  0  0
    5.5401    2.8829    1.2469 C   0  0  0  0  0  0  0  0  0  0  0  0
    5.7815    3.3888   -1.2191 C   0  0  0  0  0  0  0  0  0  0  0  0
    3.4594    2.5125   -1.3836 H   0  0  0  0  0  0  0  0  0  0  0  0
    3.4764    1.7358    0.2134 H   0  0  0  0  0  0  0  0  0  0  0  0
    4.4376    5.1100    1.3534 H   0  0  0  0  0  0  0  0  0  0  0  0
    5.0270    5.6476   -0.2333 H   0  0  0  0  0  0  0  0  0  0  0  0
    2.9058    5.2228   -1.2292 H   0  0  0  0  0  0  0  0  0  0  0  0
    2.3987    5.7681    0.3864 H   0  0  0  0  0  0  0  0  0  0  0  0
    1.4930    3.4344   -0.4845 H   0  0  0  0  0  0  0  0  0  0  0  0
    2.1881    3.5055    1.1515 H   0  0  0  0  0  0  0  0  0  0  0  0
    6.4314    3.4600    1.4599 H   0  0  0  0  0  0  0  0  0  0  0  0
    5.8135    1.8513    1.0628 H   0  0  0  0  0  0  0  0  0  0  0  0
    4.8671    2.9324    2.0939 H   0  0  0  0  0  0  0  0  0  0  0  0
    6.6798    3.9583   -1.0151 H   0  0  0  0  0  0  0  0  0  0  0  0
    5.2810    3.8023   -2.0860 H   0  0  0  0  0  0  0  0  0  0  0  0
    6.0448    2.3563   -1.4125 H   0  0  0  0  0  0  0  0  0  0  0  0
  1  2  1  0  0  0  0
  2  3  1  0  0  0  0
  3  4  1  0  0  0  0
  4  5  1  0  0  0  0
  5  1  1  0  0  0  0
  2  6  1  0  0  0  0
  2  7  1  0  0  0  0
  1  8  1  0  0  0  0
  1  9  1  0  0  0  0
  3 10  1  0  0  0  0
  3 11  1  0  0  0  0
  4 12  1  0  0  0  0
  4 13  1  0  0  0  0
  5 14  1  0  0  0  0
  5 15  1  0  0  0  0
  6 16  1  0  0  0  0
  6 17  1  0  0  0  0
  6 18  1  0  0  0  0
  7 19  1  0  0  0  0
  7 20  1  0  0  0  0
  7 21  1  0  0  0  0
M  END
>  <Alias name>
1,1-Dimethylcyclopentane

>  <deltaH�(vap)>   kJ/mol
34

$$$$
2-Iodopropane
  ChemBrain IXL

 11 10  0  0  0  0  0  0  0  0  1 V2000
    2.1319    3.2659    0.1361 C   0  0  0  0  0  0  0  0  0  0  0  0
    3.6118    2.9581   -0.1646 C   0  0  0  0  0  0  0  0  0  0  0  0
    4.4453    4.2459   -0.0156 C   0  0  0  0  0  0  0  0  0  0  0  0
    4.3205    1.4961    1.1973 I   0  0  0  0  0  0  0  0  0  0  0  0
    1.5465    2.3608    0.0312 H   0  0  0  0  0  0  0  0  0  0  0  0
    2.0394    3.6405    1.1480 H   0  0  0  0  0  0  0  0  0  0  0  0
    1.7699    4.0126   -0.5598 H   0  0  0  0  0  0  0  0  0  0  0  0
    3.7041    2.5836   -1.1765 H   0  0  0  0  0  0  0  0  0  0  0  0
    4.0833    4.9927   -0.7114 H   0  0  0  0  0  0  0  0  0  0  0  0
    5.4851    4.0294   -0.2271 H   0  0  0  0  0  0  0  0  0  0  0  0
    4.3531    4.6206    0.9964 H   0  0  0  0  0  0  0  0  0  0  0  0
  1  2  1  0  0  0  0
  2  3  1  0  0  0  0
  2  4  1  0  0  0  0
  1  5  1  0  0  0  0
  1  6  1  0  0  0  0
  1  7  1  0  0  0  0
  2  8  1  0  0  0  0
  3  9  1  0  0  0  0
  3 10  1  0  0  0  0
  3 11  1  0  0  0  0
M  END
>  <Alias name>
2-Iodopropane

>  <deltaH�(vap)>   kJ/mol
34

$$$$
Chlorodifluoromethyl 2,2-dichloro-1,1,2-trifluoroethyl ether
  ChemBrain IXL

 12 11  0  0  0  0  0  0  0  0  1 V2000
    3.7856    3.8443   -0.0880 C   0  0  0  0  0  0  0  0  0  0  0  0
    5.0160    4.6519    0.1077 O   0  0  0  0  0  0  0  0  0  0  0  0
    2.5925    4.7914   -0.3387 C   0  0  0  0  0  0  0  0  0  0  0  0
    3.4636    2.8650    1.3716 Cl  0  0  0  0  0  0  0  0  0  0  0  0
    3.9863    2.7641   -1.4974 Cl  0  0  0  0  0  0  0  0  0  0  0  0
    6.2670    3.8978    0.3622 C   0  0  0  0  0  0  0  0  0  0  0  0
    2.4336    5.6143    0.7327 F   0  0  0  0  0  0  0  0  0  0  0  0
    1.4602    4.0587   -0.5193 F   0  0  0  0  0  0  0  0  0  0  0  0
    2.8314    5.5375   -1.4508 F   0  0  0  0  0  0  0  0  0  0  0  0
    6.5321    3.0787   -0.6895 F   0  0  0  0  0  0  0  0  0  0  0  0
    6.1344    3.1554    1.4930 F   0  0  0  0  0  0  0  0  0  0  0  0
    7.6154    5.0473    0.5675 Cl  0  0  0  0  0  0  0  0  0  0  0  0
  1  2  1  0  0  0  0
  1  3  1  0  0  0  0
  1  4  1  0  0  0  0
  1  5  1  0  0  0  0
  2  6  1  0  0  0  0
  3  7  1  0  0  0  0
  3  8  1  0  0  0  0
  3  9  1  0  0  0  0
  6 10  1  0  0  0  0
  6 11  1  0  0  0  0
  6 12  1  0  0  0  0
M  END
>  <Alias name>
Chlorodifluoromethyl 2,2-dichloro-1,1,2-trifluoroethyl ether

>  <deltaH�(vap)>   kJ/mol
34

$$$$
Difluorobis(pentafluoroethyl) sulfur
  ChemBrain IXL

 17 16  0  0  0  0  0  0  0  0  1 V2000
    7.4034    5.4792   -1.7442 C   0  0  0  0  0  0  0  0  0  0  0  0
    8.5352    4.9276   -2.2583 F   0  0  0  0  0  0  0  0  0  0  0  0
    6.5277    5.7391   -2.7517 F   0  0  0  0  0  0  0  0  0  0  0  0
    7.7145    6.6380   -1.1037 F   0  0  0  0  0  0  0  0  0  0  0  0
    6.7609    4.4969   -0.7457 C   0  0  0  0  0  0  0  0  0  0  0  0
    6.4499    3.3382   -1.3861 F   0  0  0  0  0  0  0  0  0  0  0  0
    7.6367    4.2371    0.2618 F   0  0  0  0  0  0  0  0  0  0  0  0
    3.2089    4.7009    1.7011 C   0  0  0  0  0  0  0  0  0  0  0  0
    2.6419    3.8340    2.5823 F   0  0  0  0  0  0  0  0  0  0  0  0
    3.5199    5.8597    2.3415 F   0  0  0  0  0  0  0  0  0  0  0  0
    2.3331    4.9608    0.6936 F   0  0  0  0  0  0  0  0  0  0  0  0
    4.4913    4.0758    1.1185 C   0  0  0  0  0  0  0  0  0  0  0  0
    5.3671    3.8159    2.1260 F   0  0  0  0  0  0  0  0  0  0  0  0
    4.1803    2.9170    0.4781 F   0  0  0  0  0  0  0  0  0  0  0  0
    5.2489    5.2340   -0.0588 S   0  0  0  0  0  0  0  0  0  0  0  0
    5.6216    6.6228    0.7088 F   0  0  0  0  0  0  0  0  0  0  0  0
    4.1992    5.5455   -1.2664 F   0  0  0  0  0  0  0  0  0  0  0  0
  1  2  1  0  0  0  0
  1  3  1  0  0  0  0
  1  4  1  0  0  0  0
  1  5  1  0  0  0  0
  5  6  1  0  0  0  0
  5  7  1  0  0  0  0
  8  9  1  0  0  0  0
  8 10  1  0  0  0  0
  8 11  1  0  0  0  0
  8 12  1  0  0  0  0
 12 13  1  0  0  0  0
 12 14  1  0  0  0  0
  5 15  1  0  0  0  0
 12 15  1  0  0  0  0
 15 16  1  0  0  0  0
 15 17  1  0  0  0  0
M  END
>  <Alias name>
Difluorobis(pentafluoroethyl) sulfur

>  <deltaH�(vap)>   kJ/mol
34

$$$$
Perfluorotriethylamine
  ChemBrain IXL

 22 21  0  0  0  0  0  0  0  0  1 V2000
    4.1781    4.2373   -0.1185 N   0  0  0  0  0  0  0  0  0  0  0  0
    3.8549    5.6610   -0.5019 C   0  0  0  0  0  0  0  0  0  0  0  0
    5.4091    4.2011    0.7559 C   0  0  0  0  0  0  0  0  0  0  0  0
    3.0078    3.6178    0.6057 C   0  0  0  0  0  0  0  0  0  0  0  0
    2.5042    5.7436   -1.2611 C   0  0  0  0  0  0  0  0  0  0  0  0
    4.8301    6.1369   -1.3167 F   0  0  0  0  0  0  0  0  0  0  0  0
    3.7839    6.4328    0.6169 F   0  0  0  0  0  0  0  0  0  0  0  0
    6.5852    4.9727    0.1013 C   0  0  0  0  0  0  0  0  0  0  0  0
    5.7936    2.9121    0.9331 F   0  0  0  0  0  0  0  0  0  0  0  0
    5.1294    4.7596    1.9652 F   0  0  0  0  0  0  0  0  0  0  0  0
    3.3636    2.2072    1.1448 C   0  0  0  0  0  0  0  0  0  0  0  0
    1.9668    3.4934   -0.2552 F   0  0  0  0  0  0  0  0  0  0  0  0
    2.6400    4.4126    1.6476 F   0  0  0  0  0  0  0  0  0  0  0  0
    2.3860    6.9745   -1.8276 F   0  0  0  0  0  0  0  0  0  0  0  0
    2.4681    4.7947   -2.2357 F   0  0  0  0  0  0  0  0  0  0  0  0
    1.4728    5.5567   -0.3942 F   0  0  0  0  0  0  0  0  0  0  0  0
    7.7332    4.6903    0.7738 F   0  0  0  0  0  0  0  0  0  0  0  0
    6.7182    4.5881   -1.1971 F   0  0  0  0  0  0  0  0  0  0  0  0
    6.3542    6.3114    0.1657 F   0  0  0  0  0  0  0  0  0  0  0  0
    2.2230    1.5792    1.5379 F   0  0  0  0  0  0  0  0  0  0  0  0
    3.9622    1.4799    0.1630 F   0  0  0  0  0  0  0  0  0  0  0  0
    4.1977    2.3164    2.2135 F   0  0  0  0  0  0  0  0  0  0  0  0
  1  2  1  0  0  0  0
  1  3  1  0  0  0  0
  1  4  1  0  0  0  0
  2  5  1  0  0  0  0
  2  6  1  0  0  0  0
  2  7  1  0  0  0  0
  3  8  1  0  0  0  0
  3  9  1  0  0  0  0
  3 10  1  0  0  0  0
  4 11  1  0  0  0  0
  4 12  1  0  0  0  0
  4 13  1  0  0  0  0
  5 14  1  0  0  0  0
  5 15  1  0  0  0  0
  5 16  1  0  0  0  0
  8 17  1  0  0  0  0
  8 18  1  0  0  0  0
  8 19  1  0  0  0  0
 11 20  1  0  0  0  0
 11 21  1  0  0  0  0
 11 22  1  0  0  0  0
M  END
>  <Alias name>
Tris(pentafluoroethyl)amine

>  <deltaH�(vap)>   kJ/mol
34

$$$$
t-Butylnitrite
  ChemBrain IXL

 16 15  0  0  0  0  0  0  0  0  1 V2000
    4.8747    3.5452    0.5539 O   0  0  0  0  0  0  0  0  0  0  0  0
    3.5440    3.8663    0.0181 C   0  0  0  0  0  0  0  0  0  0  0  0
    5.9415    3.7681   -0.3328 N   0  0  0  0  0  0  0  0  0  0  0  0
    3.4923    5.3570   -0.3692 C   0  0  0  0  0  0  0  0  0  0  0  0
    2.4751    3.5766    1.0896 C   0  0  0  0  0  0  0  0  0  0  0  0
    3.2698    3.0020   -1.2279 C   0  0  0  0  0  0  0  0  0  0  0  0
    7.1046    3.5282    0.0239 O   0  0  0  0  0  0  0  0  0  0  0  0
    2.5118    5.5937   -0.7636 H   0  0  0  0  0  0  0  0  0  0  0  0
    4.2432    5.5605   -1.1227 H   0  0  0  0  0  0  0  0  0  0  0  0
    3.6855    5.9644    0.5063 H   0  0  0  0  0  0  0  0  0  0  0  0
    2.5115    2.5290    1.3618 H   0  0  0  0  0  0  0  0  0  0  0  0
    2.6679    4.1840    1.9653 H   0  0  0  0  0  0  0  0  0  0  0  0
    1.4948    3.8133    0.6949 H   0  0  0  0  0  0  0  0  0  0  0  0
    4.0208    3.2059   -1.9811 H   0  0  0  0  0  0  0  0  0  0  0  0
    3.3065    1.9544   -0.9557 H   0  0  0  0  0  0  0  0  0  0  0  0
    2.2893    3.2384   -1.6225 H   0  0  0  0  0  0  0  0  0  0  0  0
  1  2  1  0  0  0  0
  1  3  1  0  0  0  0
  2  4  1  0  0  0  0
  2  5  1  0  0  0  0
  2  6  1  0  0  0  0
  3  7  2  0  0  0  0
  4  8  1  0  0  0  0
  4  9  1  0  0  0  0
  4 10  1  0  0  0  0
  5 11  1  0  0  0  0
  5 12  1  0  0  0  0
  5 13  1  0  0  0  0
  6 14  1  0  0  0  0
  6 15  1  0  0  0  0
  6 16  1  0  0  0  0
M  END
>  <Alias name>
t-Butylnitrite

>  <deltaH�(vap)>   kJ/mol
34

$$$$
1,1-Dichloro-3,3,3-trifluoropropane
  ChemBrain IXL

 11 10  0  0  0  0  0  0  0  0  1 V2000
    2.5868    3.4855    0.4571 C   0  0  0  0  0  0  0  0  0  0  0  0
    3.7562    3.4477   -0.5458 C   0  0  0  0  0  0  0  0  0  0  0  0
    2.6153    2.3661    1.2290 F   0  0  0  0  0  0  0  0  0  0  0  0
    1.4093    3.5385   -0.2213 F   0  0  0  0  0  0  0  0  0  0  0  0
    2.7038    4.5851    1.2487 F   0  0  0  0  0  0  0  0  0  0  0  0
    5.0895    3.3670    0.2225 C   0  0  0  0  0  0  0  0  0  0  0  0
    5.2725    4.8141    1.2496 Cl  0  0  0  0  0  0  0  0  0  0  0  0
    6.4413    3.2872   -0.9389 Cl  0  0  0  0  0  0  0  0  0  0  0  0
    3.6551    2.5798   -1.1857 H   0  0  0  0  0  0  0  0  0  0  0  0
    3.7420    4.3459   -1.1508 H   0  0  0  0  0  0  0  0  0  0  0  0
    5.0948    2.4801    0.8441 H   0  0  0  0  0  0  0  0  0  0  0  0
  1  2  1  0  0  0  0
  1  3  1  0  0  0  0
  1  4  1  0  0  0  0
  1  5  1  0  0  0  0
  2  6  1  0  0  0  0
  6  7  1  0  0  0  0
  6  8  1  0  0  0  0
  2  9  1  0  0  0  0
  2 10  1  0  0  0  0
  6 11  1  0  0  0  0
M  END
>  <Alias name>
1,1-Dichloro-3,3,3-trifluoropropane

>  <deltaH�(vap)>   kJ/mol
34.1

$$$$
2-Mercaptobutane
  ChemBrain IXL

 15 14  0  0  0  0  0  0  0  0  1 V2000
    4.3601    3.2491   -1.5093 C   0  0  0  0  0  0  0  0  0  0  0  0
    3.7200    2.3422   -0.4389 C   0  0  0  0  0  0  0  0  0  0  0  0
    2.7933    3.1828    0.4642 C   0  0  0  0  0  0  0  0  0  0  0  0
    2.1403    2.2699    1.5203 C   0  0  0  0  0  0  0  0  0  0  0  0
    3.7639    4.4745    1.2984 S   0  0  0  0  0  0  0  0  0  0  0  0
    4.6150    3.6739    1.9543 H   0  0  0  0  0  0  0  0  0  0  0  0
    4.9427    4.0232   -1.0258 H   0  0  0  0  0  0  0  0  0  0  0  0
    3.5818    3.7045   -2.1090 H   0  0  0  0  0  0  0  0  0  0  0  0
    5.0055    2.6562   -2.1454 H   0  0  0  0  0  0  0  0  0  0  0  0
    3.1422    1.5653   -0.9241 H   0  0  0  0  0  0  0  0  0  0  0  0
    4.4982    1.8900    0.1635 H   0  0  0  0  0  0  0  0  0  0  0  0
    2.0221    3.6442   -0.1400 H   0  0  0  0  0  0  0  0  0  0  0  0
    1.5615    1.5007    1.0243 H   0  0  0  0  0  0  0  0  0  0  0  0
    2.9112    1.8083    2.1249 H   0  0  0  0  0  0  0  0  0  0  0  0
    1.4892    2.8594    2.1540 H   0  0  0  0  0  0  0  0  0  0  0  0
  1  2  1  0  0  0  0
  2  3  1  0  0  0  0
  3  4  1  0  0  0  0
  3  5  1  0  0  0  0
  5  6  1  0  0  0  0
  1  7  1  0  0  0  0
  1  8  1  0  0  0  0
  1  9  1  0  0  0  0
  2 10  1  0  0  0  0
  2 11  1  0  0  0  0
  3 12  1  0  0  0  0
  4 13  1  0  0  0  0
  4 14  1  0  0  0  0
  4 15  1  0  0  0  0
M  END
>  <Alias name>
2-Butanethiol

>  <deltaH�(vap)>   kJ/mol
34.1

$$$$
Methylisopropylsulfide
  ChemBrain IXL

 15 14  0  0  0  0  0  0  0  0  1 V2000
    2.3925    4.5317    0.6755 C   0  0  0  0  0  0  0  0  0  0  0  0
    3.7942    5.5353    0.1015 S   0  0  0  0  0  0  0  0  0  0  0  0
    5.0919    4.2740    0.2648 C   0  0  0  0  0  0  0  0  0  0  0  0
    6.4486    4.8763   -0.1489 C   0  0  0  0  0  0  0  0  0  0  0  0
    4.7620    3.0765   -0.6473 C   0  0  0  0  0  0  0  0  0  0  0  0
    2.2670    3.6786    0.0203 H   0  0  0  0  0  0  0  0  0  0  0  0
    2.5843    4.1871    1.6842 H   0  0  0  0  0  0  0  0  0  0  0  0
    1.4907    5.1313    0.6643 H   0  0  0  0  0  0  0  0  0  0  0  0
    5.1437    3.9404    1.2939 H   0  0  0  0  0  0  0  0  0  0  0  0
    6.6816    5.7164    0.4936 H   0  0  0  0  0  0  0  0  0  0  0  0
    6.3961    5.2120   -1.1772 H   0  0  0  0  0  0  0  0  0  0  0  0
    7.2217    4.1238   -0.0538 H   0  0  0  0  0  0  0  0  0  0  0  0
    5.5453    2.3332   -0.5648 H   0  0  0  0  0  0  0  0  0  0  0  0
    3.8179    2.6411   -0.3441 H   0  0  0  0  0  0  0  0  0  0  0  0
    4.6909    3.4136   -1.6741 H   0  0  0  0  0  0  0  0  0  0  0  0
  1  2  1  0  0  0  0
  2  3  1  0  0  0  0
  3  4  1  0  0  0  0
  3  5  1  0  0  0  0
  1  6  1  0  0  0  0
  1  7  1  0  0  0  0
  1  8  1  0  0  0  0
  3  9  1  0  0  0  0
  4 10  1  0  0  0  0
  4 11  1  0  0  0  0
  4 12  1  0  0  0  0
  5 13  1  0  0  0  0
  5 14  1  0  0  0  0
  5 15  1  0  0  0  0
M  END
>  <Alias name>
Isopropyl methyl sulfide

>  <deltaH�(vap)>   kJ/mol
34.1

$$$$
Methylnitrate
  ChemBrain IXL

  8  7  0  0  0  0  0  0  0  0  1 V2000
    4.5536    2.2657   -0.2888 O   0  5  0  0  0  0  0  0  0  0  0  0
    4.4583    3.4499   -0.6440 N   0  3  0  0  0  0  0  0  0  0  0  0
    5.4057    4.0014   -1.2236 O   0  0  0  0  0  0  0  0  0  0  0  0
    3.4158    4.0826   -0.4196 O   0  0  0  0  0  0  0  0  0  0  0  0
    2.3649    3.3229    0.2729 C   0  0  0  0  0  0  0  0  0  0  0  0
    2.0847    2.4656   -0.3266 H   0  0  0  0  0  0  0  0  0  0  0  0
    2.7359    2.9862    1.2330 H   0  0  0  0  0  0  0  0  0  0  0  0
    1.4999    3.9571    0.4223 H   0  0  0  0  0  0  0  0  0  0  0  0
  1  2  1  0  0  0  0
  2  3  2  0  0  0  0
  2  4  1  0  0  0  0
  4  5  1  0  0  0  0
  5  6  1  0  0  0  0
  5  7  1  0  0  0  0
  5  8  1  0  0  0  0
M  END
>  <Alias name>
Methylnitrate

>  <deltaH�(vap)>   kJ/mol
34.1

$$$$
t-Butylperoxytrimethylsilane
  ChemBrain IXL

 28 27  0  0  0  0  0  0  0  0  1 V2000
    3.6056    3.8752    0.3370 C   0  0  0  0  0  0  0  0  0  0  0  0
    4.6145    4.7069    1.0134 O   0  0  0  0  0  0  0  0  0  0  0  0
    3.9163    2.3864    0.5881 C   0  0  0  0  0  0  0  0  0  0  0  0
    3.6342    4.1567   -1.1779 C   0  0  0  0  0  0  0  0  0  0  0  0
    2.2083    4.2092    0.8949 C   0  0  0  0  0  0  0  0  0  0  0  0
    6.0106    4.4850    0.5731 O   0  0  0  0  0  0  0  0  0  0  0  0
    6.7087    5.6997    0.0217 Si  0  0  0  0  0  0  0  0  0  0  0  0
    8.3881    5.2097   -0.6229 C   0  0  0  0  0  0  0  0  0  0  0  0
    6.9099    6.9656    1.3755 C   0  0  0  0  0  0  0  0  0  0  0  0
    5.7031    6.4339   -1.3659 C   0  0  0  0  0  0  0  0  0  0  0  0
    4.8982    2.1515    0.1962 H   0  0  0  0  0  0  0  0  0  0  0  0
    3.1736    1.7739    0.0919 H   0  0  0  0  0  0  0  0  0  0  0  0
    3.8955    2.1878    1.6525 H   0  0  0  0  0  0  0  0  0  0  0  0
    3.4104    5.2009   -1.3553 H   0  0  0  0  0  0  0  0  0  0  0  0
    2.8945    3.5401   -1.6735 H   0  0  0  0  0  0  0  0  0  0  0  0
    4.6170    3.9261   -1.5695 H   0  0  0  0  0  0  0  0  0  0  0  0
    1.4655    3.5969    0.3986 H   0  0  0  0  0  0  0  0  0  0  0  0
    2.1875    4.0101    1.9592 H   0  0  0  0  0  0  0  0  0  0  0  0
    1.9899    5.2552    0.7190 H   0  0  0  0  0  0  0  0  0  0  0  0
    8.8925    6.0834   -1.0165 H   0  0  0  0  0  0  0  0  0  0  0  0
    8.2723    4.4746   -1.4096 H   0  0  0  0  0  0  0  0  0  0  0  0
    8.9747    4.7867    0.1832 H   0  0  0  0  0  0  0  0  0  0  0  0
    5.9349    7.2511    1.7504 H   0  0  0  0  0  0  0  0  0  0  0  0
    7.4968    6.5422    2.1812 H   0  0  0  0  0  0  0  0  0  0  0  0
    7.4149    7.8386    0.9811 H   0  0  0  0  0  0  0  0  0  0  0  0
    5.5859    5.7009   -2.1541 H   0  0  0  0  0  0  0  0  0  0  0  0
    4.7286    6.7217   -0.9922 H   0  0  0  0  0  0  0  0  0  0  0  0
    6.2115    7.3064   -1.7572 H   0  0  0  0  0  0  0  0  0  0  0  0
  1  2  1  0  0  0  0
  1  3  1  0  0  0  0
  1  4  1  0  0  0  0
  1  5  1  0  0  0  0
  2  6  1  0  0  0  0
  6  7  1  0  0  0  0
  7  8  1  0  0  0  0
  7  9  1  0  0  0  0
  7 10  1  0  0  0  0
  3 11  1  0  0  0  0
  3 12  1  0  0  0  0
  3 13  1  0  0  0  0
  4 14  1  0  0  0  0
  4 15  1  0  0  0  0
  4 16  1  0  0  0  0
  5 17  1  0  0  0  0
  5 18  1  0  0  0  0
  5 19  1  0  0  0  0
  8 20  1  0  0  0  0
  8 21  1  0  0  0  0
  8 22  1  0  0  0  0
  9 23  1  0  0  0  0
  9 24  1  0  0  0  0
  9 25  1  0  0  0  0
 10 26  1  0  0  0  0
 10 27  1  0  0  0  0
 10 28  1  0  0  0  0
M  END
>  <Alias name>
t-Butylperoxytrimethylsilane

>  <deltaH�(vap)>   kJ/mol
34.1

$$$$
Azetidine
  ChemBrain IXL

 11 11  0  0  0  0  0  0  0  0  1 V2000
    2.3896    3.6830    0.3069 C   0  0  0  0  0  0  0  0  0  0  0  0
    2.8999    2.3353   -0.2281 C   0  0  0  0  0  0  0  0  0  0  0  0
    3.7900    4.1194    0.4478 N   0  0  0  0  0  0  0  0  0  0  0  0
    4.3359    2.8119    0.0433 C   0  0  0  0  0  0  0  0  0  0  0  0
    3.9798    4.7699   -0.3001 H   0  0  0  0  0  0  0  0  0  0  0  0
    1.8330    4.2557   -0.4247 H   0  0  0  0  0  0  0  0  0  0  0  0
    1.9024    3.5615    1.2665 H   0  0  0  0  0  0  0  0  0  0  0  0
    2.7038    2.2175   -1.2866 H   0  0  0  0  0  0  0  0  0  0  0  0
    2.6073    1.4949    0.3891 H   0  0  0  0  0  0  0  0  0  0  0  0
    4.7722    2.2770    0.8778 H   0  0  0  0  0  0  0  0  0  0  0  0
    4.9508    2.8602   -0.8470 H   0  0  0  0  0  0  0  0  0  0  0  0
  1  2  1  0  0  0  0
  1  3  1  0  0  0  0
  2  4  1  0  0  0  0
  3  4  1  0  0  0  0
  3  5  1  0  0  0  0
  1  6  1  0  0  0  0
  1  7  1  0  0  0  0
  2  8  1  0  0  0  0
  2  9  1  0  0  0  0
  4 10  1  0  0  0  0
  4 11  1  0  0  0  0
M  END
>  <Alias name>
Azetidine

>  <deltaH�(vap)>   kJ/mol
34.12

$$$$
Methyl-t-butylsulfide
  ChemBrain IXL

 18 17  0  0  0  0  0  0  0  0  1 V2000
    2.3107    4.7327    0.3619 C   0  0  0  0  0  0  0  0  0  0  0  0
    3.8762    5.5461    0.8122 S   0  0  0  0  0  0  0  0  0  0  0  0
    5.0274    4.3107    0.1149 C   0  0  0  0  0  0  0  0  0  0  0  0
    4.7974    2.9447    0.7941 C   0  0  0  0  0  0  0  0  0  0  0  0
    4.7891    4.1774   -1.4035 C   0  0  0  0  0  0  0  0  0  0  0  0
    6.4780    4.7679    0.3659 C   0  0  0  0  0  0  0  0  0  0  0  0
    2.2624    3.7576    0.8283 H   0  0  0  0  0  0  0  0  0  0  0  0
    1.4796    5.3369    0.7040 H   0  0  0  0  0  0  0  0  0  0  0  0
    2.2566    4.6221   -0.7130 H   0  0  0  0  0  0  0  0  0  0  0  0
    5.4947    2.2202    0.3921 H   0  0  0  0  0  0  0  0  0  0  0  0
    4.9531    3.0415    1.8615 H   0  0  0  0  0  0  0  0  0  0  0  0
    3.7852    2.6129    0.6057 H   0  0  0  0  0  0  0  0  0  0  0  0
    5.4863    3.4588   -1.8162 H   0  0  0  0  0  0  0  0  0  0  0  0
    3.7769    3.8404   -1.5826 H   0  0  0  0  0  0  0  0  0  0  0  0
    4.9389    5.1391   -1.8783 H   0  0  0  0  0  0  0  0  0  0  0  0
    6.6421    5.7263   -0.1111 H   0  0  0  0  0  0  0  0  0  0  0  0
    7.1632    4.0375   -0.0464 H   0  0  0  0  0  0  0  0  0  0  0  0
    6.6479    4.8611    1.4314 H   0  0  0  0  0  0  0  0  0  0  0  0
  1  2  1  0  0  0  0
  2  3  1  0  0  0  0
  3  4  1  0  0  0  0
  3  5  1  0  0  0  0
  3  6  1  0  0  0  0
  1  7  1  0  0  0  0
  1  8  1  0  0  0  0
  1  9  1  0  0  0  0
  4 10  1  0  0  0  0
  4 11  1  0  0  0  0
  4 12  1  0  0  0  0
  5 13  1  0  0  0  0
  5 14  1  0  0  0  0
  5 15  1  0  0  0  0
  6 16  1  0  0  0  0
  6 17  1  0  0  0  0
  6 18  1  0  0  0  0
M  END
>  <Alias name>
Methyl t-butyl sulfide

>  <deltaH�(vap)>   kJ/mol
34.2

$$$$
2,3,3-Trimethyl-1-butene
  ChemBrain IXL

 21 20  0  0  0  0  0  0  0  0  1 V2000
    2.4949    4.9135   -0.1782 C   0  0  0  0  0  0  0  0  0  0  0  0
    3.2609    3.6284    0.1916 C   0  0  0  0  0  0  0  0  0  0  0  0
    4.5973    3.6506   -0.4439 C   0  0  0  0  0  0  0  0  0  0  0  0
    4.9948    2.5661   -1.3693 C   0  0  0  0  0  0  0  0  0  0  0  0
    5.4443    4.6487   -0.1823 C   0  0  0  0  0  0  0  0  0  0  0  0
    2.4750    2.4004   -0.3076 C   0  0  0  0  0  0  0  0  0  0  0  0
    3.4211    3.5484    1.7221 C   0  0  0  0  0  0  0  0  0  0  0  0
    1.5162    4.8963    0.2851 H   0  0  0  0  0  0  0  0  0  0  0  0
    2.3841    4.9708   -1.2540 H   0  0  0  0  0  0  0  0  0  0  0  0
    3.0462    5.7764    0.1744 H   0  0  0  0  0  0  0  0  0  0  0  0
    5.9978    2.7516   -1.7331 H   0  0  0  0  0  0  0  0  0  0  0  0
    4.9699    1.6181   -0.8464 H   0  0  0  0  0  0  0  0  0  0  0  0
    4.3074    2.5352   -2.2056 H   0  0  0  0  0  0  0  0  0  0  0  0
    5.1535    5.4423    0.4949 H   0  0  0  0  0  0  0  0  0  0  0  0
    6.4223    4.6649   -0.6473 H   0  0  0  0  0  0  0  0  0  0  0  0
    3.0133    1.4973   -0.0477 H   0  0  0  0  0  0  0  0  0  0  0  0
    1.4971    2.3843    0.1573 H   0  0  0  0  0  0  0  0  0  0  0  0
    2.3625    2.4567   -1.3833 H   0  0  0  0  0  0  0  0  0  0  0  0
[truncated: 8,835,005 more chars]
