# Supplementary material for: Calculation of Five Thermodynamic Molecular Descriptors by Means of a General Computer Algorithm Based on the Group-Additivity Method: Standard Enthalpies of Vaporization, Sublimation and Solvation, and Entropy of Fusion of Ordinary Organic Molecules and Total Phase-Change Entropy of Liquid Crystals
Source: Molecules. 2017 Jun 25;22(7):1059. doi: 10.3390/molecules22071059 (PMC6152037; doi:10.3390/molecules22071059)
Supplement: Supplementary file 1 [file molecules-22-01059-s001.zip › S5. Compounds List for Heat-of-Sublimation Calculations.sdf]

2,2-Dichloro-1,1,1-trifluoroethane
  ChemBrain IXL

  8  7  0  0  0  0  0  0  0  0  1 V2000
    3.2913    4.3427    0.6857 C   0  0  0  0  0  0  0  0  0  0  0  0
    3.9420    5.1536   -0.4554 C   0  0  0  0  0  0  0  0  0  0  0  0
    3.3077    2.6072    0.2690 Cl  0  0  0  0  0  0  0  0  0  0  0  0
    1.6056    4.8826    0.9154 Cl  0  0  0  0  0  0  0  0  0  0  0  0
    3.9297    6.4758   -0.1363 F   0  0  0  0  0  0  0  0  0  0  0  0
    3.2442    4.9588   -1.6072 F   0  0  0  0  0  0  0  0  0  0  0  0
    5.2267    4.7419   -0.6288 F   0  0  0  0  0  0  0  0  0  0  0  0
    3.8478    4.4988    1.6016 H   0  0  0  0  0  0  0  0  0  0  0  0
  1  2  1  0  0  0  0
  1  3  1  0  0  0  0
  1  4  1  0  0  0  0
  2  5  1  0  0  0  0
  2  6  1  0  0  0  0
  2  7  1  0  0  0  0
  1  8  1  0  0  0  0
M  END
>  <Alias name>
2,2-Dichloro-1,1,1-trifluoroethane

>  <deltaH�(sub)>   kJ/mol
32.1

$$$$
Bicyclo(2,2,1)heptene
  ChemBrain IXL

 17 18  0  0  0  0  0  0  0  0  1 V2000
    2.4699   13.0553   -0.3528 C   0  0  0  0  0  0  0  0  0  0  0  0
    3.5683   13.4389    0.6490 C   0  0  0  0  0  0  0  0  0  0  0  0
    4.6784   13.6137   -0.1545 C   0  0  0  0  0  0  0  0  0  0  0  0
    5.0956   12.4964   -0.5361 C   0  0  0  0  0  0  0  0  0  0  0  0
    4.2919   11.5036   -0.0114 C   0  0  0  0  0  0  0  0  0  0  0  0
    3.0037   11.6179   -0.8381 C   0  0  0  0  0  0  0  0  0  0  0  0
    3.9001   12.1514    1.2260 C   0  0  0  0  0  0  0  0  0  0  0  0
    2.4439   13.7703   -1.1817 H   0  0  0  0  0  0  0  0  0  0  0  0
    1.5178   12.9782    0.1321 H   0  0  0  0  0  0  0  0  0  0  0  0
    3.3543   14.2491    1.3371 H   0  0  0  0  0  0  0  0  0  0  0  0
    5.1362   14.5830   -0.4306 H   0  0  0  0  0  0  0  0  0  0  0  0
    5.9723   12.3439   -1.1946 H   0  0  0  0  0  0  0  0  0  0  0  0
    4.7474   10.5229    0.0671 H   0  0  0  0  0  0  0  0  0  0  0  0
    3.2281   11.6169   -1.9103 H   0  0  0  0  0  0  0  0  0  0  0  0
    2.3191   10.8376   -0.5774 H   0  0  0  0  0  0  0  0  0  0  0  0
    3.0569   11.6833    1.6761 H   0  0  0  0  0  0  0  0  0  0  0  0
    4.7469   12.2341    1.9134 H   0  0  0  0  0  0  0  0  0  0  0  0
  1  2  1  0  0  0  0
  2  3  1  0  0  0  0
  4  5  1  0  0  0  0
  1  6  1  0  0  0  0
  6  5  1  0  0  0  0
  4  3  2  0  0  0  0
  5  7  1  0  0  0  0
  7  2  1  0  0  0  0
  1  8  1  0  0  0  0
  1  9  1  0  0  0  0
  2 10  1  0  0  0  0
  3 11  1  0  0  0  0
  4 12  1  0  0  0  0
  5 13  1  0  0  0  0
  6 14  1  0  0  0  0
  6 15  1  0  0  0  0
  7 16  1  0  0  0  0
  7 17  1  0  0  0  0
M  END
>  <Alias name>
Norbornene

>  <deltaH�(sub)>   kJ/mol
38.7

$$$$
Nortricyclene
  ChemBrain IXL

 17 19  0  0  0  0  0  0  0  0  1 V2000
    2.4507   17.6170   -0.1387 C   0  0  0  0  0  0  0  0  0  0  0  0
    2.5360   18.5720    1.0767 C   0  0  0  0  0  0  0  0  0  0  0  0
    3.6244   19.5988    0.6939 C   0  0  0  0  0  0  0  0  0  0  0  0
    4.5275   18.6856   -0.1382 C   0  0  0  0  0  0  0  0  0  0  0  0
    4.7258   17.5064    0.8168 C   0  0  0  0  0  0  0  0  0  0  0  0
    3.2440   17.1960    1.1223 C   0  0  0  0  0  0  0  0  0  0  0  0
    3.5262   18.0998   -1.1364 C   0  0  0  0  0  0  0  0  0  0  0  0
    1.5506   17.0600   -0.3672 H   0  0  0  0  0  0  0  0  0  0  0  0
    1.6205   18.7633    1.6224 H   0  0  0  0  0  0  0  0  0  0  0  0
    4.1396   19.9740    1.5694 H   0  0  0  0  0  0  0  0  0  0  0  0
    3.2165   20.4041    0.0955 H   0  0  0  0  0  0  0  0  0  0  0  0
    5.4226   19.1324   -0.5522 H   0  0  0  0  0  0  0  0  0  0  0  0
    5.2602   17.8058    1.7100 H   0  0  0  0  0  0  0  0  0  0  0  0
    5.2105   16.6736    0.3225 H   0  0  0  0  0  0  0  0  0  0  0  0
    2.8607   16.4641    1.8221 H   0  0  0  0  0  0  0  0  0  0  0  0
    3.9550   17.2723   -1.6880 H   0  0  0  0  0  0  0  0  0  0  0  0
    3.1365   18.8620   -1.7998 H   0  0  0  0  0  0  0  0  0  0  0  0
  1  2  1  0  0  0  0
  2  3  1  0  0  0  0
  3  4  1  0  0  0  0
  4  5  1  0  0  0  0
  5  6  1  0  0  0  0
  1  6  1  0  0  0  0
  1  7  1  0  0  0  0
  4  7  1  0  0  0  0
  2  6  1  0  0  0  0
  1  8  1  0  0  0  0
  2  9  1  0  0  0  0
  3 10  1  0  0  0  0
  3 11  1  0  0  0  0
  4 12  1  0  0  0  0
  5 13  1  0  0  0  0
  5 14  1  0  0  0  0
  6 15  1  0  0  0  0
  7 16  1  0  0  0  0
  7 17  1  0  0  0  0
M  END
>  <Alias name>
Nortricyclene

>  <deltaH�(sub)>   kJ/mol
39.2

$$$$
t-Butanol
  ChemBrain IXL

 15 14  0  0  0  0  0  0  0  0  1 V2000
    2.7029    2.2234   -1.0899 C   0  0  0  0  0  0  0  0  0  0  0  0
    3.3897    2.9978    0.0518 C   0  0  0  0  0  0  0  0  0  0  0  0
    2.3226    3.7199    0.8973 C   0  0  0  0  0  0  0  0  0  0  0  0
    4.1352    2.0585    0.9020 O   0  0  0  0  0  0  0  0  0  0  0  0
    4.3620    4.0350   -0.5431 C   0  0  0  0  0  0  0  0  0  0  0  0
    3.4508    1.7173   -1.6824 H   0  0  0  0  0  0  0  0  0  0  0  0
    2.0215    1.4966   -0.6729 H   0  0  0  0  0  0  0  0  0  0  0  0
    2.1552    2.9135   -1.7145 H   0  0  0  0  0  0  0  0  0  0  0  0
    1.7748    4.4101    0.2728 H   0  0  0  0  0  0  0  0  0  0  0  0
    1.6412    2.9931    1.3143 H   0  0  0  0  0  0  0  0  0  0  0  0
    2.8039    4.2626    1.6974 H   0  0  0  0  0  0  0  0  0  0  0  0
    4.8168    1.5685    0.4572 H   0  0  0  0  0  0  0  0  0  0  0  0
    5.1099    3.5289   -1.1356 H   0  0  0  0  0  0  0  0  0  0  0  0
    4.8433    4.5777    0.2570 H   0  0  0  0  0  0  0  0  0  0  0  0
    3.8143    4.7251   -1.1677 H   0  0  0  0  0  0  0  0  0  0  0  0
  1  2  1  0  0  0  0
  2  3  1  0  0  0  0
  2  4  1  0  0  0  0
  2  5  1  0  0  0  0
  1  6  1  0  0  0  0
  1  7  1  0  0  0  0
  1  8  1  0  0  0  0
  3  9  1  0  0  0  0
  3 10  1  0  0  0  0
  3 11  1  0  0  0  0
  4 12  1  0  0  0  0
  5 13  1  0  0  0  0
  5 14  1  0  0  0  0
  5 15  1  0  0  0  0
M  END
>  <Alias name>
2-Methyl-2-propanol

>  <deltaH�(sub)>   kJ/mol
41

$$$$
2,2,3,3-Tetramethylbutane
  ChemBrain IXL

 26 25  0  0  0  0  0  0  0  0  1 V2000
    5.1198    2.3318    0.8364 C   0  0  0  0  0  0  0  0  0  0  0  0
    4.4961    3.1802   -0.3051 C   0  0  0  0  0  0  0  0  0  0  0  0
    3.3585    4.1326    0.2828 C   0  0  0  0  0  0  0  0  0  0  0  0
    3.9544    5.0499    1.3809 C   0  0  0  0  0  0  0  0  0  0  0  0
    5.6163    4.0287   -0.9680 C   0  0  0  0  0  0  0  0  0  0  0  0
    3.8958    2.2261   -1.3727 C   0  0  0  0  0  0  0  0  0  0  0  0
    2.7645    5.0174   -0.8467 C   0  0  0  0  0  0  0  0  0  0  0  0
    2.2168    3.2836    0.9079 C   0  0  0  0  0  0  0  0  0  0  0  0
    4.3680    1.6908    1.2652 H   0  0  0  0  0  0  0  0  0  0  0  0
    5.5157    2.9847    1.5999 H   0  0  0  0  0  0  0  0  0  0  0  0
    5.9187    1.7251    0.4353 H   0  0  0  0  0  0  0  0  0  0  0  0
    4.4076    4.4425    2.1509 H   0  0  0  0  0  0  0  0  0  0  0  0
    4.6988    5.6973    0.9487 H   0  0  0  0  0  0  0  0  0  0  0  0
    3.1668    5.6496    1.8137 H   0  0  0  0  0  0  0  0  0  0  0  0
    6.3761    3.3706   -1.3641 H   0  0  0  0  0  0  0  0  0  0  0  0
    5.2004    4.6150   -1.7705 H   0  0  0  0  0  0  0  0  0  0  0  0
    6.0589    4.6825   -0.2357 H   0  0  0  0  0  0  0  0  0  0  0  0
    3.4220    2.8057   -2.1508 H   0  0  0  0  0  0  0  0  0  0  0  0
    3.1684    1.5778   -0.9128 H   0  0  0  0  0  0  0  0  0  0  0  0
    4.6859    1.6275   -1.8024 H   0  0  0  0  0  0  0  0  0  0  0  0
    3.5276    5.6698   -1.2368 H   0  0  0  0  0  0  0  0  0  0  0  0
    2.3867    4.3888   -1.6395 H   0  0  0  0  0  0  0  0  0  0  0  0
    1.9568    5.6132   -0.4468 H   0  0  0  0  0  0  0  0  0  0  0  0
    1.4664    3.9425    1.3201 H   0  0  0  0  0  0  0  0  0  0  0  0
    2.6145    2.6625    1.6929 H   0  0  0  0  0  0  0  0  0  0  0  0
    1.7679    2.6639    0.1502 H   0  0  0  0  0  0  0  0  0  0  0  0
  1  2  1  0  0  0  0
  2  3  1  0  0  0  0
  3  4  1  0  0  0  0
  2  5  1  0  0  0  0
  2  6  1  0  0  0  0
  3  7  1  0  0  0  0
  3  8  1  0  0  0  0
  1  9  1  0  0  0  0
  1 10  1  0  0  0  0
  1 11  1  0  0  0  0
  4 12  1  0  0  0  0
  4 13  1  0  0  0  0
  4 14  1  0  0  0  0
  5 15  1  0  0  0  0
  5 16  1  0  0  0  0
  5 17  1  0  0  0  0
  6 18  1  0  0  0  0
  6 19  1  0  0  0  0
  6 20  1  0  0  0  0
  7 21  1  0  0  0  0
  7 22  1  0  0  0  0
  7 23  1  0  0  0  0
  8 24  1  0  0  0  0
  8 25  1  0  0  0  0
  8 26  1  0  0  0  0
M  END
>  <Alias name>
2,2,3,3-Tetramethylbutane

>  <deltaH�(sub)>   kJ/mol
42.9

$$$$
Isopropyl t-butyl ether
  ChemBrain IXL

 24 23  0  0  0  0  0  0  0  0  1 V2000
    3.6030    4.6056    0.0313 C   0  0  0  0  0  0  0  0  0  0  0  0
    4.8592    4.3884    0.7960 O   0  0  0  0  0  0  0  0  0  0  0  0
    2.4052    4.5288    0.9982 C   0  0  0  0  0  0  0  0  0  0  0  0
    3.4435    3.5310   -1.0606 C   0  0  0  0  0  0  0  0  0  0  0  0
    3.6358    6.0002   -0.6271 C   0  0  0  0  0  0  0  0  0  0  0  0
    6.1131    4.3068    0.0111 C   0  0  0  0  0  0  0  0  0  0  0  0
    6.3076    2.8703   -0.5341 C   0  0  0  0  0  0  0  0  0  0  0  0
    7.3028    4.6594    0.9246 C   0  0  0  0  0  0  0  0  0  0  0  0
    2.3779    3.5505    1.4621 H   0  0  0  0  0  0  0  0  0  0  0  0
    2.5095    5.2882    1.7632 H   0  0  0  0  0  0  0  0  0  0  0  0
    1.4864    4.6936    0.4488 H   0  0  0  0  0  0  0  0  0  0  0  0
    4.2298    3.6426   -1.7939 H   0  0  0  0  0  0  0  0  0  0  0  0
    3.5007    2.5470   -0.6119 H   0  0  0  0  0  0  0  0  0  0  0  0
    2.4825    3.6512   -1.5454 H   0  0  0  0  0  0  0  0  0  0  0  0
    2.7128    6.1652   -1.1690 H   0  0  0  0  0  0  0  0  0  0  0  0
    3.7451    6.7583    0.1386 H   0  0  0  0  0  0  0  0  0  0  0  0
    4.4714    6.0568   -1.3128 H   0  0  0  0  0  0  0  0  0  0  0  0
    6.0735    5.0086   -0.8117 H   0  0  0  0  0  0  0  0  0  0  0  0
    7.2359    2.8194   -1.0895 H   0  0  0  0  0  0  0  0  0  0  0  0
    5.4903    2.6109   -1.1817 H   0  0  0  0  0  0  0  0  0  0  0  0
    6.3454    2.1735    0.2940 H   0  0  0  0  0  0  0  0  0  0  0  0
    7.1767    5.6635    1.3100 H   0  0  0  0  0  0  0  0  0  0  0  0
    8.2232    4.6037    0.3565 H   0  0  0  0  0  0  0  0  0  0  0  0
    7.3447    3.9587    1.7494 H   0  0  0  0  0  0  0  0  0  0  0  0
  1  2  1  0  0  0  0
  1  3  1  0  0  0  0
  1  4  1  0  0  0  0
  1  5  1  0  0  0  0
  2  6  1  0  0  0  0
  6  7  1  0  0  0  0
  6  8  1  0  0  0  0
  3  9  1  0  0  0  0
  3 10  1  0  0  0  0
  3 11  1  0  0  0  0
  4 12  1  0  0  0  0
  4 13  1  0  0  0  0
  4 14  1  0  0  0  0
  5 15  1  0  0  0  0
  5 16  1  0  0  0  0
  5 17  1  0  0  0  0
  6 18  1  0  0  0  0
  7 19  1  0  0  0  0
  7 20  1  0  0  0  0
  7 21  1  0  0  0  0
  8 22  1  0  0  0  0
  8 23  1  0  0  0  0
  8 24  1  0  0  0  0
M  END
>  <Alias name>
Isopropyl t-butyl ether

>  <deltaH�(sub)>   kJ/mol
42.9

$$$$
Toluene
  ChemBrain IXL

 15 15  0  0  0  0  0  0  0  0  1 V2000
    2.6327    3.1315   -0.5820 C   0  0  0  0  0  0  0  0  0  0  0  0
    2.4635    4.5103   -0.7108 C   0  0  0  0  0  0  0  0  0  0  0  0
    3.5721    5.3561   -0.6687 C   0  0  0  0  0  0  0  0  0  0  0  0
    4.8501    4.8232   -0.4978 C   0  0  0  0  0  0  0  0  0  0  0  0
    5.0193    3.4444   -0.3690 C   0  0  0  0  0  0  0  0  0  0  0  0
    3.9106    2.5985   -0.4110 C   0  0  0  0  0  0  0  0  0  0  0  0
    6.4309    2.8556   -0.1801 C   0  0  0  0  0  0  0  0  0  0  0  0
    1.7744    2.4768   -0.6146 H   0  0  0  0  0  0  0  0  0  0  0  0
    1.4742    4.9229   -0.8431 H   0  0  0  0  0  0  0  0  0  0  0  0
    3.4411    6.4235   -0.7684 H   0  0  0  0  0  0  0  0  0  0  0  0
    5.7083    5.4780   -0.4652 H   0  0  0  0  0  0  0  0  0  0  0  0
    4.0416    1.5312   -0.3113 H   0  0  0  0  0  0  0  0  0  0  0  0
    7.1257    3.3721   -0.8258 H   0  0  0  0  0  0  0  0  0  0  0  0
    6.7370    2.9770    0.8484 H   0  0  0  0  0  0  0  0  0  0  0  0
    6.4194    1.8052   -0.4308 H   0  0  0  0  0  0  0  0  0  0  0  0
  1  2  4  0  0  0  0
  2  3  4  0  0  0  0
  3  4  4  0  0  0  0
  4  5  4  0  0  0  0
  5  6  4  0  0  0  0
  6  1  4  0  0  0  0
  5  7  1  0  0  0  0
  1  8  1  0  0  0  0
  2  9  1  0  0  0  0
  3 10  1  0  0  0  0
  4 11  1  0  0  0  0
  6 12  1  0  0  0  0
  7 13  1  0  0  0  0
  7 14  1  0  0  0  0
  7 15  1  0  0  0  0
M  END
>  <Alias name>
Methylbenzene

>  <deltaH�(sub)>   kJ/mol
43.1

$$$$
Bicyclo(2,2,2)oct-2-ene 
  ChemBrain IXL

 20 21  0  0  0  0  0  0  0  0  1 V2000
    3.1491    3.2039   -1.2049 C   0  0  0  0  0  0  0  0  0  0  0  0
    3.3956    2.3986    0.1170 C   0  0  0  0  0  0  0  0  0  0  0  0
    3.9495    4.5427   -1.1288 C   0  0  0  0  0  0  0  0  0  0  0  0
    4.1947    3.2851    1.0639 C   0  0  0  0  0  0  0  0  0  0  0  0
    3.3930    4.6031    1.3071 C   0  0  0  0  0  0  0  0  0  0  0  0
    5.4040    3.6213    0.3949 C   0  0  0  0  0  0  0  0  0  0  0  0
    3.3405    5.4109   -0.0350 C   0  0  0  0  0  0  0  0  0  0  0  0
    5.2791    4.2396   -0.7247 C   0  0  0  0  0  0  0  0  0  0  0  0
    3.4895    2.6235   -2.0543 H   0  0  0  0  0  0  0  0  0  0  0  0
    2.0957    3.4171   -1.3069 H   0  0  0  0  0  0  0  0  0  0  0  0
    3.9658    1.5003   -0.1040 H   0  0  0  0  0  0  0  0  0  0  0  0
    2.4541    2.1322    0.5705 H   0  0  0  0  0  0  0  0  0  0  0  0
    3.9436    5.0551   -2.0831 H   0  0  0  0  0  0  0  0  0  0  0  0
    4.3990    2.7753    1.9975 H   0  0  0  0  0  0  0  0  0  0  0  0
    3.8864    5.1943    2.0696 H   0  0  0  0  0  0  0  0  0  0  0  0
    2.3892    4.3631    1.6239 H   0  0  0  0  0  0  0  0  0  0  0  0
    6.3783    3.3658    0.8040 H   0  0  0  0  0  0  0  0  0  0  0  0
    3.9207    6.3242    0.0660 H   0  0  0  0  0  0  0  0  0  0  0  0
    2.3191    5.6518   -0.2836 H   0  0  0  0  0  0  0  0  0  0  0  0
    6.1411    4.5190   -1.3254 H   0  0  0  0  0  0  0  0  0  0  0  0
  1  2  1  0  0  0  0
  3  1  1  0  0  0  0
  4  2  1  0  0  0  0
  8  3  1  0  0  0  0
  3  7  1  0  0  0  0
  5  4  1  0  0  0  0
  4  6  1  0  0  0  0
  7  5  1  0  0  0  0
  6  8  2  0  0  0  0
  1  9  1  0  0  0  0
  1 10  1  0  0  0  0
  2 11  1  0  0  0  0
  2 12  1  0  0  0  0
  3 13  1  0  0  0  0
  4 14  1  0  0  0  0
  5 15  1  0  0  0  0
  5 16  1  0  0  0  0
  6 17  1  0  0  0  0
  7 18  1  0  0  0  0
  7 19  1  0  0  0  0
  8 20  1  0  0  0  0
M  END
>  <Alias name>
Bicyclo[2.2.2]oct-2-ene 

>  <deltaH�(sub)>   kJ/mol
43.4

$$$$
exo-Norbornene oxide
  ChemBrain IXL

 18 20  0  0  0  0  0  0  0  0  1 V2000
    3.6557    3.3652   -0.9200 C   0  0  0  0  0  0  0  0  0  0  0  0
    4.9977    3.0712   -0.1955 C   0  0  0  0  0  0  0  0  0  0  0  0
    4.5624    2.8822    1.2528 C   0  0  0  0  0  0  0  0  0  0  0  0
    3.0118    3.0565    1.1777 C   0  0  0  0  0  0  0  0  0  0  0  0
    2.7650    4.5720    0.9996 C   0  0  0  0  0  0  0  0  0  0  0  0
    3.2703    4.8085   -0.4838 C   0  0  0  0  0  0  0  0  0  0  0  0
    2.7141    2.5477   -0.1561 C   0  0  0  0  0  0  0  0  0  0  0  0
    5.2011    1.7394    0.4939 O   0  0  0  0  0  0  0  0  0  0  0  0
    3.6655    3.1905   -1.9885 H   0  0  0  0  0  0  0  0  0  0  0  0
    5.8364    3.7519   -0.2719 H   0  0  0  0  0  0  0  0  0  0  0  0
    5.1615    3.4876    1.9215 H   0  0  0  0  0  0  0  0  0  0  0  0
    2.4596    2.5915    1.9847 H   0  0  0  0  0  0  0  0  0  0  0  0
    1.7027    4.7715    1.0667 H   0  0  0  0  0  0  0  0  0  0  0  0
    3.3227    5.1608    1.7172 H   0  0  0  0  0  0  0  0  0  0  0  0
    4.1418    5.4508   -0.5115 H   0  0  0  0  0  0  0  0  0  0  0  0
    2.4692    5.1919   -1.1035 H   0  0  0  0  0  0  0  0  0  0  0  0
    1.6889    2.7525   -0.4395 H   0  0  0  0  0  0  0  0  0  0  0  0
    2.9481    1.4932   -0.2390 H   0  0  0  0  0  0  0  0  0  0  0  0
  1  2  1  0  0  0  0
  2  3  1  0  0  0  0
  3  4  1  0  0  0  0
  4  5  1  0  0  0  0
  5  6  1  0  0  0  0
  6  1  1  0  0  0  0
  4  7  1  0  0  0  0
  7  1  1  0  0  0  0
  3  8  1  0  0  0  0
  8  2  1  0  0  0  0
  1  9  1  0  0  0  0
  2 10  1  0  0  0  0
  3 11  1  0  0  0  0
  4 12  1  0  0  0  0
  5 13  1  0  0  0  0
  5 14  1  0  0  0  0
  6 15  1  0  0  0  0
  6 16  1  0  0  0  0
  7 17  1  0  0  0  0
  7 18  1  0  0  0  0
M  END
>  <Alias name>
exo-Norbornene oxide

>  <deltaH�(sub)>   kJ/mol
44.1

$$$$
Tricyclo(3,2,1,0(2,4))oct-6-ene
  ChemBrain IXL

 18 20  0  0  0  0  0  0  0  0  1 V2000
    2.2246    3.5360   -1.0538 C   0  0  0  0  0  0  0  0  0  0  0  0
    2.3407    4.2090   -0.0086 C   0  0  0  0  0  0  0  0  0  0  0  0
    3.0103    2.4233   -0.9598 C   0  0  0  0  0  0  0  0  0  0  0  0
    3.2099    3.5781    0.8379 C   0  0  0  0  0  0  0  0  0  0  0  0
    2.9519    2.2202    0.4606 C   0  0  0  0  0  0  0  0  0  0  0  0
    4.5753    3.8293    0.1842 C   0  0  0  0  0  0  0  0  0  0  0  0
    4.4271    2.9845   -1.1372 C   0  0  0  0  0  0  0  0  0  0  0  0
    4.6395    4.5392   -1.2160 C   0  0  0  0  0  0  0  0  0  0  0  0
    1.5908    3.8074   -1.9127 H   0  0  0  0  0  0  0  0  0  0  0  0
    1.8244    5.1622    0.1891 H   0  0  0  0  0  0  0  0  0  0  0  0
    2.7238    1.5894   -1.5838 H   0  0  0  0  0  0  0  0  0  0  0  0
    3.1080    3.8226    1.8851 H   0  0  0  0  0  0  0  0  0  0  0  0
    1.9475    1.9150    0.7692 H   0  0  0  0  0  0  0  0  0  0  0  0
    3.7010    1.5571    0.8047 H   0  0  0  0  0  0  0  0  0  0  0  0
    5.4716    3.5440    0.6877 H   0  0  0  0  0  0  0  0  0  0  0  0
    5.2586    2.3241   -1.2387 H   0  0  0  0  0  0  0  0  0  0  0  0
    5.6190    4.8648   -1.5359 H   0  0  0  0  0  0  0  0  0  0  0  0
    3.7574    5.1288   -1.4950 H   0  0  0  0  0  0  0  0  0  0  0  0
  3  5  1  0  0  0  0
  7  3  1  0  0  0  0
  4  5  1  0  0  0  0
  4  6  1  0  0  0  0
  7  6  1  0  0  0  0
  6  8  1  0  0  0  0
  7  8  1  0  0  0  0
  1  2  2  0  0  0  0
  3  1  1  0  0  0  0
  4  2  1  0  0  0  0
  1  9  1  0  0  0  0
  2 10  1  0  0  0  0
  3 11  1  0  0  0  0
  4 12  1  0  0  0  0
  5 13  1  0  0  0  0
  5 14  1  0  0  0  0
  6 15  1  0  0  0  0
  7 16  1  0  0  0  0
  8 17  1  0  0  0  0
  8 18  1  0  0  0  0
M  END
>  <Alias name>
Tricyclo[3,2,1,0(2,4)]oct-6-ene

>  <deltaH�(sub)>   kJ/mol
44.1

$$$$
Dicyanoacetylene
  ChemBrain IXL

  6  5  0  0  0  0  0  0  0  0  1 V2000
    3.5411    3.3085   -0.0517 C   0  0  0  0  0  0  0  0  0  0  0  0
    4.4649    4.0725    0.0597 C   0  0  0  0  0  0  0  0  0  0  0  0
    2.3587    2.3306   -0.1942 C   0  0  0  0  0  0  0  0  0  0  0  0
    1.4701    1.5957   -0.3013 N   0  0  0  0  0  0  0  0  0  0  0  0
    5.6473    5.0504    0.2022 C   0  0  0  0  0  0  0  0  0  0  0  0
    6.5359    5.7852    0.3093 N   0  0  0  0  0  0  0  0  0  0  0  0
  1  2  3  0  0  0  0
  3  4  3  0  0  0  0
  3  1  1  0  0  0  0
  5  6  3  0  0  0  0
  5  2  1  0  0  0  0
M  END
>  <Alias name>
2-Butynedinitrile

>  <deltaH�(sub)>   kJ/mol
44.25

$$$$
Benzene
  ChemBrain IXL

 12 12  0  0  0  0  0  0  0  0  1 V2000
    5.5339    4.1370    0.0269 C   0  0  0  0  0  0  0  0  0  0  0  0
    4.6062    5.1703   -0.1063 C   0  0  0  0  0  0  0  0  0  0  0  0
    3.2414    4.8829   -0.1354 C   0  0  0  0  0  0  0  0  0  0  0  0
    2.8044    3.5622   -0.0314 C   0  0  0  0  0  0  0  0  0  0  0  0
    3.7321    2.5289    0.1017 C   0  0  0  0  0  0  0  0  0  0  0  0
    5.0969    2.8163    0.1308 C   0  0  0  0  0  0  0  0  0  0  0  0
    6.5934    4.3601    0.0496 H   0  0  0  0  0  0  0  0  0  0  0  0
    4.9455    6.1956   -0.1871 H   0  0  0  0  0  0  0  0  0  0  0  0
    2.5212    5.6851   -0.2386 H   0  0  0  0  0  0  0  0  0  0  0  0
    1.7449    3.3391   -0.0541 H   0  0  0  0  0  0  0  0  0  0  0  0
    3.3928    1.5036    0.1824 H   0  0  0  0  0  0  0  0  0  0  0  0
    5.8171    2.0141    0.2340 H   0  0  0  0  0  0  0  0  0  0  0  0
  1  2  4  0  0  0  0
  2  3  4  0  0  0  0
  3  4  4  0  0  0  0
  4  5  4  0  0  0  0
  5  6  4  0  0  0  0
  6  1  4  0  0  0  0
  1  7  1  0  0  0  0
  2  8  1  0  0  0  0
  3  9  1  0  0  0  0
  4 10  1  0  0  0  0
  5 11  1  0  0  0  0
  6 12  1  0  0  0  0
M  END
>  <Alias name>
Benzene

>  <deltaH�(sub)>   kJ/mol
44.4

$$$$
2,5-Norbornadiene
  ChemBrain IXL

 15 16  0  0  0  0  0  0  0  0  1 V2000
    4.0197    4.4561    0.8776 C   0  0  0  0  0  0  0  0  0  0  0  0
    5.0339    4.8070    0.0417 C   0  0  0  0  0  0  0  0  0  0  0  0
    5.1333    3.9363   -0.8225 C   0  0  0  0  0  0  0  0  0  0  0  0
    4.1869    2.9904   -0.5772 C   0  0  0  0  0  0  0  0  0  0  0  0
    3.0484    3.6946   -0.8186 C   0  0  0  0  0  0  0  0  0  0  0  0
    2.9490    4.5653    0.0456 C   0  0  0  0  0  0  0  0  0  0  0  0
    4.1818    3.0571    0.8304 C   0  0  0  0  0  0  0  0  0  0  0  0
    3.9647    4.9461    1.8359 H   0  0  0  0  0  0  0  0  0  0  0  0
    5.6532    5.7120    0.0980 H   0  0  0  0  0  0  0  0  0  0  0  0
    5.8542    3.9504   -1.6505 H   0  0  0  0  0  0  0  0  0  0  0  0
    4.2972    2.0316   -1.0569 H   0  0  0  0  0  0  0  0  0  0  0  0
    2.3403    3.5429   -1.6440 H   0  0  0  0  0  0  0  0  0  0  0  0
    2.1393    5.3046    0.1045 H   0  0  0  0  0  0  0  0  0  0  0  0
    3.3372    2.5403    1.2539 H   0  0  0  0  0  0  0  0  0  0  0  0
    5.1238    2.7474    1.2506 H   0  0  0  0  0  0  0  0  0  0  0  0
  1  2  1  0  0  0  0
  2  3  2  0  0  0  0
  3  4  1  0  0  0  0
  4  5  1  0  0  0  0
  5  6  2  0  0  0  0
  6  1  1  0  0  0  0
  4  7  1  0  0  0  0
  7  1  1  0  0  0  0
  1  8  1  0  0  0  0
  2  9  1  0  0  0  0
  3 10  1  0  0  0  0
  4 11  1  0  0  0  0
  5 12  1  0  0  0  0
  6 13  1  0  0  0  0
  7 14  1  0  0  0  0
  7 15  1  0  0  0  0
M  END
>  <Alias name>
2,5-Norbornadiene

>  <deltaH�(sub)>   kJ/mol
44.9

$$$$
Trinitromethane
  ChemBrain IXL

 11 10  0  0  0  0  0  0  0  0  1 V2000
    3.8474    3.4977   -0.5746 C   0  0  0  0  0  0  0  0  0  0  0  0
    3.1748    2.8381    1.5780 O   0  5  0  0  0  0  0  0  0  0  0  0
    2.8299    3.1633    0.4322 N   0  3  0  0  0  0  0  0  0  0  0  0
    1.6267    3.2066    0.1357 O   0  0  0  0  0  0  0  0  0  0  0  0
    3.6179    5.6404    0.3620 O   0  5  0  0  0  0  0  0  0  0  0  0
    4.1451    4.9358   -0.5116 N   0  3  0  0  0  0  0  0  0  0  0  0
    4.9234    5.4444   -1.3321 O   0  0  0  0  0  0  0  0  0  0  0  0
    5.0517    1.4924   -0.3510 O   0  5  0  0  0  0  0  0  0  0  0  0
    5.0729    2.7314   -0.3060 N   0  3  0  0  0  0  0  0  0  0  0  0
    6.1277    3.3241   -0.0345 O   0  0  0  0  0  0  0  0  0  0  0  0
    3.4750    3.2490   -1.5607 H   0  0  0  0  0  0  0  0  0  0  0  0
  2  3  1  0  0  0  0
  3  4  2  0  0  0  0
  3  1  1  0  0  0  0
  5  6  1  0  0  0  0
  6  7  2  0  0  0  0
  6  1  1  0  0  0  0
  8  9  1  0  0  0  0
  9 10  2  0  0  0  0
  9  1  1  0  0  0  0
  1 11  1  0  0  0  0
M  END
>  <Alias name>
Trinitromethane

>  <deltaH�(sub)>   kJ/mol
45.2

$$$$
t-Butyl propyl ether
  ChemBrain IXL

 24 23  0  0  0  0  0  0  0  0  1 V2000
    3.6279    4.7336   -0.1037 C   0  0  0  0  0  0  0  0  0  0  0  0
    4.7092    5.6554   -0.4982 O   0  0  0  0  0  0  0  0  0  0  0  0
    3.7246    4.4388    1.4075 C   0  0  0  0  0  0  0  0  0  0  0  0
    2.2649    5.3837   -0.4121 C   0  0  0  0  0  0  0  0  0  0  0  0
    3.7573    3.4153   -0.8943 C   0  0  0  0  0  0  0  0  0  0  0  0
    6.0766    5.1639   -0.2603 C   0  0  0  0  0  0  0  0  0  0  0  0
    7.0911    6.2288   -0.7193 C   0  0  0  0  0  0  0  0  0  0  0  0
    8.5227    5.7157   -0.4710 C   0  0  0  0  0  0  0  0  0  0  0  0
    4.6773    3.9729    1.6247 H   0  0  0  0  0  0  0  0  0  0  0  0
    2.9224    3.7712    1.6969 H   0  0  0  0  0  0  0  0  0  0  0  0
    3.6409    5.3652    1.9620 H   0  0  0  0  0  0  0  0  0  0  0  0
    1.4690    4.7084   -0.1231 H   0  0  0  0  0  0  0  0  0  0  0  0
    2.1725    6.3091    0.1429 H   0  0  0  0  0  0  0  0  0  0  0  0
    2.1955    5.5906   -1.4729 H   0  0  0  0  0  0  0  0  0  0  0  0
    4.7099    2.9520   -0.6713 H   0  0  0  0  0  0  0  0  0  0  0  0
    3.6965    3.6233   -1.9554 H   0  0  0  0  0  0  0  0  0  0  0  0
    2.9552    2.7447   -0.6115 H   0  0  0  0  0  0  0  0  0  0  0  0
    6.2122    4.9687    0.7958 H   0  0  0  0  0  0  0  0  0  0  0  0
    6.2351    4.2506   -0.8196 H   0  0  0  0  0  0  0  0  0  0  0  0
    6.9559    6.4244   -1.7758 H   0  0  0  0  0  0  0  0  0  0  0  0
    6.9331    7.1426   -0.1600 H   0  0  0  0  0  0  0  0  0  0  0  0
    9.2355    6.4644   -0.7937 H   0  0  0  0  0  0  0  0  0  0  0  0
    8.6809    4.8019   -1.0304 H   0  0  0  0  0  0  0  0  0  0  0  0
    8.6580    5.5201    0.5856 H   0  0  0  0  0  0  0  0  0  0  0  0
  1  2  1  0  0  0  0
  1  3  1  0  0  0  0
  1  4  1  0  0  0  0
  1  5  1  0  0  0  0
  2  6  1  0  0  0  0
  6  7  1  0  0  0  0
  7  8  1  0  0  0  0
  3  9  1  0  0  0  0
  3 10  1  0  0  0  0
  3 11  1  0  0  0  0
  4 12  1  0  0  0  0
  4 13  1  0  0  0  0
  4 14  1  0  0  0  0
  5 15  1  0  0  0  0
  5 16  1  0  0  0  0
  5 17  1  0  0  0  0
  6 18  1  0  0  0  0
  6 19  1  0  0  0  0
  7 20  1  0  0  0  0
  7 21  1  0  0  0  0
  8 22  1  0  0  0  0
  8 23  1  0  0  0  0
  8 24  1  0  0  0  0
M  END
>  <Alias name>
t-Butyl propyl ether

>  <deltaH�(sub)>   kJ/mol
46.5

$$$$
Camphene
  ChemBrain IXL

 26 27  0  0  0  0  0  0  0  0  1 V2000
    2.9370    4.2127   -0.3263 C   0  0  0  0  0  0  0  0  0  0  0  0
    3.9457    5.3137   -0.0252 C   0  0  0  0  0  0  0  0  0  0  0  0
    3.7365    3.3446   -1.2098 C   0  0  0  0  0  0  0  0  0  0  0  0
    2.8908    3.3449    0.9819 C   0  0  0  0  0  0  0  0  0  0  0  0
    5.1243    4.5528    0.0149 C   0  0  0  0  0  0  0  0  0  0  0  0
    4.0747    6.3502   -1.1712 C   0  0  0  0  0  0  0  0  0  0  0  0
    3.7271    6.0327    1.3342 C   0  0  0  0  0  0  0  0  0  0  0  0
    4.8915    3.1910   -0.3501 C   0  0  0  0  0  0  0  0  0  0  0  0
    4.2879    2.5738    0.8987 C   0  0  0  0  0  0  0  0  0  0  0  0
    6.3260    5.0672    0.3734 C   0  0  0  0  0  0  0  0  0  0  0  0
    1.9909    4.5343   -0.7202 H   0  0  0  0  0  0  0  0  0  0  0  0
    4.0050    3.8520   -2.1337 H   0  0  0  0  0  0  0  0  0  0  0  0
    3.2568    2.4011   -1.3927 H   0  0  0  0  0  0  0  0  0  0  0  0
    2.0691    2.6543    0.9601 H   0  0  0  0  0  0  0  0  0  0  0  0
    2.8570    3.9733    1.8658 H   0  0  0  0  0  0  0  0  0  0  0  0
    4.1931    5.8343   -2.1142 H   0  0  0  0  0  0  0  0  0  0  0  0
    4.9541    6.9764   -0.9916 H   0  0  0  0  0  0  0  0  0  0  0  0
    3.1966    6.9711   -1.2034 H   0  0  0  0  0  0  0  0  0  0  0  0
    2.7667    6.5219    1.3362 H   0  0  0  0  0  0  0  0  0  0  0  0
    4.5136    6.7826    1.4734 H   0  0  0  0  0  0  0  0  0  0  0  0
    3.7737    5.3154    2.1401 H   0  0  0  0  0  0  0  0  0  0  0  0
    5.7453    2.6683   -0.7825 H   0  0  0  0  0  0  0  0  0  0  0  0
    4.1447    1.5103    0.7690 H   0  0  0  0  0  0  0  0  0  0  0  0
    4.9087    2.7823    1.7702 H   0  0  0  0  0  0  0  0  0  0  0  0
    6.4125    6.1204    0.6418 H   0  0  0  0  0  0  0  0  0  0  0  0
    7.2108    4.4334    0.3952 H   0  0  0  0  0  0  0  0  0  0  0  0
  1  2  1  0  0  0  0
  1  3  1  0  0  0  0
  1  4  1  0  0  0  0
  2  5  1  0  0  0  0
  2  6  1  0  0  0  0
  2  7  1  0  0  0  0
  3  8  1  0  0  0  0
  4  9  1  0  0  0  0
  5 10  2  0  0  0  0
  5  8  1  0  0  0  0
  8  9  1  0  0  0  0
  1 11  1  0  0  0  0
  3 12  1  0  0  0  0
  3 13  1  0  0  0  0
  4 14  1  0  0  0  0
  4 15  1  0  0  0  0
  6 16  1  0  0  0  0
  6 17  1  0  0  0  0
  6 18  1  0  0  0  0
  7 19  1  0  0  0  0
  7 20  1  0  0  0  0
  7 21  1  0  0  0  0
  8 22  1  0  0  0  0
  9 23  1  0  0  0  0
  9 24  1  0  0  0  0
 10 25  1  0  0  0  0
 10 26  1  0  0  0  0
M  END
>  <Alias name>
Camphene

>  <deltaH�(sub)>   kJ/mol
47

$$$$
7-Norbornanone
  ChemBrain IXL

 18 19  0  0  0  0  0  0  0  0  1 V2000
    5.0149    3.1249   -0.1008 C   0  0  0  0  0  0  0  0  0  0  0  0
    3.8938    2.6378    0.4368 C   0  0  0  0  0  0  0  0  0  0  0  0
    5.1986    4.3846    0.7384 C   0  0  0  0  0  0  0  0  0  0  0  0
    4.4954    3.5853   -1.4582 C   0  0  0  0  0  0  0  0  0  0  0  0
    2.9556    3.5869    0.3903 C   0  0  0  0  0  0  0  0  0  0  0  0
    3.6792    4.7282    1.0962 C   0  0  0  0  0  0  0  0  0  0  0  0
    2.9750    3.9212   -1.0973 C   0  0  0  0  0  0  0  0  0  0  0  0
    3.7497    1.5065    0.8970 O   0  0  0  0  0  0  0  0  0  0  0  0
    5.8626    2.4342   -0.1210 H   0  0  0  0  0  0  0  0  0  0  0  0
    5.7664    4.1588    1.6403 H   0  0  0  0  0  0  0  0  0  0  0  0
    5.6605    5.1674    0.1671 H   0  0  0  0  0  0  0  0  0  0  0  0
    5.0270    4.4533   -1.7939 H   0  0  0  0  0  0  0  0  0  0  0  0
    4.5507    2.7747   -2.1869 H   0  0  0  0  0  0  0  0  0  0  0  0
    1.9841    3.3052    0.8060 H   0  0  0  0  0  0  0  0  0  0  0  0
    3.3787    5.6751    0.6937 H   0  0  0  0  0  0  0  0  0  0  0  0
    3.5146    4.6804    2.1740 H   0  0  0  0  0  0  0  0  0  0  0  0
    2.2950    3.2664   -1.6409 H   0  0  0  0  0  0  0  0  0  0  0  0
    2.7446    4.9562   -1.2654 H   0  0  0  0  0  0  0  0  0  0  0  0
  1  2  1  0  0  0  0
  1  3  1  0  0  0  0
  1  4  1  0  0  0  0
  2  5  1  0  0  0  0
  3  6  1  0  0  0  0
  4  7  1  0  0  0  0
  5  6  1  0  0  0  0
  5  7  1  0  0  0  0
  2  8  2  0  0  0  0
  1  9  1  0  0  0  0
  3 10  1  0  0  0  0
  3 11  1  0  0  0  0
  4 12  1  0  0  0  0
  4 13  1  0  0  0  0
  5 14  1  0  0  0  0
  6 15  1  0  0  0  0
  6 16  1  0  0  0  0
  7 17  1  0  0  0  0
  7 18  1  0  0  0  0
M  END
>  <Alias name>
7-Norbornanone

>  <deltaH�(sub)>   kJ/mol
47.2

$$$$
Bicyclo(2,2,1)heptane
  ChemBrain IXL

 19 20  0  0  0  0  0  0  0  0  1 V2000
    3.9546    2.5299    0.0737 C   0  0  0  0  0  0  0  0  0  0  0  0
    2.8357    2.7832   -0.9557 C   0  0  0  0  0  0  0  0  0  0  0  0
    2.5395    4.3281   -0.7492 C   0  0  0  0  0  0  0  0  0  0  0  0
    3.4775    4.6846    0.4478 C   0  0  0  0  0  0  0  0  0  0  0  0
    3.5471    3.4096    1.1841 C   0  0  0  0  0  0  0  0  0  0  0  0
    5.2144    3.2630   -0.4878 C   0  0  0  0  0  0  0  0  0  0  0  0
    4.8944    4.7801   -0.1514 C   0  0  0  0  0  0  0  0  0  0  0  0
    4.1077    1.4892    0.3302 H   0  0  0  0  0  0  0  0  0  0  0  0
    3.1591    2.5647   -1.9659 H   0  0  0  0  0  0  0  0  0  0  0  0
    1.9642    2.1991   -0.6871 H   0  0  0  0  0  0  0  0  0  0  0  0
    1.5030    4.4826   -0.4763 H   0  0  0  0  0  0  0  0  0  0  0  0
    2.8139    4.9074   -1.6221 H   0  0  0  0  0  0  0  0  0  0  0  0
    3.1713    5.5463    1.0276 H   0  0  0  0  0  0  0  0  0  0  0  0
    4.3007    3.4421    1.9615 H   0  0  0  0  0  0  0  0  0  0  0  0
    2.5790    3.1261    1.5788 H   0  0  0  0  0  0  0  0  0  0  0  0
    6.1052    2.9381    0.0351 H   0  0  0  0  0  0  0  0  0  0  0  0
    5.2950    3.0993   -1.5553 H   0  0  0  0  0  0  0  0  0  0  0  0
    5.5783    5.1447    0.6050 H   0  0  0  0  0  0  0  0  0  0  0  0
    4.9177    5.4043   -1.0360 H   0  0  0  0  0  0  0  0  0  0  0  0
  1  2  1  0  0  0  0
  2  3  1  0  0  0  0
  3  4  1  0  0  0  0
  1  5  1  0  0  0  0
  1  6  1  0  0  0  0
  4  7  1  0  0  0  0
  7  6  1  0  0  0  0
  4  5  1  0  0  0  0
  1  8  1  0  0  0  0
  2  9  1  0  0  0  0
  2 10  1  0  0  0  0
  3 11  1  0  0  0  0
  3 12  1  0  0  0  0
  4 13  1  0  0  0  0
  5 14  1  0  0  0  0
  5 15  1  0  0  0  0
  6 16  1  0  0  0  0
  6 17  1  0  0  0  0
  7 18  1  0  0  0  0
  7 19  1  0  0  0  0
M  END
>  <Alias name>
Norbornane

>  <deltaH�(sub)>   kJ/mol
47.3

$$$$
8-Oxabicyclo(5,1,0)octane
  ChemBrain IXL

 23 24  0  0  0  0  0  0  0  0  1 V2000
    3.3022    4.0390   -1.3372 C   0  0  0  0  0  0  0  0  0  0  0  0
    2.1070    3.5139   -0.4871 C   0  0  0  0  0  0  0  0  0  0  0  0
    2.6272    2.6708    0.7598 C   0  0  0  0  0  0  0  0  0  0  0  0
    3.9464    3.2738    1.3183 C   0  0  0  0  0  0  0  0  0  0  0  0
    5.1312    2.7990    0.4361 C   0  0  0  0  0  0  0  0  0  0  0  0
    6.0695    3.9940    0.0555 C   0  0  0  0  0  0  0  0  0  0  0  0
    5.4510    5.2471   -0.5462 C   0  0  0  0  0  0  0  0  0  0  0  0
    3.8837    5.3135   -0.6647 C   0  0  0  0  0  0  0  0  0  0  0  0
    6.1613    4.2524   -1.4327 O   0  0  0  0  0  0  0  0  0  0  0  0
    4.0332    3.2990   -1.4077 H   0  0  0  0  0  0  0  0  0  0  0  0
    2.9646    4.2919   -2.3346 H   0  0  0  0  0  0  0  0  0  0  0  0
    1.4749    2.8828   -1.0991 H   0  0  0  0  0  0  0  0  0  0  0  0
    1.5308    4.3605   -0.1347 H   0  0  0  0  0  0  0  0  0  0  0  0
    2.8128    1.6490    0.4524 H   0  0  0  0  0  0  0  0  0  0  0  0
    1.8677    2.6787    1.5315 H   0  0  0  0  0  0  0  0  0  0  0  0
    4.1077    2.9393    2.3355 H   0  0  0  0  0  0  0  0  0  0  0  0
    3.8828    4.3206    1.3107 H   0  0  0  0  0  0  0  0  0  0  0  0
    4.7601    2.3529   -0.4516 H   0  0  0  0  0  0  0  0  0  0  0  0
    5.6960    2.0530    0.9812 H   0  0  0  0  0  0  0  0  0  0  0  0
    6.9898    4.1531    0.6035 H   0  0  0  0  0  0  0  0  0  0  0  0
    5.9983    6.1548   -0.3244 H   0  0  0  0  0  0  0  0  0  0  0  0
    3.6033    6.1747   -1.2583 H   0  0  0  0  0  0  0  0  0  0  0  0
    3.4683    5.4283    0.3093 H   0  0  0  0  0  0  0  0  0  0  0  0
  1  2  1  0  0  0  0
  2  3  1  0  0  0  0
  3  4  1  0  0  0  0
  4  5  1  0  0  0  0
  5  6  1  0  0  0  0
  6  7  1  0  0  0  0
  7  8  1  0  0  0  0
  8  1  1  0  0  0  0
  7  9  1  0  0  0  0
  9  6  1  0  0  0  0
  1 10  1  0  0  0  0
  1 11  1  0  0  0  0
  2 12  1  0  0  0  0
  2 13  1  0  0  0  0
  3 14  1  0  0  0  0
  3 15  1  0  0  0  0
  4 16  1  0  0  0  0
  4 17  1  0  0  0  0
  5 18  1  0  0  0  0
  5 19  1  0  0  0  0
  6 20  1  0  0  0  0
  7 21  1  0  0  0  0
  8 22  1  0  0  0  0
  8 23  1  0  0  0  0
M  END
>  <Alias name>
8-Oxabicyclo[5.1.0]octane

>  <deltaH�(sub)>   kJ/mol
47.4

$$$$
Isobutyl-t-butylether
  ChemBrain IXL

 27 26  0  0  0  0  0  0  0  0  1 V2000
    5.5744    4.7215    0.4874 C   0  0  0  0  0  0  0  0  0  0  0  0
    6.6588    5.1316   -0.5290 C   0  0  0  0  0  0  0  0  0  0  0  0
    6.0458    6.0761   -1.5819 C   0  0  0  0  0  0  0  0  0  0  0  0
    4.4787    4.0314   -0.2151 O   0  0  0  0  0  0  0  0  0  0  0  0
    3.3648    3.5801    0.6387 C   0  0  0  0  0  0  0  0  0  0  0  0
    3.8922    2.5892    1.6968 C   0  0  0  0  0  0  0  0  0  0  0  0
    2.7281    4.7954    1.3440 C   0  0  0  0  0  0  0  0  0  0  0  0
    2.3039    2.8808   -0.2336 C   0  0  0  0  0  0  0  0  0  0  0  0
    7.2123    3.8733   -1.2270 C   0  0  0  0  0  0  0  0  0  0  0  0
    5.1885    5.6055    0.9787 H   0  0  0  0  0  0  0  0  0  0  0  0
    6.0055    4.0574    1.2256 H   0  0  0  0  0  0  0  0  0  0  0  0
    7.4630    5.6407   -0.0126 H   0  0  0  0  0  0  0  0  0  0  0  0
    5.6576    6.9602   -1.0914 H   0  0  0  0  0  0  0  0  0  0  0  0
    6.8077    6.3644   -2.2955 H   0  0  0  0  0  0  0  0  0  0  0  0
    5.2413    5.5673   -2.0986 H   0  0  0  0  0  0  0  0  0  0  0  0
    4.3456    1.7396    1.2014 H   0  0  0  0  0  0  0  0  0  0  0  0
    3.0701    2.2500    2.3150 H   0  0  0  0  0  0  0  0  0  0  0  0
    4.6303    3.0815    2.3170 H   0  0  0  0  0  0  0  0  0  0  0  0
    1.9026    4.4627    1.9612 H   0  0  0  0  0  0  0  0  0  0  0  0
    3.4692    5.2821    1.9651 H   0  0  0  0  0  0  0  0  0  0  0  0
    2.3644    5.4942    0.6010 H   0  0  0  0  0  0  0  0  0  0  0  0
    2.7495    2.0270   -0.7289 H   0  0  0  0  0  0  0  0  0  0  0  0
    1.4844    2.5484    0.3916 H   0  0  0  0  0  0  0  0  0  0  0  0
    1.9324    3.5757   -0.9765 H   0  0  0  0  0  0  0  0  0  0  0  0
    7.9741    4.1620   -1.9406 H   0  0  0  0  0  0  0  0  0  0  0  0
    6.4082    3.3638   -1.7436 H   0  0  0  0  0  0  0  0  0  0  0  0
    7.6434    3.2103   -0.4872 H   0  0  0  0  0  0  0  0  0  0  0  0
  1  2  1  0  0  0  0
  2  3  1  0  0  0  0
  1  4  1  0  0  0  0
  4  5  1  0  0  0  0
  5  6  1  0  0  0  0
  5  7  1  0  0  0  0
  5  8  1  0  0  0  0
  2  9  1  0  0  0  0
  1 10  1  0  0  0  0
  1 11  1  0  0  0  0
  2 12  1  0  0  0  0
  3 13  1  0  0  0  0
  3 14  1  0  0  0  0
  3 15  1  0  0  0  0
  6 16  1  0  0  0  0
  6 17  1  0  0  0  0
  6 18  1  0  0  0  0
  7 19  1  0  0  0  0
  7 20  1  0  0  0  0
  7 21  1  0  0  0  0
  8 22  1  0  0  0  0
  8 23  1  0  0  0  0
  8 24  1  0  0  0  0
  9 25  1  0  0  0  0
  9 26  1  0  0  0  0
  9 27  1  0  0  0  0
M  END
>  <Alias name>
Isobutyl t-butylether

>  <deltaH�(sub)>   kJ/mol
47.8

$$$$
Bicyclo(3,2,2)non-6-ene
  ChemBrain IXL

 23 24  0  0  0  0  0  0  0  0  1 V2000
    4.6518    4.3310    1.2833 C   0  0  0  0  0  0  0  0  0  0  0  0
    4.2361    2.8342    1.1989 C   0  0  0  0  0  0  0  0  0  0  0  0
    4.1099    2.3336   -0.2935 C   0  0  0  0  0  0  0  0  0  0  0  0
    4.4825    3.4428   -1.3173 C   0  0  0  0  0  0  0  0  0  0  0  0
    3.3195    4.4410   -1.4442 C   0  0  0  0  0  0  0  0  0  0  0  0
    3.4513    5.2294    0.9240 C   0  0  0  0  0  0  0  0  0  0  0  0
    5.6903    4.1446   -0.8776 C   0  0  0  0  0  0  0  0  0  0  0  0
    5.7605    4.5935    0.3628 C   0  0  0  0  0  0  0  0  0  0  0  0
    2.5687    4.5188   -0.1099 C   0  0  0  0  0  0  0  0  0  0  0  0
    4.9707    4.5536    2.2941 H   0  0  0  0  0  0  0  0  0  0  0  0
    3.2816    2.7065    1.6940 H   0  0  0  0  0  0  0  0  0  0  0  0
    4.9797    2.2341    1.7088 H   0  0  0  0  0  0  0  0  0  0  0  0
    3.0897    2.0182   -0.4732 H   0  0  0  0  0  0  0  0  0  0  0  0
    4.7701    1.4871   -0.4371 H   0  0  0  0  0  0  0  0  0  0  0  0
    4.6675    2.9879   -2.2827 H   0  0  0  0  0  0  0  0  0  0  0  0
    2.6420    4.1095   -2.2213 H   0  0  0  0  0  0  0  0  0  0  0  0
    3.7090    5.4193   -1.6974 H   0  0  0  0  0  0  0  0  0  0  0  0
    3.8110    6.1634    0.5100 H   0  0  0  0  0  0  0  0  0  0  0  0
    2.8713    5.4301    1.8162 H   0  0  0  0  0  0  0  0  0  0  0  0
    6.5166    4.2941   -1.5617 H   0  0  0  0  0  0  0  0  0  0  0  0
    6.6286    5.1495    0.6954 H   0  0  0  0  0  0  0  0  0  0  0  0
    1.6490    5.0746   -0.2439 H   0  0  0  0  0  0  0  0  0  0  0  0
    2.3402    3.5183    0.2357 H   0  0  0  0  0  0  0  0  0  0  0  0
  1  2  1  0  0  0  0
  2  3  1  0  0  0  0
  3  4  1  0  0  0  0
  4  5  1  0  0  0  0
  6  1  1  0  0  0  0
  4  7  1  0  0  0  0
  7  8  2  0  0  0  0
  8  1  1  0  0  0  0
  6  9  1  0  0  0  0
  9  5  1  0  0  0  0
  1 10  1  0  0  0  0
  2 11  1  0  0  0  0
  2 12  1  0  0  0  0
  3 13  1  0  0  0  0
  3 14  1  0  0  0  0
  4 15  1  0  0  0  0
  5 16  1  0  0  0  0
  5 17  1  0  0  0  0
  6 18  1  0  0  0  0
  6 19  1  0  0  0  0
  7 20  1  0  0  0  0
  8 21  1  0  0  0  0
  9 22  1  0  0  0  0
  9 23  1  0  0  0  0
M  END
>  <Alias name>
Bicyclo[3.2.2]non-6-ene

>  <deltaH�(sub)>   kJ/mol
48

$$$$
Bicyclo(2,2,2)octane
  ChemBrain IXL

 22 23  0  0  0  0  0  0  0  0  1 V2000
    4.1633    5.0384   -0.2917 C   0  0  0  0  0  0  0  0  0  0  0  0
    5.3182    4.6331    0.6482 C   0  0  0  0  0  0  0  0  0  0  0  0
    4.9972    3.2291    1.2413 C   0  0  0  0  0  0  0  0  0  0  0  0
    3.9864    2.5282    0.3094 C   0  0  0  0  0  0  0  0  0  0  0  0
    2.6129    3.2225    0.4410 C   0  0  0  0  0  0  0  0  0  0  0  0
    2.8403    4.7540    0.4374 C   0  0  0  0  0  0  0  0  0  0  0  0
    4.4807    2.6995   -1.1360 C   0  0  0  0  0  0  0  0  0  0  0  0
    4.2172    4.1640   -1.5639 C   0  0  0  0  0  0  0  0  0  0  0  0
    4.2350    6.0878   -0.5488 H   0  0  0  0  0  0  0  0  0  0  0  0
    5.3973    5.3523    1.4539 H   0  0  0  0  0  0  0  0  0  0  0  0
    6.2492    4.6001    0.0959 H   0  0  0  0  0  0  0  0  0  0  0  0
    5.9077    2.6451    1.2910 H   0  0  0  0  0  0  0  0  0  0  0  0
    4.5750    3.3316    2.2333 H   0  0  0  0  0  0  0  0  0  0  0  0
    3.9065    1.4778    0.5594 H   0  0  0  0  0  0  0  0  0  0  0  0
    1.9967    2.9434   -0.4049 H   0  0  0  0  0  0  0  0  0  0  0  0
    2.1241    2.9276    1.3612 H   0  0  0  0  0  0  0  0  0  0  0  0
    2.0157    5.2453   -0.0639 H   0  0  0  0  0  0  0  0  0  0  0  0
    2.9160    5.1148    1.4558 H   0  0  0  0  0  0  0  0  0  0  0  0
    5.5436    2.4942   -1.1703 H   0  0  0  0  0  0  0  0  0  0  0  0
    3.9565    2.0241   -1.8005 H   0  0  0  0  0  0  0  0  0  0  0  0
    5.0077    4.5000   -2.2233 H   0  0  0  0  0  0  0  0  0  0  0  0
    3.2642    4.2289   -2.0743 H   0  0  0  0  0  0  0  0  0  0  0  0
  1  2  1  0  0  0  0
  2  3  1  0  0  0  0
  3  4  1  0  0  0  0
  4  5  1  0  0  0  0
  5  6  1  0  0  0  0
  6  1  1  0  0  0  0
  4  7  1  0  0  0  0
  7  8  1  0  0  0  0
  8  1  1  0  0  0  0
  1  9  1  0  0  0  0
  2 10  1  0  0  0  0
  2 11  1  0  0  0  0
  3 12  1  0  0  0  0
  3 13  1  0  0  0  0
  4 14  1  0  0  0  0
  5 15  1  0  0  0  0
  5 16  1  0  0  0  0
  6 17  1  0  0  0  0
  6 18  1  0  0  0  0
  7 19  1  0  0  0  0
  7 20  1  0  0  0  0
  8 21  1  0  0  0  0
  8 22  1  0  0  0  0
M  END
>  <Alias name>
Bicyclo[2.2.2]octane

>  <deltaH�(sub)>   kJ/mol
48.1

$$$$
Bicyclo(3,3,1)non-2-ene
  ChemBrain IXL

 23 24  0  0  0  0  0  0  0  0  1 V2000
    3.6983    4.6899    1.1524 C   0  0  0  0  0  0  0  0  0  0  0  0
    2.5297    5.1147    0.2693 C   0  0  0  0  0  0  0  0  0  0  0  0
    2.7739    4.6011   -1.1463 C   0  0  0  0  0  0  0  0  0  0  0  0
    2.8499    3.0576   -1.1267 C   0  0  0  0  0  0  0  0  0  0  0  0
    3.9415    2.5729   -0.1141 C   0  0  0  0  0  0  0  0  0  0  0  0
    5.3648    2.9566   -0.6273 C   0  0  0  0  0  0  0  0  0  0  0  0
    5.7578    4.3849   -0.2627 C   0  0  0  0  0  0  0  0  0  0  0  0
    4.9951    5.1751    0.5491 C   0  0  0  0  0  0  0  0  0  0  0  0
    3.6990    3.1794    1.2619 C   0  0  0  0  0  0  0  0  0  0  0  0
    3.5755    5.1189    2.1384 H   0  0  0  0  0  0  0  0  0  0  0  0
    2.4536    6.1936    0.2590 H   0  0  0  0  0  0  0  0  0  0  0  0
    1.6085    4.6886    0.6557 H   0  0  0  0  0  0  0  0  0  0  0  0
    3.7051    5.0036   -1.5191 H   0  0  0  0  0  0  0  0  0  0  0  0
    1.9601    4.9155   -1.7894 H   0  0  0  0  0  0  0  0  0  0  0  0
    3.0992    2.7001   -2.1181 H   0  0  0  0  0  0  0  0  0  0  0  0
    1.8845    2.6549   -0.8344 H   0  0  0  0  0  0  0  0  0  0  0  0
    3.8809    1.4928   -0.0307 H   0  0  0  0  0  0  0  0  0  0  0  0
    6.0868    2.2739   -0.1937 H   0  0  0  0  0  0  0  0  0  0  0  0
    5.3866    2.8517   -1.7031 H   0  0  0  0  0  0  0  0  0  0  0  0
    6.6760    4.7879   -0.6618 H   0  0  0  0  0  0  0  0  0  0  0  0
    5.3284    6.1793    0.7683 H   0  0  0  0  0  0  0  0  0  0  0  0
    2.7364    2.8443    1.6373 H   0  0  0  0  0  0  0  0  0  0  0  0
    4.4787    2.8642    1.9396 H   0  0  0  0  0  0  0  0  0  0  0  0
  1  2  1  0  0  0  0
  2  3  1  0  0  0  0
  3  4  1  0  0  0  0
  4  5  1  0  0  0  0
  5  6  1  0  0  0  0
  6  7  1  0  0  0  0
  7  8  2  0  0  0  0
  8  1  1  0  0  0  0
  5  9  1  0  0  0  0
  9  1  1  0  0  0  0
  1 10  1  0  0  0  0
  2 11  1  0  0  0  0
  2 12  1  0  0  0  0
  3 13  1  0  0  0  0
  3 14  1  0  0  0  0
  4 15  1  0  0  0  0
  4 16  1  0  0  0  0
  5 17  1  0  0  0  0
  6 18  1  0  0  0  0
  6 19  1  0  0  0  0
  7 20  1  0  0  0  0
  8 21  1  0  0  0  0
  9 22  1  0  0  0  0
  9 23  1  0  0  0  0
M  END
>  <Alias name>
Bicyclo[3.3.1]non-2-ene

>  <deltaH�(sub)>   kJ/mol
48.2

$$$$
2,5-Dimethyl-2H-tetrazole
  ChemBrain IXL

 13 13  0  0  0  0  0  0  0  0  1 V2000
    5.2477    2.6678   -0.2932 N   0  0  0  0  0  0  0  0  0  0  0  0
    5.4569    4.0292   -0.2848 C   0  0  0  0  0  0  0  0  0  0  0  0
    4.0708    2.4482   -0.0018 N   0  0  0  0  0  0  0  0  0  0  0  0
    3.4613    3.6273    0.2080 N   0  0  0  0  0  0  0  0  0  0  0  0
    4.3868    4.5568    0.0133 N   0  0  0  0  0  0  0  0  0  0  0  0
    2.1273    3.8928    0.5618 C   0  0  0  0  0  0  0  0  0  0  0  0
    6.7941    4.8059   -0.5918 C   0  0  0  0  0  0  0  0  0  0  0  0
    1.5964    2.9742    0.6549 H   0  0  0  0  0  0  0  0  0  0  0  0
    2.1150    4.4273    1.5037 H   0  0  0  0  0  0  0  0  0  0  0  0
    1.6768    4.5071   -0.2083 H   0  0  0  0  0  0  0  0  0  0  0  0
    6.5885    5.8787   -0.6623 H   0  0  0  0  0  0  0  0  0  0  0  0
    7.2184    4.4661   -1.5346 H   0  0  0  0  0  0  0  0  0  0  0  0
    7.5167    4.6382    0.2062 H   0  0  0  0  0  0  0  0  0  0  0  0
  1  2  1  0  0  0  0
  1  3  2  0  0  0  0
  3  4  1  0  0  0  0
  4  5  1  0  0  0  0
  5  2  2  0  0  0  0
  4  6  1  0  0  0  0
  2  7  1  0  0  0  0
  6  8  1  0  0  0  0
  6  9  1  0  0  0  0
  6 10  1  0  0  0  0
  7 11  1  0  0  0  0
  7 12  1  0  0  0  0
  7 13  1  0  0  0  0
M  END
>  <Alias name>
2,5-Dimethyl-2H-tetrazole

>  <deltaH�(sub)>   kJ/mol
48.7

$$$$
Ethylcyclohexane
  ChemBrain IXL

 24 24  0  0  0  0  0  0  0  0  1 V2000
    4.1513    6.0454    0.1586 C   0  0  0  0  0  0  0  0  0  0  0  0
    2.8984    5.6080   -0.6259 C   0  0  0  0  0  0  0  0  0  0  0  0
    2.4738    4.1975   -0.1718 C   0  0  0  0  0  0  0  0  0  0  0  0
    3.6205    3.2035   -0.4425 C   0  0  0  0  0  0  0  0  0  0  0  0
    4.8754    3.6386    0.3411 C   0  0  0  0  0  0  0  0  0  0  0  0
    5.3008    5.0527   -0.1108 C   0  0  0  0  0  0  0  0  0  0  0  0
    6.5540    5.4947    0.6763 C   0  0  0  0  0  0  0  0  0  0  0  0
    7.7172    4.5231    0.3898 C   0  0  0  0  0  0  0  0  0  0  0  0
    3.9271    6.0590    1.2181 H   0  0  0  0  0  0  0  0  0  0  0  0
    4.4486    7.0367   -0.1600 H   0  0  0  0  0  0  0  0  0  0  0  0
    3.1224    5.5941   -1.6854 H   0  0  0  0  0  0  0  0  0  0  0  0
    2.0924    6.3059   -0.4366 H   0  0  0  0  0  0  0  0  0  0  0  0
    1.5931    3.8911   -0.7223 H   0  0  0  0  0  0  0  0  0  0  0  0
    2.2506    4.2113    0.8879 H   0  0  0  0  0  0  0  0  0  0  0  0
    3.8435    3.1898   -1.5022 H   0  0  0  0  0  0  0  0  0  0  0  0
    3.3218    2.2126   -0.1239 H   0  0  0  0  0  0  0  0  0  0  0  0
    4.6532    3.6499    1.4010 H   0  0  0  0  0  0  0  0  0  0  0  0
    5.6793    2.9404    0.1485 H   0  0  0  0  0  0  0  0  0  0  0  0
    5.5258    5.0407   -1.1701 H   0  0  0  0  0  0  0  0  0  0  0  0
    6.3340    5.4918    1.7367 H   0  0  0  0  0  0  0  0  0  0  0  0
    6.8369    6.4941    0.3698 H   0  0  0  0  0  0  0  0  0  0  0  0
    8.5980    4.8457    0.9309 H   0  0  0  0  0  0  0  0  0  0  0  0
    7.9286    4.5163   -0.6724 H   0  0  0  0  0  0  0  0  0  0  0  0
    7.4432    3.5262    0.7097 H   0  0  0  0  0  0  0  0  0  0  0  0
  1  2  1  0  0  0  0
  2  3  1  0  0  0  0
  3  4  1  0  0  0  0
  4  5  1  0  0  0  0
  5  6  1  0  0  0  0
  6  1  1  0  0  0  0
  6  7  1  0  0  0  0
  7  8  1  0  0  0  0
  1  9  1  0  0  0  0
  1 10  1  0  0  0  0
  2 11  1  0  0  0  0
  2 12  1  0  0  0  0
  3 13  1  0  0  0  0
  3 14  1  0  0  0  0
  4 15  1  0  0  0  0
  4 16  1  0  0  0  0
  5 17  1  0  0  0  0
  5 18  1  0  0  0  0
  6 19  1  0  0  0  0
  7 20  1  0  0  0  0
  7 21  1  0  0  0  0
  8 22  1  0  0  0  0
  8 23  1  0  0  0  0
  8 24  1  0  0  0  0
M  END
>  <Alias name>
Ethylcyclohexane

>  <deltaH�(sub)>   kJ/mol
49

$$$$
Tricyclo(4,2,2,02,5)deca-3,7,9-triene
  ChemBrain IXL

 20 22  0  0  0  0  0  0  0  0  1 V2000
    3.6927    5.1618   -0.1796 C   0  0  0  0  0  0  0  0  0  0  0  0
    4.0493    4.3233   -1.2980 C   0  0  0  0  0  0  0  0  0  0  0  0
    4.2012    3.1068   -1.0032 C   0  0  0  0  0  0  0  0  0  0  0  0
    3.9849    2.8065    0.3914 C   0  0  0  0  0  0  0  0  0  0  0  0
    2.7270    3.3397    0.7238 C   0  0  0  0  0  0  0  0  0  0  0  0
    2.5761    4.5642    0.4276 C   0  0  0  0  0  0  0  0  0  0  0  0
    4.9488    3.6444    1.1524 C   0  0  0  0  0  0  0  0  0  0  0  0
    4.7840    5.0043    0.8191 C   0  0  0  0  0  0  0  0  0  0  0  0
    6.0847    3.7441    0.5115 C   0  0  0  0  0  0  0  0  0  0  0  0
    5.9451    4.8814    0.2303 C   0  0  0  0  0  0  0  0  0  0  0  0
    3.5253    6.1958   -0.4861 H   0  0  0  0  0  0  0  0  0  0  0  0
    4.1876    4.6886   -2.3321 H   0  0  0  0  0  0  0  0  0  0  0  0
    4.4789    2.3566   -1.7677 H   0  0  0  0  0  0  0  0  0  0  0  0
    4.0800    1.7359    0.5930 H   0  0  0  0  0  0  0  0  0  0  0  0
    1.9497    2.7669    1.2101 H   0  0  0  0  0  0  0  0  0  0  0  0
    1.6626    5.1003    0.6454 H   0  0  0  0  0  0  0  0  0  0  0  0
    5.0616    3.4131    2.2024 H   0  0  0  0  0  0  0  0  0  0  0  0
    4.7970    5.7115    1.6364 H   0  0  0  0  0  0  0  0  0  0  0  0
    6.9386    3.0221    0.2707 H   0  0  0  0  0  0  0  0  0  0  0  0
    6.6243    5.5854   -0.3635 H   0  0  0  0  0  0  0  0  0  0  0  0
  1  2  1  0  0  0  0
  2  3  2  0  0  0  0
  3  4  1  0  0  0  0
  4  5  1  0  0  0  0
  5  6  2  0  0  0  0
  6  1  1  0  0  0  0
  4  7  1  0  0  0  0
  1  8  1  0  0  0  0
  8  7  1  0  0  0  0
  7  9  1  0  0  0  0
  8 10  1  0  0  0  0
  9 10  2  0  0  0  0
  1 11  1  0  0  0  0
  2 12  1  0  0  0  0
  3 13  1  0  0  0  0
  4 14  1  0  0  0  0
  5 15  1  0  0  0  0
  6 16  1  0  0  0  0
  7 17  1  0  0  0  0
  8 18  1  0  0  0  0
  9 19  1  0  0  0  0
 10 20  1  0  0  0  0
M  END
>  <Alias name>
Tricyclo[4.2.2.02,5]deca-3,7,9-triene

>  <deltaH�(sub)>   kJ/mol
49.4

$$$$
Dimethylcarbonate
  ChemBrain IXL

 12 11  0  0  0  0  0  0  0  0  1 V2000
    4.1067    4.7213    0.3632 C   0  0  0  0  0  0  0  0  0  0  0  0
    3.4877    5.6107    0.9237 O   0  0  0  0  0  0  0  0  0  0  0  0
    3.4482    3.4404    0.0687 O   0  0  0  0  0  0  0  0  0  0  0  0
    5.5110    4.9305   -0.0178 O   0  0  0  0  0  0  0  0  0  0  0  0
    6.1501    3.7880   -0.6863 C   0  0  0  0  0  0  0  0  0  0  0  0
    2.0448    3.3505    0.4968 C   0  0  0  0  0  0  0  0  0  0  0  0
    7.1763    4.0378   -0.9259 H   0  0  0  0  0  0  0  0  0  0  0  0
    5.6128    3.5562   -1.5976 H   0  0  0  0  0  0  0  0  0  0  0  0
    6.1322    2.9282   -0.0280 H   0  0  0  0  0  0  0  0  0  0  0  0
    1.6501    2.3758    0.2377 H   0  0  0  0  0  0  0  0  0  0  0  0
    1.9847    3.4910    1.5689 H   0  0  0  0  0  0  0  0  0  0  0  0
    1.4657    4.1184   -0.0010 H   0  0  0  0  0  0  0  0  0  0  0  0
  1  2  2  0  0  0  0
  1  3  1  0  0  0  0
  1  4  1  0  0  0  0
  4  5  1  0  0  0  0
  3  6  1  0  0  0  0
  5  7  1  0  0  0  0
  5  8  1  0  0  0  0
  5  9  1  0  0  0  0
  6 10  1  0  0  0  0
  6 11  1  0  0  0  0
  6 12  1  0  0  0  0
M  END
>  <Alias name>
Dimethyl carbonate

>  <deltaH�(sub)>   kJ/mol
49.6

$$$$
Bicyclo(4,2,1)non-3-ene
  ChemBrain IXL

 23 24  0  0  0  0  0  0  0  0  1 V2000
    2.8393    2.7542   -0.7666 C   0  0  0  0  0  0  0  0  0  0  0  0
    4.1741    2.5292   -0.0183 C   0  0  0  0  0  0  0  0  0  0  0  0
    4.2557    3.6119    1.0227 C   0  0  0  0  0  0  0  0  0  0  0  0
    3.5463    4.7906    0.4189 C   0  0  0  0  0  0  0  0  0  0  0  0
    2.4233    4.2062   -0.4619 C   0  0  0  0  0  0  0  0  0  0  0  0
    4.5487    5.5386   -0.4776 C   0  0  0  0  0  0  0  0  0  0  0  0
    5.3424    2.7264   -0.9991 C   0  0  0  0  0  0  0  0  0  0  0  0
    6.3155    3.7423   -0.4335 C   0  0  0  0  0  0  0  0  0  0  0  0
    5.9526    5.0381   -0.2017 C   0  0  0  0  0  0  0  0  0  0  0  0
    2.9810    2.6226   -1.8322 H   0  0  0  0  0  0  0  0  0  0  0  0
    2.0856    2.0656   -0.4019 H   0  0  0  0  0  0  0  0  0  0  0  0
    4.2056    1.5468    0.4365 H   0  0  0  0  0  0  0  0  0  0  0  0
    3.7562    3.2978    1.9312 H   0  0  0  0  0  0  0  0  0  0  0  0
    5.2889    3.8595    1.2269 H   0  0  0  0  0  0  0  0  0  0  0  0
    3.1439    5.4408    1.1861 H   0  0  0  0  0  0  0  0  0  0  0  0
    2.3355    4.7712   -1.3813 H   0  0  0  0  0  0  0  0  0  0  0  0
    1.4819    4.2191    0.0764 H   0  0  0  0  0  0  0  0  0  0  0  0
    4.3010    5.3619   -1.5181 H   0  0  0  0  0  0  0  0  0  0  0  0
    4.4956    6.5997   -0.2703 H   0  0  0  0  0  0  0  0  0  0  0  0
    4.9592    3.0828   -1.9481 H   0  0  0  0  0  0  0  0  0  0  0  0
    5.8512    1.7824   -1.1477 H   0  0  0  0  0  0  0  0  0  0  0  0
    7.3266    3.4313   -0.2077 H   0  0  0  0  0  0  0  0  0  0  0  0
    6.6881    5.7278    0.1897 H   0  0  0  0  0  0  0  0  0  0  0  0
  1  2  1  0  0  0  0
  2  3  1  0  0  0  0
  3  4  1  0  0  0  0
  4  5  1  0  0  0  0
  5  1  1  0  0  0  0
  4  6  1  0  0  0  0
  2  7  1  0  0  0  0
  7  8  1  0  0  0  0
  6  9  1  0  0  0  0
  8  9  2  0  0  0  0
  1 10  1  0  0  0  0
  1 11  1  0  0  0  0
  2 12  1  0  0  0  0
  3 13  1  0  0  0  0
  3 14  1  0  0  0  0
  4 15  1  0  0  0  0
  5 16  1  0  0  0  0
  5 17  1  0  0  0  0
  6 18  1  0  0  0  0
  6 19  1  0  0  0  0
  7 20  1  0  0  0  0
  7 21  1  0  0  0  0
  8 22  1  0  0  0  0
  9 23  1  0  0  0  0
M  END
>  <Alias name>
Bicyclo[4.2.1]non-3-ene

>  <deltaH�(sub)>   kJ/mol
49.7

$$$$
1,1'-Thiobispiperidine
  ChemBrain IXL

 33 34  0  0  0  0  0  0  0  0  1 V2000
    7.2062    6.0376    0.5064 N   0  0  0  0  0  0  0  0  0  0  0  0
    7.4969    5.4012   -0.7988 C   0  0  0  0  0  0  0  0  0  0  0  0
    8.5756    4.3135   -0.6230 C   0  0  0  0  0  0  0  0  0  0  0  0
    9.8536    4.9538   -0.0723 C   0  0  0  0  0  0  0  0  0  0  0  0
    9.5310    5.6443    1.2566 C   0  0  0  0  0  0  0  0  0  0  0  0
    8.4254    6.6950    1.0287 C   0  0  0  0  0  0  0  0  0  0  0  0
    6.0326    7.1508    0.3151 S   0  0  0  0  0  0  0  0  0  0  0  0
    4.8643    6.1590   -0.2370 N   0  0  0  0  0  0  0  0  0  0  0  0
    4.5721    5.1271    0.7847 C   0  0  0  0  0  0  0  0  0  0  0  0
    3.4986    4.1550    0.2556 C   0  0  0  0  0  0  0  0  0  0  0  0
    2.2197    4.9372   -0.0588 C   0  0  0  0  0  0  0  0  0  0  0  0
    2.5435    6.0278   -1.0846 C   0  0  0  0  0  0  0  0  0  0  0  0
    3.6439    6.9481   -0.5186 C   0  0  0  0  0  0  0  0  0  0  0  0
    7.8506    6.1517   -1.4954 H   0  0  0  0  0  0  0  0  0  0  0  0
    6.5926    4.9484   -1.1866 H   0  0  0  0  0  0  0  0  0  0  0  0
    8.7849    3.8520   -1.5800 H   0  0  0  0  0  0  0  0  0  0  0  0
    8.2201    3.5620    0.0710 H   0  0  0  0  0  0  0  0  0  0  0  0
   10.6045    4.1900    0.0868 H   0  0  0  0  0  0  0  0  0  0  0  0
   10.2246    5.6857   -0.7791 H   0  0  0  0  0  0  0  0  0  0  0  0
    9.1866    4.9078    1.9720 H   0  0  0  0  0  0  0  0  0  0  0  0
   10.4205    6.1303    1.6376 H   0  0  0  0  0  0  0  0  0  0  0  0
    8.1959    7.1819    1.9685 H   0  0  0  0  0  0  0  0  0  0  0  0
    8.7706    7.4339    0.3157 H   0  0  0  0  0  0  0  0  0  0  0  0
    4.2131    5.6051    1.6880 H   0  0  0  0  0  0  0  0  0  0  0  0
    5.4771    4.5744    1.0055 H   0  0  0  0  0  0  0  0  0  0  0  0
    3.2883    3.4033    1.0062 H   0  0  0  0  0  0  0  0  0  0  0  0
    3.8594    3.6752   -0.6457 H   0  0  0  0  0  0  0  0  0  0  0  0
    1.4725    4.2663   -0.4639 H   0  0  0  0  0  0  0  0  0  0  0  0
    1.8434    5.3943    0.8481 H   0  0  0  0  0  0  0  0  0  0  0  0
    2.8932    5.5692   -2.0012 H   0  0  0  0  0  0  0  0  0  0  0  0
    1.6532    6.6097   -1.2881 H   0  0  0  0  0  0  0  0  0  0  0  0
    3.8741    7.7182   -1.2445 H   0  0  0  0  0  0  0  0  0  0  0  0
    3.2935    7.4097    0.3966 H   0  0  0  0  0  0  0  0  0  0  0  0
  1  2  1  0  0  0  0
  2  3  1  0  0  0  0
  3  4  1  0  0  0  0
  4  5  1  0  0  0  0
  5  6  1  0  0  0  0
  6  1  1  0  0  0  0
  1  7  1  0  0  0  0
  8  9  1  0  0  0  0
  9 10  1  0  0  0  0
 10 11  1  0  0  0  0
 11 12  1  0  0  0  0
 12 13  1  0  0  0  0
 13  8  1  0  0  0  0
  8  7  1  0  0  0  0
  2 14  1  0  0  0  0
  2 15  1  0  0  0  0
  3 16  1  0  0  0  0
  3 17  1  0  0  0  0
  4 18  1  0  0  0  0
  4 19  1  0  0  0  0
  5 20  1  0  0  0  0
  5 21  1  0  0  0  0
  6 22  1  0  0  0  0
  6 23  1  0  0  0  0
  9 24  1  0  0  0  0
  9 25  1  0  0  0  0
 10 26  1  0  0  0  0
 10 27  1  0  0  0  0
 11 28  1  0  0  0  0
 11 29  1  0  0  0  0
 12 30  1  0  0  0  0
 12 31  1  0  0  0  0
 13 32  1  0  0  0  0
 13 33  1  0  0  0  0
M  END
>  <Alias name>
1,1'-Thiobispiperidine

>  <deltaH�(sub)>   kJ/mol
50

$$$$
Acetal
  ChemBrain IXL

 22 21  0  0  0  0  0  0  0  0  1 V2000
    4.5311    3.3436   -0.0625 C   0  0  0  0  0  0  0  0  0  0  0  0
    5.5690    4.1194   -0.7588 O   0  0  0  0  0  0  0  0  0  0  0  0
    3.7096    4.2482    0.7605 O   0  0  0  0  0  0  0  0  0  0  0  0
    3.6380    2.6337   -1.0997 C   0  0  0  0  0  0  0  0  0  0  0  0
    6.4960    4.8479    0.1197 C   0  0  0  0  0  0  0  0  0  0  0  0
    3.0292    5.3240    0.0220 C   0  0  0  0  0  0  0  0  0  0  0  0
    7.5213    5.6136   -0.7381 C   0  0  0  0  0  0  0  0  0  0  0  0
    2.2313    6.1980    1.0083 C   0  0  0  0  0  0  0  0  0  0  0  0
    5.0003    2.6042    0.5745 H   0  0  0  0  0  0  0  0  0  0  0  0
    4.2423    1.9620   -1.6966 H   0  0  0  0  0  0  0  0  0  0  0  0
    2.8691    2.0686   -0.5874 H   0  0  0  0  0  0  0  0  0  0  0  0
    3.1756    3.3710   -1.7436 H   0  0  0  0  0  0  0  0  0  0  0  0
    5.9398    5.5493    0.7292 H   0  0  0  0  0  0  0  0  0  0  0  0
    7.0144    4.1450    0.7601 H   0  0  0  0  0  0  0  0  0  0  0  0
    3.7652    5.9341   -0.4868 H   0  0  0  0  0  0  0  0  0  0  0  0
    2.3533    4.8922   -0.7051 H   0  0  0  0  0  0  0  0  0  0  0  0
    8.2042    6.1503   -0.0912 H   0  0  0  0  0  0  0  0  0  0  0  0
    7.0030    6.3165   -1.3785 H   0  0  0  0  0  0  0  0  0  0  0  0
    8.0775    4.9123   -1.3477 H   0  0  0  0  0  0  0  0  0  0  0  0
    1.4953    5.5880    1.5172 H   0  0  0  0  0  0  0  0  0  0  0  0
    2.9071    6.6303    1.7357 H   0  0  0  0  0  0  0  0  0  0  0  0
    1.7306    6.9900    0.4653 H   0  0  0  0  0  0  0  0  0  0  0  0
  1  2  1  0  0  0  0
  1  3  1  0  0  0  0
  1  4  1  0  0  0  0
  2  5  1  0  0  0  0
  3  6  1  0  0  0  0
  5  7  1  0  0  0  0
  6  8  1  0  0  0  0
  1  9  1  0  0  0  0
  4 10  1  0  0  0  0
  4 11  1  0  0  0  0
  4 12  1  0  0  0  0
  5 13  1  0  0  0  0
  5 14  1  0  0  0  0
  6 15  1  0  0  0  0
  6 16  1  0  0  0  0
  7 17  1  0  0  0  0
  7 18  1  0  0  0  0
  7 19  1  0  0  0  0
  8 20  1  0  0  0  0
  8 21  1  0  0  0  0
  8 22  1  0  0  0  0
M  END
>  <Alias name>
1,1-Diethoxyethane

>  <deltaH�(sub)>   kJ/mol
50.6

$$$$
Quinuclidine
  ChemBrain IXL

 21 22  0  0  0  0  0  0  0  0  1 V2000
    3.7563    4.4834   -0.7513 C   0  0  0  0  0  0  0  0  0  0  0  0
    2.4203    3.7769   -0.9250 C   0  0  0  0  0  0  0  0  0  0  0  0
    4.0069    4.6528    0.7397 C   0  0  0  0  0  0  0  0  0  0  0  0
    4.8426    3.5761   -1.3091 C   0  0  0  0  0  0  0  0  0  0  0  0
    2.6054    2.2954   -0.4940 C   0  0  0  0  0  0  0  0  0  0  0  0
    3.6485    3.3116    1.4381 C   0  0  0  0  0  0  0  0  0  0  0  0
    5.0175    2.3838   -0.3279 C   0  0  0  0  0  0  0  0  0  0  0  0
    3.7574    2.2128    0.4424 N   0  0  0  0  0  0  0  0  0  0  0  0
    3.7559    5.4418   -1.2551 H   0  0  0  0  0  0  0  0  0  0  0  0
    1.6855    4.2539   -0.2880 H   0  0  0  0  0  0  0  0  0  0  0  0
    2.0947    3.8219   -1.9568 H   0  0  0  0  0  0  0  0  0  0  0  0
    5.0546    4.8780    0.8963 H   0  0  0  0  0  0  0  0  0  0  0  0
    3.3965    5.4516    1.1421 H   0  0  0  0  0  0  0  0  0  0  0  0
    4.5294    3.2086   -2.2787 H   0  0  0  0  0  0  0  0  0  0  0  0
    5.7779    4.1132   -1.4058 H   0  0  0  0  0  0  0  0  0  0  0  0
    1.7012    1.9489   -0.0094 H   0  0  0  0  0  0  0  0  0  0  0  0
    2.8117    1.6802   -1.3612 H   0  0  0  0  0  0  0  0  0  0  0  0
    4.3328    3.1433    2.2603 H   0  0  0  0  0  0  0  0  0  0  0  0
    2.6328    3.3485    1.8123 H   0  0  0  0  0  0  0  0  0  0  0  0
    5.2382    1.4864   -0.8922 H   0  0  0  0  0  0  0  0  0  0  0  0
    5.8272    2.5875    0.3622 H   0  0  0  0  0  0  0  0  0  0  0  0
  1  2  1  0  0  0  0
  1  3  1  0  0  0  0
  1  4  1  0  0  0  0
  2  5  1  0  0  0  0
  3  6  1  0  0  0  0
  4  7  1  0  0  0  0
  5  8  1  0  0  0  0
  6  8  1  0  0  0  0
  7  8  1  0  0  0  0
  1  9  1  0  0  0  0
  2 10  1  0  0  0  0
  2 11  1  0  0  0  0
  3 12  1  0  0  0  0
  3 13  1  0  0  0  0
  4 14  1  0  0  0  0
  4 15  1  0  0  0  0
  5 16  1  0  0  0  0
  5 17  1  0  0  0  0
  6 18  1  0  0  0  0
  6 19  1  0  0  0  0
  7 20  1  0  0  0  0
  7 21  1  0  0  0  0
M  END
>  <Alias name>
Quinuclidine

>  <deltaH�(sub)>   kJ/mol
50.8

$$$$
Bicyclo(3,3,1)nonane
  ChemBrain IXL

 25 26  0  0  0  0  0  0  0  0  1 V2000
    3.9247    4.8179    0.9473 C   0  0  0  0  0  0  0  0  0  0  0  0
    2.7170    5.1938    0.0199 C   0  0  0  0  0  0  0  0  0  0  0  0
    2.7083    4.3664   -1.2963 C   0  0  0  0  0  0  0  0  0  0  0  0
    2.8435    2.8463   -0.9995 C   0  0  0  0  0  0  0  0  0  0  0  0
    4.0478    2.5346   -0.0442 C   0  0  0  0  0  0  0  0  0  0  0  0
    5.4338    2.8574   -0.7036 C   0  0  0  0  0  0  0  0  0  0  0  0
    5.6196    4.3789   -0.9637 C   0  0  0  0  0  0  0  0  0  0  0  0
    5.3073    5.2049    0.3158 C   0  0  0  0  0  0  0  0  0  0  0  0
    3.8967    3.3252    1.2490 C   0  0  0  0  0  0  0  0  0  0  0  0
    3.8159    5.3576    1.8797 H   0  0  0  0  0  0  0  0  0  0  0  0
    2.7673    6.2480   -0.2226 H   0  0  0  0  0  0  0  0  0  0  0  0
    1.7967    4.9999    0.5566 H   0  0  0  0  0  0  0  0  0  0  0  0
    3.4878    4.6780   -1.9172 H   0  0  0  0  0  0  0  0  0  0  0  0
    1.7713    4.5393   -1.8107 H   0  0  0  0  0  0  0  0  0  0  0  0
    2.9793    2.3122   -1.9316 H   0  0  0  0  0  0  0  0  0  0  0  0
    1.9312    2.5035   -0.5274 H   0  0  0  0  0  0  0  0  0  0  0  0
    4.0249    1.4789    0.1955 H   0  0  0  0  0  0  0  0  0  0  0  0
    6.2190    2.5218   -0.0376 H   0  0  0  0  0  0  0  0  0  0  0  0
    5.5162    2.3231   -1.6419 H   0  0  0  0  0  0  0  0  0  0  0  0
    6.6470    4.5602   -1.2537 H   0  0  0  0  0  0  0  0  0  0  0  0
    4.9976    4.6845   -1.7447 H   0  0  0  0  0  0  0  0  0  0  0  0
    6.0845    5.0182    1.0465 H   0  0  0  0  0  0  0  0  0  0  0  0
    5.3041    6.2588    0.0672 H   0  0  0  0  0  0  0  0  0  0  0  0
    2.9545    3.0706    1.7184 H   0  0  0  0  0  0  0  0  0  0  0  0
    4.7108    3.0781    1.9190 H   0  0  0  0  0  0  0  0  0  0  0  0
  1  2  1  0  0  0  0
  2  3  1  0  0  0  0
  3  4  1  0  0  0  0
  4  5  1  0  0  0  0
  5  6  1  0  0  0  0
  6  7  1  0  0  0  0
  7  8  1  0  0  0  0
  8  1  1  0  0  0  0
  5  9  1  0  0  0  0
  9  1  1  0  0  0  0
  1 10  1  0  0  0  0
  2 11  1  0  0  0  0
  2 12  1  0  0  0  0
  3 13  1  0  0  0  0
  3 14  1  0  0  0  0
  4 15  1  0  0  0  0
  4 16  1  0  0  0  0
  5 17  1  0  0  0  0
  6 18  1  0  0  0  0
  6 19  1  0  0  0  0
  7 20  1  0  0  0  0
  7 21  1  0  0  0  0
  8 22  1  0  0  0  0
  8 23  1  0  0  0  0
  9 24  1  0  0  0  0
  9 25  1  0  0  0  0
M  END
>  <Alias name>
Bicyclo[3.3.1]nonane

>  <deltaH�(sub)>   kJ/mol
51

$$$$
Methyldinitramine
  ChemBrain IXL

 11 10  0  0  0  0  0  0  0  0  1 V2000
    3.6864    1.8789   -0.0476 C   0  0  0  0  0  0  0  0  0  0  0  0
    3.6776    3.3464   -0.1334 N   0  0  0  0  0  0  0  0  0  0  0  0
    1.5048    3.4809    0.6776 O   0  5  0  0  0  0  0  0  0  0  0  0
    2.5061    4.0837    0.2634 N   0  3  0  0  0  0  0  0  0  0  0  0
    2.4986    5.3216    0.1910 O   0  0  0  0  0  0  0  0  0  0  0  0
    5.8491    3.4115   -0.9562 O   0  5  0  0  0  0  0  0  0  0  0  0
    4.8404    4.0465   -0.6144 N   0  3  0  0  0  0  0  0  0  0  0  0
    4.8329    5.2843   -0.6869 O   0  0  0  0  0  0  0  0  0  0  0  0
    4.6442    1.5033   -0.3859 H   0  0  0  0  0  0  0  0  0  0  0  0
    2.8993    1.4759   -0.6728 H   0  0  0  0  0  0  0  0  0  0  0  0
    3.5223    1.5764    0.9793 H   0  0  0  0  0  0  0  0  0  0  0  0
  1  2  1  0  0  0  0
  3  4  1  0  0  0  0
  4  5  2  0  0  0  0
  6  7  1  0  0  0  0
  7  8  2  0  0  0  0
  4  2  1  0  0  0  0
  7  2  1  0  0  0  0
  1  9  1  0  0  0  0
  1 10  1  0  0  0  0
  1 11  1  0  0  0  0
M  END
>  <Alias name>
Methyldinitramine

>  <deltaH�(sub)>   kJ/mol
52

$$$$
1-Propanol
  ChemBrain IXL

 12 11  0  0  0  0  0  0  0  0  1 V2000
    2.3875    2.9721    0.1462 C   0  0  0  0  0  0  0  0  0  0  0  0
    3.5975    3.9259    0.1769 C   0  0  0  0  0  0  0  0  0  0  0  0
    4.8741    3.1485   -0.1980 C   0  0  0  0  0  0  0  0  0  0  0  0
    6.0283    4.0584   -0.1687 O   0  0  0  0  0  0  0  0  0  0  0  0
    2.5422    2.1713    0.8541 H   0  0  0  0  0  0  0  0  0  0  0  0
    1.4928    3.5170    0.4089 H   0  0  0  0  0  0  0  0  0  0  0  0
    2.2793    2.5596   -0.8461 H   0  0  0  0  0  0  0  0  0  0  0  0
    3.4427    4.7268   -0.5310 H   0  0  0  0  0  0  0  0  0  0  0  0
    3.7056    4.3385    1.1692 H   0  0  0  0  0  0  0  0  0  0  0  0
    5.0289    2.3477    0.5099 H   0  0  0  0  0  0  0  0  0  0  0  0
    4.7661    2.7360   -1.1903 H   0  0  0  0  0  0  0  0  0  0  0  0
    5.9737    4.7956   -0.7654 H   0  0  0  0  0  0  0  0  0  0  0  0
  1  2  1  0  0  0  0
  2  3  1  0  0  0  0
  3  4  1  0  0  0  0
  1  5  1  0  0  0  0
  1  6  1  0  0  0  0
  1  7  1  0  0  0  0
  2  8  1  0  0  0  0
  2  9  1  0  0  0  0
  3 10  1  0  0  0  0
  3 11  1  0  0  0  0
  4 12  1  0  0  0  0
M  END
>  <Alias name>
1-Propanol

>  <deltaH�(sub)>   kJ/mol
52.8

$$$$
2,3-Trimethylenenorbornane
  ChemBrain IXL

 26 28  0  0  0  0  0  0  0  0  1 V2000
    6.0959    5.6692    0.8534 C   0  0  0  0  0  0  0  0  0  0  0  0
    7.1883    4.7428    0.3153 C   0  0  0  0  0  0  0  0  0  0  0  0
    6.4501    3.4526   -0.0443 C   0  0  0  0  0  0  0  0  0  0  0  0
    5.1022    3.9209   -0.6281 C   0  0  0  0  0  0  0  0  0  0  0  0
    3.9198    3.1023   -0.0760 C   0  0  0  0  0  0  0  0  0  0  0  0
    2.6619    3.6334   -0.8340 C   0  0  0  0  0  0  0  0  0  0  0  0
    2.3958    5.0276   -0.1061 C   0  0  0  0  0  0  0  0  0  0  0  0
    3.5835    5.1104    0.8786 C   0  0  0  0  0  0  0  0  0  0  0  0
    3.7465    3.6928    1.2722 C   0  0  0  0  0  0  0  0  0  0  0  0
    4.8445    5.3526   -0.0035 C   0  0  0  0  0  0  0  0  0  0  0  0
    5.8947    5.4072    1.8848 H   0  0  0  0  0  0  0  0  0  0  0  0
    6.3764    6.7124    0.7794 H   0  0  0  0  0  0  0  0  0  0  0  0
    7.9563    4.5652    1.0576 H   0  0  0  0  0  0  0  0  0  0  0  0
    7.6198    5.1737   -0.5797 H   0  0  0  0  0  0  0  0  0  0  0  0
    6.2705    2.8865    0.8611 H   0  0  0  0  0  0  0  0  0  0  0  0
    7.0057    2.8558   -0.7568 H   0  0  0  0  0  0  0  0  0  0  0  0
    5.1245    3.9564   -1.7102 H   0  0  0  0  0  0  0  0  0  0  0  0
    4.0550    2.0284   -0.1070 H   0  0  0  0  0  0  0  0  0  0  0  0
    2.8904    3.7688   -1.8839 H   0  0  0  0  0  0  0  0  0  0  0  0
    1.8230    2.9639   -0.6905 H   0  0  0  0  0  0  0  0  0  0  0  0
    2.3920    5.8548   -0.8051 H   0  0  0  0  0  0  0  0  0  0  0  0
    1.4702    4.9826    0.4542 H   0  0  0  0  0  0  0  0  0  0  0  0
    3.4522    5.8122    1.6926 H   0  0  0  0  0  0  0  0  0  0  0  0
    2.8573    3.3128    1.7603 H   0  0  0  0  0  0  0  0  0  0  0  0
    4.6285    3.5500    1.8838 H   0  0  0  0  0  0  0  0  0  0  0  0
    4.6625    6.0951   -0.7704 H   0  0  0  0  0  0  0  0  0  0  0  0
  1  2  1  0  0  0  0
  2  3  1  0  0  0  0
  3  4  1  0  0  0  0
  4  5  1  0  0  0  0
  5  6  1  0  0  0  0
  6  7  1  0  0  0  0
  7  8  1  0  0  0  0
  8  9  1  0  0  0  0
  5  9  1  0  0  0  0
  8 10  1  0  0  0  0
  4 10  1  0  0  0  0
  1 10  1  0  0  0  0
  1 11  1  0  0  0  0
  1 12  1  0  0  0  0
  2 13  1  0  0  0  0
  2 14  1  0  0  0  0
  3 15  1  0  0  0  0
  3 16  1  0  0  0  0
  4 17  1  0  0  0  0
  5 18  1  0  0  0  0
  6 19  1  0  0  0  0
  6 20  1  0  0  0  0
  7 21  1  0  0  0  0
  7 22  1  0  0  0  0
  8 23  1  0  0  0  0
  9 24  1  0  0  0  0
  9 25  1  0  0  0  0
 10 26  1  0  0  0  0
M  END
>  <Alias name>
Tetrahydrodicyclopentadiene

>  <deltaH�(sub)>   kJ/mol
52.9

$$$$
3-Oxabicyclo(3,2,2)nonane
  ChemBrain IXL

 23 24  0  0  0  0  0  0  0  0  1 V2000
    5.1407    4.6809    0.7936 C   0  0  0  0  0  0  0  0  0  0  0  0
    5.2903    3.1406    0.9825 C   0  0  0  0  0  0  0  0  0  0  0  0
    4.0717    2.3743    0.3587 C   0  0  0  0  0  0  0  0  0  0  0  0
    3.5568    3.1268   -0.8864 C   0  0  0  0  0  0  0  0  0  0  0  0
    2.4905    4.1298   -0.4449 C   0  0  0  0  0  0  0  0  0  0  0  0
    3.8129    5.2065    1.4103 C   0  0  0  0  0  0  0  0  0  0  0  0
    4.7224    3.8394   -1.5635 C   0  0  0  0  0  0  0  0  0  0  0  0
    5.1958    5.0306   -0.7109 C   0  0  0  0  0  0  0  0  0  0  0  0
    2.6583    4.4106    0.9885 O   0  0  0  0  0  0  0  0  0  0  0  0
    5.9635    5.1805    1.2895 H   0  0  0  0  0  0  0  0  0  0  0  0
    5.3621    2.9042    2.0368 H   0  0  0  0  0  0  0  0  0  0  0  0
    6.1972    2.8207    0.4845 H   0  0  0  0  0  0  0  0  0  0  0  0
    3.2708    2.3031    1.0843 H   0  0  0  0  0  0  0  0  0  0  0  0
    4.3910    1.3784    0.0779 H   0  0  0  0  0  0  0  0  0  0  0  0
    3.1154    2.4250   -1.5830 H   0  0  0  0  0  0  0  0  0  0  0  0
    1.5137    3.6865   -0.5926 H   0  0  0  0  0  0  0  0  0  0  0  0
    2.5650    5.0398   -1.0274 H   0  0  0  0  0  0  0  0  0  0  0  0
    3.6666    6.2352    1.1052 H   0  0  0  0  0  0  0  0  0  0  0  0
    3.8866    5.1664    2.4899 H   0  0  0  0  0  0  0  0  0  0  0  0
    5.5389    3.1378   -1.6819 H   0  0  0  0  0  0  0  0  0  0  0  0
    4.4158    4.1982   -2.5382 H   0  0  0  0  0  0  0  0  0  0  0  0
    6.2158    5.2673   -0.9867 H   0  0  0  0  0  0  0  0  0  0  0  0
    4.5671    5.8923   -0.8978 H   0  0  0  0  0  0  0  0  0  0  0  0
  1  2  1  0  0  0  0
  2  3  1  0  0  0  0
  3  4  1  0  0  0  0
  4  5  1  0  0  0  0
  6  1  1  0  0  0  0
  4  7  1  0  0  0  0
  7  8  1  0  0  0  0
  8  1  1  0  0  0  0
  6  9  1  0  0  0  0
  9  5  1  0  0  0  0
  1 10  1  0  0  0  0
  2 11  1  0  0  0  0
  2 12  1  0  0  0  0
  3 13  1  0  0  0  0
  3 14  1  0  0  0  0
  4 15  1  0  0  0  0
  5 16  1  0  0  0  0
  5 17  1  0  0  0  0
  6 18  1  0  0  0  0
  6 19  1  0  0  0  0
  7 20  1  0  0  0  0
  7 21  1  0  0  0  0
  8 22  1  0  0  0  0
  8 23  1  0  0  0  0
M  END
>  <Alias name>
3-Oxabicyclo[3.2.2]nonane

>  <deltaH�(sub)>   kJ/mol
53.3

$$$$
1,1'-Dithiobispiperidine
  ChemBrain IXL

 34 35  0  0  0  0  0  0  0  0  1 V2000
    8.3994    6.1281    0.5143 N   0  0  0  0  0  0  0  0  0  0  0  0
    9.3753    6.9802    1.2312 C   0  0  0  0  0  0  0  0  0  0  0  0
   10.3807    7.5836    0.2297 C   0  0  0  0  0  0  0  0  0  0  0  0
   11.1243    6.4508   -0.4840 C   0  0  0  0  0  0  0  0  0  0  0  0
   10.1032    5.5526   -1.1883 C   0  0  0  0  0  0  0  0  0  0  0  0
    9.1045    5.0045   -0.1488 C   0  0  0  0  0  0  0  0  0  0  0  0
    7.3149    5.5361    1.5812 S   0  0  0  0  0  0  0  0  0  0  0  0
    4.6962    5.3090    0.5028 N   0  0  0  0  0  0  0  0  0  0  0  0
    4.8677    6.7361    0.1369 C   0  0  0  0  0  0  0  0  0  0  0  0
    3.5708    7.5143    0.4383 C   0  0  0  0  0  0  0  0  0  0  0  0
    2.4204    6.9140   -0.3751 C   0  0  0  0  0  0  0  0  0  0  0  0
    2.2799    5.4314   -0.0178 C   0  0  0  0  0  0  0  0  0  0  0  0
    3.6115    4.7100   -0.3077 C   0  0  0  0  0  0  0  0  0  0  0  0
    6.0883    4.5035    0.2197 S   0  0  0  0  0  0  0  0  0  0  0  0
    8.8494    7.7812    1.7359 H   0  0  0  0  0  0  0  0  0  0  0  0
    9.9074    6.3830    1.9618 H   0  0  0  0  0  0  0  0  0  0  0  0
   11.0911    8.2059    0.7594 H   0  0  0  0  0  0  0  0  0  0  0  0
    9.8485    8.1820   -0.4993 H   0  0  0  0  0  0  0  0  0  0  0  0
   11.6781    5.8683    0.2420 H   0  0  0  0  0  0  0  0  0  0  0  0
   11.8082    6.8667   -1.2133 H   0  0  0  0  0  0  0  0  0  0  0  0
   10.6161    4.7284   -1.6683 H   0  0  0  0  0  0  0  0  0  0  0  0
    9.5685    6.1288   -1.9332 H   0  0  0  0  0  0  0  0  0  0  0  0
    8.3834    4.3712   -0.6477 H   0  0  0  0  0  0  0  0  0  0  0  0
    9.6385    4.4250    0.5945 H   0  0  0  0  0  0  0  0  0  0  0  0
    5.6793    7.1604    0.7126 H   0  0  0  0  0  0  0  0  0  0  0  0
    5.0976    6.8126   -0.9189 H   0  0  0  0  0  0  0  0  0  0  0  0
    3.7011    8.5548    0.1683 H   0  0  0  0  0  0  0  0  0  0  0  0
    3.3433    7.4405    1.4946 H   0  0  0  0  0  0  0  0  0  0  0  0
    2.6352    7.0123   -1.4320 H   0  0  0  0  0  0  0  0  0  0  0  0
    1.4994    7.4338   -0.1422 H   0  0  0  0  0  0  0  0  0  0  0  0
    1.4905    4.9888   -0.6125 H   0  0  0  0  0  0  0  0  0  0  0  0
    2.0385    5.3344    1.0334 H   0  0  0  0  0  0  0  0  0  0  0  0
    3.5121    3.6615   -0.0551 H   0  0  0  0  0  0  0  0  0  0  0  0
    3.8524    4.8052   -1.3596 H   0  0  0  0  0  0  0  0  0  0  0  0
  1  2  1  0  0  0  0
  2  3  1  0  0  0  0
  3  4  1  0  0  0  0
  4  5  1  0  0  0  0
  5  6  1  0  0  0  0
  6  1  1  0  0  0  0
  1  7  1  0  0  0  0
  8  9  1  0  0  0  0
  9 10  1  0  0  0  0
 10 11  1  0  0  0  0
 11 12  1  0  0  0  0
 12 13  1  0  0  0  0
 13  8  1  0  0  0  0
  8 14  1  0  0  0  0
 14  7  1  0  0  0  0
  2 15  1  0  0  0  0
  2 16  1  0  0  0  0
  3 17  1  0  0  0  0
  3 18  1  0  0  0  0
  4 19  1  0  0  0  0
  4 20  1  0  0  0  0
  5 21  1  0  0  0  0
  5 22  1  0  0  0  0
  6 23  1  0  0  0  0
  6 24  1  0  0  0  0
  9 25  1  0  0  0  0
  9 26  1  0  0  0  0
 10 27  1  0  0  0  0
 10 28  1  0  0  0  0
 11 29  1  0  0  0  0
 11 30  1  0  0  0  0
 12 31  1  0  0  0  0
 12 32  1  0  0  0  0
 13 33  1  0  0  0  0
 13 34  1  0  0  0  0
M  END
>  <Alias name>
1,1'-Dithiobispiperidine

>  <deltaH�(sub)>   kJ/mol
54

$$$$
1-Nitro-2-nitrosobenzene
  ChemBrain IXL

 15 15  0  0  0  0  0  0  0  0  1 V2000
    3.9446    2.4578    0.0000 C   0  0  0  0  0  0  0  0  0  0  0  0
    3.2610    3.6738    0.0000 C   0  0  0  0  0  0  0  0  0  0  0  0
    5.3395    2.4418    0.0000 C   0  0  0  0  0  0  0  0  0  0  0  0
    3.9723    4.8738    0.0000 C   0  0  0  0  0  0  0  0  0  0  0  0
    5.3672    4.8579    0.0000 C   0  0  0  0  0  0  0  0  0  0  0  0
    3.2862    6.0942    0.0001 N   0  0  0  0  0  0  0  0  0  0  0  0
    6.0508    3.6419    0.0000 C   0  0  0  0  0  0  0  0  0  0  0  0
    6.1167    6.1224    0.0001 N   0  3  0  0  0  0  0  0  0  0  0  0
    7.3566    6.1082    0.0001 O   0  5  0  0  0  0  0  0  0  0  0  0
    2.0463    6.1084    0.0001 O   0  0  0  0  0  0  0  0  0  0  0  0
    5.5090    7.2033    0.0001 O   0  0  0  0  0  0  0  0  0  0  0  0
    3.3924    1.5261    0.0000 H   0  0  0  0  0  0  0  0  0  0  0  0
    2.1781    3.6862   -0.0001 H   0  0  0  0  0  0  0  0  0  0  0  0
    5.8702    1.4978   -0.0001 H   0  0  0  0  0  0  0  0  0  0  0  0
    7.1337    3.6295    0.0001 H   0  0  0  0  0  0  0  0  0  0  0  0
  1  2  4  0  0  0  0
  3  1  4  0  0  0  0
  2  4  4  0  0  0  0
  7  3  4  0  0  0  0
  4  5  4  0  0  0  0
  4  6  1  0  0  0  0
  5  7  4  0  0  0  0
  8  5  1  0  0  0  0
  6 10  2  0  0  0  0
  9  8  1  0  0  0  0
  8 11  2  0  0  0  0
  1 12  1  0  0  0  0
  2 13  1  0  0  0  0
  3 14  1  0  0  0  0
  7 15  1  0  0  0  0
M  END
>  <Alias name>
1-Nitro-2-nitrosobenzene

>  <deltaH�(sub)>   kJ/mol
54

$$$$
1,3,5-Triazine
  ChemBrain IXL

  9  9  0  0  0  0  0  0  0  0  1 V2000
    2.5010    2.1471    0.0236 C   0  0  0  0  0  0  0  0  0  0  0  0
    2.4951    3.4930    0.0128 N   0  0  0  0  0  0  0  0  0  0  0  0
    3.6575    4.1709   -0.0160 C   0  0  0  0  0  0  0  0  0  0  0  0
    4.8259    3.5029   -0.0339 N   0  0  0  0  0  0  0  0  0  0  0  0
    4.8319    2.1570   -0.0231 C   0  0  0  0  0  0  0  0  0  0  0  0
    3.6694    1.4791    0.0056 N   0  0  0  0  0  0  0  0  0  0  0  0
    1.5657    1.6016    0.0467 H   0  0  0  0  0  0  0  0  0  0  0  0
    3.6528    5.2539   -0.0247 H   0  0  0  0  0  0  0  0  0  0  0  0
    5.7719    1.6195   -0.0375 H   0  0  0  0  0  0  0  0  0  0  0  0
  1  2  4  0  0  0  0
  2  3  4  0  0  0  0
  3  4  4  0  0  0  0
  4  5  4  0  0  0  0
  5  6  4  0  0  0  0
  6  1  4  0  0  0  0
  1  7  1  0  0  0  0
  3  8  1  0  0  0  0
  5  9  1  0  0  0  0
M  END
>  <Alias name>
s-Triazine

>  <deltaH�(sub)>   kJ/mol
54.2

$$$$
Phenylcyclobutenedione
  ChemBrain IXL

 18 19  0  0  0  0  0  0  0  0  1 V2000
    4.7856    4.1779    0.0000 C   0  0  0  0  0  0  0  0  0  0  0  0
    5.5664    5.3850   -0.0050 C   0  0  0  0  0  0  0  0  0  0  0  0
    3.3526    4.2276   -0.0019 C   0  0  0  0  0  0  0  0  0  0  0  0
    4.8475    6.6346   -0.0123 C   0  0  0  0  0  0  0  0  0  0  0  0
    7.1924    5.3653   -0.0032 C   0  0  0  0  0  0  0  0  0  0  0  0
    3.4144    6.6704   -0.0120 C   0  0  0  0  0  0  0  0  0  0  0  0
    2.6746    5.4683   -0.0064 C   0  0  0  0  0  0  0  0  0  0  0  0
    8.0092    6.2214   -0.0030 C   0  0  0  0  0  0  0  0  0  0  0  0
    8.8593    5.4206   -0.0027 C   0  0  0  0  0  0  0  0  0  0  0  0
    7.9684    7.4530    0.0007 O   0  0  0  0  0  0  0  0  0  0  0  0
    8.0384    4.5635   -0.0013 C   0  0  0  0  0  0  0  0  0  0  0  0
   10.1315    5.4635   -0.0060 O   0  0  0  0  0  0  0  0  0  0  0  0
    5.2906    3.2029    0.0054 H   0  0  0  0  0  0  0  0  0  0  0  0
    2.7672    3.2944    0.0004 H   0  0  0  0  0  0  0  0  0  0  0  0
    5.4051    7.5829   -0.0178 H   0  0  0  0  0  0  0  0  0  0  0  0
    2.8765    7.6412   -0.0163 H   0  0  0  0  0  0  0  0  0  0  0  0
    1.5676    5.4957   -0.0058 H   0  0  0  0  0  0  0  0  0  0  0  0
    8.0881    3.4406    0.0008 H   0  0  0  0  0  0  0  0  0  0  0  0
  2  1  4  0  0  0  0
  1  3  4  0  0  0  0
  4  2  4  0  0  0  0
  2  5  1  0  0  0  0
  3  7  4  0  0  0  0
  6  4  4  0  0  0  0
  5  8  1  0  0  0  0
 11  5  2  0  0  0  0
  7  6  4  0  0  0  0
  8  9  1  0  0  0  0
  8 10  2  0  0  0  0
  9 11  1  0  0  0  0
  9 12  2  0  0  0  0
  1 13  1  0  0  0  0
  3 14  1  0  0  0  0
  4 15  1  0  0  0  0
  6 16  1  0  0  0  0
  7 17  1  0  0  0  0
 11 18  1  0  0  0  0
M  END
>  <Alias name>
Phenylcyclobutenedione

>  <deltaH�(sub)>   kJ/mol
54.4

$$$$
Tetrabromomethane
  ChemBrain IXL

  5  4  0  0  0  0  0  0  0  0  1 V2000
    1.7920    3.4477    1.2856 Br  0  0  0  0  0  0  0  0  0  0  0  0
    3.1522    2.6773    0.1554 C   0  0  0  0  0  0  0  0  0  0  0  0
    4.2426    4.0839   -0.5886 Br  0  0  0  0  0  0  0  0  0  0  0  0
    4.2582    1.4898    1.1984 Br  0  0  0  0  0  0  0  0  0  0  0  0
    2.3161    1.6877   -1.2738 Br  0  0  0  0  0  0  0  0  0  0  0  0
  1  2  1  0  0  0  0
  2  3  1  0  0  0  0
  2  4  1  0  0  0  0
  2  5  1  0  0  0  0
M  END
>  <Alias name>
Carbon tetrabromide

>  <deltaH�(sub)>   kJ/mol
54.5

$$$$
Pentacyclo(5,4,02,603,1005,9)undecane
  ChemBrain IXL

 25 29  0  0  0  0  0  0  0  0  1 V2000
    3.3138    4.3512    1.0662 C   0  0  0  0  0  0  0  0  0  0  0  0
    4.2909    3.1550    1.2310 C   0  0  0  0  0  0  0  0  0  0  0  0
    4.5111    5.3425    1.1253 C   0  0  0  0  0  0  0  0  0  0  0  0
    2.8822    4.2399   -0.4404 C   0  0  0  0  0  0  0  0  0  0  0  0
    5.4933    4.1397    1.2833 C   0  0  0  0  0  0  0  0  0  0  0  0
    4.2977    2.5160   -0.2035 C   0  0  0  0  0  0  0  0  0  0  0  0
    4.6261    5.9196   -0.2829 C   0  0  0  0  0  0  0  0  0  0  0  0
    4.1394    4.7681   -1.1737 C   0  0  0  0  0  0  0  0  0  0  0  0
    2.9339    2.7880   -0.6902 C   0  0  0  0  0  0  0  0  0  0  0  0
    6.2592    3.9294   -0.0224 C   0  0  0  0  0  0  0  0  0  0  0  0
    5.1629    3.5235   -1.0020 C   0  0  0  0  0  0  0  0  0  0  0  0
    2.5419    4.4272    1.8216 H   0  0  0  0  0  0  0  0  0  0  0  0
    4.1300    2.5113    2.0865 H   0  0  0  0  0  0  0  0  0  0  0  0
    4.4926    6.0257    1.9650 H   0  0  0  0  0  0  0  0  0  0  0  0
    1.9585    4.7447   -0.6937 H   0  0  0  0  0  0  0  0  0  0  0  0
    6.0567    4.1408    2.2079 H   0  0  0  0  0  0  0  0  0  0  0  0
    4.6341    1.4879   -0.2483 H   0  0  0  0  0  0  0  0  0  0  0  0
    3.9662    6.7716   -0.3892 H   0  0  0  0  0  0  0  0  0  0  0  0
    5.6442    6.1975   -0.5139 H   0  0  0  0  0  0  0  0  0  0  0  0
    3.9700    5.0466   -2.2062 H   0  0  0  0  0  0  0  0  0  0  0  0
    2.8382    2.5643   -1.7456 H   0  0  0  0  0  0  0  0  0  0  0  0
    2.1927    2.2600   -0.1029 H   0  0  0  0  0  0  0  0  0  0  0  0
    6.9701    3.1205    0.0909 H   0  0  0  0  0  0  0  0  0  0  0  0
    6.7598    4.8334   -0.3377 H   0  0  0  0  0  0  0  0  0  0  0  0
    5.5219    3.1312   -1.9451 H   0  0  0  0  0  0  0  0  0  0  0  0
  1  2  1  0  0  0  0
  1  3  1  0  0  0  0
  1  4  1  0  0  0  0
  2  5  1  0  0  0  0
  2  6  1  0  0  0  0
  3  7  1  0  0  0  0
  3  5  1  0  0  0  0
  4  8  1  0  0  0  0
  4  9  1  0  0  0  0
  5 10  1  0  0  0  0
  6 11  1  0  0  0  0
  6  9  1  0  0  0  0
  7  8  1  0  0  0  0
  8 11  1  0  0  0  0
 10 11  1  0  0  0  0
  1 12  1  0  0  0  0
  2 13  1  0  0  0  0
  3 14  1  0  0  0  0
  4 15  1  0  0  0  0
  5 16  1  0  0  0  0
  6 17  1  0  0  0  0
  7 18  1  0  0  0  0
  7 19  1  0  0  0  0
  8 20  1  0  0  0  0
  9 21  1  0  0  0  0
  9 22  1  0  0  0  0
 10 23  1  0  0  0  0
 10 24  1  0  0  0  0
 11 25  1  0  0  0  0
M  END
>  <Alias name>
Pentacyclo[5.4.02,603,1005,9]undecane

>  <deltaH�(sub)>   kJ/mol
54.9

$$$$
N,N-Dimethyl-t-butylcarboxamide
  ChemBrain IXL

 24 23  0  0  0  0  0  0  0  0  1 V2000
    6.1709    3.0854    0.3666 C   0  0  0  0  0  0  0  0  0  0  0  0
    5.9516    4.5183    0.6107 N   0  0  0  0  0  0  0  0  0  0  0  0
    7.0310    5.3415    1.1748 C   0  0  0  0  0  0  0  0  0  0  0  0
    4.7147    5.0991    0.3060 C   0  0  0  0  0  0  0  0  0  0  0  0
    4.5509    6.2988    0.4550 O   0  0  0  0  0  0  0  0  0  0  0  0
    3.6060    4.2576   -0.1970 C   0  0  0  0  0  0  0  0  0  0  0  0
    2.2843    5.0456   -0.1133 C   0  0  0  0  0  0  0  0  0  0  0  0
    3.8803    3.8688   -1.6627 C   0  0  0  0  0  0  0  0  0  0  0  0
    3.4989    2.9823    0.6613 C   0  0  0  0  0  0  0  0  0  0  0  0
    7.2278    2.9022    0.2177 H   0  0  0  0  0  0  0  0  0  0  0  0
    5.6238    2.7820   -0.5175 H   0  0  0  0  0  0  0  0  0  0  0  0
    5.8225    2.5165    1.2197 H   0  0  0  0  0  0  0  0  0  0  0  0
    6.8230    6.3876    0.9872 H   0  0  0  0  0  0  0  0  0  0  0  0
    7.9713    5.0714    0.7102 H   0  0  0  0  0  0  0  0  0  0  0  0
    7.0941    5.1718    2.2426 H   0  0  0  0  0  0  0  0  0  0  0  0
    1.4744    4.4333   -0.4901 H   0  0  0  0  0  0  0  0  0  0  0  0
    2.0868    5.3108    0.9180 H   0  0  0  0  0  0  0  0  0  0  0  0
    2.3629    5.9467   -0.7090 H   0  0  0  0  0  0  0  0  0  0  0  0
    4.7960    3.2934   -1.7182 H   0  0  0  0  0  0  0  0  0  0  0  0
    3.0569    3.2742   -2.0386 H   0  0  0  0  0  0  0  0  0  0  0  0
    3.9807    4.7657   -2.2614 H   0  0  0  0  0  0  0  0  0  0  0  0
    4.3798    2.3706    0.5105 H   0  0  0  0  0  0  0  0  0  0  0  0
    2.6176    2.4241    0.3701 H   0  0  0  0  0  0  0  0  0  0  0  0
    3.4239    3.2558    1.7065 H   0  0  0  0  0  0  0  0  0  0  0  0
  1  2  1  0  0  0  0
  2  3  1  0  0  0  0
  2  4  1  0  0  0  0
  4  5  2  0  0  0  0
  4  6  1  0  0  0  0
  6  7  1  0  0  0  0
  6  8  1  0  0  0  0
  6  9  1  0  0  0  0
  1 10  1  0  0  0  0
  1 11  1  0  0  0  0
  1 12  1  0  0  0  0
  3 13  1  0  0  0  0
  3 14  1  0  0  0  0
  3 15  1  0  0  0  0
  7 16  1  0  0  0  0
  7 17  1  0  0  0  0
  7 18  1  0  0  0  0
  8 19  1  0  0  0  0
  8 20  1  0  0  0  0
  8 21  1  0  0  0  0
  9 22  1  0  0  0  0
  9 23  1  0  0  0  0
  9 24  1  0  0  0  0
M  END
>  <Alias name>
N,N,2,2-Tetramethylpropionamide

>  <deltaH�(sub)>   kJ/mol
55.1

$$$$
Cuban
  ChemBrain IXL

 16 20  0  0  0  0  0  0  0  0  1 V2000
    3.2601    3.6465   -1.2316 C   0  0  0  0  0  0  0  0  0  0  0  0
    2.9008    4.4853    0.0102 C   0  0  0  0  0  0  0  0  0  0  0  0
    4.3889    4.5345    0.4074 C   0  0  0  0  0  0  0  0  0  0  0  0
    4.7482    3.6957   -0.8343 C   0  0  0  0  0  0  0  0  0  0  0  0
    2.7243    3.1936    0.8317 C   0  0  0  0  0  0  0  0  0  0  0  0
    4.2124    3.2428    1.2290 C   0  0  0  0  0  0  0  0  0  0  0  0
    3.0835    2.3547   -0.4101 C   0  0  0  0  0  0  0  0  0  0  0  0
    4.5716    2.4039   -0.0128 C   0  0  0  0  0  0  0  0  0  0  0  0
    2.8737    3.8103   -2.2300 H   0  0  0  0  0  0  0  0  0  0  0  0
    2.2229    5.3298    0.0195 H   0  0  0  0  0  0  0  0  0  0  0  0
    4.9186    5.4190    0.7391 H   0  0  0  0  0  0  0  0  0  0  0  0
    5.5694    3.8994   -1.5103 H   0  0  0  0  0  0  0  0  0  0  0  0
    1.9030    2.9898    1.5077 H   0  0  0  0  0  0  0  0  0  0  0  0
    4.5988    3.0790    2.2273 H   0  0  0  0  0  0  0  0  0  0  0  0
    2.5538    1.4702   -0.7418 H   0  0  0  0  0  0  0  0  0  0  0  0
    5.2495    1.5594   -0.0221 H   0  0  0  0  0  0  0  0  0  0  0  0
  1  2  1  0  0  0  0
  2  3  1  0  0  0  0
  3  4  1  0  0  0  0
  4  1  1  0  0  0  0
  2  5  1  0  0  0  0
  3  6  1  0  0  0  0
  1  7  1  0  0  0  0
  4  8  1  0  0  0  0
  8  7  1  0  0  0  0
  7  5  1  0  0  0  0
  5  6  1  0  0  0  0
  6  8  1  0  0  0  0
  1  9  1  0  0  0  0
  2 10  1  0  0  0  0
  3 11  1  0  0  0  0
  4 12  1  0  0  0  0
  5 13  1  0  0  0  0
  6 14  1  0  0  0  0
  7 15  1  0  0  0  0
  8 16  1  0  0  0  0
M  END
>  <Alias name>
Cubane

>  <deltaH�(sub)>   kJ/mol
55.2

$$$$
2,3-Diazabicyclo(2,2,1)hept-2-ene
  ChemBrain IXL

 15 16  0  0  0  0  0  0  0  0  1 V2000
    2.9261    2.1598   -0.1858 C   0  0  0  0  0  0  0  0  0  0  0  0
    4.0094    1.4821    0.3354 N   0  0  0  0  0  0  0  0  0  0  0  0
    5.0496    2.2521    0.3695 N   0  0  0  0  0  0  0  0  0  0  0  0
    4.7391    3.4994   -0.1235 C   0  0  0  0  0  0  0  0  0  0  0  0
    3.8652    4.1285    1.0150 C   0  0  0  0  0  0  0  0  0  0  0  0
    2.5200    3.1518    0.9546 C   0  0  0  0  0  0  0  0  0  0  0  0
    3.6647    3.0975   -1.1091 C   0  0  0  0  0  0  0  0  0  0  0  0
    2.1367    1.5614   -0.6231 H   0  0  0  0  0  0  0  0  0  0  0  0
    5.5595    4.0952   -0.5035 H   0  0  0  0  0  0  0  0  0  0  0  0
    4.3768    4.0440    1.9657 H   0  0  0  0  0  0  0  0  0  0  0  0
    3.6105    5.1551    0.7827 H   0  0  0  0  0  0  0  0  0  0  0  0
    1.6487    3.7194    0.6523 H   0  0  0  0  0  0  0  0  0  0  0  0
    2.3575    2.6288    1.8887 H   0  0  0  0  0  0  0  0  0  0  0  0
    4.0821    2.5712   -1.9584 H   0  0  0  0  0  0  0  0  0  0  0  0
    3.0527    3.9386   -1.4118 H   0  0  0  0  0  0  0  0  0  0  0  0
  1  2  1  0  0  0  0
  2  3  2  0  0  0  0
  3  4  1  0  0  0  0
  4  5  1  0  0  0  0
  5  6  1  0  0  0  0
  1  6  1  0  0  0  0
  4  7  1  0  0  0  0
  1  7  1  0  0  0  0
  1  8  1  0  0  0  0
  4  9  1  0  0  0  0
  5 10  1  0  0  0  0
  5 11  1  0  0  0  0
  6 12  1  0  0  0  0
  6 13  1  0  0  0  0
  7 14  1  0  0  0  0
  7 15  1  0  0  0  0
M  END
>  <Alias name>
2,3-Diazabicyclo[2.2.1]hept-2-ene

>  <deltaH�(sub)>   kJ/mol
55.3

$$$$
pentacyclo(4,4,0,02,503,804,7)dec-9-ene
  ChemBrain IXL

 20 24  0  0  0  0  0  0  0  0  1 V2000
    5.3160    2.9022    0.4310 C   0  0  0  0  0  0  0  0  0  0  0  0
    5.7001    4.0677   -0.5465 C   0  0  0  0  0  0  0  0  0  0  0  0
    5.8420    5.3500    0.0287 C   0  0  0  0  0  0  0  0  0  0  0  0
    4.8944    5.7669    0.7643 C   0  0  0  0  0  0  0  0  0  0  0  0
    3.7819    4.9132    0.9342 C   0  0  0  0  0  0  0  0  0  0  0  0
    4.0941    3.4405    1.3730 C   0  0  0  0  0  0  0  0  0  0  0  0
    3.1136    2.9417    0.2917 C   0  0  0  0  0  0  0  0  0  0  0  0
    3.1407    4.3324   -0.3746 C   0  0  0  0  0  0  0  0  0  0  0  0
    4.3621    3.7934   -1.3167 C   0  0  0  0  0  0  0  0  0  0  0  0
    4.2542    2.4386   -0.5871 C   0  0  0  0  0  0  0  0  0  0  0  0
    6.0318    2.1645    0.7707 H   0  0  0  0  0  0  0  0  0  0  0  0
    6.5579    3.8025   -1.1507 H   0  0  0  0  0  0  0  0  0  0  0  0
    6.7218    5.9513   -0.1508 H   0  0  0  0  0  0  0  0  0  0  0  0
    4.9364    6.7356    1.2416 H   0  0  0  0  0  0  0  0  0  0  0  0
    3.0295    5.3578    1.5724 H   0  0  0  0  0  0  0  0  0  0  0  0
    3.9370    3.0851    2.3840 H   0  0  0  0  0  0  0  0  0  0  0  0
    2.2056    2.3861    0.5032 H   0  0  0  0  0  0  0  0  0  0  0  0
    2.2097    4.7038   -0.7838 H   0  0  0  0  0  0  0  0  0  0  0  0
    4.3016    3.7782   -2.3980 H   0  0  0  0  0  0  0  0  0  0  0  0
    4.2703    1.4753   -1.0868 H   0  0  0  0  0  0  0  0  0  0  0  0
  1  2  1  0  0  0  0
  2  3  1  0  0  0  0
  3  4  2  0  0  0  0
  4  5  1  0  0  0  0
  5  6  1  0  0  0  0
  6  7  1  0  0  0  0
  7  8  1  0  0  0  0
  8  9  1  0  0  0  0
  9 10  1  0  0  0  0
  1 10  1  0  0  0  0
  1  6  1  0  0  0  0
  2  9  1  0  0  0  0
  5  8  1  0  0  0  0
  7 10  1  0  0  0  0
  1 11  1  0  0  0  0
  2 12  1  0  0  0  0
  3 13  1  0  0  0  0
  4 14  1  0  0  0  0
  5 15  1  0  0  0  0
  6 16  1  0  0  0  0
  7 17  1  0  0  0  0
  8 18  1  0  0  0  0
  9 19  1  0  0  0  0
 10 20  1  0  0  0  0
M  END
>  <Alias name>
Basketene

>  <deltaH�(sub)>   kJ/mol
55.3

$$$$
Tri-t-butylmethane
  ChemBrain IXL

 41 40  0  0  0  0  0  0  0  0  1 V2000
    2.3827    5.1465    1.0166 C   0  0  0  0  0  0  0  0  0  0  0  0
    3.5551    5.6207    0.1097 C   0  0  0  0  0  0  0  0  0  0  0  0
    3.6898    7.1444    0.2979 C   0  0  0  0  0  0  0  0  0  0  0  0
    4.9362    4.8650    0.5549 C   0  0  0  0  0  0  0  0  0  0  0  0
    3.5695    2.6538    0.3140 C   0  0  0  0  0  0  0  0  0  0  0  0
    4.9441    3.3045    0.0639 C   0  0  0  0  0  0  0  0  0  0  0  0
    5.9909    2.5009    0.8887 C   0  0  0  0  0  0  0  0  0  0  0  0
    5.2846    3.1799   -1.4482 C   0  0  0  0  0  0  0  0  0  0  0  0
    6.4761    6.9505    0.8590 C   0  0  0  0  0  0  0  0  0  0  0  0
    6.2540    5.6661    0.0088 C   0  0  0  0  0  0  0  0  0  0  0  0
    6.1041    6.0661   -1.4863 C   0  0  0  0  0  0  0  0  0  0  0  0
    7.5159    4.7945    0.1610 C   0  0  0  0  0  0  0  0  0  0  0  0
    3.1965    5.3335   -1.3758 C   0  0  0  0  0  0  0  0  0  0  0  0
    2.1822    4.1151    0.8540 H   0  0  0  0  0  0  0  0  0  0  0  0
    2.6463    5.3028    2.0553 H   0  0  0  0  0  0  0  0  0  0  0  0
    1.4955    5.7218    0.7822 H   0  0  0  0  0  0  0  0  0  0  0  0
    2.7322    7.6130    0.1074 H   0  0  0  0  0  0  0  0  0  0  0  0
    4.4143    7.5345   -0.3892 H   0  0  0  0  0  0  0  0  0  0  0  0
    3.9964    7.3572    1.3145 H   0  0  0  0  0  0  0  0  0  0  0  0
    4.9766    4.8678    1.6370 H   0  0  0  0  0  0  0  0  0  0  0  0
    3.6298    1.5961    0.0896 H   0  0  0  0  0  0  0  0  0  0  0  0
    3.2918    2.7839    1.3527 H   0  0  0  0  0  0  0  0  0  0  0  0
    2.8312    3.1054   -0.3185 H   0  0  0  0  0  0  0  0  0  0  0  0
    6.9737    2.8477    0.6783 H   0  0  0  0  0  0  0  0  0  0  0  0
    5.9212    1.4521    0.6279 H   0  0  0  0  0  0  0  0  0  0  0  0
    5.7848    2.6214    1.9450 H   0  0  0  0  0  0  0  0  0  0  0  0
    4.5856    3.7513   -2.0286 H   0  0  0  0  0  0  0  0  0  0  0  0
    5.2264    2.1393   -1.7420 H   0  0  0  0  0  0  0  0  0  0  0  0
    6.2780    3.5415   -1.6288 H   0  0  0  0  0  0  0  0  0  0  0  0
    5.6744    7.6337    0.7144 H   0  0  0  0  0  0  0  0  0  0  0  0
    6.5359    6.6818    1.9064 H   0  0  0  0  0  0  0  0  0  0  0  0
    7.4031    7.4220    0.5570 H   0  0  0  0  0  0  0  0  0  0  0  0
    5.2862    6.7503   -1.6001 H   0  0  0  0  0  0  0  0  0  0  0  0
    5.9240    5.1919   -2.0824 H   0  0  0  0  0  0  0  0  0  0  0  0
    7.0165    6.5443   -1.8204 H   0  0  0  0  0  0  0  0  0  0  0  0
    8.3881    5.3819   -0.0981 H   0  0  0  0  0  0  0  0  0  0  0  0
    7.4559    3.9476   -0.4935 H   0  0  0  0  0  0  0  0  0  0  0  0
    7.6021    4.4596    1.1874 H   0  0  0  0  0  0  0  0  0  0  0  0
    3.0052    4.2866   -1.5085 H   0  0  0  0  0  0  0  0  0  0  0  0
    2.3090    5.8935   -1.6428 H   0  0  0  0  0  0  0  0  0  0  0  0
    4.0080    5.6316   -2.0119 H   0  0  0  0  0  0  0  0  0  0  0  0
  1  2  1  0  0  0  0
  2  3  1  0  0  0  0
  2  4  1  0  0  0  0
  5  6  1  0  0  0  0
  6  7  1  0  0  0  0
  6  8  1  0  0  0  0
  9 10  1  0  0  0  0
 10 11  1  0  0  0  0
 10 12  1  0  0  0  0
  2 13  1  0  0  0  0
 10  4  1  0  0  0  0
  6  4  1  0  0  0  0
  1 14  1  0  0  0  0
  1 15  1  0  0  0  0
  1 16  1  0  0  0  0
  3 17  1  0  0  0  0
  3 18  1  0  0  0  0
  3 19  1  0  0  0  0
  4 20  1  0  0  0  0
  5 21  1  0  0  0  0
  5 22  1  0  0  0  0
  5 23  1  0  0  0  0
  7 24  1  0  0  0  0
  7 25  1  0  0  0  0
  7 26  1  0  0  0  0
  8 27  1  0  0  0  0
  8 28  1  0  0  0  0
  8 29  1  0  0  0  0
  9 30  1  0  0  0  0
  9 31  1  0  0  0  0
  9 32  1  0  0  0  0
 11 33  1  0  0  0  0
 11 34  1  0  0  0  0
 11 35  1  0  0  0  0
 12 36  1  0  0  0  0
 12 37  1  0  0  0  0
 12 38  1  0  0  0  0
 13 39  1  0  0  0  0
 13 40  1  0  0  0  0
 13 41  1  0  0  0  0
M  END
>  <Alias name>
Tri-t-butylmethane

>  <deltaH�(sub)>   kJ/mol
55.4

$$$$
Propylcyclohexane
  ChemBrain IXL

 27 27  0  0  0  0  0  0  0  0  1 V2000
    2.5186    3.8282    0.5709 C   0  0  0  0  0  0  0  0  0  0  0  0
    2.4962    5.1011    1.4400 C   0  0  0  0  0  0  0  0  0  0  0  0
    3.2429    6.2351    0.7102 C   0  0  0  0  0  0  0  0  0  0  0  0
    4.7042    5.8113    0.4587 C   0  0  0  0  0  0  0  0  0  0  0  0
    4.7286    4.5347   -0.4099 C   0  0  0  0  0  0  0  0  0  0  0  0
    3.9788    3.4020    0.3209 C   0  0  0  0  0  0  0  0  0  0  0  0
    6.1904    4.1035   -0.6588 C   0  0  0  0  0  0  0  0  0  0  0  0
    6.9400    5.2200   -1.4150 C   0  0  0  0  0  0  0  0  0  0  0  0
    8.3913    4.7753   -1.6800 C   0  0  0  0  0  0  0  0  0  0  0  0
    2.0339    4.0294   -0.3765 H   0  0  0  0  0  0  0  0  0  0  0  0
    1.9930    3.0321    1.0833 H   0  0  0  0  0  0  0  0  0  0  0  0
    1.4704    5.3996    1.6164 H   0  0  0  0  0  0  0  0  0  0  0  0
    2.9815    4.9001    2.3871 H   0  0  0  0  0  0  0  0  0  0  0  0
    2.7574    6.4359   -0.2367 H   0  0  0  0  0  0  0  0  0  0  0  0
    3.2266    7.1292    1.3208 H   0  0  0  0  0  0  0  0  0  0  0  0
    5.1906    5.6129    1.4058 H   0  0  0  0  0  0  0  0  0  0  0  0
    5.2260    6.6080   -0.0549 H   0  0  0  0  0  0  0  0  0  0  0  0
    4.2448    4.7340   -1.3581 H   0  0  0  0  0  0  0  0  0  0  0  0
    4.4633    3.2011    1.2685 H   0  0  0  0  0  0  0  0  0  0  0  0
    3.9940    2.5072   -0.2889 H   0  0  0  0  0  0  0  0  0  0  0  0
    6.6790    3.9191    0.2900 H   0  0  0  0  0  0  0  0  0  0  0  0
    6.2018    3.1975   -1.2521 H   0  0  0  0  0  0  0  0  0  0  0  0
    6.4439    5.4131   -2.3580 H   0  0  0  0  0  0  0  0  0  0  0  0
    6.9434    6.1222   -0.8175 H   0  0  0  0  0  0  0  0  0  0  0  0
    8.9176    5.5587   -2.2111 H   0  0  0  0  0  0  0  0  0  0  0  0
    8.3888    3.8725   -2.2783 H   0  0  0  0  0  0  0  0  0  0  0  0
    8.8877    4.5821   -0.7370 H   0  0  0  0  0  0  0  0  0  0  0  0
  1  2  1  0  0  0  0
  2  3  1  0  0  0  0
  3  4  1  0  0  0  0
  4  5  1  0  0  0  0
  5  6  1  0  0  0  0
  6  1  1  0  0  0  0
  5  7  1  0  0  0  0
  7  8  1  0  0  0  0
  8  9  1  0  0  0  0
  1 10  1  0  0  0  0
  1 11  1  0  0  0  0
  2 12  1  0  0  0  0
  2 13  1  0  0  0  0
  3 14  1  0  0  0  0
  3 15  1  0  0  0  0
  4 16  1  0  0  0  0
  4 17  1  0  0  0  0
  5 18  1  0  0  0  0
  6 19  1  0  0  0  0
  6 20  1  0  0  0  0
  7 21  1  0  0  0  0
  7 22  1  0  0  0  0
  8 23  1  0  0  0  0
  8 24  1  0  0  0  0
  9 25  1  0  0  0  0
  9 26  1  0  0  0  0
  9 27  1  0  0  0  0
M  END
>  <Alias name>
Propylcyclohexane

>  <deltaH�(sub)>   kJ/mol
55.7

$$$$
1-Piperidinoacetonitrile
  ChemBrain IXL

 21 21  0  0  0  0  0  0  0  0  1 V2000
    6.3127    3.1245    0.0000 C   0  0  0  0  0  0  0  0  0  0  0  0
    5.0724    3.8238    0.5922 C   0  0  0  0  0  0  0  0  0  0  0  0
    7.5232    4.0551    0.1202 C   0  0  0  0  0  0  0  0  0  0  0  0
    4.8033    5.0813   -0.1444 N   0  0  0  0  0  0  0  0  0  0  0  0
    5.9522    6.0040   -0.0009 C   0  0  0  0  0  0  0  0  0  0  0  0
    3.5941    5.7200    0.4029 C   0  0  0  0  0  0  0  0  0  0  0  0
    7.2168    5.3660   -0.6101 C   0  0  0  0  0  0  0  0  0  0  0  0
    2.3898    4.7710    0.2408 C   0  0  0  0  0  0  0  0  0  0  0  0
    1.4854    4.0582    0.1191 N   0  0  0  0  0  0  0  0  0  0  0  0
    6.5056    2.2073    0.5424 H   0  0  0  0  0  0  0  0  0  0  0  0
    6.1343    2.8968   -1.0436 H   0  0  0  0  0  0  0  0  0  0  0  0
    4.2166    3.1663    0.5054 H   0  0  0  0  0  0  0  0  0  0  0  0
    5.2488    4.0485    1.6370 H   0  0  0  0  0  0  0  0  0  0  0  0
    7.7185    4.2608    1.1655 H   0  0  0  0  0  0  0  0  0  0  0  0
    8.3906    3.5840   -0.3250 H   0  0  0  0  0  0  0  0  0  0  0  0
    5.7348    6.9305   -0.5178 H   0  0  0  0  0  0  0  0  0  0  0  0
    6.1211    6.2093    1.0492 H   0  0  0  0  0  0  0  0  0  0  0  0
    3.4002    6.6419   -0.1315 H   0  0  0  0  0  0  0  0  0  0  0  0
    3.7442    5.9370    1.4535 H   0  0  0  0  0  0  0  0  0  0  0  0
    8.0536    6.0448   -0.5023 H   0  0  0  0  0  0  0  0  0  0  0  0
    7.0484    5.1635   -1.6606 H   0  0  0  0  0  0  0  0  0  0  0  0
  1  2  1  0  0  0  0
  3  1  1  0  0  0  0
  2  4  1  0  0  0  0
  7  3  1  0  0  0  0
  4  5  1  0  0  0  0
  4  6  1  0  0  0  0
  5  7  1  0  0  0  0
  6  8  1  0  0  0  0
  8  9  3  0  0  0  0
  1 10  1  0  0  0  0
  1 11  1  0  0  0  0
  2 12  1  0  0  0  0
  2 13  1  0  0  0  0
  3 14  1  0  0  0  0
  3 15  1  0  0  0  0
  5 16  1  0  0  0  0
  5 17  1  0  0  0  0
  6 18  1  0  0  0  0
  6 19  1  0  0  0  0
  7 20  1  0  0  0  0
  7 21  1  0  0  0  0
M  END
>  <Alias name>
1-Piperidinoacetonitrile

>  <deltaH�(sub)>   kJ/mol
56.02

$$$$
Pyrazine
  ChemBrain IXL

 10 10  0  0  0  0  0  0  0  0  1 V2000
    2.4381    2.6239    0.0232 C   0  0  0  0  0  0  0  0  0  0  0  0
    2.4319    4.0187    0.0024 C   0  0  0  0  0  0  0  0  0  0  0  0
    3.5945    4.6967   -0.0189 N   0  0  0  0  0  0  0  0  0  0  0  0
    4.7631    4.0288   -0.0201 C   0  0  0  0  0  0  0  0  0  0  0  0
    4.7694    2.6340    0.0008 C   0  0  0  0  0  0  0  0  0  0  0  0
    3.6068    1.9560    0.0220 N   0  0  0  0  0  0  0  0  0  0  0  0
    1.5053    2.0799    0.0403 H   0  0  0  0  0  0  0  0  0  0  0  0
    1.4942    4.5546    0.0033 H   0  0  0  0  0  0  0  0  0  0  0  0
    5.6960    4.5728   -0.0371 H   0  0  0  0  0  0  0  0  0  0  0  0
    5.7070    2.0981   -0.0002 H   0  0  0  0  0  0  0  0  0  0  0  0
  1  2  4  0  0  0  0
  2  3  4  0  0  0  0
  3  4  4  0  0  0  0
  4  5  4  0  0  0  0
  5  6  4  0  0  0  0
  6  1  4  0  0  0  0
  1  7  1  0  0  0  0
  2  8  1  0  0  0  0
  4  9  1  0  0  0  0
  5 10  1  0  0  0  0
M  END
>  <Alias name>
Pyrazine

>  <deltaH�(sub)>   kJ/mol
56.4

$$$$
2-Nitroso-1-naphthol
  ChemBrain IXL

 20 21  0  0  0  0  0  0  0  0  1 V2000
    7.5342    7.0061    0.1760 C   0  0  0  0  0  0  0  0  0  0  0  0
    8.3367    5.8760    0.0180 C   0  0  0  0  0  0  0  0  0  0  0  0
    7.7505    4.6164   -0.1073 C   0  0  0  0  0  0  0  0  0  0  0  0
    6.3619    4.4868   -0.0745 C   0  0  0  0  0  0  0  0  0  0  0  0
    5.5595    5.6169    0.0836 C   0  0  0  0  0  0  0  0  0  0  0  0
    6.1457    6.8766    0.2089 C   0  0  0  0  0  0  0  0  0  0  0  0
    4.1709    5.4873    0.1164 C   0  0  0  0  0  0  0  0  0  0  0  0
    3.5848    4.2277   -0.0090 C   0  0  0  0  0  0  0  0  0  0  0  0
    4.3872    3.0976   -0.1669 C   0  0  0  0  0  0  0  0  0  0  0  0
    5.7758    3.2271   -0.1997 C   0  0  0  0  0  0  0  0  0  0  0  0
    3.3253    6.6782    0.2831 O   0  0  0  0  0  0  0  0  0  0  0  0
    2.1912    4.0977    0.0238 N   0  0  0  0  0  0  0  0  0  0  0  0
    1.4778    5.1025    0.1616 O   0  0  0  0  0  0  0  0  0  0  0  0
    2.3583    6.5025    0.2963 H   0  0  0  0  0  0  0  0  0  0  0  0
    7.9893    7.9841    0.2733 H   0  0  0  0  0  0  0  0  0  0  0  0
    9.4147    5.9766   -0.0075 H   0  0  0  0  0  0  0  0  0  0  0  0
    8.3735    3.7390   -0.2300 H   0  0  0  0  0  0  0  0  0  0  0  0
    5.5227    7.7539    0.3316 H   0  0  0  0  0  0  0  0  0  0  0  0
    3.9322    2.1196   -0.2641 H   0  0  0  0  0  0  0  0  0  0  0  0
    6.3988    2.3498   -0.3224 H   0  0  0  0  0  0  0  0  0  0  0  0
  1  2  4  0  0  0  0
  2  3  4  0  0  0  0
  3  4  4  0  0  0  0
  4  5  4  0  0  0  0
  5  6  4  0  0  0  0
  6  1  4  0  0  0  0
  5  7  4  0  0  0  0
  7  8  4  0  0  0  0
  8  9  4  0  0  0  0
  9 10  4  0  0  0  0
 10  4  4  0  0  0  0
  7 11  1  0  0  0  0
  8 12  1  0  0  0  0
 12 13  2  0  0  0  0
 11 14  1  0  0  0  0
  1 15  1  0  0  0  0
  2 16  1  0  0  0  0
  3 17  1  0  0  0  0
  6 18  1  0  0  0  0
  9 19  1  0  0  0  0
 10 20  1  0  0  0  0
M  END
>  <Alias name>
2-Nitroso-1-naphthol

>  <deltaH�(sub)>   kJ/mol
56.5

$$$$
N,N-Dimethylformamide
  ChemBrain IXL

 12 11  0  0  0  0  0  0  0  0  1 V2000
    1.6896    2.8649    0.3673 O   0  0  0  0  0  0  0  0  0  0  0  0
    2.8159    2.5143    0.0561 C   0  0  0  0  0  0  0  0  0  0  0  0
    3.8646    3.4418    0.0625 N   0  0  0  0  0  0  0  0  0  0  0  0
    5.2217    3.0194   -0.3124 C   0  0  0  0  0  0  0  0  0  0  0  0
    3.6085    4.8382    0.4440 C   0  0  0  0  0  0  0  0  0  0  0  0
    3.0046    1.4856   -0.2250 H   0  0  0  0  0  0  0  0  0  0  0  0
    5.8939    3.8661   -0.2486 H   0  0  0  0  0  0  0  0  0  0  0  0
    5.2144    2.6399   -1.3267 H   0  0  0  0  0  0  0  0  0  0  0  0
    5.5567    2.2410    0.3619 H   0  0  0  0  0  0  0  0  0  0  0  0
    2.5598    4.9599    0.6856 H   0  0  0  0  0  0  0  0  0  0  0  0
    4.2098    5.0924    1.3080 H   0  0  0  0  0  0  0  0  0  0  0  0
    3.8671    5.4909   -0.3806 H   0  0  0  0  0  0  0  0  0  0  0  0
  1  2  2  0  0  0  0
  2  3  1  0  0  0  0
  3  4  1  0  0  0  0
  3  5  1  0  0  0  0
  2  6  1  0  0  0  0
  4  7  1  0  0  0  0
  4  8  1  0  0  0  0
  4  9  1  0  0  0  0
  5 10  1  0  0  0  0
  5 11  1  0  0  0  0
  5 12  1  0  0  0  0
M  END
>  <Alias name>
N,N-Dimethylformamide

>  <deltaH�(sub)>   kJ/mol
56.5

$$$$
Trioxane
  ChemBrain IXL

 12 12  0  0  0  0  0  0  0  0  1 V2000
    3.6590    5.2642   -0.5902 O   0  0  0  0  0  0  0  0  0  0  0  0
    4.9966    4.6585   -0.5214 C   0  0  0  0  0  0  0  0  0  0  0  0
    4.9409    3.2867   -1.0468 O   0  0  0  0  0  0  0  0  0  0  0  0
    3.9105    2.4309   -0.4414 C   0  0  0  0  0  0  0  0  0  0  0  0
    2.6075    3.1076   -0.5127 O   0  0  0  0  0  0  0  0  0  0  0  0
    2.5863    4.4735    0.0304 C   0  0  0  0  0  0  0  0  0  0  0  0
    5.3308    4.6372    0.5086 H   0  0  0  0  0  0  0  0  0  0  0  0
    5.6889    5.2440   -1.1135 H   0  0  0  0  0  0  0  0  0  0  0  0
    4.1622    2.2406    0.5947 H   0  0  0  0  0  0  0  0  0  0  0  0
    3.8595    1.4920   -0.9787 H   0  0  0  0  0  0  0  0  0  0  0  0
    1.6291    4.9325   -0.1842 H   0  0  0  0  0  0  0  0  0  0  0  0
    2.7376    4.4382    1.1022 H   0  0  0  0  0  0  0  0  0  0  0  0
  1  2  1  0  0  0  0
  2  3  1  0  0  0  0
  3  4  1  0  0  0  0
  4  5  1  0  0  0  0
  5  6  1  0  0  0  0
  6  1  1  0  0  0  0
  2  7  1  0  0  0  0
  2  8  1  0  0  0  0
  4  9  1  0  0  0  0
  4 10  1  0  0  0  0
  6 11  1  0  0  0  0
  6 12  1  0  0  0  0
M  END
>  <Alias name>
1,3,5-Trioxane

>  <deltaH�(sub)>   kJ/mol
56.6

$$$$
Chromane
  ChemBrain IXL

 20 21  0  0  0  0  0  0  0  0  1 V2000
    2.4532    3.8371   -0.1573 C   0  0  0  0  0  0  0  0  0  0  0  0
    2.5137    5.2309   -0.1928 C   0  0  0  0  0  0  0  0  0  0  0  0
    3.7469    5.8800   -0.1299 C   0  0  0  0  0  0  0  0  0  0  0  0
    4.9236    5.1386   -0.0303 C   0  0  0  0  0  0  0  0  0  0  0  0
    4.8627    3.7293    0.0049 C   0  0  0  0  0  0  0  0  0  0  0  0
    3.6260    3.0878   -0.0587 C   0  0  0  0  0  0  0  0  0  0  0  0
    6.1042    2.9069    0.1117 C   0  0  0  0  0  0  0  0  0  0  0  0
    7.3087    3.7099   -0.3959 C   0  0  0  0  0  0  0  0  0  0  0  0
    7.3882    5.0269    0.3718 C   0  0  0  0  0  0  0  0  0  0  0  0
    6.2227    5.8515    0.0357 O   0  0  0  0  0  0  0  0  0  0  0  0
    1.4952    3.3361   -0.2061 H   0  0  0  0  0  0  0  0  0  0  0  0
    1.6024    5.8096   -0.2694 H   0  0  0  0  0  0  0  0  0  0  0  0
    3.7912    6.9617   -0.1582 H   0  0  0  0  0  0  0  0  0  0  0  0
    3.5766    2.0062   -0.0316 H   0  0  0  0  0  0  0  0  0  0  0  0
    6.2664    2.6324    1.1468 H   0  0  0  0  0  0  0  0  0  0  0  0
    5.9939    2.0097   -0.4849 H   0  0  0  0  0  0  0  0  0  0  0  0
    8.2177    3.1414   -0.2356 H   0  0  0  0  0  0  0  0  0  0  0  0
    7.1904    3.9130   -1.4531 H   0  0  0  0  0  0  0  0  0  0  0  0
    7.3947    4.8252    1.4360 H   0  0  0  0  0  0  0  0  0  0  0  0
    8.2957    5.5519    0.0975 H   0  0  0  0  0  0  0  0  0  0  0  0
  1  2  4  0  0  0  0
  2  3  4  0  0  0  0
  3  4  4  0  0  0  0
  4  5  4  0  0  0  0
  5  6  4  0  0  0  0
  6  1  4  0  0  0  0
  5  7  1  0  0  0  0
  7  8  1  0  0  0  0
  8  9  1  0  0  0  0
  9 10  1  0  0  0  0
 10  4  1  0  0  0  0
  1 11  1  0  0  0  0
  2 12  1  0  0  0  0
  3 13  1  0  0  0  0
  6 14  1  0  0  0  0
  7 15  1  0  0  0  0
  7 16  1  0  0  0  0
  8 17  1  0  0  0  0
  8 18  1  0  0  0  0
  9 19  1  0  0  0  0
  9 20  1  0  0  0  0
M  END
>  <Alias name>
3,4-Dihydro-2H-1-benzopyran

>  <deltaH�(sub)>   kJ/mol
56.7

$$$$
Perhydrotriquinacene
  ChemBrain IXL

 26 28  0  0  0  0  0  0  0  0  1 V2000
    4.4626    2.8449   -1.5340 C   0  0  0  0  0  0  0  0  0  0  0  0
    5.2673    2.7644   -0.1985 C   0  0  0  0  0  0  0  0  0  0  0  0
    3.2216    3.6851   -1.2104 C   0  0  0  0  0  0  0  0  0  0  0  0
    6.4198    3.7918   -0.1669 C   0  0  0  0  0  0  0  0  0  0  0  0
    5.7745    5.0998    0.2912 C   0  0  0  0  0  0  0  0  0  0  0  0
    4.6954    4.6798    1.3055 C   0  0  0  0  0  0  0  0  0  0  0  0
    4.2713    3.2299    0.9076 C   0  0  0  0  0  0  0  0  0  0  0  0
    3.4176    5.5651    1.1579 C   0  0  0  0  0  0  0  0  0  0  0  0
    2.9148    3.3771    0.2604 C   0  0  0  0  0  0  0  0  0  0  0  0
    2.2673    4.5747    0.9593 C   0  0  0  0  0  0  0  0  0  0  0  0
    4.1432    1.8481   -1.8115 H   0  0  0  0  0  0  0  0  0  0  0  0
    5.0516    3.2834   -2.3301 H   0  0  0  0  0  0  0  0  0  0  0  0
    5.6266    1.7556   -0.0381 H   0  0  0  0  0  0  0  0  0  0  0  0
    3.4652    4.7350   -1.3124 H   0  0  0  0  0  0  0  0  0  0  0  0
    2.3888    3.4278   -1.8528 H   0  0  0  0  0  0  0  0  0  0  0  0
    7.1546    3.4818    0.5656 H   0  0  0  0  0  0  0  0  0  0  0  0
    6.8819    3.8977   -1.1406 H   0  0  0  0  0  0  0  0  0  0  0  0
    6.4994    5.7689    0.7375 H   0  0  0  0  0  0  0  0  0  0  0  0
    5.2995    5.5741   -0.5584 H   0  0  0  0  0  0  0  0  0  0  0  0
    5.0862    4.6801    2.3154 H   0  0  0  0  0  0  0  0  0  0  0  0
    4.2474    2.5813    1.7742 H   0  0  0  0  0  0  0  0  0  0  0  0
    3.5104    6.1667    0.2624 H   0  0  0  0  0  0  0  0  0  0  0  0
    3.2662    6.2012    2.0210 H   0  0  0  0  0  0  0  0  0  0  0  0
    2.3286    2.4715    0.3541 H   0  0  0  0  0  0  0  0  0  0  0  0
    1.4744    5.0048    0.3601 H   0  0  0  0  0  0  0  0  0  0  0  0
    1.8862    4.2641    1.9242 H   0  0  0  0  0  0  0  0  0  0  0  0
  2  1  1  0  0  0  0
  1  3  1  0  0  0  0
  4  2  1  0  0  0  0
  2  7  1  0  0  0  0
  3  9  1  0  0  0  0
  5  4  1  0  0  0  0
  6  5  1  0  0  0  0
  6  7  1  0  0  0  0
  8  6  1  0  0  0  0
  7  9  1  0  0  0  0
 10  8  1  0  0  0  0
  9 10  1  0  0  0  0
  1 11  1  0  0  0  0
  1 12  1  0  0  0  0
  2 13  1  0  0  0  0
  3 14  1  0  0  0  0
  3 15  1  0  0  0  0
  4 16  1  0  0  0  0
  4 17  1  0  0  0  0
  5 18  1  0  0  0  0
  5 19  1  0  0  0  0
  6 20  1  0  0  0  0
  7 21  1  0  0  0  0
  8 22  1  0  0  0  0
  8 23  1  0  0  0  0
  9 24  1  0  0  0  0
 10 25  1  0  0  0  0
 10 26  1  0  0  0  0
M  END
>  <Alias name>
Perhydrotriquinacene

>  <deltaH�(sub)>   kJ/mol
56.7

$$$$
Camphor
  ChemBrain IXL

 27 28  0  0  0  0  0  0  0  0  1 V2000
    4.3150    4.4842    0.7333 C   0  0  0  0  0  0  0  0  0  0  0  0
    4.4670    4.4097   -0.6571 C   0  0  0  0  0  0  0  0  0  0  0  0
    5.3624    3.6349    1.1271 C   0  0  0  0  0  0  0  0  0  0  0  0
    3.0448    3.6619    0.9824 C   0  0  0  0  0  0  0  0  0  0  0  0
    4.3381    5.9155    1.3840 C   0  0  0  0  0  0  0  0  0  0  0  0
    4.5321    2.9084   -0.7825 C   0  0  0  0  0  0  0  0  0  0  0  0
    3.2962    5.0083   -1.3830 C   0  0  0  0  0  0  0  0  0  0  0  0
    5.8230    5.0742   -1.0342 C   0  0  0  0  0  0  0  0  0  0  0  0
    5.5956    2.6040    0.1722 C   0  0  0  0  0  0  0  0  0  0  0  0
    5.9969    3.7727    2.1677 O   0  0  0  0  0  0  0  0  0  0  0  0
    3.2319    2.4757   -0.0450 C   0  0  0  0  0  0  0  0  0  0  0  0
    2.1602    4.2399    0.7532 H   0  0  0  0  0  0  0  0  0  0  0  0
    3.0186    3.2974    2.0092 H   0  0  0  0  0  0  0  0  0  0  0  0
    3.6254    6.5559    0.8833 H   0  0  0  0  0  0  0  0  0  0  0  0
    5.3318    6.3426    1.2968 H   0  0  0  0  0  0  0  0  0  0  0  0
    4.0732    5.8386    2.4392 H   0  0  0  0  0  0  0  0  0  0  0  0
    4.6717    2.5215   -1.7710 H   0  0  0  0  0  0  0  0  0  0  0  0
    2.4343    4.3713   -1.2528 H   0  0  0  0  0  0  0  0  0  0  0  0
    3.0873    5.9906   -0.9774 H   0  0  0  0  0  0  0  0  0  0  0  0
    3.5334    5.0910   -2.4306 H   0  0  0  0  0  0  0  0  0  0  0  0
    5.7194    5.6231   -1.9515 H   0  0  0  0  0  0  0  0  0  0  0  0
    6.5826    4.3073   -1.1500 H   0  0  0  0  0  0  0  0  0  0  0  0
    6.1245    5.7566   -0.2342 H   0  0  0  0  0  0  0  0  0  0  0  0
    5.4669    1.6264    0.6253 H   0  0  0  0  0  0  0  0  0  0  0  0
    6.5796    2.7089   -0.2724 H   0  0  0  0  0  0  0  0  0  0  0  0
    3.3886    1.5375    0.4931 H   0  0  0  0  0  0  0  0  0  0  0  0
    2.4048    2.4054   -0.7155 H   0  0  0  0  0  0  0  0  0  0  0  0
  1  2  1  0  0  0  0
  1  3  1  0  0  0  0
  1  4  1  0  0  0  0
  1  5  1  0  0  0  0
  2  6  1  0  0  0  0
  2  7  1  0  0  0  0
  2  8  1  0  0  0  0
  3  9  1  0  0  0  0
  3 10  2  0  0  0  0
  4 11  1  0  0  0  0
  6  9  1  0  0  0  0
  6 11  1  0  0  0  0
  4 12  1  0  0  0  0
  4 13  1  0  0  0  0
  5 14  1  0  0  0  0
  5 15  1  0  0  0  0
  5 16  1  0  0  0  0
  6 17  1  0  0  0  0
  7 18  1  0  0  0  0
  7 19  1  0  0  0  0
  7 20  1  0  0  0  0
  8 21  1  0  0  0  0
  8 22  1  0  0  0  0
  8 23  1  0  0  0  0
  9 24  1  0  0  0  0
  9 25  1  0  0  0  0
 11 26  1  0  0  0  0
 11 27  1  0  0  0  0
M  END
>  <Alias name>
Camphor

>  <deltaH�(sub)>   kJ/mol
56.9

$$$$
3-Fluorobenzonitrile
  ChemBrain IXL

 13 13  0  0  0  0  0  0  0  0  1 V2000
    3.8864    4.6925    0.0000 C   0  0  0  0  0  0  0  0  0  0  0  0
    5.0121    5.5164    0.0000 C   0  0  0  0  0  0  0  0  0  0  0  0
    4.0372    3.3056    0.0000 C   0  0  0  0  0  0  0  0  0  0  0  0
    2.5322    5.2896    0.0000 C   0  0  0  0  0  0  0  0  0  0  0  0
    6.2885    4.9536    0.0000 C   0  0  0  0  0  0  0  0  0  0  0  0
    5.3136    2.7428    0.0000 C   0  0  0  0  0  0  0  0  0  0  0  0
    1.4727    5.7569    0.0000 N   0  0  0  0  0  0  0  0  0  0  0  0
    6.4392    3.5667    0.0000 C   0  0  0  0  0  0  0  0  0  0  0  0
    7.3859    5.7569    0.0000 F   0  0  0  0  0  0  0  0  0  0  0  0
    4.8950    6.5931    0.0000 H   0  0  0  0  0  0  0  0  0  0  0  0
    3.1633    2.6660    0.0000 H   0  0  0  0  0  0  0  0  0  0  0  0
    5.4306    1.6661    0.0000 H   0  0  0  0  0  0  0  0  0  0  0  0
    7.4301    3.1298    0.0000 H   0  0  0  0  0  0  0  0  0  0  0  0
  1  2  4  0  0  0  0
  1  3  4  0  0  0  0
  1  4  1  0  0  0  0
  2  5  4  0  0  0  0
  3  6  4  0  0  0  0
  4  7  3  0  0  0  0
  5  8  4  0  0  0  0
  5  9  1  0  0  0  0
  6  8  4  0  0  0  0
  2 10  1  0  0  0  0
  3 11  1  0  0  0  0
  6 12  1  0  0  0  0
  8 13  1  0  0  0  0
M  END
>  <Alias name>
3-Fluorobenzonitrile

>  <deltaH�(sub)>   kJ/mol
57.6

$$$$
3-Azabicyclo(3,2,2)nonane
  ChemBrain IXL

 24 25  0  0  0  0  0  0  0  0  1 V2000
    5.1056    4.8523    0.1683 C   0  0  0  0  0  0  0  0  0  0  0  0
    5.1976    3.6320    1.1325 C   0  0  0  0  0  0  0  0  0  0  0  0
    4.1758    2.5232    0.7297 C   0  0  0  0  0  0  0  0  0  0  0  0
    3.9584    2.5417   -0.7940 C   0  0  0  0  0  0  0  0  0  0  0  0
    2.8131    3.5133   -1.1081 C   0  0  0  0  0  0  0  0  0  0  0  0
    3.6728    5.4542    0.1225 C   0  0  0  0  0  0  0  0  0  0  0  0
    5.2492    2.9565   -1.4886 C   0  0  0  0  0  0  0  0  0  0  0  0
    5.5343    4.4375   -1.2517 C   0  0  0  0  0  0  0  0  0  0  0  0
    2.6092    4.4307    0.0390 N   0  0  0  0  0  0  0  0  0  0  0  0
    1.7182    4.8938   -0.0585 H   0  0  0  0  0  0  0  0  0  0  0  0
    5.7823    5.6245    0.5123 H   0  0  0  0  0  0  0  0  0  0  0  0
    5.0032    3.9489    2.1495 H   0  0  0  0  0  0  0  0  0  0  0  0
    6.1988    3.2235    1.0730 H   0  0  0  0  0  0  0  0  0  0  0  0
    3.2279    2.7001    1.2228 H   0  0  0  0  0  0  0  0  0  0  0  0
    4.5647    1.5594    1.0338 H   0  0  0  0  0  0  0  0  0  0  0  0
    3.6799    1.5517   -1.1330 H   0  0  0  0  0  0  0  0  0  0  0  0
    3.0155    4.0662   -2.0172 H   0  0  0  0  0  0  0  0  0  0  0  0
    1.9070    2.9346   -1.2369 H   0  0  0  0  0  0  0  0  0  0  0  0
    3.5998    6.1093   -0.7368 H   0  0  0  0  0  0  0  0  0  0  0  0
    3.5137    6.0386    1.0201 H   0  0  0  0  0  0  0  0  0  0  0  0
    6.0648    2.3677   -1.0872 H   0  0  0  0  0  0  0  0  0  0  0  0
    5.1679    2.7745   -2.5530 H   0  0  0  0  0  0  0  0  0  0  0  0
    6.5969    4.6081   -1.3712 H   0  0  0  0  0  0  0  0  0  0  0  0
    4.9936    5.0372   -1.9734 H   0  0  0  0  0  0  0  0  0  0  0  0
  1  2  1  0  0  0  0
  2  3  1  0  0  0  0
  3  4  1  0  0  0  0
  4  5  1  0  0  0  0
  6  1  1  0  0  0  0
  4  7  1  0  0  0  0
  7  8  1  0  0  0  0
  8  1  1  0  0  0  0
  6  9  1  0  0  0  0
  9  5  1  0  0  0  0
  9 10  1  0  0  0  0
  1 11  1  0  0  0  0
  2 12  1  0  0  0  0
  2 13  1  0  0  0  0
  3 14  1  0  0  0  0
  3 15  1  0  0  0  0
  4 16  1  0  0  0  0
  5 17  1  0  0  0  0
  5 18  1  0  0  0  0
  6 19  1  0  0  0  0
  6 20  1  0  0  0  0
  7 21  1  0  0  0  0
  7 22  1  0  0  0  0
  8 23  1  0  0  0  0
  8 24  1  0  0  0  0
M  END
>  <Alias name>
3-Azabicyclo[3.2.2]nonane

>  <deltaH�(sub)>   kJ/mol
57.8

$$$$
2-Nitroadamantane
  ChemBrain IXL

 28 30  0  0  0  0  0  0  0  0  1 V2000
    3.7048    2.3550   -0.2298 C   0  0  0  0  0  0  0  0  0  0  0  0
    4.9477    3.0226    0.3903 C   0  0  0  0  0  0  0  0  0  0  0  0
    4.5576    3.7022    1.7172 C   0  0  0  0  0  0  0  0  0  0  0  0
    3.4801    4.7709    1.4496 C   0  0  0  0  0  0  0  0  0  0  0  0
    2.2373    4.1033    0.8296 C   0  0  0  0  0  0  0  0  0  0  0  0
    2.6274    3.4237   -0.4973 C   0  0  0  0  0  0  0  0  0  0  0  0
    3.1828    4.4804   -1.4718 C   0  0  0  0  0  0  0  0  0  0  0  0
    5.5031    4.0793   -0.5842 C   0  0  0  0  0  0  0  0  0  0  0  0
    4.0355    5.8276    0.4752 C   0  0  0  0  0  0  0  0  0  0  0  0
    4.4256    5.1480   -0.8517 C   0  0  0  0  0  0  0  0  0  0  0  0
    7.4149    4.0757    0.7820 O   0  5  0  0  0  0  0  0  0  0  0  0
    6.6887    4.7161    0.0073 N   0  3  0  0  0  0  0  0  0  0  0  0
    6.9624    5.8937   -0.2684 O   0  0  0  0  0  0  0  0  0  0  0  0
    3.9790    1.8774   -1.1623 H   0  0  0  0  0  0  0  0  0  0  0  0
    3.3145    1.6124    0.4551 H   0  0  0  0  0  0  0  0  0  0  0  0
    5.7049    2.2715    0.5783 H   0  0  0  0  0  0  0  0  0  0  0  0
    4.1672    2.9595    2.4020 H   0  0  0  0  0  0  0  0  0  0  0  0
    5.4310    4.1713    2.1529 H   0  0  0  0  0  0  0  0  0  0  0  0
    3.2059    5.2485    2.3821 H   0  0  0  0  0  0  0  0  0  0  0  0
    1.4800    4.8544    0.6415 H   0  0  0  0  0  0  0  0  0  0  0  0
    1.8469    3.3607    1.5144 H   0  0  0  0  0  0  0  0  0  0  0  0
    1.7539    2.9546   -0.9331 H   0  0  0  0  0  0  0  0  0  0  0  0
    3.4570    4.0028   -2.4043 H   0  0  0  0  0  0  0  0  0  0  0  0
    2.4256    5.2315   -1.6598 H   0  0  0  0  0  0  0  0  0  0  0  0
    5.7773    3.6017   -1.5167 H   0  0  0  0  0  0  0  0  0  0  0  0
    4.9090    6.2967    0.9109 H   0  0  0  0  0  0  0  0  0  0  0  0
    3.2783    6.5787    0.2871 H   0  0  0  0  0  0  0  0  0  0  0  0
    4.8160    5.8906   -1.5366 H   0  0  0  0  0  0  0  0  0  0  0  0
  1  2  1  0  0  0  0
  2  3  1  0  0  0  0
  3  4  1  0  0  0  0
  4  5  1  0  0  0  0
  5  6  1  0  0  0  0
  6  1  1  0  0  0  0
  6  7  1  0  0  0  0
  2  8  1  0  0  0  0
  4  9  1  0  0  0  0
  7 10  1  0  0  0  0
 10  9  1  0  0  0  0
 10  8  1  0  0  0  0
 11 12  1  0  0  0  0
 12 13  2  0  0  0  0
 12  8  1  0  0  0  0
  1 14  1  0  0  0  0
  1 15  1  0  0  0  0
  2 16  1  0  0  0  0
  3 17  1  0  0  0  0
  3 18  1  0  0  0  0
  4 19  1  0  0  0  0
  5 20  1  0  0  0  0
  5 21  1  0  0  0  0
  6 22  1  0  0  0  0
  7 23  1  0  0  0  0
  7 24  1  0  0  0  0
  8 25  1  0  0  0  0
  9 26  1  0  0  0  0
  9 27  1  0  0  0  0
 10 28  1  0  0  0  0
M  END
>  <Alias name>
2-Nitroadamantane

>  <deltaH�(sub)>   kJ/mol
58

$$$$
Adamantane
  ChemBrain IXL

 26 28  0  0  0  0  0  0  0  0  1 V2000
    2.5997    4.1648    0.7693 C   0  0  0  0  0  0  0  0  0  0  0  0
    4.0171    4.0348    1.3597 C   0  0  0  0  0  0  0  0  0  0  0  0
    4.9260    5.1242    0.7583 C   0  0  0  0  0  0  0  0  0  0  0  0
    4.9893    4.9532   -0.7719 C   0  0  0  0  0  0  0  0  0  0  0  0
    3.5719    5.0831   -1.3624 C   0  0  0  0  0  0  0  0  0  0  0  0
    2.6630    3.9937   -0.7609 C   0  0  0  0  0  0  0  0  0  0  0  0
    3.2348    2.6033   -1.0991 C   0  0  0  0  0  0  0  0  0  0  0  0
    4.5889    2.6444    1.0215 C   0  0  0  0  0  0  0  0  0  0  0  0
    5.5611    3.5627   -1.1101 C   0  0  0  0  0  0  0  0  0  0  0  0
    4.6522    2.4733   -0.5087 C   0  0  0  0  0  0  0  0  0  0  0  0
    1.9609    3.3992    1.1920 H   0  0  0  0  0  0  0  0  0  0  0  0
    2.1978    5.1420    1.0070 H   0  0  0  0  0  0  0  0  0  0  0  0
    3.9726    4.1550    2.4351 H   0  0  0  0  0  0  0  0  0  0  0  0
    4.5242    6.1014    0.9960 H   0  0  0  0  0  0  0  0  0  0  0  0
    5.9222    5.0328    1.1732 H   0  0  0  0  0  0  0  0  0  0  0  0
    5.6281    5.7188   -1.1946 H   0  0  0  0  0  0  0  0  0  0  0  0
    3.6163    4.9629   -2.4378 H   0  0  0  0  0  0  0  0  0  0  0  0
    3.1700    6.0603   -1.1247 H   0  0  0  0  0  0  0  0  0  0  0  0
    1.6668    4.0851   -1.1758 H   0  0  0  0  0  0  0  0  0  0  0  0
    3.2793    2.4831   -2.1745 H   0  0  0  0  0  0  0  0  0  0  0  0
    2.5960    1.8377   -0.6764 H   0  0  0  0  0  0  0  0  0  0  0  0
    3.9502    1.8787    1.4442 H   0  0  0  0  0  0  0  0  0  0  0  0
    5.5851    2.5530    1.4365 H   0  0  0  0  0  0  0  0  0  0  0  0
    5.6056    3.4425   -2.1855 H   0  0  0  0  0  0  0  0  0  0  0  0
    6.5573    3.4714   -0.6952 H   0  0  0  0  0  0  0  0  0  0  0  0
    5.0541    1.4961   -0.7464 H   0  0  0  0  0  0  0  0  0  0  0  0
  1  2  1  0  0  0  0
  2  3  1  0  0  0  0
  3  4  1  0  0  0  0
  4  5  1  0  0  0  0
  5  6  1  0  0  0  0
  6  1  1  0  0  0  0
  6  7  1  0  0  0  0
  2  8  1  0  0  0  0
  4  9  1  0  0  0  0
  7 10  1  0  0  0  0
 10  9  1  0  0  0  0
 10  8  1  0  0  0  0
  1 11  1  0  0  0  0
  1 12  1  0  0  0  0
  2 13  1  0  0  0  0
  3 14  1  0  0  0  0
  3 15  1  0  0  0  0
  4 16  1  0  0  0  0
  5 17  1  0  0  0  0
  5 18  1  0  0  0  0
  6 19  1  0  0  0  0
  7 20  1  0  0  0  0
  7 21  1  0  0  0  0
  8 22  1  0  0  0  0
  8 23  1  0  0  0  0
  9 24  1  0  0  0  0
  9 25  1  0  0  0  0
 10 26  1  0  0  0  0
M  END
>  <Alias name>
Adamantane

>  <deltaH�(sub)>   kJ/mol
58

$$$$
t-Amyl alcohol
  ChemBrain IXL

 18 17  0  0  0  0  0  0  0  0  1 V2000
    3.9382    2.0361   -0.0536 C   0  0  0  0  0  0  0  0  0  0  0  0
    4.2156    3.5121   -0.3991 C   0  0  0  0  0  0  0  0  0  0  0  0
    5.0477    4.1558    0.7278 C   0  0  0  0  0  0  0  0  0  0  0  0
    5.3285    5.6312    0.3817 C   0  0  0  0  0  0  0  0  0  0  0  0
    4.9618    3.5874   -1.6634 O   0  0  0  0  0  0  0  0  0  0  0  0
    2.8788    4.2651   -0.5459 C   0  0  0  0  0  0  0  0  0  0  0  0
    4.8749    1.5083    0.0491 H   0  0  0  0  0  0  0  0  0  0  0  0
    3.3901    1.9806    0.8753 H   0  0  0  0  0  0  0  0  0  0  0  0
    4.4987    4.1021    1.6563 H   0  0  0  0  0  0  0  0  0  0  0  0
    5.9832    3.6262    0.8317 H   0  0  0  0  0  0  0  0  0  0  0  0
    5.9132    6.0809    1.1705 H   0  0  0  0  0  0  0  0  0  0  0  0
    5.8761    5.6850   -0.5477 H   0  0  0  0  0  0  0  0  0  0  0  0
    4.3934    6.1615    0.2797 H   0  0  0  0  0  0  0  0  0  0  0  0
    5.8031    3.1461   -1.6601 H   0  0  0  0  0  0  0  0  0  0  0  0
    3.3554    1.5850   -0.8430 H   0  0  0  0  0  0  0  0  0  0  0  0
    2.2954    3.8125   -1.3341 H   0  0  0  0  0  0  0  0  0  0  0  0
    2.3313    4.2112    0.3835 H   0  0  0  0  0  0  0  0  0  0  0  0
    3.0727    5.2990   -0.7900 H   0  0  0  0  0  0  0  0  0  0  0  0
  1  2  1  0  0  0  0
  2  3  1  0  0  0  0
  3  4  1  0  0  0  0
  1  7  1  0  0  0  0
  1  8  1  0  0  0  0
  2  5  1  0  0  0  0
  2  6  1  0  0  0  0
  3  9  1  0  0  0  0
  3 10  1  0  0  0  0
  4 11  1  0  0  0  0
  4 12  1  0  0  0  0
  4 13  1  0  0  0  0
  5 14  1  0  0  0  0
  1 15  1  0  0  0  0
  6 16  1  0  0  0  0
  6 17  1  0  0  0  0
  6 18  1  0  0  0  0
M  END
>  <Alias name>
2-Methyl-2-butanol

>  <deltaH�(sub)>   kJ/mol
58.1

$$$$
Bicyclo(3,3,2)decane
  ChemBrain IXL

 28 29  0  0  0  0  0  0  0  0  1 V2000
    4.7532    4.0861    1.4732 C   0  0  0  0  0  0  0  0  0  0  0  0
    3.4722    4.9545    1.4069 C   0  0  0  0  0  0  0  0  0  0  0  0
    3.3532    5.6628    0.0523 C   0  0  0  0  0  0  0  0  0  0  0  0
    2.8502    4.7235   -1.1306 C   0  0  0  0  0  0  0  0  0  0  0  0
    3.4644    3.2478   -1.1326 C   0  0  0  0  0  0  0  0  0  0  0  0
    4.9786    3.2426   -1.4593 C   0  0  0  0  0  0  0  0  0  0  0  0
    5.6431    4.5540   -1.0243 C   0  0  0  0  0  0  0  0  0  0  0  0
    5.9197    4.6550    0.5403 C   0  0  0  0  0  0  0  0  0  0  0  0
    4.4167    2.6368    1.1453 C   0  0  0  0  0  0  0  0  0  0  0  0
    3.2139    2.5243    0.1846 C   0  0  0  0  0  0  0  0  0  0  0  0
    5.1144    4.1076    2.4938 H   0  0  0  0  0  0  0  0  0  0  0  0
    2.6161    4.3234    1.5725 H   0  0  0  0  0  0  0  0  0  0  0  0
    3.5246    5.7078    2.1830 H   0  0  0  0  0  0  0  0  0  0  0  0
    4.2897    6.0956   -0.1991 H   0  0  0  0  0  0  0  0  0  0  0  0
    2.6496    6.4783    0.1635 H   0  0  0  0  0  0  0  0  0  0  0  0
    3.0805    5.2005   -2.0751 H   0  0  0  0  0  0  0  0  0  0  0  0
    1.7744    4.6323   -1.0474 H   0  0  0  0  0  0  0  0  0  0  0  0
    2.9574    2.6865   -1.9074 H   0  0  0  0  0  0  0  0  0  0  0  0
    5.4389    2.4087   -0.9579 H   0  0  0  0  0  0  0  0  0  0  0  0
    5.1009    3.1361   -2.5299 H   0  0  0  0  0  0  0  0  0  0  0  0
    6.5893    4.6364   -1.5443 H   0  0  0  0  0  0  0  0  0  0  0  0
    5.0443    5.3713   -1.3421 H   0  0  0  0  0  0  0  0  0  0  0  0
    6.0985    5.6921    0.7954 H   0  0  0  0  0  0  0  0  0  0  0  0
    6.8184    4.0905    0.7556 H   0  0  0  0  0  0  0  0  0  0  0  0
    4.1551    2.1314    2.0665 H   0  0  0  0  0  0  0  0  0  0  0  0
    5.2818    2.1538    0.7198 H   0  0  0  0  0  0  0  0  0  0  0  0
    3.0554    1.4746   -0.0287 H   0  0  0  0  0  0  0  0  0  0  0  0
    2.3253    2.9205    0.6495 H   0  0  0  0  0  0  0  0  0  0  0  0
  1  2  1  0  0  0  0
  2  3  1  0  0  0  0
  3  4  1  0  0  0  0
  4  5  1  0  0  0  0
  5  6  1  0  0  0  0
  6  7  1  0  0  0  0
  7  8  1  0  0  0  0
  8  1  1  0  0  0  0
  1  9  1  0  0  0  0
  5 10  1  0  0  0  0
  9 10  1  0  0  0  0
  1 11  1  0  0  0  0
  2 12  1  0  0  0  0
  2 13  1  0  0  0  0
  3 14  1  0  0  0  0
  3 15  1  0  0  0  0
  4 16  1  0  0  0  0
  4 17  1  0  0  0  0
  5 18  1  0  0  0  0
  6 19  1  0  0  0  0
  6 20  1  0  0  0  0
  7 21  1  0  0  0  0
  7 22  1  0  0  0  0
  8 23  1  0  0  0  0
  8 24  1  0  0  0  0
  9 25  1  0  0  0  0
  9 26  1  0  0  0  0
 10 27  1  0  0  0  0
 10 28  1  0  0  0  0
M  END
>  <Alias name>
Bicyclo[3.3.2]decane

>  <deltaH�(sub)>   kJ/mol
58.2

$$$$
Pyrimidine
  ChemBrain IXL

 10 10  0  0  0  0  0  0  0  0  1 V2000
    2.5355    3.2227    0.0711 C   0  0  0  0  0  0  0  0  0  0  0  0
    2.5122    4.6109    0.0244 C   0  0  0  0  0  0  0  0  0  0  0  0
    3.6707    5.2914   -0.0568 N   0  0  0  0  0  0  0  0  0  0  0  0
    4.8516    4.6336   -0.0930 C   0  0  0  0  0  0  0  0  0  0  0  0
    4.8948    3.2827   -0.0486 N   0  0  0  0  0  0  0  0  0  0  0  0
    3.7588    2.5655    0.0328 C   0  0  0  0  0  0  0  0  0  0  0  0
    1.6143    2.6615    0.1364 H   0  0  0  0  0  0  0  0  0  0  0  0
    1.5705    5.1402    0.0531 H   0  0  0  0  0  0  0  0  0  0  0  0
    5.7716    5.1939   -0.1582 H   0  0  0  0  0  0  0  0  0  0  0  0
    3.7975    1.4861    0.0680 H   0  0  0  0  0  0  0  0  0  0  0  0
  1  2  4  0  0  0  0
  2  3  4  0  0  0  0
  3  4  4  0  0  0  0
  4  5  4  0  0  0  0
  5  6  4  0  0  0  0
  6  1  4  0  0  0  0
  1  7  1  0  0  0  0
  2  8  1  0  0  0  0
  4  9  1  0  0  0  0
  6 10  1  0  0  0  0
M  END
>  <Alias name>
Pyrimidine

>  <deltaH�(sub)>   kJ/mol
58.3

$$$$
3-Phenylcyclobutenone
  ChemBrain IXL

 19 20  0  0  0  0  0  0  0  0  1 V2000
    5.2438    3.5396    0.0000 C   0  0  0  0  0  0  0  0  0  0  0  0
    5.0449    4.9763    0.0000 C   0  0  0  0  0  0  0  0  0  0  0  0
    4.1225    2.6505    0.0000 C   0  0  0  0  0  0  0  0  0  0  0  0
    3.7231    5.4581    0.0000 C   0  0  0  0  0  0  0  0  0  0  0  0
    6.2413    6.0300    0.0000 C   0  0  0  0  0  0  0  0  0  0  0  0
    2.6105    4.5654    0.0000 C   0  0  0  0  0  0  0  0  0  0  0  0
    2.8110    3.1690    0.0000 C   0  0  0  0  0  0  0  0  0  0  0  0
    6.3250    7.3228    0.0000 C   0  0  0  0  0  0  0  0  0  0  0  0
    7.5605    7.0938    0.0000 C   0  0  0  0  0  0  0  0  0  0  0  0
    7.3831    5.9092    0.0000 C   0  0  0  0  0  0  0  0  0  0  0  0
    8.6051    7.7902    0.0000 O   0  0  0  0  0  0  0  0  0  0  0  0
    6.2616    3.1176    0.0000 H   0  0  0  0  0  0  0  0  0  0  0  0
    4.2736    1.5540    0.0000 H   0  0  0  0  0  0  0  0  0  0  0  0
    3.5570    6.5381    0.0000 H   0  0  0  0  0  0  0  0  0  0  0  0
    1.5848    4.9633    0.0000 H   0  0  0  0  0  0  0  0  0  0  0  0
    1.9432    2.4862    0.0000 H   0  0  0  0  0  0  0  0  0  0  0  0
    5.9708    7.7701   -0.8985 H   0  0  0  0  0  0  0  0  0  0  0  0
    5.9708    7.7701    0.8985 H   0  0  0  0  0  0  0  0  0  0  0  0
    8.0897    5.0210    0.0000 H   0  0  0  0  0  0  0  0  0  0  0  0
  2  1  4  0  0  0  0
  1  3  4  0  0  0  0
  4  2  4  0  0  0  0
  2  5  1  0  0  0  0
  3  7  4  0  0  0  0
  6  4  4  0  0  0  0
  5  8  1  0  0  0  0
 10  5  2  0  0  0  0
  7  6  4  0  0  0  0
  8  9  1  0  0  0  0
  9 10  1  0  0  0  0
  9 11  2  0  0  0  0
  1 12  1  0  0  0  0
  3 13  1  0  0  0  0
  4 14  1  0  0  0  0
  6 15  1  0  0  0  0
  7 16  1  0  0  0  0
  8 17  1  0  0  0  0
  8 18  1  0  0  0  0
 10 19  1  0  0  0  0
M  END
>  <Alias name>
3-Phenylcyclobutenone

>  <deltaH�(sub)>   kJ/mol
58.6

$$$$
Phenyltrimethoxymethane
  ChemBrain IXL

 27 27  0  0  0  0  0  0  0  0  1 V2000
    3.4863    3.6272    1.7255 C   0  0  0  0  0  0  0  0  0  0  0  0
    2.5147    4.1408    0.8664 C   0  0  0  0  0  0  0  0  0  0  0  0
    2.8955    4.8523   -0.2715 C   0  0  0  0  0  0  0  0  0  0  0  0
    4.2480    5.0502   -0.5502 C   0  0  0  0  0  0  0  0  0  0  0  0
    5.2196    4.5365    0.3089 C   0  0  0  0  0  0  0  0  0  0  0  0
    4.8388    3.8250    1.4468 C   0  0  0  0  0  0  0  0  0  0  0  0
    6.6545    4.7464    0.0131 C   0  0  0  0  0  0  0  0  0  0  0  0
    7.4689    3.9935    0.9779 O   0  0  0  0  0  0  0  0  0  0  0  0
    6.9481    4.2761   -1.3483 O   0  0  0  0  0  0  0  0  0  0  0  0
    6.9717    6.1780    0.1161 O   0  0  0  0  0  0  0  0  0  0  0  0
    6.6779    2.8506   -1.5849 C   0  0  0  0  0  0  0  0  0  0  0  0
    6.7228    6.7762    1.4356 C   0  0  0  0  0  0  0  0  0  0  0  0
    8.9221    4.1163    0.7936 C   0  0  0  0  0  0  0  0  0  0  0  0
    3.1907    3.0748    2.6089 H   0  0  0  0  0  0  0  0  0  0  0  0
    1.4647    3.9872    1.0828 H   0  0  0  0  0  0  0  0  0  0  0  0
    2.1411    5.2511   -0.9384 H   0  0  0  0  0  0  0  0  0  0  0  0
    4.5436    5.6026   -1.4336 H   0  0  0  0  0  0  0  0  0  0  0  0
    5.5931    3.4263    2.1138 H   0  0  0  0  0  0  0  0  0  0  0  0
    7.2794    2.2526   -0.9116 H   0  0  0  0  0  0  0  0  0  0  0  0
    5.6288    2.6479   -1.4084 H   0  0  0  0  0  0  0  0  0  0  0  0
    6.9265    2.6012   -2.6091 H   0  0  0  0  0  0  0  0  0  0  0  0
    5.6742    6.6741    1.6862 H   0  0  0  0  0  0  0  0  0  0  0  0
    7.3231    6.2692    2.1808 H   0  0  0  0  0  0  0  0  0  0  0  0
    6.9877    7.8261    1.4118 H   0  0  0  0  0  0  0  0  0  0  0  0
    9.2114    5.1557    0.8876 H   0  0  0  0  0  0  0  0  0  0  0  0
    9.1931    3.7537   -0.1902 H   0  0  0  0  0  0  0  0  0  0  0  0
    9.4324    3.5299    1.5477 H   0  0  0  0  0  0  0  0  0  0  0  0
  1  2  4  0  0  0  0
  2  3  4  0  0  0  0
  3  4  4  0  0  0  0
  4  5  4  0  0  0  0
  5  6  4  0  0  0  0
  6  1  4  0  0  0  0
  5  7  1  0  0  0  0
  7  8  1  0  0  0  0
  7  9  1  0  0  0  0
  7 10  1  0  0  0  0
  9 11  1  0  0  0  0
 10 12  1  0  0  0  0
  8 13  1  0  0  0  0
  1 14  1  0  0  0  0
  2 15  1  0  0  0  0
  3 16  1  0  0  0  0
  4 17  1  0  0  0  0
  6 18  1  0  0  0  0
 11 19  1  0  0  0  0
 11 20  1  0  0  0  0
 11 21  1  0  0  0  0
 12 22  1  0  0  0  0
 12 23  1  0  0  0  0
 12 24  1  0  0  0  0
 13 25  1  0  0  0  0
 13 26  1  0  0  0  0
 13 27  1  0  0  0  0
M  END
>  <Alias name>
Trimethyl orthobenzoate

>  <deltaH�(sub)>   kJ/mol
58.6

$$$$
Hexachloroethane
  ChemBrain IXL

  8  7  0  0  0  0  0  0  0  0  1 V2000
    2.6617    3.0512    0.3462 C   0  0  0  0  0  0  0  0  0  0  0  0
    4.0290    3.1528   -0.3681 C   0  0  0  0  0  0  0  0  0  0  0  0
    1.4761    2.2783   -0.7416 Cl  0  0  0  0  0  0  0  0  0  0  0  0
    2.8340    2.0712    1.8282 Cl  0  0  0  0  0  0  0  0  0  0  0  0
    2.0916    4.6864    0.7792 Cl  0  0  0  0  0  0  0  0  0  0  0  0
    3.8566    4.1327   -1.8500 Cl  0  0  0  0  0  0  0  0  0  0  0  0
    5.2145    3.9257    0.7197 Cl  0  0  0  0  0  0  0  0  0  0  0  0
    4.5990    1.5176   -0.8011 Cl  0  0  0  0  0  0  0  0  0  0  0  0
  1  2  1  0  0  0  0
  1  3  1  0  0  0  0
  1  4  1  0  0  0  0
  1  5  1  0  0  0  0
  2  6  1  0  0  0  0
  2  7  1  0  0  0  0
  2  8  1  0  0  0  0
M  END
>  <Alias name>
Hexachloroethane

>  <deltaH�(sub)>   kJ/mol
59

$$$$
2-Fluorobenzonitrile
  ChemBrain IXL

 13 13  0  0  0  0  0  0  0  0  1 V2000
    4.1372    4.2598    0.0000 C   0  0  0  0  0  0  0  0  0  0  0  0
    4.8347    5.4679    0.0000 C   0  0  0  0  0  0  0  0  0  0  0  0
    4.8347    3.0517    0.0000 C   0  0  0  0  0  0  0  0  0  0  0  0
    2.6572    4.2598    0.0000 C   0  0  0  0  0  0  0  0  0  0  0  0
    6.2297    5.4679    0.0001 C   0  0  0  0  0  0  0  0  0  0  0  0
    4.1547    6.6457    0.0000 F   0  0  0  0  0  0  0  0  0  0  0  0
    6.2297    3.0517    0.0001 C   0  0  0  0  0  0  0  0  0  0  0  0
    1.4992    4.2598    0.0000 N   0  0  0  0  0  0  0  0  0  0  0  0
    6.9272    4.2598    0.0000 C   0  0  0  0  0  0  0  0  0  0  0  0
    4.2932    2.1138   -0.0001 H   0  0  0  0  0  0  0  0  0  0  0  0
    6.7712    6.4058    0.0002 H   0  0  0  0  0  0  0  0  0  0  0  0
    6.7712    2.1138    0.0001 H   0  0  0  0  0  0  0  0  0  0  0  0
    8.0102    4.2598    0.0000 H   0  0  0  0  0  0  0  0  0  0  0  0
  1  2  4  0  0  0  0
  1  3  4  0  0  0  0
  1  4  1  0  0  0  0
  2  5  4  0  0  0  0
  2  6  1  0  0  0  0
  3  7  4  0  0  0  0
  4  8  3  0  0  0  0
  5  9  4  0  0  0  0
  7  9  4  0  0  0  0
  3 10  1  0  0  0  0
  5 11  1  0  0  0  0
  7 12  1  0  0  0  0
  9 13  1  0  0  0  0
M  END
>  <Alias name>
2-Fluorobenzonitrile

>  <deltaH�(sub)>   kJ/mol
59.1

$$$$
Diethylcarbonate
  ChemBrain IXL

 18 17  0  0  0  0  0  0  0  0  1 V2000
    5.7352    3.7552    0.3414 C   0  0  0  0  0  0  0  0  0  0  0  0
    5.6602    2.5747    0.6419 O   0  0  0  0  0  0  0  0  0  0  0  0
    4.6066    4.6611    0.6189 O   0  0  0  0  0  0  0  0  0  0  0  0
    6.9542    4.2721   -0.2984 O   0  0  0  0  0  0  0  0  0  0  0  0
    3.4407    4.0314    1.2592 C   0  0  0  0  0  0  0  0  0  0  0  0
    2.3470    5.0915    1.4903 C   0  0  0  0  0  0  0  0  0  0  0  0
    6.9310    5.7068   -0.6174 C   0  0  0  0  0  0  0  0  0  0  0  0
    8.2640    6.1070   -1.2775 C   0  0  0  0  0  0  0  0  0  0  0  0
    3.0550    3.2488    0.6175 H   0  0  0  0  0  0  0  0  0  0  0  0
    3.7370    3.6054    2.2099 H   0  0  0  0  0  0  0  0  0  0  0  0
    1.4889    4.6281    1.9612 H   0  0  0  0  0  0  0  0  0  0  0  0
    2.7325    5.8738    2.1322 H   0  0  0  0  0  0  0  0  0  0  0  0
    2.0508    5.5176    0.5398 H   0  0  0  0  0  0  0  0  0  0  0  0
    6.1147    5.9120   -1.2989 H   0  0  0  0  0  0  0  0  0  0  0  0
    6.7934    6.2769    0.2930 H   0  0  0  0  0  0  0  0  0  0  0  0
    8.2473    7.1638   -1.5129 H   0  0  0  0  0  0  0  0  0  0  0  0
    8.4016    5.5364   -2.1876 H   0  0  0  0  0  0  0  0  0  0  0  0
    9.0802    5.9017   -0.5959 H   0  0  0  0  0  0  0  0  0  0  0  0
  1  2  2  0  0  0  0
  1  3  1  0  0  0  0
  1  4  1  0  0  0  0
  3  5  1  0  0  0  0
  5  6  1  0  0  0  0
  4  7  1  0  0  0  0
  7  8  1  0  0  0  0
  5  9  1  0  0  0  0
  5 10  1  0  0  0  0
  6 11  1  0  0  0  0
  6 12  1  0  0  0  0
  6 13  1  0  0  0  0
  7 14  1  0  0  0  0
  7 15  1  0  0  0  0
  8 16  1  0  0  0  0
  8 17  1  0  0  0  0
  8 18  1  0  0  0  0
M  END
>  <Alias name>
Diethylcarbonate

>  <deltaH�(sub)>   kJ/mol
59.2

$$$$
Di-t-butyl-isopropylmethanol
  ChemBrain IXL

 39 38  0  0  0  0  0  0  0  0  1 V2000
    3.5245    2.0956   -0.6985 C   0  0  0  0  0  0  0  0  0  0  0  0
    3.6483    3.3999    0.1454 C   0  0  0  0  0  0  0  0  0  0  0  0
    4.8986    4.2889   -0.3955 C   0  0  0  0  0  0  0  0  0  0  0  0
    4.7880    5.8314    0.1173 C   0  0  0  0  0  0  0  0  0  0  0  0
    6.1210    6.5555   -0.0912 C   0  0  0  0  0  0  0  0  0  0  0  0
    4.8672    4.2831   -1.8678 O   0  0  0  0  0  0  0  0  0  0  0  0
    6.2892    2.1119   -0.0651 C   0  0  0  0  0  0  0  0  0  0  0  0
    6.2999    3.6486    0.0843 C   0  0  0  0  0  0  0  0  0  0  0  0
    7.4717    4.1888   -0.7933 C   0  0  0  0  0  0  0  0  0  0  0  0
    4.4438    5.8919    1.6226 C   0  0  0  0  0  0  0  0  0  0  0  0
    3.7032    6.5961   -0.6964 C   0  0  0  0  0  0  0  0  0  0  0  0
    2.3231    4.1737   -0.0111 C   0  0  0  0  0  0  0  0  0  0  0  0
    3.8374    3.0252    1.6507 C   0  0  0  0  0  0  0  0  0  0  0  0
    4.0437    4.6397   -2.2681 H   0  0  0  0  0  0  0  0  0  0  0  0
    4.3775    1.4792   -0.5575 H   0  0  0  0  0  0  0  0  0  0  0  0
    2.6397    1.5534   -0.3886 H   0  0  0  0  0  0  0  0  0  0  0  0
    3.4367    2.3538   -1.7466 H   0  0  0  0  0  0  0  0  0  0  0  0
    6.0012    7.6031    0.1559 H   0  0  0  0  0  0  0  0  0  0  0  0
    6.4263    6.4636   -1.1262 H   0  0  0  0  0  0  0  0  0  0  0  0
    6.8712    6.1217    0.5557 H   0  0  0  0  0  0  0  0  0  0  0  0
    7.2695    1.7236    0.1816 H   0  0  0  0  0  0  0  0  0  0  0  0
    6.0486    1.8505   -1.0883 H   0  0  0  0  0  0  0  0  0  0  0  0
    5.5654    1.6832    0.5981 H   0  0  0  0  0  0  0  0  0  0  0  0
    6.4768    3.9016    1.1221 H   0  0  0  0  0  0  0  0  0  0  0  0
    7.5945    5.2320   -0.6502 H   0  0  0  0  0  0  0  0  0  0  0  0
    7.2586    3.9915   -1.8366 H   0  0  0  0  0  0  0  0  0  0  0  0
    8.3876    3.6830   -0.5140 H   0  0  0  0  0  0  0  0  0  0  0  0
    4.4841    6.9210    1.9572 H   0  0  0  0  0  0  0  0  0  0  0  0
    5.1619    5.3045    2.1813 H   0  0  0  0  0  0  0  0  0  0  0  0
    3.4574    5.5068    1.7873 H   0  0  0  0  0  0  0  0  0  0  0  0
    2.7439    6.1646   -0.5312 H   0  0  0  0  0  0  0  0  0  0  0  0
    3.6862    7.6324   -0.3825 H   0  0  0  0  0  0  0  0  0  0  0  0
    3.9434    6.5459   -1.7507 H   0  0  0  0  0  0  0  0  0  0  0  0
    1.4977    3.5244    0.2533 H   0  0  0  0  0  0  0  0  0  0  0  0
    2.3200    5.0275    0.6372 H   0  0  0  0  0  0  0  0  0  0  0  0
    2.2112    4.4945   -1.0394 H   0  0  0  0  0  0  0  0  0  0  0  0
    4.7831    2.5384    1.7910 H   0  0  0  0  0  0  0  0  0  0  0  0
    3.0414    2.3569    1.9550 H   0  0  0  0  0  0  0  0  0  0  0  0
    3.8041    3.9089    2.2535 H   0  0  0  0  0  0  0  0  0  0  0  0
  1  2  1  0  0  0  0
  2  3  1  0  0  0  0
  3  4  1  0  0  0  0
  4  5  1  0  0  0  0
  3  6  1  0  0  0  0
  7  8  1  0  0  0  0
  8  9  1  0  0  0  0
  3  8  1  0  0  0  0
  4 10  1  0  0  0  0
  4 11  1  0  0  0  0
  2 12  1  0  0  0  0
  2 13  1  0  0  0  0
  6 14  1  0  0  0  0
  1 15  1  0  0  0  0
  1 16  1  0  0  0  0
  1 17  1  0  0  0  0
  5 18  1  0  0  0  0
  5 19  1  0  0  0  0
  5 20  1  0  0  0  0
  7 21  1  0  0  0  0
  7 22  1  0  0  0  0
  7 23  1  0  0  0  0
  8 24  1  0  0  0  0
  9 25  1  0  0  0  0
  9 26  1  0  0  0  0
  9 27  1  0  0  0  0
 10 28  1  0  0  0  0
 10 29  1  0  0  0  0
 10 30  1  0  0  0  0
 11 31  1  0  0  0  0
 11 32  1  0  0  0  0
 11 33  1  0  0  0  0
 12 34  1  0  0  0  0
 12 35  1  0  0  0  0
 12 36  1  0  0  0  0
 13 37  1  0  0  0  0
 13 38  1  0  0  0  0
 13 39  1  0  0  0  0
M  END
>  <Alias name>
Di-t-butyl-isopropylmethanol

>  <deltaH�(sub)>   kJ/mol
59.3

$$$$
t-Butylmalononitrile
  ChemBrain IXL

 19 18  0  0  0  0  0  0  0  0  1 V2000
    5.2970    3.5710    0.0893 C   0  0  0  0  0  0  0  0  0  0  0  0
    4.3111    4.4166    0.9282 C   0  0  0  0  0  0  0  0  0  0  0  0
    6.7452    3.9470    0.4640 C   0  0  0  0  0  0  0  0  0  0  0  0
    5.0656    2.0737    0.3785 C   0  0  0  0  0  0  0  0  0  0  0  0
    5.0672    3.8456   -1.4119 C   0  0  0  0  0  0  0  0  0  0  0  0
    2.8627    4.0411    0.5565 C   0  0  0  0  0  0  0  0  0  0  0  0
    4.5419    5.9139    0.6421 C   0  0  0  0  0  0  0  0  0  0  0  0
    1.7749    3.7592    0.2773 N   0  0  0  0  0  0  0  0  0  0  0  0
    4.7152    7.0384    0.4271 N   0  0  0  0  0  0  0  0  0  0  0  0
    4.4748    4.2217    1.9809 H   0  0  0  0  0  0  0  0  0  0  0  0
    6.9107    4.9972    0.2583 H   0  0  0  0  0  0  0  0  0  0  0  0
    7.4355    3.3517   -0.1208 H   0  0  0  0  0  0  0  0  0  0  0  0
    6.9067    3.7557    1.5177 H   0  0  0  0  0  0  0  0  0  0  0  0
    5.7590    1.4818   -0.2062 H   0  0  0  0  0  0  0  0  0  0  0  0
    5.2256    1.8806    1.4321 H   0  0  0  0  0  0  0  0  0  0  0  0
    4.0503    1.8069    0.1127 H   0  0  0  0  0  0  0  0  0  0  0  0
    4.0510    3.5805   -1.6763 H   0  0  0  0  0  0  0  0  0  0  0  0
    5.2309    4.8964   -1.6163 H   0  0  0  0  0  0  0  0  0  0  0  0
    5.7587    3.2523   -1.9973 H   0  0  0  0  0  0  0  0  0  0  0  0
  1  2  1  0  0  0  0
  1  3  1  0  0  0  0
  1  4  1  0  0  0  0
  1  5  1  0  0  0  0
  2  6  1  0  0  0  0
  2  7  1  0  0  0  0
  6  8  3  0  0  0  0
  7  9  3  0  0  0  0
  2 10  1  0  0  0  0
  3 11  1  0  0  0  0
  3 12  1  0  0  0  0
  3 13  1  0  0  0  0
  4 14  1  0  0  0  0
  4 15  1  0  0  0  0
  4 16  1  0  0  0  0
  5 17  1  0  0  0  0
  5 18  1  0  0  0  0
  5 19  1  0  0  0  0
M  END
>  <Alias name>
t-Butylmalononitrile

>  <deltaH�(sub)>   kJ/mol
59.8

$$$$
2,2-Dimethyl-1-propanol
  ChemBrain IXL

 18 17  0  0  0  0  0  0  0  0  1 V2000
    4.2432    2.1216    0.8438 C   0  0  0  0  0  0  0  0  0  0  0  0
    3.3399    3.0288   -0.0140 C   0  0  0  0  0  0  0  0  0  0  0  0
    4.2160    3.9467   -0.8884 C   0  0  0  0  0  0  0  0  0  0  0  0
    5.0698    4.7761   -0.0258 O   0  0  0  0  0  0  0  0  0  0  0  0
    2.4470    2.1572   -0.9183 C   0  0  0  0  0  0  0  0  0  0  0  0
    2.4536    3.8896    0.9069 C   0  0  0  0  0  0  0  0  0  0  0  0
    5.6656    5.3955   -0.5031 H   0  0  0  0  0  0  0  0  0  0  0  0
    4.8706    2.7341    1.4795 H   0  0  0  0  0  0  0  0  0  0  0  0
    3.6275    1.4763    1.4582 H   0  0  0  0  0  0  0  0  0  0  0  0
    4.8662    1.5167    0.1966 H   0  0  0  0  0  0  0  0  0  0  0  0
    3.5812    4.5858   -1.4897 H   0  0  0  0  0  0  0  0  0  0  0  0
    4.8374    3.3418   -1.5371 H   0  0  0  0  0  0  0  0  0  0  0  0
    3.0699    1.5523   -1.5655 H   0  0  0  0  0  0  0  0  0  0  0  0
    1.8313    1.5121   -0.3038 H   0  0  0  0  0  0  0  0  0  0  0  0
    1.8122    2.7948   -1.5212 H   0  0  0  0  0  0  0  0  0  0  0  0
    1.8378    3.2445    1.5213 H   0  0  0  0  0  0  0  0  0  0  0  0
    1.8189    4.5273    0.3040 H   0  0  0  0  0  0  0  0  0  0  0  0
    3.0811    4.5020    1.5426 H   0  0  0  0  0  0  0  0  0  0  0  0
  1  2  1  0  0  0  0
  2  3  1  0  0  0  0
  3  4  1  0  0  0  0
  2  5  1  0  0  0  0
  2  6  1  0  0  0  0
  4  7  1  0  0  0  0
  1  8  1  0  0  0  0
  1  9  1  0  0  0  0
  1 10  1  0  0  0  0
  3 11  1  0  0  0  0
  3 12  1  0  0  0  0
  5 13  1  0  0  0  0
  5 14  1  0  0  0  0
  5 15  1  0  0  0  0
  6 16  1  0  0  0  0
  6 17  1  0  0  0  0
  6 18  1  0  0  0  0
M  END
>  <Alias name>
Neopentyl alcohol

>  <deltaH�(sub)>   kJ/mol
60.3

$$$$
1-Norbornylisocyanide
  ChemBrain IXL

 20 21  0  0  0  0  0  0  0  0  1 V2000
    3.8696    3.5613    0.1528 C   0  0  0  0  0  0  0  0  0  0  0  0
    4.7200    2.8038    1.1914 C   0  0  0  0  0  0  0  0  0  0  0  0
    6.1490    3.4643    0.9943 C   0  0  0  0  0  0  0  0  0  0  0  0
    5.9006    4.4303   -0.2077 C   0  0  0  0  0  0  0  0  0  0  0  0
    5.1465    5.6384    0.3816 C   0  0  0  0  0  0  0  0  0  0  0  0
    3.7252    5.0139    0.7087 C   0  0  0  0  0  0  0  0  0  0  0  0
    4.8306    3.7403   -0.9505 C   0  0  0  0  0  0  0  0  0  0  0  0
    2.6041    2.9047   -0.2034 N   0  3  0  0  0  0  0  0  0  0  0  0
    1.6138    2.3909   -0.4821 C   0  5  0  0  0  0  0  0  0  0  0  0
    4.7565    1.7544    0.9264 H   0  0  0  0  0  0  0  0  0  0  0  0
    4.3457    2.9420    2.1982 H   0  0  0  0  0  0  0  0  0  0  0  0
    6.4522    4.0279    1.8680 H   0  0  0  0  0  0  0  0  0  0  0  0
    6.8815    2.7120    0.7297 H   0  0  0  0  0  0  0  0  0  0  0  0
    6.7837    4.6827   -0.7812 H   0  0  0  0  0  0  0  0  0  0  0  0
    5.6327    6.0245    1.2690 H   0  0  0  0  0  0  0  0  0  0  0  0
    5.0495    6.4042   -0.3779 H   0  0  0  0  0  0  0  0  0  0  0  0
    2.9457    5.5461    0.1779 H   0  0  0  0  0  0  0  0  0  0  0  0
    3.5366    4.9872    1.7748 H   0  0  0  0  0  0  0  0  0  0  0  0
    4.4234    4.3689   -1.7332 H   0  0  0  0  0  0  0  0  0  0  0  0
    5.1685    2.7875   -1.3395 H   0  0  0  0  0  0  0  0  0  0  0  0
  1  2  1  0  0  0  0
  2  3  1  0  0  0  0
  3  4  1  0  0  0  0
  4  5  1  0  0  0  0
  5  6  1  0  0  0  0
  1  6  1  0  0  0  0
  4  7  1  0  0  0  0
  1  7  1  0  0  0  0
  8  9  3  0  0  0  0
  1  8  1  0  0  0  0
  2 10  1  0  0  0  0
  2 11  1  0  0  0  0
  3 12  1  0  0  0  0
  3 13  1  0  0  0  0
  4 14  1  0  0  0  0
  5 15  1  0  0  0  0
  5 16  1  0  0  0  0
  6 17  1  0  0  0  0
  6 18  1  0  0  0  0
  7 19  1  0  0  0  0
  7 20  1  0  0  0  0
M  END
>  <Alias name>
1-Norbornylisocyanide

>  <deltaH�(sub)>   kJ/mol
60.6

$$$$
1,3-Dimethyladamantane
  ChemBrain IXL

 32 34  0  0  0  0  0  0  0  0  1 V2000
    4.6096    4.8100   -1.9755 C   0  0  0  0  0  0  0  0  0  0  0  0
    5.3686    3.9989   -0.9045 C   0  0  0  0  0  0  0  0  0  0  0  0
    4.7997    2.5657   -0.8459 C   0  0  0  0  0  0  0  0  0  0  0  0
    3.3013    2.6215   -0.4831 C   0  0  0  0  0  0  0  0  0  0  0  0
    2.5427    3.4326   -1.5540 C   0  0  0  0  0  0  0  0  0  0  0  0
    3.1112    4.8656   -1.6126 C   0  0  0  0  0  0  0  0  0  0  0  0
    2.9400    5.5434   -0.2374 C   0  0  0  0  0  0  0  0  0  0  0  0
    5.1974    4.6767    0.4710 C   0  0  0  0  0  0  0  0  0  0  0  0
    3.1301    3.2991    0.8923 C   0  0  0  0  0  0  0  0  0  0  0  0
    3.6987    4.7325    0.8340 C   0  0  0  0  0  0  0  0  0  0  0  0
    6.8656    3.9432   -1.2672 C   0  0  0  0  0  0  0  0  0  0  0  0
    3.5276    5.4095    2.2080 C   0  0  0  0  0  0  0  0  0  0  0  0
    5.0086    5.8160   -2.0166 H   0  0  0  0  0  0  0  0  0  0  0  0
    4.7297    4.3344   -2.9410 H   0  0  0  0  0  0  0  0  0  0  0  0
    5.3322    1.9964   -0.0941 H   0  0  0  0  0  0  0  0  0  0  0  0
    4.9199    2.0898   -1.8113 H   0  0  0  0  0  0  0  0  0  0  0  0
    2.9022    1.6158   -0.4420 H   0  0  0  0  0  0  0  0  0  0  0  0
    2.6628    2.9568   -2.5194 H   0  0  0  0  0  0  0  0  0  0  0  0
    1.4909    3.4716   -1.2993 H   0  0  0  0  0  0  0  0  0  0  0  0
    2.5787    5.4347   -2.3642 H   0  0  0  0  0  0  0  0  0  0  0  0
    3.3391    6.5493   -0.2786 H   0  0  0  0  0  0  0  0  0  0  0  0
    1.8881    5.5826    0.0173 H   0  0  0  0  0  0  0  0  0  0  0  0
    5.7300    4.1075    1.2228 H   0  0  0  0  0  0  0  0  0  0  0  0
    5.5965    5.6827    0.4299 H   0  0  0  0  0  0  0  0  0  0  0  0
    2.0783    3.3381    1.1470 H   0  0  0  0  0  0  0  0  0  0  0  0
    3.6627    2.7298    1.6440 H   0  0  0  0  0  0  0  0  0  0  0  0
    7.2648    4.9491   -1.3083 H   0  0  0  0  0  0  0  0  0  0  0  0
    6.9858    3.4674   -2.2326 H   0  0  0  0  0  0  0  0  0  0  0  0
    7.3983    3.3739   -0.5154 H   0  0  0  0  0  0  0  0  0  0  0  0
    2.4757    5.4486    2.4627 H   0  0  0  0  0  0  0  0  0  0  0  0
    4.0602    4.8403    2.9598 H   0  0  0  0  0  0  0  0  0  0  0  0
    3.9267    6.4155    2.1669 H   0  0  0  0  0  0  0  0  0  0  0  0
  1  2  1  0  0  0  0
  2  3  1  0  0  0  0
  3  4  1  0  0  0  0
  4  5  1  0  0  0  0
  5  6  1  0  0  0  0
  6  1  1  0  0  0  0
  6  7  1  0  0  0  0
  2  8  1  0  0  0  0
  4  9  1  0  0  0  0
  7 10  1  0  0  0  0
 10  9  1  0  0  0  0
 10  8  1  0  0  0  0
  2 11  1  0  0  0  0
 10 12  1  0  0  0  0
  1 13  1  0  0  0  0
  1 14  1  0  0  0  0
  3 15  1  0  0  0  0
  3 16  1  0  0  0  0
  4 17  1  0  0  0  0
  5 18  1  0  0  0  0
  5 19  1  0  0  0  0
  6 20  1  0  0  0  0
  7 21  1  0  0  0  0
  7 22  1  0  0  0  0
  8 23  1  0  0  0  0
  8 24  1  0  0  0  0
  9 25  1  0  0  0  0
  9 26  1  0  0  0  0
 11 27  1  0  0  0  0
 11 28  1  0  0  0  0
 11 29  1  0  0  0  0
 12 30  1  0  0  0  0
 12 31  1  0  0  0  0
 12 32  1  0  0  0  0
M  END
>  <Alias name>
1,3-Dimethyladamantane

>  <deltaH�(sub)>   kJ/mol
60.6

$$$$
Triacetonamine
  ChemBrain IXL

 28 28  0  0  0  0  0  0  0  0  1 V2000
    4.8273    5.8240    0.7475 N   0  0  0  0  0  0  0  0  0  0  0  0
    3.6472    5.1328    0.2085 C   0  0  0  0  0  0  0  0  0  0  0  0
    6.0456    5.2283    0.1800 C   0  0  0  0  0  0  0  0  0  0  0  0
    3.6296    3.6768    0.7130 C   0  0  0  0  0  0  0  0  0  0  0  0
    2.3697    5.8549    0.6790 C   0  0  0  0  0  0  0  0  0  0  0  0
    3.7050    5.1422   -1.3314 C   0  0  0  0  0  0  0  0  0  0  0  0
    6.1908    3.7788    0.6826 C   0  0  0  0  0  0  0  0  0  0  0  0
    7.2725    6.0501    0.6208 C   0  0  0  0  0  0  0  0  0  0  0  0
    5.9507    5.2317   -1.3580 C   0  0  0  0  0  0  0  0  0  0  0  0
    4.9344    3.0398    0.4265 C   0  0  0  0  0  0  0  0  0  0  0  0
    4.9743    1.9054   -0.0206 O   0  0  0  0  0  0  0  0  0  0  0  0
    4.8430    5.7293    1.7519 H   0  0  0  0  0  0  0  0  0  0  0  0
    2.8424    3.1297    0.2092 H   0  0  0  0  0  0  0  0  0  0  0  0
    3.4498    3.6669    1.7809 H   0  0  0  0  0  0  0  0  0  0  0  0
    1.5008    5.2775    0.3882 H   0  0  0  0  0  0  0  0  0  0  0  0
    2.3899    5.9588    1.7568 H   0  0  0  0  0  0  0  0  0  0  0  0
    2.3205    6.8357    0.2225 H   0  0  0  0  0  0  0  0  0  0  0  0
    3.9905    6.1285   -1.6759 H   0  0  0  0  0  0  0  0  0  0  0  0
    2.7310    4.8883   -1.7308 H   0  0  0  0  0  0  0  0  0  0  0  0
    4.4343    4.4166   -1.6697 H   0  0  0  0  0  0  0  0  0  0  0  0
    6.3962    3.7843    1.7459 H   0  0  0  0  0  0  0  0  0  0  0  0
    7.0069    3.2955    0.1598 H   0  0  0  0  0  0  0  0  0  0  0  0
    7.2326    7.0314    0.1644 H   0  0  0  0  0  0  0  0  0  0  0  0
    8.1774    5.5434    0.3088 H   0  0  0  0  0  0  0  0  0  0  0  0
    7.2697    6.1530    1.6989 H   0  0  0  0  0  0  0  0  0  0  0  0
    5.2732    4.4503   -1.6796 H   0  0  0  0  0  0  0  0  0  0  0  0
    5.5801    6.1920   -1.6948 H   0  0  0  0  0  0  0  0  0  0  0  0
    6.9321    5.0551   -1.7807 H   0  0  0  0  0  0  0  0  0  0  0  0
  1  2  1  0  0  0  0
  1  3  1  0  0  0  0
  2  4  1  0  0  0  0
  2  5  1  0  0  0  0
  2  6  1  0  0  0  0
  3  7  1  0  0  0  0
  3  8  1  0  0  0  0
  3  9  1  0  0  0  0
  4 10  1  0  0  0  0
  7 10  1  0  0  0  0
 10 11  2  0  0  0  0
  1 12  1  0  0  0  0
  4 13  1  0  0  0  0
  4 14  1  0  0  0  0
  5 15  1  0  0  0  0
  5 16  1  0  0  0  0
  5 17  1  0  0  0  0
  6 18  1  0  0  0  0
  6 19  1  0  0  0  0
  6 20  1  0  0  0  0
  7 21  1  0  0  0  0
  7 22  1  0  0  0  0
  8 23  1  0  0  0  0
  8 24  1  0  0  0  0
  8 25  1  0  0  0  0
  9 26  1  0  0  0  0
  9 27  1  0  0  0  0
  9 28  1  0  0  0  0
M  END
>  <Alias name>
2,2,6,6-Tetramethyl-4-piperidone

>  <deltaH�(sub)>   kJ/mol
60.8

$$$$
cis-8-Methyl-2-hydrindanone
  ChemBrain IXL

 27 28  0  0  0  0  0  0  0  0  1 V2000
    5.8344    3.3339   -1.2376 C   0  0  0  0  0  0  0  0  0  0  0  0
    6.3766    3.6026    0.0656 C   0  0  0  0  0  0  0  0  0  0  0  0
    5.6253    4.5106    0.8830 C   0  0  0  0  0  0  0  0  0  0  0  0
    4.3097    4.6247    0.1921 C   0  0  0  0  0  0  0  0  0  0  0  0
    3.3426    3.6376    0.9160 C   0  0  0  0  0  0  0  0  0  0  0  0
    2.2412    3.1762    0.0037 C   0  0  0  0  0  0  0  0  0  0  0  0
    2.8565    2.4669   -1.1646 C   0  0  0  0  0  0  0  0  0  0  0  0
    3.4810    3.4959   -2.0562 C   0  0  0  0  0  0  0  0  0  0  0  0
    4.6235    4.2163   -1.3254 C   0  0  0  0  0  0  0  0  0  0  0  0
    7.4121    3.0836    0.4582 O   0  0  0  0  0  0  0  0  0  0  0  0
    3.7992    6.0628    0.2752 C   0  0  0  0  0  0  0  0  0  0  0  0
    5.5495    2.2897   -1.3151 H   0  0  0  0  0  0  0  0  0  0  0  0
    6.5533    3.5884   -2.0061 H   0  0  0  0  0  0  0  0  0  0  0  0
    5.5000    4.1072    1.8811 H   0  0  0  0  0  0  0  0  0  0  0  0
    6.1190    5.4759    0.9232 H   0  0  0  0  0  0  0  0  0  0  0  0
    3.9113    2.7716    1.2487 H   0  0  0  0  0  0  0  0  0  0  0  0
    2.9135    4.1286    1.7771 H   0  0  0  0  0  0  0  0  0  0  0  0
    1.6782    4.0296   -0.3431 H   0  0  0  0  0  0  0  0  0  0  0  0
    1.5893    2.4992    0.5375 H   0  0  0  0  0  0  0  0  0  0  0  0
    2.0940    1.9290   -1.7092 H   0  0  0  0  0  0  0  0  0  0  0  0
    3.6166    1.7743   -0.8167 H   0  0  0  0  0  0  0  0  0  0  0  0
    2.7351    4.2195   -2.3477 H   0  0  0  0  0  0  0  0  0  0  0  0
    3.8763    3.0110   -2.9415 H   0  0  0  0  0  0  0  0  0  0  0  0
    4.8866    5.1081   -1.8790 H   0  0  0  0  0  0  0  0  0  0  0  0
    2.8737    6.1477   -0.2731 H   0  0  0  0  0  0  0  0  0  0  0  0
    3.6329    6.3259    1.3120 H   0  0  0  0  0  0  0  0  0  0  0  0
    4.5377    6.7314   -0.1531 H   0  0  0  0  0  0  0  0  0  0  0  0
  1  2  1  0  0  0  0
  2  3  1  0  0  0  0
  3  4  1  0  0  0  0
  4  5  1  0  0  0  0
  5  6  1  0  0  0  0
  6  7  1  0  0  0  0
  7  8  1  0  0  0  0
  8  9  1  0  0  0  0
  1  9  1  0  0  0  0
  4  9  1  0  0  0  0
  2 10  2  0  0  0  0
  4 11  1  0  0  0  0
  1 12  1  0  0  0  0
  1 13  1  0  0  0  0
  3 14  1  0  0  0  0
  3 15  1  0  0  0  0
  5 16  1  0  0  0  0
  5 17  1  0  0  0  0
  6 18  1  0  0  0  0
  6 19  1  0  0  0  0
  7 20  1  0  0  0  0
  7 21  1  0  0  0  0
  8 22  1  0  0  0  0
  8 23  1  0  0  0  0
  9 24  1  0  0  0  0
 11 25  1  0  0  0  0
 11 26  1  0  0  0  0
 11 27  1  0  0  0  0
M  END
>  <Alias name>
cis-8-Methyl-2-hydrindanone

>  <deltaH�(sub)>   kJ/mol
60.9

$$$$
Dimethylacetamide
  ChemBrain IXL

 15 14  0  0  0  0  0  0  0  0  1 V2000
    2.1919    3.1162    0.5018 C   0  0  0  0  0  0  0  0  0  0  0  0
    3.5791    2.8165   -0.0990 C   0  0  0  0  0  0  0  0  0  0  0  0
    3.8067    1.7244   -0.5930 O   0  0  0  0  0  0  0  0  0  0  0  0
    4.6282    3.8464   -0.0770 N   0  0  0  0  0  0  0  0  0  0  0  0
    4.3541    5.1624    0.5182 C   0  0  0  0  0  0  0  0  0  0  0  0
    5.9515    3.5602   -0.6501 C   0  0  0  0  0  0  0  0  0  0  0  0
    1.9069    2.3146    1.1671 H   0  0  0  0  0  0  0  0  0  0  0  0
    1.4656    3.1995   -0.2933 H   0  0  0  0  0  0  0  0  0  0  0  0
    2.2309    4.0444    1.0524 H   0  0  0  0  0  0  0  0  0  0  0  0
    3.4591    5.5771    0.0782 H   0  0  0  0  0  0  0  0  0  0  0  0
    4.2144    5.0536    1.5836 H   0  0  0  0  0  0  0  0  0  0  0  0
    5.1873    5.8233    0.3300 H   0  0  0  0  0  0  0  0  0  0  0  0
    6.0567    2.4957   -0.7993 H   0  0  0  0  0  0  0  0  0  0  0  0
    6.0507    4.0681   -1.5981 H   0  0  0  0  0  0  0  0  0  0  0  0
    6.7192    3.9066    0.0260 H   0  0  0  0  0  0  0  0  0  0  0  0
  1  2  1  0  0  0  0
  2  3  2  0  0  0  0
  2  4  1  0  0  0  0
  4  5  1  0  0  0  0
  4  6  1  0  0  0  0
  1  7  1  0  0  0  0
  1  8  1  0  0  0  0
  1  9  1  0  0  0  0
  5 10  1  0  0  0  0
  5 11  1  0  0  0  0
  5 12  1  0  0  0  0
  6 13  1  0  0  0  0
  6 14  1  0  0  0  0
  6 15  1  0  0  0  0
M  END
>  <Alias name>
Dimethylacetamide

>  <deltaH�(sub)>   kJ/mol
60.9

$$$$
Tetracyanomethane
  ChemBrain IXL

  9  8  0  0  0  0  0  0  0  0  1 V2000
    5.2918    3.7094    0.8820 C   0  0  0  0  0  0  0  0  0  0  0  0
    6.2373    3.7094    1.5505 N   0  0  0  0  0  0  0  0  0  0  0  0
    4.0335    2.4512   -0.8974 C   0  0  0  0  0  0  0  0  0  0  0  0
    4.0335    1.5057   -1.5660 N   0  0  0  0  0  0  0  0  0  0  0  0
    4.0335    4.9676   -0.8974 C   0  0  0  0  0  0  0  0  0  0  0  0
    4.0335    5.9131   -1.5660 N   0  0  0  0  0  0  0  0  0  0  0  0
    4.0335    3.7094   -0.0077 C   0  0  0  0  0  0  0  0  0  0  0  0
    2.7753    3.7094    0.8820 C   0  0  0  0  0  0  0  0  0  0  0  0
    1.8298    3.7094    1.5505 N   0  0  0  0  0  0  0  0  0  0  0  0
  1  2  3  0  0  0  0
  3  4  3  0  0  0  0
  5  6  3  0  0  0  0
  3  7  1  0  0  0  0
  7  1  1  0  0  0  0
  8  9  3  0  0  0  0
  8  7  1  0  0  0  0
  5  7  1  0  0  0  0
M  END
>  <Alias name>
Tetracyanomethane

>  <deltaH�(sub)>   kJ/mol
61.1

$$$$
1-Chloroadamantane
  ChemBrain IXL

 26 28  0  0  0  0  0  0  0  0  1 V2000
    4.1639    3.9973    1.8044 C   0  0  0  0  0  0  0  0  0  0  0  0
    5.2713    3.2852    0.9999 C   0  0  0  0  0  0  0  0  0  0  0  0
    6.0137    4.3154    0.1235 C   0  0  0  0  0  0  0  0  0  0  0  0
    5.0159    4.9771   -0.8494 C   0  0  0  0  0  0  0  0  0  0  0  0
    3.9086    5.6892   -0.0449 C   0  0  0  0  0  0  0  0  0  0  0  0
    3.1661    4.6591    0.8314 C   0  0  0  0  0  0  0  0  0  0  0  0
    2.5331    3.5785   -0.0697 C   0  0  0  0  0  0  0  0  0  0  0  0
    4.6381    2.2046    0.0987 C   0  0  0  0  0  0  0  0  0  0  0  0
    4.3828    3.8965   -1.7505 C   0  0  0  0  0  0  0  0  0  0  0  0
    3.6403    2.8663   -0.8742 C   0  0  0  0  0  0  0  0  0  0  0  0
    6.4249    2.5201    2.1248 Cl  0  0  0  0  0  0  0  0  0  0  0  0
    3.6427    3.2743    2.4195 H   0  0  0  0  0  0  0  0  0  0  0  0
    4.6082    4.7558    2.4369 H   0  0  0  0  0  0  0  0  0  0  0  0
    6.4581    5.0739    0.7560 H   0  0  0  0  0  0  0  0  0  0  0  0
    6.7909    3.8156   -0.4412 H   0  0  0  0  0  0  0  0  0  0  0  0
    5.5369    5.7000   -1.4644 H   0  0  0  0  0  0  0  0  0  0  0  0
    3.2082    6.1537   -0.7278 H   0  0  0  0  0  0  0  0  0  0  0  0
    4.3529    6.4476    0.5876 H   0  0  0  0  0  0  0  0  0  0  0  0
    2.3890    5.1588    1.3960 H   0  0  0  0  0  0  0  0  0  0  0  0
    1.8326    4.0429   -0.7526 H   0  0  0  0  0  0  0  0  0  0  0  0
    2.0120    2.8554    0.5454 H   0  0  0  0  0  0  0  0  0  0  0  0
    4.1170    1.4815    0.7137 H   0  0  0  0  0  0  0  0  0  0  0  0
    5.4153    1.7047   -0.4660 H   0  0  0  0  0  0  0  0  0  0  0  0
    5.1600    3.3967   -2.3151 H   0  0  0  0  0  0  0  0  0  0  0  0
    3.6824    4.3610   -2.4334 H   0  0  0  0  0  0  0  0  0  0  0  0
    3.1960    2.1081   -1.5066 H   0  0  0  0  0  0  0  0  0  0  0  0
  1  2  1  0  0  0  0
  2  3  1  0  0  0  0
  3  4  1  0  0  0  0
  4  5  1  0  0  0  0
  5  6  1  0  0  0  0
  6  1  1  0  0  0  0
  6  7  1  0  0  0  0
  2  8  1  0  0  0  0
  4  9  1  0  0  0  0
  7 10  1  0  0  0  0
 10  9  1  0  0  0  0
 10  8  1  0  0  0  0
  2 11  1  0  0  0  0
  1 12  1  0  0  0  0
  1 13  1  0  0  0  0
  3 14  1  0  0  0  0
  3 15  1  0  0  0  0
  4 16  1  0  0  0  0
  5 17  1  0  0  0  0
  5 18  1  0  0  0  0
  6 19  1  0  0  0  0
  7 20  1  0  0  0  0
  7 21  1  0  0  0  0
  8 22  1  0  0  0  0
  8 23  1  0  0  0  0
  9 24  1  0  0  0  0
  9 25  1  0  0  0  0
 10 26  1  0  0  0  0
M  END
>  <Alias name>
1-Chloroadamantane

>  <deltaH�(sub)>   kJ/mol
61.1

$$$$
2,3-Dihydrothiophene 1,1-dioxide
  ChemBrain IXL

 13 13  0  0  0  0  0  0  0  0  1 V2000
    5.1697    3.7264    0.1837 S   0  0  0  0  0  0  0  0  0  0  0  0
    4.3203    5.1065    0.3204 C   0  0  0  0  0  0  0  0  0  0  0  0
    4.0319    2.6536   -0.1809 C   0  0  0  0  0  0  0  0  0  0  0  0
    5.8349    3.3946    1.4105 O   0  0  0  0  0  0  0  0  0  0  0  0
    6.1197    3.8318   -0.8964 O   0  0  0  0  0  0  0  0  0  0  0  0
    2.9413    4.7290   -0.4024 C   0  0  0  0  0  0  0  0  0  0  0  0
    2.9264    3.2307   -0.4660 C   0  0  0  0  0  0  0  0  0  0  0  0
    4.8077    5.9242   -0.1668 H   0  0  0  0  0  0  0  0  0  0  0  0
    4.1366    5.3209    1.3654 H   0  0  0  0  0  0  0  0  0  0  0  0
    4.2009    1.5602   -0.1693 H   0  0  0  0  0  0  0  0  0  0  0  0
    2.9283    5.1198   -1.4107 H   0  0  0  0  0  0  0  0  0  0  0  0
    2.0968    5.0760    0.1512 H   0  0  0  0  0  0  0  0  0  0  0  0
    2.0472    2.6461   -0.7327 H   0  0  0  0  0  0  0  0  0  0  0  0
  1  2  1  0  0  0  0
  1  3  1  0  0  0  0
  1  4  2  0  0  0  0
  1  5  2  0  0  0  0
  2  6  1  0  0  0  0
  3  7  2  0  0  0  0
  7  6  1  0  0  0  0
  2  8  1  0  0  0  0
  2  9  1  0  0  0  0
  3 10  1  0  0  0  0
  6 11  1  0  0  0  0
  6 12  1  0  0  0  0
  7 13  1  0  0  0  0
M  END
>  <Alias name>
2,3-Dihydrothiophene 1,1-dioxide

>  <deltaH�(sub)>   kJ/mol
61.5

$$$$
2-Chloroadamantane
  ChemBrain IXL

 26 28  0  0  0  0  0  0  0  0  1 V2000
    3.2159    3.2159    0.8614 C   0  0  0  0  0  0  0  0  0  0  0  0
    4.6435    3.3865    1.4236 C   0  0  0  0  0  0  0  0  0  0  0  0
    4.9128    4.8815    1.6930 C   0  0  0  0  0  0  0  0  0  0  0  0
    4.7809    5.6738    0.3750 C   0  0  0  0  0  0  0  0  0  0  0  0
    3.3547    5.5011   -0.1892 C   0  0  0  0  0  0  0  0  0  0  0  0
    3.0857    4.0060   -0.4584 C   0  0  0  0  0  0  0  0  0  0  0  0
    4.1123    3.4756   -1.4822 C   0  0  0  0  0  0  0  0  0  0  0  0
    5.6696    2.8564    0.3991 C   0  0  0  0  0  0  0  0  0  0  0  0
    5.8064    5.1435   -0.6484 C   0  0  0  0  0  0  0  0  0  0  0  0
    5.5378    3.6484   -0.9182 C   0  0  0  0  0  0  0  0  0  0  0  0
    2.8953    1.4862    0.5575 Cl  0  0  0  0  0  0  0  0  0  0  0  0
    2.4988    3.5939    1.5795 H   0  0  0  0  0  0  0  0  0  0  0  0
    4.7362    2.8307    2.3482 H   0  0  0  0  0  0  0  0  0  0  0  0
    4.1935    5.2541    2.4117 H   0  0  0  0  0  0  0  0  0  0  0  0
    5.9137    5.0025    2.0883 H   0  0  0  0  0  0  0  0  0  0  0  0
    4.9695    6.7231    0.5643 H   0  0  0  0  0  0  0  0  0  0  0  0
    3.2628    6.0567   -1.1142 H   0  0  0  0  0  0  0  0  0  0  0  0
    2.6349    5.8739    0.5288 H   0  0  0  0  0  0  0  0  0  0  0  0
    2.0852    3.8849   -0.8544 H   0  0  0  0  0  0  0  0  0  0  0  0
    4.0202    4.0320   -2.4067 H   0  0  0  0  0  0  0  0  0  0  0  0
    3.9240    2.4265   -1.6725 H   0  0  0  0  0  0  0  0  0  0  0  0
    5.4820    1.8070    0.2097 H   0  0  0  0  0  0  0  0  0  0  0  0
    6.6702    2.9782    0.7947 H   0  0  0  0  0  0  0  0  0  0  0  0
    6.8071    5.2648   -0.2527 H   0  0  0  0  0  0  0  0  0  0  0  0
    5.7141    5.6995   -1.5731 H   0  0  0  0  0  0  0  0  0  0  0  0
    6.2576    3.2764   -1.6365 H   0  0  0  0  0  0  0  0  0  0  0  0
  1  2  1  0  0  0  0
  2  3  1  0  0  0  0
  3  4  1  0  0  0  0
  4  5  1  0  0  0  0
  5  6  1  0  0  0  0
  6  1  1  0  0  0  0
  6  7  1  0  0  0  0
  2  8  1  0  0  0  0
  4  9  1  0  0  0  0
  7 10  1  0  0  0  0
 10  9  1  0  0  0  0
 10  8  1  0  0  0  0
  1 11  1  0  0  0  0
  1 12  1  0  0  0  0
  2 13  1  0  0  0  0
  3 14  1  0  0  0  0
  3 15  1  0  0  0  0
  4 16  1  0  0  0  0
  5 17  1  0  0  0  0
  5 18  1  0  0  0  0
  6 19  1  0  0  0  0
  7 20  1  0  0  0  0
  7 21  1  0  0  0  0
  8 22  1  0  0  0  0
  8 23  1  0  0  0  0
  9 24  1  0  0  0  0
  9 25  1  0  0  0  0
 10 26  1  0  0  0  0
M  END
>  <Alias name>
2-Chloroadamantane

>  <deltaH�(sub)>   kJ/mol
61.5

$$$$
3,3,5,5-Tetramethyl-1-pyrazoline
  ChemBrain IXL

 23 23  0  0  0  0  0  0  0  0  1 V2000
    4.1479    3.4272   -0.1002 C   0  0  0  0  0  0  0  0  0  0  0  0
    3.2518    4.6273    0.3838 C   0  0  0  0  0  0  0  0  0  0  0  0
    5.5858    4.0589   -0.2044 C   0  0  0  0  0  0  0  0  0  0  0  0
    4.1757    5.6272    0.6412 N   0  0  0  0  0  0  0  0  0  0  0  0
    5.4132    5.3258    0.3293 N   0  0  0  0  0  0  0  0  0  0  0  0
    6.6041    3.2566    0.6290 C   0  0  0  0  0  0  0  0  0  0  0  0
    6.0261    4.1712   -1.6771 C   0  0  0  0  0  0  0  0  0  0  0  0
    2.2955    5.0798   -0.7370 C   0  0  0  0  0  0  0  0  0  0  0  0
    2.4823    4.2604    1.6677 C   0  0  0  0  0  0  0  0  0  0  0  0
    3.8165    3.0661   -1.0661 H   0  0  0  0  0  0  0  0  0  0  0  0
    4.1465    2.6456    0.6497 H   0  0  0  0  0  0  0  0  0  0  0  0
    7.5696    3.7453    0.5873 H   0  0  0  0  0  0  0  0  0  0  0  0
    6.6892    2.2542    0.2277 H   0  0  0  0  0  0  0  0  0  0  0  0
    6.2690    3.2064    1.6576 H   0  0  0  0  0  0  0  0  0  0  0  0
    6.9881    4.6658   -1.7295 H   0  0  0  0  0  0  0  0  0  0  0  0
    5.2937    4.7466   -2.2299 H   0  0  0  0  0  0  0  0  0  0  0  0
    6.1057    3.1803   -2.1067 H   0  0  0  0  0  0  0  0  0  0  0  0
    1.6106    4.2750   -0.9739 H   0  0  0  0  0  0  0  0  0  0  0  0
    1.7350    5.9451   -0.4058 H   0  0  0  0  0  0  0  0  0  0  0  0
    2.8691    5.3370   -1.6189 H   0  0  0  0  0  0  0  0  0  0  0  0
    1.8009    3.4447    1.4595 H   0  0  0  0  0  0  0  0  0  0  0  0
    3.1840    3.9577    2.4350 H   0  0  0  0  0  0  0  0  0  0  0  0
    1.9212    5.1209    2.0107 H   0  0  0  0  0  0  0  0  0  0  0  0
  1  2  1  0  0  0  0
  1  3  1  0  0  0  0
  2  4  1  0  0  0  0
  3  5  1  0  0  0  0
  4  5  2  0  0  0  0
  3  6  1  0  0  0  0
  3  7  1  0  0  0  0
  2  8  1  0  0  0  0
  2  9  1  0  0  0  0
  1 10  1  0  0  0  0
  1 11  1  0  0  0  0
  6 12  1  0  0  0  0
  6 13  1  0  0  0  0
  6 14  1  0  0  0  0
  7 15  1  0  0  0  0
  7 16  1  0  0  0  0
  7 17  1  0  0  0  0
  8 18  1  0  0  0  0
  8 19  1  0  0  0  0
  8 20  1  0  0  0  0
  9 21  1  0  0  0  0
  9 22  1  0  0  0  0
  9 23  1  0  0  0  0
M  END
>  <Alias name>
3,3,5,5-Tetramethyl-1-pyrazoline

>  <deltaH�(sub)>   kJ/mol
61.6

$$$$
(1R) (-)-Thiocamphor
  ChemBrain IXL

 27 28  0  0  0  0  0  0  0  0  1 V2000
    5.2465    4.1179    0.1525 C   0  0  0  0  0  0  0  0  0  0  0  0
    4.2723    5.1142    0.3648 C   0  0  0  0  0  0  0  0  0  0  0  0
    4.4715    2.9758    0.4154 C   0  0  0  0  0  0  0  0  0  0  0  0
    5.4118    4.1299   -1.3709 C   0  0  0  0  0  0  0  0  0  0  0  0
    6.5767    4.2299    0.9795 C   0  0  0  0  0  0  0  0  0  0  0  0
    3.1812    4.5273   -0.4884 C   0  0  0  0  0  0  0  0  0  0  0  0
    4.7310    6.4635   -0.1144 C   0  0  0  0  0  0  0  0  0  0  0  0
    3.8845    5.1079    1.8726 C   0  0  0  0  0  0  0  0  0  0  0  0
    3.0998    3.1747    0.0729 C   0  0  0  0  0  0  0  0  0  0  0  0
    5.1174    1.5076    1.0826 S   0  0  0  0  0  0  0  0  0  0  0  0
    3.9175    4.3248   -1.8485 C   0  0  0  0  0  0  0  0  0  0  0  0
    5.8324    3.1860   -1.7347 H   0  0  0  0  0  0  0  0  0  0  0  0
    6.0229    4.9630   -1.6711 H   0  0  0  0  0  0  0  0  0  0  0  0
    6.3498    4.4999    2.0016 H   0  0  0  0  0  0  0  0  0  0  0  0
    7.2143    4.9847    0.5383 H   0  0  0  0  0  0  0  0  0  0  0  0
    7.0984    3.2701    0.9689 H   0  0  0  0  0  0  0  0  0  0  0  0
    2.2590    5.0729   -0.5222 H   0  0  0  0  0  0  0  0  0  0  0  0
    3.9715    7.1950    0.1069 H   0  0  0  0  0  0  0  0  0  0  0  0
    4.9008    6.4253   -1.1801 H   0  0  0  0  0  0  0  0  0  0  0  0
    5.6504    6.7282    0.3909 H   0  0  0  0  0  0  0  0  0  0  0  0
    3.5178    4.1171    2.1470 H   0  0  0  0  0  0  0  0  0  0  0  0
    4.7598    5.3404    2.4716 H   0  0  0  0  0  0  0  0  0  0  0  0
    3.1172    5.8365    2.0565 H   0  0  0  0  0  0  0  0  0  0  0  0
    2.7755    2.4475   -0.6641 H   0  0  0  0  0  0  0  0  0  0  0  0
    2.4802    3.1428    0.9605 H   0  0  0  0  0  0  0  0  0  0  0  0
    3.8231    5.1782   -2.4862 H   0  0  0  0  0  0  0  0  0  0  0  0
    3.5576    3.4210   -2.3401 H   0  0  0  0  0  0  0  0  0  0  0  0
  1  2  1  0  0  0  0
  1  3  1  0  0  0  0
  1  4  1  0  0  0  0
  1  5  1  0  0  0  0
  2  6  1  0  0  0  0
  2  7  1  0  0  0  0
  2  8  1  0  0  0  0
  3  9  1  0  0  0  0
  3 10  2  0  0  0  0
  4 11  1  0  0  0  0
  6  9  1  0  0  0  0
  6 11  1  0  0  0  0
  4 12  1  0  0  0  0
  4 13  1  0  0  0  0
  5 14  1  0  0  0  0
  5 15  1  0  0  0  0
  5 16  1  0  0  0  0
  6 17  1  0  0  0  0
  7 18  1  0  0  0  0
  7 19  1  0  0  0  0
  7 20  1  0  0  0  0
  8 21  1  0  0  0  0
  8 22  1  0  0  0  0
  8 23  1  0  0  0  0
  9 24  1  0  0  0  0
  9 25  1  0  0  0  0
 11 26  1  0  0  0  0
 11 27  1  0  0  0  0
M  END
>  <Alias name>
(1R) (-)-Thiocamphor

>  <deltaH�(sub)>   kJ/mol
61.7

$$$$
Amantadine
  ChemBrain IXL

 28 30  0  0  0  0  0  0  0  0  1 V2000
    3.4961    4.9528    1.0780 C   0  0  0  0  0  0  0  0  0  0  0  0
    4.7607    5.7857    1.3650 C   0  0  0  0  0  0  0  0  0  0  0  0
    5.8422    5.4554    0.3177 C   0  0  0  0  0  0  0  0  0  0  0  0
    5.3137    5.7924   -1.0903 C   0  0  0  0  0  0  0  0  0  0  0  0
    4.0491    4.9595   -1.3774 C   0  0  0  0  0  0  0  0  0  0  0  0
    2.9676    5.2898   -0.3301 C   0  0  0  0  0  0  0  0  0  0  0  0
    4.3943    3.4592   -1.3037 C   0  0  0  0  0  0  0  0  0  0  0  0
    3.8414    3.4525    1.1516 C   0  0  0  0  0  0  0  0  0  0  0  0
    6.1875    3.9552    0.3914 C   0  0  0  0  0  0  0  0  0  0  0  0
    4.9228    3.1222    0.1043 C   0  0  0  0  0  0  0  0  0  0  0  0
    5.2522    1.6912    0.1746 N   0  0  0  0  0  0  0  0  0  0  0  0
    2.7383    5.1843    1.8118 H   0  0  0  0  0  0  0  0  0  0  0  0
    5.1310    5.5496    2.3517 H   0  0  0  0  0  0  0  0  0  0  0  0
    4.5188    6.8370    1.3134 H   0  0  0  0  0  0  0  0  0  0  0  0
    6.7283    6.0391    0.5189 H   0  0  0  0  0  0  0  0  0  0  0  0
    5.0717    6.8437   -1.1419 H   0  0  0  0  0  0  0  0  0  0  0  0
    6.0715    5.5610   -1.8242 H   0  0  0  0  0  0  0  0  0  0  0  0
    3.6787    5.1957   -2.3640 H   0  0  0  0  0  0  0  0  0  0  0  0
    2.7257    6.3411   -0.3817 H   0  0  0  0  0  0  0  0  0  0  0  0
    2.0815    4.7062   -0.5312 H   0  0  0  0  0  0  0  0  0  0  0  0
    5.1521    3.2278   -2.0376 H   0  0  0  0  0  0  0  0  0  0  0  0
    3.5082    2.8756   -1.5049 H   0  0  0  0  0  0  0  0  0  0  0  0
    2.9552    2.8689    0.9505 H   0  0  0  0  0  0  0  0  0  0  0  0
    4.2117    3.2164    2.1383 H   0  0  0  0  0  0  0  0  0  0  0  0
    6.5578    3.7190    1.3781 H   0  0  0  0  0  0  0  0  0  0  0  0
    6.9453    3.7237   -0.3425 H   0  0  0  0  0  0  0  0  0  0  0  0
    5.6225    1.4550    1.1613 H   0  0  0  0  0  0  0  0  0  0  0  0
    6.0100    1.4597   -0.5593 H   0  0  0  0  0  0  0  0  0  0  0  0
  1  2  1  0  0  0  0
  2  3  1  0  0  0  0
  3  4  1  0  0  0  0
  4  5  1  0  0  0  0
  5  6  1  0  0  0  0
  6  1  1  0  0  0  0
  5  7  1  0  0  0  0
  1  8  1  0  0  0  0
  3  9  1  0  0  0  0
  8 10  1  0  0  0  0
 10  9  1  0  0  0  0
  7 10  1  0  0  0  0
 10 11  1  0  0  0  0
  1 12  1  0  0  0  0
  2 13  1  0  0  0  0
  2 14  1  0  0  0  0
  3 15  1  0  0  0  0
  4 16  1  0  0  0  0
  4 17  1  0  0  0  0
  5 18  1  0  0  0  0
  6 19  1  0  0  0  0
  6 20  1  0  0  0  0
  7 21  1  0  0  0  0
  7 22  1  0  0  0  0
  8 23  1  0  0  0  0
  8 24  1  0  0  0  0
  9 25  1  0  0  0  0
  9 26  1  0  0  0  0
 11 27  1  0  0  0  0
 11 28  1  0  0  0  0
M  END
>  <Alias name>
1-Aminoadamantane

>  <deltaH�(sub)>   kJ/mol
61.7

$$$$
1-Norbornyl cyanide
  ChemBrain IXL

 20 21  0  0  0  0  0  0  0  0  1 V2000
    2.3762    3.2148   -0.8946 C   0  0  0  0  0  0  0  0  0  0  0  0
    3.9296    3.1685   -1.2136 C   0  0  0  0  0  0  0  0  0  0  0  0
    4.5389    3.7729    0.0668 C   0  0  0  0  0  0  0  0  0  0  0  0
    2.3586    3.7502    0.5727 C   0  0  0  0  0  0  0  0  0  0  0  0
    3.6369    3.2467    1.1071 C   0  0  0  0  0  0  0  0  0  0  0  0
    4.1632    5.2887    0.0346 C   0  0  0  0  0  0  0  0  0  0  0  0
    2.6362    5.2624    0.4645 C   0  0  0  0  0  0  0  0  0  0  0  0
    6.0376    3.4784    0.2694 C   0  0  0  0  0  0  0  0  0  0  0  0
    7.1639    3.2571    0.4216 N   0  0  0  0  0  0  0  0  0  0  0  0
    1.8547    3.9033   -1.5480 H   0  0  0  0  0  0  0  0  0  0  0  0
    1.9498    2.2204   -0.9393 H   0  0  0  0  0  0  0  0  0  0  0  0
    4.2572    2.1412   -1.3149 H   0  0  0  0  0  0  0  0  0  0  0  0
    4.1795    3.7491   -2.0930 H   0  0  0  0  0  0  0  0  0  0  0  0
    1.4758    3.4909    1.1434 H   0  0  0  0  0  0  0  0  0  0  0  0
    3.6555    2.1640    1.1365 H   0  0  0  0  0  0  0  0  0  0  0  0
    3.8568    3.6759    2.0770 H   0  0  0  0  0  0  0  0  0  0  0  0
    4.7516    5.8396    0.7579 H   0  0  0  0  0  0  0  0  0  0  0  0
    4.2894    5.6820   -0.9665 H   0  0  0  0  0  0  0  0  0  0  0  0
    2.0004    5.7382   -0.2718 H   0  0  0  0  0  0  0  0  0  0  0  0
    2.5173    5.7182    1.4396 H   0  0  0  0  0  0  0  0  0  0  0  0
  2  3  1  0  0  0  0
  4  1  1  0  0  0  0
  4  5  1  0  0  0  0
  3  5  1  0  0  0  0
  3  6  1  0  0  0  0
  6  7  1  0  0  0  0
  7  4  1  0  0  0  0
  3  8  1  0  0  0  0
  1  2  1  0  0  0  0
  8  9  3  0  0  0  0
  1 10  1  0  0  0  0
  1 11  1  0  0  0  0
  2 12  1  0  0  0  0
  2 13  1  0  0  0  0
  4 14  1  0  0  0  0
  5 15  1  0  0  0  0
  5 16  1  0  0  0  0
  6 17  1  0  0  0  0
  6 18  1  0  0  0  0
  7 19  1  0  0  0  0
  7 20  1  0  0  0  0
M  END
>  <Alias name>
1-Norbornyl cyanide

>  <deltaH�(sub)>   kJ/mol
61.9

$$$$
Triethylenediamine
  ChemBrain IXL

 20 21  0  0  0  0  0  0  0  0  1 V2000
    5.2115    4.2213    0.0782 N   0  0  0  0  0  0  0  0  0  0  0  0
    4.2558    5.1923    0.6314 C   0  0  0  0  0  0  0  0  0  0  0  0
    5.1651    2.9998    0.8955 C   0  0  0  0  0  0  0  0  0  0  0  0
    4.7977    3.8846   -1.2922 C   0  0  0  0  0  0  0  0  0  0  0  0
    2.9147    4.4588    0.9110 C   0  0  0  0  0  0  0  0  0  0  0  0
    3.8225    2.2697    0.6142 C   0  0  0  0  0  0  0  0  0  0  0  0
    3.2698    3.6016   -1.2897 C   0  0  0  0  0  0  0  0  0  0  0  0
    2.8638    3.2476    0.0786 N   0  0  0  0  0  0  0  0  0  0  0  0
    4.6349    5.6132    1.5544 H   0  0  0  0  0  0  0  0  0  0  0  0
    4.1002    5.9831   -0.0924 H   0  0  0  0  0  0  0  0  0  0  0  0
    5.2236    3.2749    1.9416 H   0  0  0  0  0  0  0  0  0  0  0  0
    5.9902    2.3447    0.6448 H   0  0  0  0  0  0  0  0  0  0  0  0
    5.3363    3.0018   -1.6145 H   0  0  0  0  0  0  0  0  0  0  0  0
    5.0103    4.7064   -1.9647 H   0  0  0  0  0  0  0  0  0  0  0  0
    2.0883    5.1169    0.6732 H   0  0  0  0  0  0  0  0  0  0  0  0
    2.8620    4.1704    1.9538 H   0  0  0  0  0  0  0  0  0  0  0  0
    3.4485    1.8373    1.5339 H   0  0  0  0  0  0  0  0  0  0  0  0
    3.9740    1.4882   -0.1203 H   0  0  0  0  0  0  0  0  0  0  0  0
    3.0535    2.7883   -1.9713 H   0  0  0  0  0  0  0  0  0  0  0  0
    2.7295    4.4884   -1.5979 H   0  0  0  0  0  0  0  0  0  0  0  0
  1  2  1  0  0  0  0
  1  3  1  0  0  0  0
  1  4  1  0  0  0  0
  2  5  1  0  0  0  0
  3  6  1  0  0  0  0
  4  7  1  0  0  0  0
  5  8  1  0  0  0  0
  6  8  1  0  0  0  0
  7  8  1  0  0  0  0
  2  9  1  0  0  0  0
  2 10  1  0  0  0  0
  3 11  1  0  0  0  0
  3 12  1  0  0  0  0
  4 13  1  0  0  0  0
  4 14  1  0  0  0  0
  5 15  1  0  0  0  0
  5 16  1  0  0  0  0
  6 17  1  0  0  0  0
  6 18  1  0  0  0  0
  7 19  1  0  0  0  0
  7 20  1  0  0  0  0
M  END
>  <Alias name>
DABCO

>  <deltaH�(sub)>   kJ/mol
61.9

$$$$
Dimethylmalononitrile
  ChemBrain IXL

 13 12  0  0  0  0  0  0  0  0  1 V2000
    5.0921    3.5944    0.2995 C   0  0  0  0  0  0  0  0  0  0  0  0
    3.6292    3.4991   -0.1754 C   0  0  0  0  0  0  0  0  0  0  0  0
    3.2196    4.8245   -0.8464 C   0  0  0  0  0  0  0  0  0  0  0  0
    3.4923    2.3465   -1.1890 C   0  0  0  0  0  0  0  0  0  0  0  0
    3.3894    1.4803   -1.9507 N   0  0  0  0  0  0  0  0  0  0  0  0
    2.7129    3.2310    1.0342 C   0  0  0  0  0  0  0  0  0  0  0  0
    2.0243    3.0296    1.9431 N   0  0  0  0  0  0  0  0  0  0  0  0
    5.1883    4.4045    1.0119 H   0  0  0  0  0  0  0  0  0  0  0  0
    5.7361    3.7829   -0.5506 H   0  0  0  0  0  0  0  0  0  0  0  0
    5.3800    2.6629    0.7711 H   0  0  0  0  0  0  0  0  0  0  0  0
    3.3158    5.6346   -0.1340 H   0  0  0  0  0  0  0  0  0  0  0  0
    2.1915    4.7575   -1.1802 H   0  0  0  0  0  0  0  0  0  0  0  0
    3.8636    5.0129   -1.6964 H   0  0  0  0  0  0  0  0  0  0  0  0
  1  2  1  0  0  0  0
  2  3  1  0  0  0  0
  4  5  3  0  0  0  0
  6  7  3  0  0  0  0
  4  2  1  0  0  0  0
  6  2  1  0  0  0  0
  1  8  1  0  0  0  0
  1  9  1  0  0  0  0
  1 10  1  0  0  0  0
  3 11  1  0  0  0  0
  3 12  1  0  0  0  0
  3 13  1  0  0  0  0
M  END
>  <Alias name>
Dimethylmalononitrile

>  <deltaH�(sub)>   kJ/mol
62

$$$$
Methyl(1,1,2-trimethylpropyl)malononitrile
  ChemBrain IXL

 28 27  0  0  0  0  0  0  0  0  1 V2000
    7.3252    4.8091    0.0000 C   0  0  0  0  0  0  0  0  0  0  0  0
    5.8845    4.4643   -0.4282 C   0  0  0  0  0  0  0  0  0  0  0  0
    5.6486    2.9529   -0.2363 C   0  0  0  0  0  0  0  0  0  0  0  0
    8.4069    5.0681    0.3216 N   0  0  0  0  0  0  0  0  0  0  0  0
    5.4714    1.8179   -0.0921 N   0  0  0  0  0  0  0  0  0  0  0  0
    4.8775    5.2715    0.4627 C   0  0  0  0  0  0  0  0  0  0  0  0
    3.4523    4.6045    0.4495 C   0  0  0  0  0  0  0  0  0  0  0  0
    2.4706    5.4793    1.2599 C   0  0  0  0  0  0  0  0  0  0  0  0
    2.9224    4.4563   -0.9887 C   0  0  0  0  0  0  0  0  0  0  0  0
    5.3985    5.2861    1.9181 C   0  0  0  0  0  0  0  0  0  0  0  0
    4.7850    6.7266   -0.0525 C   0  0  0  0  0  0  0  0  0  0  0  0
    5.7130    4.8387   -1.9271 C   0  0  0  0  0  0  0  0  0  0  0  0
    3.5126    3.6247    0.9065 H   0  0  0  0  0  0  0  0  0  0  0  0
    1.4936    5.0122    1.2666 H   0  0  0  0  0  0  0  0  0  0  0  0
    2.8286    5.5788    2.2760 H   0  0  0  0  0  0  0  0  0  0  0  0
    2.3981    6.4585    0.8049 H   0  0  0  0  0  0  0  0  0  0  0  0
    1.8907    4.1286   -0.9581 H   0  0  0  0  0  0  0  0  0  0  0  0
    2.9825    5.4089   -1.4991 H   0  0  0  0  0  0  0  0  0  0  0  0
    3.5118    3.7219   -1.5154 H   0  0  0  0  0  0  0  0  0  0  0  0
    6.3770    5.7486    1.9473 H   0  0  0  0  0  0  0  0  0  0  0  0
    5.4683    4.2703    2.2868 H   0  0  0  0  0  0  0  0  0  0  0  0
    4.7162    5.8496    2.5407 H   0  0  0  0  0  0  0  0  0  0  0  0
    4.1274    7.2966    0.5906 H   0  0  0  0  0  0  0  0  0  0  0  0
    4.3940    6.7297   -1.0613 H   0  0  0  0  0  0  0  0  0  0  0  0
    5.7711    7.1744   -0.0463 H   0  0  0  0  0  0  0  0  0  0  0  0
    4.7156    4.6264   -2.2481 H   0  0  0  0  0  0  0  0  0  0  0  0
    5.9153    5.8939   -2.0594 H   0  0  0  0  0  0  0  0  0  0  0  0
    6.4111    4.2631   -2.5223 H   0  0  0  0  0  0  0  0  0  0  0  0
  1  2  1  0  0  0  0
  2  3  1  0  0  0  0
  1  4  3  0  0  0  0
  3  5  3  0  0  0  0
  6  7  1  0  0  0  0
  7  8  1  0  0  0  0
  7  9  1  0  0  0  0
  6 10  1  0  0  0  0
  6 11  1  0  0  0  0
  2  6  1  0  0  0  0
  2 12  1  0  0  0  0
  7 13  1  0  0  0  0
  8 14  1  0  0  0  0
  8 15  1  0  0  0  0
  8 16  1  0  0  0  0
  9 17  1  0  0  0  0
  9 18  1  0  0  0  0
  9 19  1  0  0  0  0
 10 20  1  0  0  0  0
 10 21  1  0  0  0  0
 10 22  1  0  0  0  0
 11 23  1  0  0  0  0
 11 24  1  0  0  0  0
 11 25  1  0  0  0  0
 12 26  1  0  0  0  0
 12 27  1  0  0  0  0
 12 28  1  0  0  0  0
M  END
>  <Alias name>
Methyl(1,1,2-trimethylpropyl)malononitrile

>  <deltaH�(sub)>   kJ/mol
62

$$$$
Nioxime
  ChemBrain IXL

 20 20  0  0  0  0  0  0  0  0  1 V2000
    3.6750    3.6439   -0.0311 C   0  0  0  0  0  0  0  0  0  0  0  0
    5.0872    4.0838    0.0224 C   0  0  0  0  0  0  0  0  0  0  0  0
    2.5885    4.6065    0.2579 C   0  0  0  0  0  0  0  0  0  0  0  0
    3.3956    2.4404   -0.3251 N   0  0  0  0  0  0  0  0  0  0  0  0
    5.4354    5.4921   -0.2706 C   0  0  0  0  0  0  0  0  0  0  0  0
    6.0003    3.2527    0.3199 N   0  0  0  0  0  0  0  0  0  0  0  0
    2.9696    5.9930   -0.2962 C   0  0  0  0  0  0  0  0  0  0  0  0
    4.4257    1.4972   -0.4777 O   0  0  0  0  0  0  0  0  0  0  0  0
    4.3340    6.4188    0.2796 C   0  0  0  0  0  0  0  0  0  0  0  0
    7.3384    3.6750    0.3919 O   0  0  0  0  0  0  0  0  0  0  0  0
    5.3357    1.8572   -0.3850 H   0  0  0  0  0  0  0  0  0  0  0  0
    7.9928    2.9577    0.5447 H   0  0  0  0  0  0  0  0  0  0  0  0
    1.6729    4.2691   -0.2120 H   0  0  0  0  0  0  0  0  0  0  0  0
    2.4411    4.6737    1.3287 H   0  0  0  0  0  0  0  0  0  0  0  0
    6.3802    5.7358    0.1994 H   0  0  0  0  0  0  0  0  0  0  0  0
    5.5195    5.6278   -1.3418 H   0  0  0  0  0  0  0  0  0  0  0  0
    3.0325    5.9453   -1.3763 H   0  0  0  0  0  0  0  0  0  0  0  0
    2.2155    6.7158   -0.0101 H   0  0  0  0  0  0  0  0  0  0  0  0
    4.5446    7.4411   -0.0094 H   0  0  0  0  0  0  0  0  0  0  0  0
    4.3082    6.3471    1.3599 H   0  0  0  0  0  0  0  0  0  0  0  0
  1  2  1  0  0  0  0
  1  3  1  0  0  0  0
  1  4  2  0  0  0  0
  2  5  1  0  0  0  0
  2  6  2  0  0  0  0
  3  7  1  0  0  0  0
  4  8  1  0  0  0  0
  5  9  1  0  0  0  0
  6 10  1  0  0  0  0
  7  9  1  0  0  0  0
  8 11  1  0  0  0  0
 10 12  1  0  0  0  0
  3 13  1  0  0  0  0
  3 14  1  0  0  0  0
  5 15  1  0  0  0  0
  5 16  1  0  0  0  0
  7 17  1  0  0  0  0
  7 18  1  0  0  0  0
  9 19  1  0  0  0  0
  9 20  1  0  0  0  0
M  END
>  <Alias name>
1,2-Cyclohexanedione dioxime

>  <deltaH�(sub)>   kJ/mol
62

$$$$
3,3,4,4-Tetramethyl-1,2-diazetine
  ChemBrain IXL

 20 20  0  0  0  0  0  0  0  0  1 V2000
    3.7097    1.9311   -0.0508 N   0  0  0  0  0  0  0  0  0  0  0  0
    3.1945    3.2168   -0.0058 C   0  0  0  0  0  0  0  0  0  0  0  0
    4.8200    3.6078    0.0112 C   0  0  0  0  0  0  0  0  0  0  0  0
    4.9484    2.2298   -0.0370 N   0  0  0  0  0  0  0  0  0  0  0  0
    2.4536    3.6047   -1.3015 C   0  0  0  0  0  0  0  0  0  0  0  0
    2.4488    3.5113    1.3117 C   0  0  0  0  0  0  0  0  0  0  0  0
    5.3066    4.2253    1.3380 C   0  0  0  0  0  0  0  0  0  0  0  0
    5.3118    4.3170   -1.2670 C   0  0  0  0  0  0  0  0  0  0  0  0
    1.4968    3.0985   -1.3352 H   0  0  0  0  0  0  0  0  0  0  0  0
    2.2959    4.6760   -1.3202 H   0  0  0  0  0  0  0  0  0  0  0  0
    3.0461    3.3121   -2.1584 H   0  0  0  0  0  0  0  0  0  0  0  0
    1.4920    3.0041    1.3056 H   0  0  0  0  0  0  0  0  0  0  0  0
    3.0383    3.1581    2.1477 H   0  0  0  0  0  0  0  0  0  0  0  0
    2.2909    4.5785    1.4063 H   0  0  0  0  0  0  0  0  0  0  0  0
    4.9451    5.2431    1.4165 H   0  0  0  0  0  0  0  0  0  0  0  0
    6.3894    4.2243    1.3605 H   0  0  0  0  0  0  0  0  0  0  0  0
    4.9287    3.6430    2.1681 H   0  0  0  0  0  0  0  0  0  0  0  0
    4.9504    5.3378   -1.2752 H   0  0  0  0  0  0  0  0  0  0  0  0
    4.9371    3.7944   -2.1375 H   0  0  0  0  0  0  0  0  0  0  0  0
    6.3946    4.3173   -1.2853 H   0  0  0  0  0  0  0  0  0  0  0  0
  1  2  1  0  0  0  0
  2  3  1  0  0  0  0
  1  4  2  0  0  0  0
  4  3  1  0  0  0  0
  2  5  1  0  0  0  0
  2  6  1  0  0  0  0
  3  7  1  0  0  0  0
  3  8  1  0  0  0  0
  5  9  1  0  0  0  0
  5 10  1  0  0  0  0
  5 11  1  0  0  0  0
  6 12  1  0  0  0  0
  6 13  1  0  0  0  0
  6 14  1  0  0  0  0
  7 15  1  0  0  0  0
  7 16  1  0  0  0  0
  7 17  1  0  0  0  0
  8 18  1  0  0  0  0
  8 19  1  0  0  0  0
  8 20  1  0  0  0  0
M  END
>  <Alias name>
3,3,4,4-Tetramethyl-1,2-diazetine

>  <deltaH�(sub)>   kJ/mol
62.3

$$$$
1,2,4-Trichlorobenzene
  ChemBrain IXL

 12 12  0  0  0  0  0  0  0  0  1 V2000
    3.5676    3.9604    0.0327 C   0  0  0  0  0  0  0  0  0  0  0  0
    3.5618    5.3553    0.0191 C   0  0  0  0  0  0  0  0  0  0  0  0
    4.7668    6.0576   -0.0094 C   0  0  0  0  0  0  0  0  0  0  0  0
    5.9776    5.3649   -0.0242 C   0  0  0  0  0  0  0  0  0  0  0  0
    5.9834    3.9700   -0.0106 C   0  0  0  0  0  0  0  0  0  0  0  0
    4.7784    3.2677    0.0179 C   0  0  0  0  0  0  0  0  0  0  0  0
    4.7858    1.4838    0.0353 Cl  0  0  0  0  0  0  0  0  0  0  0  0
    7.5319    3.0842   -0.0295 Cl  0  0  0  0  0  0  0  0  0  0  0  0
    4.7594    7.8415   -0.0269 Cl  0  0  0  0  0  0  0  0  0  0  0  0
    2.6321    3.4152    0.0548 H   0  0  0  0  0  0  0  0  0  0  0  0
    2.6218    5.8931    0.0307 H   0  0  0  0  0  0  0  0  0  0  0  0
    6.9131    5.9101   -0.0463 H   0  0  0  0  0  0  0  0  0  0  0  0
  1  2  4  0  0  0  0
  2  3  4  0  0  0  0
  3  4  4  0  0  0  0
  4  5  4  0  0  0  0
  5  6  4  0  0  0  0
  6  1  4  0  0  0  0
  6  7  1  0  0  0  0
  5  8  1  0  0  0  0
  3  9  1  0  0  0  0
  1 10  1  0  0  0  0
  2 11  1  0  0  0  0
  4 12  1  0  0  0  0
M  END
>  <Alias name>
1,2,4-Trichlorobenzene

>  <deltaH�(sub)>   kJ/mol
62.3

$$$$
4-Bromotoluene
  ChemBrain IXL

 15 15  0  0  0  0  0  0  0  0  1 V2000
    4.3314    2.4278   -0.8277 C   0  0  0  0  0  0  0  0  0  0  0  0
    3.2791    3.3185   -0.6144 C   0  0  0  0  0  0  0  0  0  0  0  0
    3.4993    4.5026    0.0894 C   0  0  0  0  0  0  0  0  0  0  0  0
    4.7718    4.7961    0.5800 C   0  0  0  0  0  0  0  0  0  0  0  0
    5.8241    3.9054    0.3668 C   0  0  0  0  0  0  0  0  0  0  0  0
    5.6039    2.7213   -0.3371 C   0  0  0  0  0  0  0  0  0  0  0  0
    2.3829    5.4475    0.3156 C   0  0  0  0  0  0  0  0  0  0  0  0
    7.0590    1.4898   -0.6320 Br  0  0  0  0  0  0  0  0  0  0  0  0
    4.1605    1.5085   -1.3740 H   0  0  0  0  0  0  0  0  0  0  0  0
    2.2913    3.0906   -0.9953 H   0  0  0  0  0  0  0  0  0  0  0  0
    4.9428    5.7154    1.1264 H   0  0  0  0  0  0  0  0  0  0  0  0
    6.8120    4.1332    0.7477 H   0  0  0  0  0  0  0  0  0  0  0  0
    1.4859    5.0661   -0.1564 H   0  0  0  0  0  0  0  0  0  0  0  0
    2.2124    5.5568    1.3795 H   0  0  0  0  0  0  0  0  0  0  0  0
    2.6335    6.4110   -0.1106 H   0  0  0  0  0  0  0  0  0  0  0  0
  1  2  4  0  0  0  0
  2  3  4  0  0  0  0
  3  4  4  0  0  0  0
  4  5  4  0  0  0  0
  5  6  4  0  0  0  0
  6  1  4  0  0  0  0
  3  7  1  0  0  0  0
  6  8  1  0  0  0  0
  1  9  1  0  0  0  0
  2 10  1  0  0  0  0
  4 11  1  0  0  0  0
  5 12  1  0  0  0  0
  7 13  1  0  0  0  0
  7 14  1  0  0  0  0
  7 15  1  0  0  0  0
M  END
>  <Alias name>
4-Bromotoluene

>  <deltaH�(sub)>   kJ/mol
62.4

$$$$
2,3,5,6-Tetrafluoroaniline
  ChemBrain IXL

 14 14  0  0  0  0  0  0  0  0  1 V2000
    5.5026    4.8222    0.0000 C   0  0  0  0  0  0  0  0  0  0  0  0
    4.3582    5.6199    0.0006 C   0  0  0  0  0  0  0  0  0  0  0  0
    3.0952    5.0275    0.0012 C   0  0  0  0  0  0  0  0  0  0  0  0
    2.9766    3.6376    0.0011 C   0  0  0  0  0  0  0  0  0  0  0  0
    4.1211    2.8399    0.0005 C   0  0  0  0  0  0  0  0  0  0  0  0
    5.3841    3.4323   -0.0001 C   0  0  0  0  0  0  0  0  0  0  0  0
    1.7453    3.0601    0.0015 F   0  0  0  0  0  0  0  0  0  0  0  0
    6.7340    5.3997   -0.0005 F   0  0  0  0  0  0  0  0  0  0  0  0
    4.4738    6.9749    0.0007 F   0  0  0  0  0  0  0  0  0  0  0  0
    4.0055    1.4849    0.0004 F   0  0  0  0  0  0  0  0  0  0  0  0
    6.5327    2.6318   -0.0007 N   0  0  0  0  0  0  0  0  0  0  0  0
    7.4462    3.0602   -0.0002 H   0  0  0  0  0  0  0  0  0  0  0  0
    6.4469    1.6264   -0.0016 H   0  0  0  0  0  0  0  0  0  0  0  0
    2.2067    5.6468    0.0017 H   0  0  0  0  0  0  0  0  0  0  0  0
  1  2  4  0  0  0  0
  2  3  4  0  0  0  0
  3  4  4  0  0  0  0
  4  5  4  0  0  0  0
  5  6  4  0  0  0  0
  6  1  4  0  0  0  0
  4  7  1  0  0  0  0
  1  8  1  0  0  0  0
  2  9  1  0  0  0  0
  5 10  1  0  0  0  0
  6 11  1  0  0  0  0
 11 12  1  0  0  0  0
 11 13  1  0  0  0  0
  3 14  1  0  0  0  0
M  END
>  <Alias name>
2,3,5,6-Tetrafluoroaniline

>  <deltaH�(sub)>   kJ/mol
62.5

$$$$
cis-Decalin
  ChemBrain IXL

 28 29  0  0  0  0  0  0  0  0  1 V2000
    2.5263    4.5020   -0.2915 C   0  0  0  0  0  0  0  0  0  0  0  0
    2.9762    3.5282    0.7780 C   0  0  0  0  0  0  0  0  0  0  0  0
    4.4139    3.0542    0.4777 C   0  0  0  0  0  0  0  0  0  0  0  0
    5.0794    3.9161   -0.6576 C   0  0  0  0  0  0  0  0  0  0  0  0
    4.8130    5.4867   -0.5213 C   0  0  0  0  0  0  0  0  0  0  0  0
    3.3529    5.7611   -0.1050 C   0  0  0  0  0  0  0  0  0  0  0  0
    5.7464    6.1522    0.4622 C   0  0  0  0  0  0  0  0  0  0  0  0
    7.1600    5.9470   -0.0101 C   0  0  0  0  0  0  0  0  0  0  0  0
    7.5139    4.4932    0.1765 C   0  0  0  0  0  0  0  0  0  0  0  0
    6.6274    3.5584   -0.7138 C   0  0  0  0  0  0  0  0  0  0  0  0
    1.4776    4.7331   -0.1524 H   0  0  0  0  0  0  0  0  0  0  0  0
    2.6857    4.0848   -1.2779 H   0  0  0  0  0  0  0  0  0  0  0  0
    2.9670    4.0433    1.7307 H   0  0  0  0  0  0  0  0  0  0  0  0
    2.3105    2.6754    0.8248 H   0  0  0  0  0  0  0  0  0  0  0  0
    4.3781    2.0262    0.1395 H   0  0  0  0  0  0  0  0  0  0  0  0
    5.0046    3.1074    1.3839 H   0  0  0  0  0  0  0  0  0  0  0  0
    4.6400    3.6103   -1.5988 H   0  0  0  0  0  0  0  0  0  0  0  0
    4.9755    5.9299   -1.4959 H   0  0  0  0  0  0  0  0  0  0  0  0
    3.3276    6.0340    0.9430 H   0  0  0  0  0  0  0  0  0  0  0  0
    2.9501    6.5729   -0.6977 H   0  0  0  0  0  0  0  0  0  0  0  0
    5.6198    5.7175    1.4462 H   0  0  0  0  0  0  0  0  0  0  0  0
    5.5292    7.2124    0.5015 H   0  0  0  0  0  0  0  0  0  0  0  0
    7.2449    6.2196   -1.0549 H   0  0  0  0  0  0  0  0  0  0  0  0
    7.8299    6.5578    0.5821 H   0  0  0  0  0  0  0  0  0  0  0  0
    8.5553    4.3419   -0.0789 H   0  0  0  0  0  0  0  0  0  0  0  0
    7.3641    4.2313    1.2167 H   0  0  0  0  0  0  0  0  0  0  0  0
    6.9617    3.6037   -1.7428 H   0  0  0  0  0  0  0  0  0  0  0  0
    6.7553    2.5456   -0.3523 H   0  0  0  0  0  0  0  0  0  0  0  0
  1  2  1  0  0  0  0
  2  3  1  0  0  0  0
  3  4  1  0  0  0  0
  4  5  1  0  0  0  0
  5  6  1  0  0  0  0
  6  1  1  0  0  0  0
  5  7  1  0  0  0  0
  7  8  1  0  0  0  0
  8  9  1  0  0  0  0
  9 10  1  0  0  0  0
 10  4  1  0  0  0  0
  1 11  1  0  0  0  0
  1 12  1  0  0  0  0
  2 13  1  0  0  0  0
  2 14  1  0  0  0  0
  3 15  1  0  0  0  0
  3 16  1  0  0  0  0
  4 17  1  0  0  0  0
  5 18  1  0  0  0  0
  6 19  1  0  0  0  0
  6 20  1  0  0  0  0
  7 21  1  0  0  0  0
  7 22  1  0  0  0  0
  8 23  1  0  0  0  0
  8 24  1  0  0  0  0
  9 25  1  0  0  0  0
  9 26  1  0  0  0  0
 10 27  1  0  0  0  0
 10 28  1  0  0  0  0
M  END
>  <Alias name>
cis-Decalin

>  <deltaH�(sub)>   kJ/mol
62.5

$$$$
2,5-Dihydrothiophene-1,1-dioxide
  ChemBrain IXL

 13 13  0  0  0  0  0  0  0  0  1 V2000
    3.5441    2.5315    0.0533 C   0  0  0  0  0  0  0  0  0  0  0  0
    4.7219    2.6917   -0.5180 C   0  0  0  0  0  0  0  0  0  0  0  0
    2.9134    3.7452    0.5431 C   0  0  0  0  0  0  0  0  0  0  0  0
    5.2134    4.0576   -0.5724 C   0  0  0  0  0  0  0  0  0  0  0  0
    4.1043    4.8549    0.3367 S   0  0  0  0  0  0  0  0  0  0  0  0
    4.6677    5.2036    1.5960 O   0  0  0  0  0  0  0  0  0  0  0  0
    3.6203    5.9981   -0.3410 O   0  0  0  0  0  0  0  0  0  0  0  0
    3.0777    1.5430    0.1550 H   0  0  0  0  0  0  0  0  0  0  0  0
    5.2923    1.8438   -0.9193 H   0  0  0  0  0  0  0  0  0  0  0  0
    2.0503    3.9855   -0.0699 H   0  0  0  0  0  0  0  0  0  0  0  0
    2.6382    3.6407    1.5779 H   0  0  0  0  0  0  0  0  0  0  0  0
    6.2006    4.1245   -0.1498 H   0  0  0  0  0  0  0  0  0  0  0  0
    5.2008    4.4134   -1.5979 H   0  0  0  0  0  0  0  0  0  0  0  0
  1  2  2  0  0  0  0
  1  3  1  0  0  0  0
  2  4  1  0  0  0  0
  3  5  1  0  0  0  0
  5  4  1  0  0  0  0
  5  6  2  0  0  0  0
  5  7  2  0  0  0  0
  1  8  1  0  0  0  0
  2  9  1  0  0  0  0
  3 10  1  0  0  0  0
  3 11  1  0  0  0  0
  4 12  1  0  0  0  0
  4 13  1  0  0  0  0
M  END
>  <Alias name>
3-Sulfolene

>  <deltaH�(sub)>   kJ/mol
62.8

$$$$
2-Adamantanone
  ChemBrain IXL

 25 27  0  0  0  0  0  0  0  0  1 V2000
    3.4114    2.5516    0.1109 C   0  0  0  0  0  0  0  0  0  0  0  0
    2.9165    3.7850    0.6793 C   0  0  0  0  0  0  0  0  0  0  0  0
    4.6511    2.5943   -0.6310 C   0  0  0  0  0  0  0  0  0  0  0  0
    2.8005    1.5049    0.2534 O   0  0  0  0  0  0  0  0  0  0  0  0
    2.7030    4.7911   -0.4609 C   0  0  0  0  0  0  0  0  0  0  0  0
    3.9783    4.3331    1.6436 C   0  0  0  0  0  0  0  0  0  0  0  0
    4.4796    3.5716   -1.8029 C   0  0  0  0  0  0  0  0  0  0  0  0
    5.7549    3.1135    0.3016 C   0  0  0  0  0  0  0  0  0  0  0  0
    4.0341    4.9506   -1.2448 C   0  0  0  0  0  0  0  0  0  0  0  0
    5.3197    4.4889    0.8766 C   0  0  0  0  0  0  0  0  0  0  0  0
    5.1245    5.4865   -0.2884 C   0  0  0  0  0  0  0  0  0  0  0  0
    1.9857    3.6093    1.2051 H   0  0  0  0  0  0  0  0  0  0  0  0
    4.9029    1.6067   -0.9985 H   0  0  0  0  0  0  0  0  0  0  0  0
    1.9307    4.4253   -1.1273 H   0  0  0  0  0  0  0  0  0  0  0  0
    2.4056    5.7475   -0.0506 H   0  0  0  0  0  0  0  0  0  0  0  0
    3.6621    5.2962    2.0229 H   0  0  0  0  0  0  0  0  0  0  0  0
    4.1097    3.6428    2.4685 H   0  0  0  0  0  0  0  0  0  0  0  0
    5.4202    3.6781   -2.3278 H   0  0  0  0  0  0  0  0  0  0  0  0
    3.7248    3.1938   -2.4825 H   0  0  0  0  0  0  0  0  0  0  0  0
    5.9038    2.4112    1.1133 H   0  0  0  0  0  0  0  0  0  0  0  0
    6.6767    3.2268   -0.2542 H   0  0  0  0  0  0  0  0  0  0  0  0
    3.8933    5.6454   -2.0627 H   0  0  0  0  0  0  0  0  0  0  0  0
    6.0822    4.8593    1.5496 H   0  0  0  0  0  0  0  0  0  0  0  0
    4.8184    6.4470    0.1061 H   0  0  0  0  0  0  0  0  0  0  0  0
    6.0559    5.5975   -0.8287 H   0  0  0  0  0  0  0  0  0  0  0  0
  1  2  1  0  0  0  0
  1  3  1  0  0  0  0
  1  4  2  0  0  0  0
  2  5  1  0  0  0  0
  2  6  1  0  0  0  0
  3  7  1  0  0  0  0
  3  8  1  0  0  0  0
  5  9  1  0  0  0  0
  6 10  1  0  0  0  0
  7  9  1  0  0  0  0
  8 10  1  0  0  0  0
  9 11  1  0  0  0  0
 10 11  1  0  0  0  0
  2 12  1  0  0  0  0
  3 13  1  0  0  0  0
  5 14  1  0  0  0  0
  5 15  1  0  0  0  0
  6 16  1  0  0  0  0
  6 17  1  0  0  0  0
  7 18  1  0  0  0  0
  7 19  1  0  0  0  0
  8 20  1  0  0  0  0
  8 21  1  0  0  0  0
  9 22  1  0  0  0  0
 10 23  1  0  0  0  0
 11 24  1  0  0  0  0
 11 25  1  0  0  0  0
M  END
>  <Alias name>
2-Adamantanone

>  <deltaH�(sub)>   kJ/mol
63

$$$$
Tri-t-butylmethanol
  ChemBrain IXL

 42 41  0  0  0  0  0  0  0  0  1 V2000
    7.5300    4.1798    0.6062 C   0  0  0  0  0  0  0  0  0  0  0  0
    6.2807    3.5144   -0.0434 C   0  0  0  0  0  0  0  0  0  0  0  0
    6.2774    2.0342    0.3863 C   0  0  0  0  0  0  0  0  0  0  0  0
    4.9176    4.2642    0.4737 C   0  0  0  0  0  0  0  0  0  0  0  0
    6.0831    6.4743   -0.2861 C   0  0  0  0  0  0  0  0  0  0  0  0
    4.7364    5.7256   -0.2412 C   0  0  0  0  0  0  0  0  0  0  0  0
    3.7514    6.5982    0.5901 C   0  0  0  0  0  0  0  0  0  0  0  0
    4.1946    5.5915   -1.6925 C   0  0  0  0  0  0  0  0  0  0  0  0
    3.5794    2.1780    1.2959 C   0  0  0  0  0  0  0  0  0  0  0  0
    3.5991    3.3227    0.2413 C   0  0  0  0  0  0  0  0  0  0  0  0
    3.5812    2.7004   -1.1836 C   0  0  0  0  0  0  0  0  0  0  0  0
    2.3096    4.1442    0.4357 C   0  0  0  0  0  0  0  0  0  0  0  0
    6.4189    3.5814   -1.5907 C   0  0  0  0  0  0  0  0  0  0  0  0
    5.0521    4.4906    1.9223 O   0  0  0  0  0  0  0  0  0  0  0  0
    5.8004    5.0701    2.1857 H   0  0  0  0  0  0  0  0  0  0  0  0
    7.6233    5.1881    0.2824 H   0  0  0  0  0  0  0  0  0  0  0  0
    8.4172    3.6303    0.3168 H   0  0  0  0  0  0  0  0  0  0  0  0
    7.4307    4.1554    1.6837 H   0  0  0  0  0  0  0  0  0  0  0  0
    7.2315    1.5880    0.1345 H   0  0  0  0  0  0  0  0  0  0  0  0
    6.1231    1.9689    1.4563 H   0  0  0  0  0  0  0  0  0  0  0  0
    5.4972    1.5070   -0.1259 H   0  0  0  0  0  0  0  0  0  0  0  0
    5.9209    7.4772   -0.6612 H   0  0  0  0  0  0  0  0  0  0  0  0
    6.7643    5.9620   -0.9363 H   0  0  0  0  0  0  0  0  0  0  0  0
    6.4997    6.5288    0.7120 H   0  0  0  0  0  0  0  0  0  0  0  0
    2.7766    6.1738    0.5742 H   0  0  0  0  0  0  0  0  0  0  0  0
    4.1012    6.6586    1.6132 H   0  0  0  0  0  0  0  0  0  0  0  0
    3.7121    7.5939    0.1660 H   0  0  0  0  0  0  0  0  0  0  0  0
    4.8503    4.9697   -2.2716 H   0  0  0  0  0  0  0  0  0  0  0  0
    3.2137    5.1581   -1.6764 H   0  0  0  0  0  0  0  0  0  0  0  0
    4.1416    6.5738   -2.1452 H   0  0  0  0  0  0  0  0  0  0  0  0
    4.4023    1.5216    1.1456 H   0  0  0  0  0  0  0  0  0  0  0  0
    3.6357    2.6045    2.2897 H   0  0  0  0  0  0  0  0  0  0  0  0
    2.6570    1.6190    1.1981 H   0  0  0  0  0  0  0  0  0  0  0  0
    4.4229    2.0474   -1.3064 H   0  0  0  0  0  0  0  0  0  0  0  0
    3.6215    3.4776   -1.9225 H   0  0  0  0  0  0  0  0  0  0  0  0
    2.6687    2.1318   -1.3126 H   0  0  0  0  0  0  0  0  0  0  0  0
    1.4545    3.4812    0.3912 H   0  0  0  0  0  0  0  0  0  0  0  0
    2.3341    4.6321    1.4023 H   0  0  0  0  0  0  0  0  0  0  0  0
    2.2246    4.8793   -0.3399 H   0  0  0  0  0  0  0  0  0  0  0  0
    7.2996    3.0292   -1.8940 H   0  0  0  0  0  0  0  0  0  0  0  0
    5.5530    3.1490   -2.0542 H   0  0  0  0  0  0  0  0  0  0  0  0
    6.5187    4.6025   -1.9035 H   0  0  0  0  0  0  0  0  0  0  0  0
  1  2  1  0  0  0  0
  2  3  1  0  0  0  0
  2  4  1  0  0  0  0
  5  6  1  0  0  0  0
  6  7  1  0  0  0  0
  6  8  1  0  0  0  0
  9 10  1  0  0  0  0
 10 11  1  0  0  0  0
 10 12  1  0  0  0  0
  2 13  1  0  0  0  0
 10  4  1  0  0  0  0
  6  4  1  0  0  0  0
  4 14  1  0  0  0  0
 14 15  1  0  0  0  0
  1 16  1  0  0  0  0
  1 17  1  0  0  0  0
  1 18  1  0  0  0  0
  3 19  1  0  0  0  0
  3 20  1  0  0  0  0
  3 21  1  0  0  0  0
  5 22  1  0  0  0  0
  5 23  1  0  0  0  0
  5 24  1  0  0  0  0
  7 25  1  0  0  0  0
  7 26  1  0  0  0  0
  7 27  1  0  0  0  0
  8 28  1  0  0  0  0
  8 29  1  0  0  0  0
  8 30  1  0  0  0  0
  9 31  1  0  0  0  0
  9 32  1  0  0  0  0
  9 33  1  0  0  0  0
 11 34  1  0  0  0  0
 11 35  1  0  0  0  0
 11 36  1  0  0  0  0
 12 37  1  0  0  0  0
 12 38  1  0  0  0  0
 12 39  1  0  0  0  0
 13 40  1  0  0  0  0
 13 41  1  0  0  0  0
 13 42  1  0  0  0  0
M  END
>  <Alias name>
Tri-t-butylmethanol

>  <deltaH�(sub)>   kJ/mol
63.2

$$$$
2-Bromoadamantane
  ChemBrain IXL

 26 28  0  0  0  0  0  0  0  0  1 V2000
    4.1450    4.0373    1.7226 C   0  0  0  0  0  0  0  0  0  0  0  0
    5.3822    3.6355    0.8933 C   0  0  0  0  0  0  0  0  0  0  0  0
    5.6753    4.7283   -0.1555 C   0  0  0  0  0  0  0  0  0  0  0  0
    4.4582    4.8836   -1.0905 C   0  0  0  0  0  0  0  0  0  0  0  0
    3.2202    5.2859   -0.2608 C   0  0  0  0  0  0  0  0  0  0  0  0
    2.9262    4.1927    0.7873 C   0  0  0  0  0  0  0  0  0  0  0  0
    2.6508    2.8545    0.0681 C   0  0  0  0  0  0  0  0  0  0  0  0
    5.1095    2.2962    0.1779 C   0  0  0  0  0  0  0  0  0  0  0  0
    4.1854    3.5435   -1.8065 C   0  0  0  0  0  0  0  0  0  0  0  0
    3.8912    2.4508   -0.7580 C   0  0  0  0  0  0  0  0  0  0  0  0
    2.2662    1.4839    1.3729 Br  0  0  0  0  0  0  0  0  0  0  0  0
    3.9399    3.2712    2.4595 H   0  0  0  0  0  0  0  0  0  0  0  0
    4.3369    4.9777    2.2241 H   0  0  0  0  0  0  0  0  0  0  0  0
    6.2366    3.5266    1.5495 H   0  0  0  0  0  0  0  0  0  0  0  0
    5.8670    5.6684    0.3467 H   0  0  0  0  0  0  0  0  0  0  0  0
    6.5440    4.4463   -0.7374 H   0  0  0  0  0  0  0  0  0  0  0  0
    4.6641    5.6506   -1.8265 H   0  0  0  0  0  0  0  0  0  0  0  0
    2.3659    5.3958   -0.9171 H   0  0  0  0  0  0  0  0  0  0  0  0
    3.4125    6.2256    0.2419 H   0  0  0  0  0  0  0  0  0  0  0  0
    2.0580    4.4751    1.3695 H   0  0  0  0  0  0  0  0  0  0  0  0
    1.8007    2.9699   -0.5928 H   0  0  0  0  0  0  0  0  0  0  0  0
    4.9051    1.5289    0.9138 H   0  0  0  0  0  0  0  0  0  0  0  0
    5.9781    2.0150   -0.4043 H   0  0  0  0  0  0  0  0  0  0  0  0
    5.0545    3.2614   -2.3878 H   0  0  0  0  0  0  0  0  0  0  0  0
    3.3316    3.6526   -2.4636 H   0  0  0  0  0  0  0  0  0  0  0  0
    3.7001    1.5108   -1.2603 H   0  0  0  0  0  0  0  0  0  0  0  0
  1  2  1  0  0  0  0
  2  3  1  0  0  0  0
  3  4  1  0  0  0  0
  4  5  1  0  0  0  0
  5  6  1  0  0  0  0
  6  1  1  0  0  0  0
  6  7  1  0  0  0  0
  2  8  1  0  0  0  0
  4  9  1  0  0  0  0
  7 10  1  0  0  0  0
 10  9  1  0  0  0  0
 10  8  1  0  0  0  0
  7 11  1  0  0  0  0
  1 12  1  0  0  0  0
  1 13  1  0  0  0  0
  2 14  1  0  0  0  0
  3 15  1  0  0  0  0
  3 16  1  0  0  0  0
  4 17  1  0  0  0  0
  5 18  1  0  0  0  0
  5 19  1  0  0  0  0
  6 20  1  0  0  0  0
  7 21  1  0  0  0  0
  8 22  1  0  0  0  0
  8 23  1  0  0  0  0
  9 24  1  0  0  0  0
  9 25  1  0  0  0  0
 10 26  1  0  0  0  0
M  END
>  <Alias name>
2-Bromoadamantane

>  <deltaH�(sub)>   kJ/mol
63.6

$$$$
Bicyclo(3,3,3)undecane
  ChemBrain IXL

 31 32  0  0  0  0  0  0  0  0  1 V2000
    5.1333    2.9672   -1.3056 C   0  0  0  0  0  0  0  0  0  0  0  0
    3.7192    3.5909   -1.5274 C   0  0  0  0  0  0  0  0  0  0  0  0
    3.0802    4.1359   -0.2243 C   0  0  0  0  0  0  0  0  0  0  0  0
    3.5148    5.5841    0.1184 C   0  0  0  0  0  0  0  0  0  0  0  0
    4.8579    5.6524    0.9116 C   0  0  0  0  0  0  0  0  0  0  0  0
    6.0732    5.9601   -0.0191 C   0  0  0  0  0  0  0  0  0  0  0  0
    5.8760    5.4515   -1.4703 C   0  0  0  0  0  0  0  0  0  0  0  0
    6.2776    3.9668   -1.6650 C   0  0  0  0  0  0  0  0  0  0  0  0
    5.2967    2.3819    0.1327 C   0  0  0  0  0  0  0  0  0  0  0  0
    5.0922    4.3751    1.7785 C   0  0  0  0  0  0  0  0  0  0  0  0
    6.0307    3.3420    1.1037 C   0  0  0  0  0  0  0  0  0  0  0  0
    5.2187    2.1348   -1.9929 H   0  0  0  0  0  0  0  0  0  0  0  0
    3.0731    2.8053   -1.8990 H   0  0  0  0  0  0  0  0  0  0  0  0
    3.7701    4.3702   -2.2722 H   0  0  0  0  0  0  0  0  0  0  0  0
    2.0068    4.1433   -0.3666 H   0  0  0  0  0  0  0  0  0  0  0  0
    3.3064    3.4849    0.5922 H   0  0  0  0  0  0  0  0  0  0  0  0
    3.5849    6.1753   -0.7817 H   0  0  0  0  0  0  0  0  0  0  0  0
    2.7443    6.0112    0.7481 H   0  0  0  0  0  0  0  0  0  0  0  0
    4.7725    6.4848    1.5989 H   0  0  0  0  0  0  0  0  0  0  0  0
    6.1807    7.0365   -0.0668 H   0  0  0  0  0  0  0  0  0  0  0  0
    6.9768    5.5463    0.4015 H   0  0  0  0  0  0  0  0  0  0  0  0
    6.5115    6.0476   -2.1133 H   0  0  0  0  0  0  0  0  0  0  0  0
    4.8614    5.5969   -1.7725 H   0  0  0  0  0  0  0  0  0  0  0  0
    7.1619    3.7411   -1.0891 H   0  0  0  0  0  0  0  0  0  0  0  0
    6.5095    3.8307   -2.7139 H   0  0  0  0  0  0  0  0  0  0  0  0
    5.8975    1.4847    0.0512 H   0  0  0  0  0  0  0  0  0  0  0  0
    4.3326    2.1104    0.5344 H   0  0  0  0  0  0  0  0  0  0  0  0
    4.1474    3.9155    2.0250 H   0  0  0  0  0  0  0  0  0  0  0  0
    5.5687    4.6905    2.6983 H   0  0  0  0  0  0  0  0  0  0  0  0
    6.4686    2.7385    1.8889 H   0  0  0  0  0  0  0  0  0  0  0  0
    6.8191    3.8476    0.5892 H   0  0  0  0  0  0  0  0  0  0  0  0
  1  2  1  0  0  0  0
  2  3  1  0  0  0  0
  3  4  1  0  0  0  0
  4  5  1  0  0  0  0
  5  6  1  0  0  0  0
  6  7  1  0  0  0  0
  7  8  1  0  0  0  0
  8  1  1  0  0  0  0
  1  9  1  0  0  0  0
  5 10  1  0  0  0  0
  9 11  1  0  0  0  0
 11 10  1  0  0  0  0
  1 12  1  0  0  0  0
  2 13  1  0  0  0  0
  2 14  1  0  0  0  0
  3 15  1  0  0  0  0
  3 16  1  0  0  0  0
  4 17  1  0  0  0  0
  4 18  1  0  0  0  0
  5 19  1  0  0  0  0
  6 20  1  0  0  0  0
  6 21  1  0  0  0  0
  7 22  1  0  0  0  0
  7 23  1  0  0  0  0
  8 24  1  0  0  0  0
  8 25  1  0  0  0  0
  9 26  1  0  0  0  0
  9 27  1  0  0  0  0
 10 28  1  0  0  0  0
 10 29  1  0  0  0  0
 11 30  1  0  0  0  0
 11 31  1  0  0  0  0
M  END
>  <Alias name>
Bicyclo[3.3.3]undecane

>  <deltaH�(sub)>   kJ/mol
63.6

$$$$
1,4-Dihydronaphthalene
  ChemBrain IXL

 20 21  0  0  0  0  0  0  0  0  1 V2000
    2.4302    3.8820   -0.4734 C   0  0  0  0  0  0  0  0  0  0  0  0
    2.4770    5.2743   -0.4149 C   0  0  0  0  0  0  0  0  0  0  0  0
    3.6977    5.9269   -0.2378 C   0  0  0  0  0  0  0  0  0  0  0  0
    4.8835    5.1936   -0.1177 C   0  0  0  0  0  0  0  0  0  0  0  0
    4.8356    3.7754   -0.1771 C   0  0  0  0  0  0  0  0  0  0  0  0
    3.6037    3.1364   -0.3552 C   0  0  0  0  0  0  0  0  0  0  0  0
    6.0687    2.9161   -0.0552 C   0  0  0  0  0  0  0  0  0  0  0  0
    7.3652    3.7061    0.1369 C   0  0  0  0  0  0  0  0  0  0  0  0
    7.4111    5.0653    0.1936 C   0  0  0  0  0  0  0  0  0  0  0  0
    6.1715    5.9543    0.0716 C   0  0  0  0  0  0  0  0  0  0  0  0
    1.4816    3.3787   -0.6110 H   0  0  0  0  0  0  0  0  0  0  0  0
    1.5644    5.8500   -0.5069 H   0  0  0  0  0  0  0  0  0  0  0  0
    3.7267    7.0079   -0.1933 H   0  0  0  0  0  0  0  0  0  0  0  0
    3.5599    2.0561   -0.4015 H   0  0  0  0  0  0  0  0  0  0  0  0
    6.1585    2.3202   -0.9515 H   0  0  0  0  0  0  0  0  0  0  0  0
    5.9406    2.2548    0.7893 H   0  0  0  0  0  0  0  0  0  0  0  0
    8.2894    3.1646    0.2324 H   0  0  0  0  0  0  0  0  0  0  0  0
    8.3693    5.5332    0.3313 H   0  0  0  0  0  0  0  0  0  0  0  0
    6.0863    6.5506    0.9681 H   0  0  0  0  0  0  0  0  0  0  0  0
    6.3039    6.6150   -0.7728 H   0  0  0  0  0  0  0  0  0  0  0  0
  1  2  4  0  0  0  0
  2  3  4  0  0  0  0
  3  4  4  0  0  0  0
  4  5  4  0  0  0  0
  5  6  4  0  0  0  0
  6  1  4  0  0  0  0
  5  7  1  0  0  0  0
  7  8  1  0  0  0  0
  8  9  2  0  0  0  0
  9 10  1  0  0  0  0
 10  4  1  0  0  0  0
  1 11  1  0  0  0  0
  2 12  1  0  0  0  0
  3 13  1  0  0  0  0
  6 14  1  0  0  0  0
  7 15  1  0  0  0  0
  7 16  1  0  0  0  0
  8 17  1  0  0  0  0
  9 18  1  0  0  0  0
 10 19  1  0  0  0  0
 10 20  1  0  0  0  0
M  END
>  <Alias name>
1,4-Dihydronaphthalene

>  <deltaH�(sub)>   kJ/mol
63.6

$$$$
Pentafluoroaniline
  ChemBrain IXL

 14 14  0  0  0  0  0  0  0  0  1 V2000
    5.7527    3.1112    0.0000 C   0  0  0  0  0  0  0  0  0  0  0  0
    4.3720    2.9119   -0.0005 C   0  0  0  0  0  0  0  0  0  0  0  0
    3.5091    4.0080   -0.0009 C   0  0  0  0  0  0  0  0  0  0  0  0
    4.0269    5.3033   -0.0009 C   0  0  0  0  0  0  0  0  0  0  0  0
    5.4076    5.5026   -0.0004 C   0  0  0  0  0  0  0  0  0  0  0  0
    6.2705    4.4065    0.0000 C   0  0  0  0  0  0  0  0  0  0  0  0
    3.1856    6.3719   -0.0014 F   0  0  0  0  0  0  0  0  0  0  0  0
    6.5940    2.0426    0.0004 F   0  0  0  0  0  0  0  0  0  0  0  0
    3.8672    1.6490   -0.0005 F   0  0  0  0  0  0  0  0  0  0  0  0
    5.9124    6.7654   -0.0004 F   0  0  0  0  0  0  0  0  0  0  0  0
    2.1235    3.8080   -0.0014 N   0  0  0  0  0  0  0  0  0  0  0  0
    7.6165    4.6008    0.0005 F   0  0  0  0  0  0  0  0  0  0  0  0
    1.4993    4.6008    0.0002 H   0  0  0  0  0  0  0  0  0  0  0  0
    1.7490    2.8711   -0.0033 H   0  0  0  0  0  0  0  0  0  0  0  0
  1  2  4  0  0  0  0
  2  3  4  0  0  0  0
  3  4  4  0  0  0  0
  4  5  4  0  0  0  0
  5  6  4  0  0  0  0
  6  1  4  0  0  0  0
  4  7  1  0  0  0  0
  1  8  1  0  0  0  0
  2  9  1  0  0  0  0
  5 10  1  0  0  0  0
  3 11  1  0  0  0  0
  6 12  1  0  0  0  0
 11 13  1  0  0  0  0
 11 14  1  0  0  0  0
M  END
>  <Alias name>
Pentafluoroaniline

>  <deltaH�(sub)>   kJ/mol
63.7

$$$$
1,2-Diiodoethane
  ChemBrain IXL

  8  7  0  0  0  0  0  0  0  0  1 V2000
    3.4579    3.1020    0.2543 C   0  0  0  0  0  0  0  0  0  0  0  0
    4.4421    4.1650   -0.2712 C   0  0  0  0  0  0  0  0  0  0  0  0
    1.5160    3.9417    0.3883 I   0  0  0  0  0  0  0  0  0  0  0  0
    6.3840    3.3253   -0.4053 I   0  0  0  0  0  0  0  0  0  0  0  0
    3.7757    2.7691    1.2346 H   0  0  0  0  0  0  0  0  0  0  0  0
    3.4405    2.2589   -0.4253 H   0  0  0  0  0  0  0  0  0  0  0  0
    4.1243    4.4979   -1.2516 H   0  0  0  0  0  0  0  0  0  0  0  0
    4.4595    5.0081    0.4083 H   0  0  0  0  0  0  0  0  0  0  0  0
  1  2  1  0  0  0  0
  1  3  1  0  0  0  0
  2  4  1  0  0  0  0
  1  5  1  0  0  0  0
  1  6  1  0  0  0  0
  2  7  1  0  0  0  0
  2  8  1  0  0  0  0
M  END
>  <Alias name>
1,2-Diiodoethane

>  <deltaH�(sub)>   kJ/mol
64

$$$$
3-Methylsulfolene
  ChemBrain IXL

 16 16  0  0  0  0  0  0  0  0  1 V2000
    5.8041    4.7830    0.3224 S   0  0  0  0  0  0  0  0  0  0  0  0
    4.2753    5.2361   -0.1446 C   0  0  0  0  0  0  0  0  0  0  0  0
    5.8473    3.1662   -0.0163 C   0  0  0  0  0  0  0  0  0  0  0  0
    5.9727    4.9936    1.7170 O   0  0  0  0  0  0  0  0  0  0  0  0
    6.7943    5.4841   -0.4227 O   0  0  0  0  0  0  0  0  0  0  0  0
    3.6447    3.9356   -0.4310 C   0  0  0  0  0  0  0  0  0  0  0  0
    4.4521    2.8875   -0.3726 C   0  0  0  0  0  0  0  0  0  0  0  0
    2.1631    3.7868   -0.7717 C   0  0  0  0  0  0  0  0  0  0  0  0
    4.3083    5.8351   -1.0437 H   0  0  0  0  0  0  0  0  0  0  0  0
    3.7515    5.7520    0.6492 H   0  0  0  0  0  0  0  0  0  0  0  0
    6.1455    2.5842    0.8463 H   0  0  0  0  0  0  0  0  0  0  0  0
    6.4879    2.9641   -0.8625 H   0  0  0  0  0  0  0  0  0  0  0  0
    4.0899    1.8715   -0.5749 H   0  0  0  0  0  0  0  0  0  0  0  0
    1.9015    2.7295   -0.8165 H   0  0  0  0  0  0  0  0  0  0  0  0
    1.5592    4.2727   -0.0100 H   0  0  0  0  0  0  0  0  0  0  0  0
    1.9624    4.2430   -1.7335 H   0  0  0  0  0  0  0  0  0  0  0  0
  1  2  1  0  0  0  0
  1  3  1  0  0  0  0
  1  4  2  0  0  0  0
  1  5  2  0  0  0  0
  2  6  1  0  0  0  0
  3  7  1  0  0  0  0
  7  6  2  0  0  0  0
  6  8  1  0  0  0  0
  2  9  1  0  0  0  0
  2 10  1  0  0  0  0
  3 11  1  0  0  0  0
  3 12  1  0  0  0  0
  7 13  1  0  0  0  0
  8 14  1  0  0  0  0
  8 15  1  0  0  0  0
  8 16  1  0  0  0  0
M  END
>  <Alias name>
2,5-Dihydro-3-methylthiophene 1,1-dioxide

>  <deltaH�(sub)>   kJ/mol
64

$$$$
Bicyclopentyl
  ChemBrain IXL

 28 29  0  0  0  0  0  0  0  0  1 V2000
    5.7670    4.2662    0.7927 C   0  0  0  0  0  0  0  0  0  0  0  0
    4.3175    4.7754    0.5769 C   0  0  0  0  0  0  0  0  0  0  0  0
    6.4695    3.9543   -0.5251 C   0  0  0  0  0  0  0  0  0  0  0  0
    6.6436    5.3319    1.4466 C   0  0  0  0  0  0  0  0  0  0  0  0
    4.2775    6.0598   -0.2547 C   0  0  0  0  0  0  0  0  0  0  0  0
    3.4877    3.7815   -0.2228 C   0  0  0  0  0  0  0  0  0  0  0  0
    7.9542    3.9601   -0.1719 C   0  0  0  0  0  0  0  0  0  0  0  0
    8.1023    5.0111    0.9792 C   0  0  0  0  0  0  0  0  0  0  0  0
    2.8841    6.0478   -0.9648 C   0  0  0  0  0  0  0  0  0  0  0  0
    2.3148    4.6052   -0.7504 C   0  0  0  0  0  0  0  0  0  0  0  0
    5.7619    3.3770    1.4108 H   0  0  0  0  0  0  0  0  0  0  0  0
    3.8384    4.9533    1.5316 H   0  0  0  0  0  0  0  0  0  0  0  0
    6.2669    4.7381   -1.2387 H   0  0  0  0  0  0  0  0  0  0  0  0
    6.1624    2.9944   -0.9211 H   0  0  0  0  0  0  0  0  0  0  0  0
    6.5578    5.3233    2.5260 H   0  0  0  0  0  0  0  0  0  0  0  0
    6.3571    6.3005    1.0573 H   0  0  0  0  0  0  0  0  0  0  0  0
    4.4072    6.9442    0.3565 H   0  0  0  0  0  0  0  0  0  0  0  0
    5.0505    6.0108   -1.0056 H   0  0  0  0  0  0  0  0  0  0  0  0
    4.0727    3.4109   -1.0550 H   0  0  0  0  0  0  0  0  0  0  0  0
    3.1470    2.9604    0.3954 H   0  0  0  0  0  0  0  0  0  0  0  0
    8.2206    2.9827    0.2109 H   0  0  0  0  0  0  0  0  0  0  0  0
    8.5744    4.2088   -1.0240 H   0  0  0  0  0  0  0  0  0  0  0  0
    8.6838    4.5818    1.7855 H   0  0  0  0  0  0  0  0  0  0  0  0
    8.5725    5.9181    0.6200 H   0  0  0  0  0  0  0  0  0  0  0  0
    3.0154    6.2619   -2.0182 H   0  0  0  0  0  0  0  0  0  0  0  0
    2.2127    6.7695   -0.5166 H   0  0  0  0  0  0  0  0  0  0  0  0
    1.9085    4.1945   -1.6663 H   0  0  0  0  0  0  0  0  0  0  0  0
    1.5487    4.6418    0.0141 H   0  0  0  0  0  0  0  0  0  0  0  0
  1  2  1  0  0  0  0
  1  3  1  0  0  0  0
  1  4  1  0  0  0  0
  2  5  1  0  0  0  0
  2  6  1  0  0  0  0
  3  7  1  0  0  0  0
  4  8  1  0  0  0  0
  5  9  1  0  0  0  0
  6 10  1  0  0  0  0
  7  8  1  0  0  0  0
  9 10  1  0  0  0  0
  1 11  1  0  0  0  0
  2 12  1  0  0  0  0
  3 13  1  0  0  0  0
  3 14  1  0  0  0  0
  4 15  1  0  0  0  0
  4 16  1  0  0  0  0
  5 17  1  0  0  0  0
  5 18  1  0  0  0  0
  6 19  1  0  0  0  0
  6 20  1  0  0  0  0
  7 21  1  0  0  0  0
  7 22  1  0  0  0  0
  8 23  1  0  0  0  0
  8 24  1  0  0  0  0
  9 25  1  0  0  0  0
  9 26  1  0  0  0  0
 10 27  1  0  0  0  0
 10 28  1  0  0  0  0
M  END
>  <Alias name>
Bicyclopentyl

>  <deltaH�(sub)>   kJ/mol
64.1

$$$$
Butylcyclohexane
  ChemBrain IXL

 30 30  0  0  0  0  0  0  0  0  1 V2000
    8.4862    4.3446   -0.0406 C   0  0  0  0  0  0  0  0  0  0  0  0
    9.8238    4.9277   -0.5381 C   0  0  0  0  0  0  0  0  0  0  0  0
   10.1426    6.2195    0.2401 C   0  0  0  0  0  0  0  0  0  0  0  0
    9.0182    7.2487    0.0105 C   0  0  0  0  0  0  0  0  0  0  0  0
    7.6788    6.6680    0.5073 C   0  0  0  0  0  0  0  0  0  0  0  0
    7.3589    5.3723   -0.2696 C   0  0  0  0  0  0  0  0  0  0  0  0
    6.0211    4.7841    0.2295 C   0  0  0  0  0  0  0  0  0  0  0  0
    4.8832    5.7950   -0.0218 C   0  0  0  0  0  0  0  0  0  0  0  0
    3.5476    5.1941    0.4579 C   0  0  0  0  0  0  0  0  0  0  0  0
    2.4104    6.2033    0.2070 C   0  0  0  0  0  0  0  0  0  0  0  0
    8.2631    3.4366   -0.5869 H   0  0  0  0  0  0  0  0  0  0  0  0
    8.5612    4.1206    1.0164 H   0  0  0  0  0  0  0  0  0  0  0  0
   10.6143    4.2053   -0.3775 H   0  0  0  0  0  0  0  0  0  0  0  0
    9.7490    5.1520   -1.5950 H   0  0  0  0  0  0  0  0  0  0  0  0
   10.2166    5.9953    1.2971 H   0  0  0  0  0  0  0  0  0  0  0  0
   11.0827    6.6282   -0.1088 H   0  0  0  0  0  0  0  0  0  0  0  0
    9.2427    8.1562    0.5569 H   0  0  0  0  0  0  0  0  0  0  0  0
    8.9445    7.4728   -1.0465 H   0  0  0  0  0  0  0  0  0  0  0  0
    6.8909    7.3914    0.3438 H   0  0  0  0  0  0  0  0  0  0  0  0
    7.7516    6.4462    1.5648 H   0  0  0  0  0  0  0  0  0  0  0  0
    7.2832    5.5946   -1.3268 H   0  0  0  0  0  0  0  0  0  0  0  0
    5.8105    3.8660   -0.3048 H   0  0  0  0  0  0  0  0  0  0  0  0
    6.0914    4.5759    1.2899 H   0  0  0  0  0  0  0  0  0  0  0  0
    5.0835    6.7081    0.5235 H   0  0  0  0  0  0  0  0  0  0  0  0
    4.8212    6.0129   -1.0808 H   0  0  0  0  0  0  0  0  0  0  0  0
    3.3462    4.2805   -0.0877 H   0  0  0  0  0  0  0  0  0  0  0  0
    3.6095    4.9760    1.5168 H   0  0  0  0  0  0  0  0  0  0  0  0
    1.4720    5.7808    0.5441 H   0  0  0  0  0  0  0  0  0  0  0  0
    2.6117    7.1169    0.7526 H   0  0  0  0  0  0  0  0  0  0  0  0
    2.3484    6.4214   -0.8520 H   0  0  0  0  0  0  0  0  0  0  0  0
  1  2  1  0  0  0  0
  2  3  1  0  0  0  0
  3  4  1  0  0  0  0
  4  5  1  0  0  0  0
  5  6  1  0  0  0  0
  6  1  1  0  0  0  0
  6  7  1  0  0  0  0
  7  8  1  0  0  0  0
  8  9  1  0  0  0  0
  9 10  1  0  0  0  0
  1 11  1  0  0  0  0
  1 12  1  0  0  0  0
  2 13  1  0  0  0  0
  2 14  1  0  0  0  0
  3 15  1  0  0  0  0
  3 16  1  0  0  0  0
  4 17  1  0  0  0  0
  4 18  1  0  0  0  0
  5 19  1  0  0  0  0
  5 20  1  0  0  0  0
  6 21  1  0  0  0  0
  7 22  1  0  0  0  0
  7 23  1  0  0  0  0
  8 24  1  0  0  0  0
  8 25  1  0  0  0  0
  9 26  1  0  0  0  0
  9 27  1  0  0  0  0
 10 28  1  0  0  0  0
 10 29  1  0  0  0  0
 10 30  1  0  0  0  0
M  END
>  <Alias name>
Butylcyclohexane

>  <deltaH�(sub)>   kJ/mol
64.2

$$$$
trans-Decalin
  ChemBrain IXL

 28 29  0  0  0  0  0  0  0  0  1 V2000
    2.3712    3.8256   -0.3162 C   0  0  0  0  0  0  0  0  0  0  0  0
    2.3812    5.3329    0.0094 C   0  0  0  0  0  0  0  0  0  0  0  0
    3.5989    5.6596    0.8971 C   0  0  0  0  0  0  0  0  0  0  0  0
    4.8949    5.2863    0.1498 C   0  0  0  0  0  0  0  0  0  0  0  0
    4.8849    3.7782   -0.1756 C   0  0  0  0  0  0  0  0  0  0  0  0
    3.6672    3.4519   -1.0633 C   0  0  0  0  0  0  0  0  0  0  0  0
    6.1810    3.4049   -0.9228 C   0  0  0  0  0  0  0  0  0  0  0  0
    7.3987    3.7316   -0.0351 C   0  0  0  0  0  0  0  0  0  0  0  0
    7.4087    5.2389    0.2904 C   0  0  0  0  0  0  0  0  0  0  0  0
    6.1127    5.6126    1.0376 C   0  0  0  0  0  0  0  0  0  0  0  0
    1.5163    3.5968   -0.9401 H   0  0  0  0  0  0  0  0  0  0  0  0
    2.3087    3.2580    0.6041 H   0  0  0  0  0  0  0  0  0  0  0  0
    2.4427    5.9005   -0.9109 H   0  0  0  0  0  0  0  0  0  0  0  0
    1.4711    5.5946    0.5346 H   0  0  0  0  0  0  0  0  0  0  0  0
    3.5369    5.0927    1.8178 H   0  0  0  0  0  0  0  0  0  0  0  0
    3.6057    6.7182    1.1248 H   0  0  0  0  0  0  0  0  0  0  0  0
    4.9570    5.8537   -0.7706 H   0  0  0  0  0  0  0  0  0  0  0  0
    4.8229    3.2108    0.7448 H   0  0  0  0  0  0  0  0  0  0  0  0
    3.7294    4.0188   -1.9841 H   0  0  0  0  0  0  0  0  0  0  0  0
    3.6600    2.3932   -1.2911 H   0  0  0  0  0  0  0  0  0  0  0  0
    6.2430    3.9718   -1.8435 H   0  0  0  0  0  0  0  0  0  0  0  0
    6.1741    2.3462   -1.1506 H   0  0  0  0  0  0  0  0  0  0  0  0
    7.3371    3.1640    0.8852 H   0  0  0  0  0  0  0  0  0  0  0  0
    8.3087    3.4699   -0.5603 H   0  0  0  0  0  0  0  0  0  0  0  0
    8.2636    5.4677    0.9143 H   0  0  0  0  0  0  0  0  0  0  0  0
    7.4712    5.8065   -0.6298 H   0  0  0  0  0  0  0  0  0  0  0  0
    6.0505    5.0457    1.9583 H   0  0  0  0  0  0  0  0  0  0  0  0
    6.1199    6.6712    1.2654 H   0  0  0  0  0  0  0  0  0  0  0  0
  1  2  1  0  0  0  0
  2  3  1  0  0  0  0
  3  4  1  0  0  0  0
  4  5  1  0  0  0  0
  5  6  1  0  0  0  0
  6  1  1  0  0  0  0
  5  7  1  0  0  0  0
  7  8  1  0  0  0  0
  8  9  1  0  0  0  0
  9 10  1  0  0  0  0
 10  4  1  0  0  0  0
  1 11  1  0  0  0  0
  1 12  1  0  0  0  0
  2 13  1  0  0  0  0
  2 14  1  0  0  0  0
  3 15  1  0  0  0  0
  3 16  1  0  0  0  0
  4 17  1  0  0  0  0
  5 18  1  0  0  0  0
  6 19  1  0  0  0  0
  6 20  1  0  0  0  0
  7 21  1  0  0  0  0
  7 22  1  0  0  0  0
  8 23  1  0  0  0  0
  8 24  1  0  0  0  0
  9 25  1  0  0  0  0
  9 26  1  0  0  0  0
 10 27  1  0  0  0  0
 10 28  1  0  0  0  0
M  END
>  <Alias name>
trans-Decalin

>  <deltaH�(sub)>   kJ/mol
64.3

$$$$
Benzofurazan
  ChemBrain IXL

 13 14  0  0  0  0  0  0  0  0  1 V2000
    3.7791    5.4307    0.0840 C   0  0  0  0  0  0  0  0  0  0  0  0
    5.0828    4.6221   -0.0268 C   0  0  0  0  0  0  0  0  0  0  0  0
    5.0395    3.3291   -0.0911 C   0  0  0  0  0  0  0  0  0  0  0  0
    3.6828    2.6007   -0.0567 C   0  0  0  0  0  0  0  0  0  0  0  0
    2.5417    3.3028    0.0400 C   0  0  0  0  0  0  0  0  0  0  0  0
    2.5930    4.8002    0.1143 C   0  0  0  0  0  0  0  0  0  0  0  0
    6.2138    2.8873   -0.1761 N   0  0  0  0  0  0  0  0  0  0  0  0
    6.2837    4.9921   -0.0713 N   0  0  0  0  0  0  0  0  0  0  0  0
    7.1214    3.9136   -0.1713 O   0  0  0  0  0  0  0  0  0  0  0  0
    3.7892    6.5144    0.1392 H   0  0  0  0  0  0  0  0  0  0  0  0
    3.6194    1.5177   -0.1092 H   0  0  0  0  0  0  0  0  0  0  0  0
    1.5782    2.7745    0.0640 H   0  0  0  0  0  0  0  0  0  0  0  0
    1.6685    5.3866    0.1935 H   0  0  0  0  0  0  0  0  0  0  0  0
  1  2  1  0  0  0  0
  2  3  1  0  0  0  0
  3  4  1  0  0  0  0
  4  5  2  0  0  0  0
  5  6  1  0  0  0  0
  6  1  2  0  0  0  0
  3  7  2  0  0  0  0
  2  8  2  0  0  0  0
  7  9  1  0  0  0  0
  9  8  1  0  0  0  0
  1 10  1  0  0  0  0
  4 11  1  0  0  0  0
  5 12  1  0  0  0  0
  6 13  1  0  0  0  0
M  END
>  <Alias name>
Benzofurazan

>  <deltaH�(sub)>   kJ/mol
64.4

$$$$
Perfluoro-N-(4-methylcyclohexyl)piperidine
  ChemBrain IXL

 36 37  0  0  0  0  0  0  0  0  1 V2000
    3.5722    5.1405    1.0020 C   0  0  0  0  0  0  0  0  0  0  0  0
    5.0147    4.8481    0.5271 C   0  0  0  0  0  0  0  0  0  0  0  0
    5.6356    6.0972   -0.0620 N   0  0  0  0  0  0  0  0  0  0  0  0
    4.7851    6.5485   -1.2450 C   0  0  0  0  0  0  0  0  0  0  0  0
    3.3499    6.8613   -0.7756 C   0  0  0  0  0  0  0  0  0  0  0  0
    2.7224    5.6058   -0.1772 C   0  0  0  0  0  0  0  0  0  0  0  0
    7.0729    5.7957   -0.5301 C   0  0  0  0  0  0  0  0  0  0  0  0
    7.9120    7.1323   -0.8407 C   0  0  0  0  0  0  0  0  0  0  0  0
    9.3439    5.1152    0.3505 C   0  0  0  0  0  0  0  0  0  0  0  0
    9.7876    6.5422    0.7803 C   0  0  0  0  0  0  0  0  0  0  0  0
    8.6656    7.5792    0.4253 C   0  0  0  0  0  0  0  0  0  0  0  0
    7.8433    4.9775    0.5773 C   0  0  0  0  0  0  0  0  0  0  0  0
   11.1228    6.9079    0.0675 C   0  0  0  0  0  0  0  0  0  0  0  0
    3.0319    4.0087    1.5287 F   0  0  0  0  0  0  0  0  0  0  0  0
    3.5986    6.1124    1.9537 F   0  0  0  0  0  0  0  0  0  0  0  0
    5.7276    4.4243    1.5905 F   0  0  0  0  0  0  0  0  0  0  0  0
    4.9891    3.8662   -0.4150 F   0  0  0  0  0  0  0  0  0  0  0  0
    5.2869    7.6475   -1.8139 F   0  0  0  0  0  0  0  0  0  0  0  0
    4.7415    5.5535   -2.1725 F   0  0  0  0  0  0  0  0  0  0  0  0
    2.6068    7.2752   -1.8373 F   0  0  0  0  0  0  0  0  0  0  0  0
    3.3842    7.8457    0.1629 F   0  0  0  0  0  0  0  0  0  0  0  0
    2.6722    4.6256   -1.1197 F   0  0  0  0  0  0  0  0  0  0  0  0
    1.4626    5.8867    0.2524 F   0  0  0  0  0  0  0  0  0  0  0  0
    7.0132    5.0449   -1.6636 F   0  0  0  0  0  0  0  0  0  0  0  0
    8.8097    6.8759   -1.8214 F   0  0  0  0  0  0  0  0  0  0  0  0
    7.1152    8.1248   -1.2370 F   0  0  0  0  0  0  0  0  0  0  0  0
   10.0119    4.1930    1.0950 F   0  0  0  0  0  0  0  0  0  0  0  0
    9.6181    4.9149   -0.9661 F   0  0  0  0  0  0  0  0  0  0  0  0
    9.9891    6.5649    2.1261 F   0  0  0  0  0  0  0  0  0  0  0  0
    9.2263    8.8017    0.2218 F   0  0  0  0  0  0  0  0  0  0  0  0
    7.7812    7.6631    1.4546 F   0  0  0  0  0  0  0  0  0  0  0  0
    7.4911    3.6636    0.5003 F   0  0  0  0  0  0  0  0  0  0  0  0
    7.5464    5.4635    1.8137 F   0  0  0  0  0  0  0  0  0  0  0  0
   11.5322    8.1392    0.4760 F   0  0  0  0  0  0  0  0  0  0  0  0
   10.9479    6.9156   -1.2769 F   0  0  0  0  0  0  0  0  0  0  0  0
   12.0719    5.9892    0.3918 F   0  0  0  0  0  0  0  0  0  0  0  0
  1  2  1  0  0  0  0
  2  3  1  0  0  0  0
  3  4  1  0  0  0  0
  4  5  1  0  0  0  0
  5  6  1  0  0  0  0
  6  1  1  0  0  0  0
  3  7  1  0  0  0  0
  7  8  1  0  0  0  0
  9 10  1  0  0  0  0
  8 11  1  0  0  0  0
 11 10  1  0  0  0  0
  9 12  1  0  0  0  0
 12  7  1  0  0  0  0
 10 13  1  0  0  0  0
  1 14  1  0  0  0  0
  1 15  1  0  0  0  0
  2 16  1  0  0  0  0
  2 17  1  0  0  0  0
  4 18  1  0  0  0  0
  4 19  1  0  0  0  0
  5 20  1  0  0  0  0
  5 21  1  0  0  0  0
  6 22  1  0  0  0  0
  6 23  1  0  0  0  0
  7 24  1  0  0  0  0
  8 25  1  0  0  0  0
  8 26  1  0  0  0  0
  9 27  1  0  0  0  0
  9 28  1  0  0  0  0
 10 29  1  0  0  0  0
 11 30  1  0  0  0  0
 11 31  1  0  0  0  0
 12 32  1  0  0  0  0
 12 33  1  0  0  0  0
 13 34  1  0  0  0  0
 13 35  1  0  0  0  0
 13 36  1  0  0  0  0
M  END
>  <Alias name>
Perfluoro-N-(4-methylcyclohexyl)piperidine

>  <deltaH�(sub)>   kJ/mol
64.9

$$$$
4,5,9,10-Tetrahydropyrene
  ChemBrain IXL

 30 33  0  0  0  0  0  0  0  0  1 V2000
    4.8202    5.3832    0.0000 C   0  0  0  0  0  0  0  0  0  0  0  0
    6.0673    4.6606    0.0000 C   0  0  0  0  0  0  0  0  0  0  0  0
    6.0617    3.2923   -0.2139 C   0  0  0  0  0  0  0  0  0  0  0  0
    7.2517    5.3460    0.2140 C   0  0  0  0  0  0  0  0  0  0  0  0
    4.8258    6.7515   -0.2139 C   0  0  0  0  0  0  0  0  0  0  0  0
    3.6359    4.6977    0.2140 C   0  0  0  0  0  0  0  0  0  0  0  0
    4.7726    2.5891   -0.4414 C   0  0  0  0  0  0  0  0  0  0  0  0
    7.2673    2.5900   -0.2144 C   0  0  0  0  0  0  0  0  0  0  0  0
    7.2205    6.8142    0.4414 C   0  0  0  0  0  0  0  0  0  0  0  0
    8.4605    4.6494    0.2144 C   0  0  0  0  0  0  0  0  0  0  0  0
    6.1150    7.4547   -0.4414 C   0  0  0  0  0  0  0  0  0  0  0  0
    3.6202    7.4538   -0.2144 C   0  0  0  0  0  0  0  0  0  0  0  0
    3.6670    3.2296    0.4414 C   0  0  0  0  0  0  0  0  0  0  0  0
    2.4270    5.3944    0.2144 C   0  0  0  0  0  0  0  0  0  0  0  0
    8.4677    3.2699    0.0000 C   0  0  0  0  0  0  0  0  0  0  0  0
    2.4198    6.7739    0.0000 C   0  0  0  0  0  0  0  0  0  0  0  0
    4.4949    2.6760   -1.4846 H   0  0  0  0  0  0  0  0  0  0  0  0
    4.8806    1.5428   -0.1830 H   0  0  0  0  0  0  0  0  0  0  0  0
    7.2719    1.5197   -0.3806 H   0  0  0  0  0  0  0  0  0  0  0  0
    7.0070    7.0119    1.4846 H   0  0  0  0  0  0  0  0  0  0  0  0
    8.1819    7.2408    0.1830 H   0  0  0  0  0  0  0  0  0  0  0  0
    9.3914    5.1777    0.3806 H   0  0  0  0  0  0  0  0  0  0  0  0
    6.0069    8.5010   -0.1830 H   0  0  0  0  0  0  0  0  0  0  0  0
    6.3927    7.3678   -1.4846 H   0  0  0  0  0  0  0  0  0  0  0  0
    3.6156    8.5241   -0.3805 H   0  0  0  0  0  0  0  0  0  0  0  0
    2.7056    2.8030    0.1830 H   0  0  0  0  0  0  0  0  0  0  0  0
    3.8805    3.0319    1.4846 H   0  0  0  0  0  0  0  0  0  0  0  0
    1.4962    4.8661    0.3806 H   0  0  0  0  0  0  0  0  0  0  0  0
    9.4051    2.7267    0.0000 H   0  0  0  0  0  0  0  0  0  0  0  0
    1.4824    7.3171    0.0000 H   0  0  0  0  0  0  0  0  0  0  0  0
  2  1  1  0  0  0  0
  5  1  4  0  0  0  0
  1  6  4  0  0  0  0
  2  3  4  0  0  0  0
  4  2  4  0  0  0  0
  3  7  1  0  0  0  0
  8  3  4  0  0  0  0
  9  4  1  0  0  0  0
  4 10  4  0  0  0  0
  5 11  1  0  0  0  0
 12  5  4  0  0  0  0
 13  6  1  0  0  0  0
  6 14  4  0  0  0  0
  7 13  1  0  0  0  0
 15  8  4  0  0  0  0
 11  9  1  0  0  0  0
 10 15  4  0  0  0  0
 16 12  4  0  0  0  0
 14 16  4  0  0  0  0
  7 17  1  0  0  0  0
  7 18  1  0  0  0  0
  8 19  1  0  0  0  0
  9 20  1  0  0  0  0
  9 21  1  0  0  0  0
 10 22  1  0  0  0  0
 11 23  1  0  0  0  0
 11 24  1  0  0  0  0
 12 25  1  0  0  0  0
 13 26  1  0  0  0  0
 13 27  1  0  0  0  0
 14 28  1  0  0  0  0
 15 29  1  0  0  0  0
 16 30  1  0  0  0  0
M  END
>  <Alias name>
4,5,9,10-Tetrahydropyrene

>  <deltaH�(sub)>   kJ/mol
65

$$$$
1,2-Dihydronaphthalene
  ChemBrain IXL

 20 21  0  0  0  0  0  0  0  0  1 V2000
    2.4751    3.7745   -0.1844 C   0  0  0  0  0  0  0  0  0  0  0  0
    2.4406    5.1669   -0.1156 C   0  0  0  0  0  0  0  0  0  0  0  0
    3.6307    5.8881   -0.0071 C   0  0  0  0  0  0  0  0  0  0  0  0
    4.8538    5.2151    0.0324 C   0  0  0  0  0  0  0  0  0  0  0  0
    4.8882    3.8348   -0.0375 C   0  0  0  0  0  0  0  0  0  0  0  0
    3.7000    3.1067   -0.1453 C   0  0  0  0  0  0  0  0  0  0  0  0
    6.1902    3.1506    0.0018 C   0  0  0  0  0  0  0  0  0  0  0  0
    7.2967    3.8253   -0.3097 C   0  0  0  0  0  0  0  0  0  0  0  0
    7.2091    5.2545   -0.6966 C   0  0  0  0  0  0  0  0  0  0  0  0
    6.1200    5.9603    0.1484 C   0  0  0  0  0  0  0  0  0  0  0  0
    1.5513    3.2121   -0.2681 H   0  0  0  0  0  0  0  0  0  0  0  0
    1.4904    5.6880   -0.1463 H   0  0  0  0  0  0  0  0  0  0  0  0
    3.6048    6.9690    0.0465 H   0  0  0  0  0  0  0  0  0  0  0  0
    3.7280    2.0246   -0.1986 H   0  0  0  0  0  0  0  0  0  0  0  0
    6.2478    2.1049    0.2838 H   0  0  0  0  0  0  0  0  0  0  0  0
    8.2583    3.3284   -0.2806 H   0  0  0  0  0  0  0  0  0  0  0  0
    8.1643    5.7325   -0.5249 H   0  0  0  0  0  0  0  0  0  0  0  0
    6.9532    5.3265   -1.7455 H   0  0  0  0  0  0  0  0  0  0  0  0
    5.9798    6.9708   -0.2127 H   0  0  0  0  0  0  0  0  0  0  0  0
    6.4282    5.9861    1.1860 H   0  0  0  0  0  0  0  0  0  0  0  0
  1  2  4  0  0  0  0
  2  3  4  0  0  0  0
  3  4  4  0  0  0  0
  4  5  4  0  0  0  0
  5  6  4  0  0  0  0
  6  1  4  0  0  0  0
  5  7  1  0  0  0  0
  7  8  2  0  0  0  0
  8  9  1  0  0  0  0
  9 10  1  0  0  0  0
 10  4  1  0  0  0  0
  1 11  1  0  0  0  0
  2 12  1  0  0  0  0
  3 13  1  0  0  0  0
  6 14  1  0  0  0  0
  7 15  1  0  0  0  0
  8 16  1  0  0  0  0
  9 17  1  0  0  0  0
  9 18  1  0  0  0  0
 10 19  1  0  0  0  0
 10 20  1  0  0  0  0
M  END
>  <Alias name>
1,2-Dihydronaphthalene

>  <deltaH�(sub)>   kJ/mol
65.3

$$$$
Di-t-butylcarbonate
  ChemBrain IXL

 30 29  0  0  0  0  0  0  0  0  1 V2000
    4.8475    4.9901   -0.0356 O   0  0  0  0  0  0  0  0  0  0  0  0
    5.8477    3.9660   -0.3697 C   0  0  0  0  0  0  0  0  0  0  0  0
    3.4486    4.5657   -0.1894 C   0  0  0  0  0  0  0  0  0  0  0  0
    7.2807    4.2721   -0.2521 O   0  0  0  0  0  0  0  0  0  0  0  0
    5.4886    2.8619   -0.7446 O   0  0  0  0  0  0  0  0  0  0  0  0
    3.1927    4.1604   -1.6539 C   0  0  0  0  0  0  0  0  0  0  0  0
    7.5894    5.6326    0.2111 C   0  0  0  0  0  0  0  0  0  0  0  0
    7.0013    6.6577   -0.7779 C   0  0  0  0  0  0  0  0  0  0  0  0
    3.1727    3.3620    0.7324 C   0  0  0  0  0  0  0  0  0  0  0  0
    2.5137    5.7298    0.1923 C   0  0  0  0  0  0  0  0  0  0  0  0
    6.9727    5.8526    1.6061 C   0  0  0  0  0  0  0  0  0  0  0  0
    9.1176    5.8139    0.2906 C   0  0  0  0  0  0  0  0  0  0  0  0
    3.8457    3.3386   -1.9204 H   0  0  0  0  0  0  0  0  0  0  0  0
    2.1605    3.8531   -1.7684 H   0  0  0  0  0  0  0  0  0  0  0  0
    3.3920    5.0047   -2.3022 H   0  0  0  0  0  0  0  0  0  0  0  0
    5.9269    6.5328   -0.8311 H   0  0  0  0  0  0  0  0  0  0  0  0
    7.2319    7.6600   -0.4386 H   0  0  0  0  0  0  0  0  0  0  0  0
    7.4320    6.5007   -1.7592 H   0  0  0  0  0  0  0  0  0  0  0  0
    3.8256    2.5419    0.4604 H   0  0  0  0  0  0  0  0  0  0  0  0
    3.3582    3.6451    1.7612 H   0  0  0  0  0  0  0  0  0  0  0  0
    2.1405    3.0530    0.6236 H   0  0  0  0  0  0  0  0  0  0  0  0
    1.4831    5.4170    0.0793 H   0  0  0  0  0  0  0  0  0  0  0  0
    2.6937    6.0148    1.2215 H   0  0  0  0  0  0  0  0  0  0  0  0
    2.7074    6.5757   -0.4557 H   0  0  0  0  0  0  0  0  0  0  0  0
    7.3830    5.1296    2.3002 H   0  0  0  0  0  0  0  0  0  0  0  0
    7.2036    6.8536    1.9490 H   0  0  0  0  0  0  0  0  0  0  0  0
    5.8983    5.7293    1.5494 H   0  0  0  0  0  0  0  0  0  0  0  0
    9.3450    6.8162    0.6320 H   0  0  0  0  0  0  0  0  0  0  0  0
    9.5509    5.6595   -0.6898 H   0  0  0  0  0  0  0  0  0  0  0  0
    9.5309    5.0933    0.9855 H   0  0  0  0  0  0  0  0  0  0  0  0
  1  2  1  0  0  0  0
  1  3  1  0  0  0  0
  2  4  1  0  0  0  0
  2  5  2  0  0  0  0
  3  6  1  0  0  0  0
  4  7  1  0  0  0  0
  7  8  1  0  0  0  0
  3  9  1  0  0  0  0
  3 10  1  0  0  0  0
  7 11  1  0  0  0  0
  7 12  1  0  0  0  0
  6 13  1  0  0  0  0
  6 14  1  0  0  0  0
  6 15  1  0  0  0  0
  8 16  1  0  0  0  0
  8 17  1  0  0  0  0
  8 18  1  0  0  0  0
  9 19  1  0  0  0  0
  9 20  1  0  0  0  0
  9 21  1  0  0  0  0
 10 22  1  0  0  0  0
 10 23  1  0  0  0  0
 10 24  1  0  0  0  0
 11 25  1  0  0  0  0
 11 26  1  0  0  0  0
 11 27  1  0  0  0  0
 12 28  1  0  0  0  0
 12 29  1  0  0  0  0
 12 30  1  0  0  0  0
M  END
>  <Alias name>
Di-t-butylcarbonate

>  <deltaH�(sub)>   kJ/mol
65.4

$$$$
Protoadamantane
  ChemBrain IXL

 26 28  0  0  0  0  0  0  0  0  1 V2000
    3.9431    5.5203   -0.3098 C   0  0  0  0  0  0  0  0  0  0  0  0
    2.7327    4.9415    0.4570 C   0  0  0  0  0  0  0  0  0  0  0  0
    5.2064    5.3950    0.5905 C   0  0  0  0  0  0  0  0  0  0  0  0
    4.1535    4.7382   -1.6922 C   0  0  0  0  0  0  0  0  0  0  0  0
    3.2138    3.9057    1.5037 C   0  0  0  0  0  0  0  0  0  0  0  0
    4.3154    3.0374    0.9068 C   0  0  0  0  0  0  0  0  0  0  0  0
    5.6111    3.9055    0.6568 C   0  0  0  0  0  0  0  0  0  0  0  0
    3.9048    2.5308   -0.4953 C   0  0  0  0  0  0  0  0  0  0  0  0
    6.0635    3.5162   -0.7119 C   0  0  0  0  0  0  0  0  0  0  0  0
    4.7766    3.3289   -1.4570 C   0  0  0  0  0  0  0  0  0  0  0  0
    3.7492    6.5631   -0.5273 H   0  0  0  0  0  0  0  0  0  0  0  0
    2.0529    4.4757   -0.2452 H   0  0  0  0  0  0  0  0  0  0  0  0
    2.2196    5.7422    0.9749 H   0  0  0  0  0  0  0  0  0  0  0  0
    4.9807    5.7607    1.5844 H   0  0  0  0  0  0  0  0  0  0  0  0
    6.0189    5.9715    0.1660 H   0  0  0  0  0  0  0  0  0  0  0  0
    4.8221    5.3124   -2.3213 H   0  0  0  0  0  0  0  0  0  0  0  0
    3.1990    4.6329   -2.1927 H   0  0  0  0  0  0  0  0  0  0  0  0
    2.3789    3.2846    1.8030 H   0  0  0  0  0  0  0  0  0  0  0  0
    3.6045    4.4240    2.3705 H   0  0  0  0  0  0  0  0  0  0  0  0
    4.5270    2.1967    1.5555 H   0  0  0  0  0  0  0  0  0  0  0  0
    6.3726    3.7414    1.4088 H   0  0  0  0  0  0  0  0  0  0  0  0
    2.8483    2.6744   -0.6830 H   0  0  0  0  0  0  0  0  0  0  0  0
    4.1631    1.4827   -0.5821 H   0  0  0  0  0  0  0  0  0  0  0  0
    6.6045    2.5790   -0.6704 H   0  0  0  0  0  0  0  0  0  0  0  0
    6.6733    4.2903   -1.1614 H   0  0  0  0  0  0  0  0  0  0  0  0
    4.9237    2.8070   -2.3942 H   0  0  0  0  0  0  0  0  0  0  0  0
  1  2  1  0  0  0  0
  1  3  1  0  0  0  0
  4  1  1  0  0  0  0
  2  5  1  0  0  0  0
  7  3  1  0  0  0  0
 10  4  1  0  0  0  0
  5  6  1  0  0  0  0
  6  7  1  0  0  0  0
  8  6  1  0  0  0  0
  7  9  1  0  0  0  0
 10  8  1  0  0  0  0
  9 10  1  0  0  0  0
  1 11  1  0  0  0  0
  2 12  1  0  0  0  0
  2 13  1  0  0  0  0
  3 14  1  0  0  0  0
  3 15  1  0  0  0  0
  4 16  1  0  0  0  0
  4 17  1  0  0  0  0
  5 18  1  0  0  0  0
  5 19  1  0  0  0  0
  6 20  1  0  0  0  0
  7 21  1  0  0  0  0
  8 22  1  0  0  0  0
  8 23  1  0  0  0  0
  9 24  1  0  0  0  0
  9 25  1  0  0  0  0
 10 26  1  0  0  0  0
M  END
>  <Alias name>
Protoadamantane

>  <deltaH�(sub)>   kJ/mol
65.6

$$$$
Tricyclo(4,3,1,08,10)decane
  ChemBrain IXL

 26 28  0  0  0  0  0  0  0  0  1 V2000
    4.9389    5.1576    0.5394 C   0  0  0  0  0  0  0  0  0  0  0  0
    3.7089    5.4524   -0.3345 C   0  0  0  0  0  0  0  0  0  0  0  0
    2.4049    4.8717    0.2725 C   0  0  0  0  0  0  0  0  0  0  0  0
    2.4468    3.3253    0.3008 C   0  0  0  0  0  0  0  0  0  0  0  0
    3.3618    2.8096   -0.8201 C   0  0  0  0  0  0  0  0  0  0  0  0
    4.7719    2.5770   -0.2295 C   0  0  0  0  0  0  0  0  0  0  0  0
    5.9702    2.8401   -1.1595 C   0  0  0  0  0  0  0  0  0  0  0  0
    6.5548    3.8400   -0.1153 C   0  0  0  0  0  0  0  0  0  0  0  0
    6.2317    5.3457   -0.2795 C   0  0  0  0  0  0  0  0  0  0  0  0
    5.2956    3.6573    0.7539 C   0  0  0  0  0  0  0  0  0  0  0  0
    4.9687    5.7226    1.4626 H   0  0  0  0  0  0  0  0  0  0  0  0
    3.6013    6.5259   -0.4275 H   0  0  0  0  0  0  0  0  0  0  0  0
    3.8640    5.0389   -1.3105 H   0  0  0  0  0  0  0  0  0  0  0  0
    1.5749    5.1821   -0.3499 H   0  0  0  0  0  0  0  0  0  0  0  0
    2.2574    5.2522    1.2755 H   0  0  0  0  0  0  0  0  0  0  0  0
    1.4424    2.9457    0.1600 H   0  0  0  0  0  0  0  0  0  0  0  0
    2.8302    2.9826    1.2540 H   0  0  0  0  0  0  0  0  0  0  0  0
    3.3943    3.5178   -1.6236 H   0  0  0  0  0  0  0  0  0  0  0  0
    2.9829    1.8660   -1.1923 H   0  0  0  0  0  0  0  0  0  0  0  0
    4.8586    1.6019    0.2334 H   0  0  0  0  0  0  0  0  0  0  0  0
    6.5975    1.9684   -1.2980 H   0  0  0  0  0  0  0  0  0  0  0  0
    5.6836    3.3381   -2.0776 H   0  0  0  0  0  0  0  0  0  0  0  0
    7.4606    3.5437    0.3988 H   0  0  0  0  0  0  0  0  0  0  0  0
    6.9533    5.9725    0.2295 H   0  0  0  0  0  0  0  0  0  0  0  0
    6.0410    5.6095   -1.3124 H   0  0  0  0  0  0  0  0  0  0  0  0
    5.5009    3.3620    1.7752 H   0  0  0  0  0  0  0  0  0  0  0  0
  1  2  1  0  0  0  0
  2  3  1  0  0  0  0
  3  4  1  0  0  0  0
  4  5  1  0  0  0  0
  5  6  1  0  0  0  0
  6  7  1  0  0  0  0
  7  8  1  0  0  0  0
  8  9  1  0  0  0  0
  1  9  1  0  0  0  0
  1 10  1  0  0  0  0
  6 10  1  0  0  0  0
  8 10  1  0  0  0  0
  1 11  1  0  0  0  0
  2 12  1  0  0  0  0
  2 13  1  0  0  0  0
  3 14  1  0  0  0  0
  3 15  1  0  0  0  0
  4 16  1  0  0  0  0
  4 17  1  0  0  0  0
  5 18  1  0  0  0  0
  5 19  1  0  0  0  0
  6 20  1  0  0  0  0
  7 21  1  0  0  0  0
  7 22  1  0  0  0  0
  8 23  1  0  0  0  0
  9 24  1  0  0  0  0
  9 25  1  0  0  0  0
 10 26  1  0  0  0  0
M  END
>  <Alias name>
Tricyclo{4.3.1.08,10]decane

>  <deltaH�(sub)>   kJ/mol
65.6

$$$$
Benzo(b)thiophene
  ChemBrain IXL

 15 16  0  0  0  0  0  0  0  0  1 V2000
    2.6899    3.7146   -0.2562 C   0  0  0  0  0  0  0  0  0  0  0  0
    2.5350    5.0996   -0.2894 C   0  0  0  0  0  0  0  0  0  0  0  0
    3.6596    5.9147   -0.1680 C   0  0  0  0  0  0  0  0  0  0  0  0
    4.9095    5.3162   -0.0169 C   0  0  0  0  0  0  0  0  0  0  0  0
    5.0516    4.0215    0.0136 C   0  0  0  0  0  0  0  0  0  0  0  0
    3.9642    3.1696   -0.1029 C   0  0  0  0  0  0  0  0  0  0  0  0
    6.4026    3.6305    0.1743 C   0  0  0  0  0  0  0  0  0  0  0  0
    7.1996    4.6075    0.2555 C   0  0  0  0  0  0  0  0  0  0  0  0
    6.4002    6.0922    0.1472 S   0  0  0  0  0  0  0  0  0  0  0  0
    1.8255    3.0667   -0.3492 H   0  0  0  0  0  0  0  0  0  0  0  0
    1.5462    5.5386   -0.4085 H   0  0  0  0  0  0  0  0  0  0  0  0
    3.5588    6.9976   -0.1916 H   0  0  0  0  0  0  0  0  0  0  0  0
    4.1038    2.0975   -0.0750 H   0  0  0  0  0  0  0  0  0  0  0  0
    6.7348    2.5955    0.2236 H   0  0  0  0  0  0  0  0  0  0  0  0
    8.2830    4.4930    0.3822 H   0  0  0  0  0  0  0  0  0  0  0  0
  1  2  4  0  0  0  0
  2  3  4  0  0  0  0
  3  4  4  0  0  0  0
  4  5  4  0  0  0  0
  5  6  4  0  0  0  0
  6  1  4  0  0  0  0
  5  7  1  0  0  0  0
  7  8  2  0  0  0  0
  8  9  1  0  0  0  0
  9  4  1  0  0  0  0
  1 10  1  0  0  0  0
  2 11  1  0  0  0  0
  3 12  1  0  0  0  0
  6 13  1  0  0  0  0
  7 14  1  0  0  0  0
  8 15  1  0  0  0  0
M  END
>  <Alias name>
Thianaphthene

>  <deltaH�(sub)>   kJ/mol
65.7

$$$$
1-Pentanol
  ChemBrain IXL

 18 17  0  0  0  0  0  0  0  0  1 V2000
    4.8653    4.1564    0.0322 C   0  0  0  0  0  0  0  0  0  0  0  0
    6.0615    5.1273   -0.0061 C   0  0  0  0  0  0  0  0  0  0  0  0
    7.3547    4.3383   -0.2887 C   0  0  0  0  0  0  0  0  0  0  0  0
    8.4957    5.2645   -0.3252 O   0  0  0  0  0  0  0  0  0  0  0  0
    3.5721    4.9455    0.3148 C   0  0  0  0  0  0  0  0  0  0  0  0
    2.3760    3.9746    0.3532 C   0  0  0  0  0  0  0  0  0  0  0  0
    5.0193    3.4261    0.8128 H   0  0  0  0  0  0  0  0  0  0  0  0
    4.7793    3.6533   -0.9196 H   0  0  0  0  0  0  0  0  0  0  0  0
    5.9075    5.8576   -0.7868 H   0  0  0  0  0  0  0  0  0  0  0  0
    6.1474    5.6305    0.9456 H   0  0  0  0  0  0  0  0  0  0  0  0
    7.5087    3.6080    0.4920 H   0  0  0  0  0  0  0  0  0  0  0  0
    7.2688    3.8352   -1.2404 H   0  0  0  0  0  0  0  0  0  0  0  0
    8.4409    5.9431   -0.9878 H   0  0  0  0  0  0  0  0  0  0  0  0
    3.4181    5.6758   -0.4658 H   0  0  0  0  0  0  0  0  0  0  0  0
    3.6580    5.4486    1.2666 H   0  0  0  0  0  0  0  0  0  0  0  0
    2.5299    3.2443    1.1339 H   0  0  0  0  0  0  0  0  0  0  0  0
    1.4697    4.5276    0.5513 H   0  0  0  0  0  0  0  0  0  0  0  0
    2.2900    3.4715   -0.5985 H   0  0  0  0  0  0  0  0  0  0  0  0
  1  2  1  0  0  0  0
  2  3  1  0  0  0  0
  3  4  1  0  0  0  0
  1  5  1  0  0  0  0
  5  6  1  0  0  0  0
  1  7  1  0  0  0  0
  1  8  1  0  0  0  0
  2  9  1  0  0  0  0
  2 10  1  0  0  0  0
  3 11  1  0  0  0  0
  3 12  1  0  0  0  0
  4 13  1  0  0  0  0
  5 14  1  0  0  0  0
  5 15  1  0  0  0  0
  6 16  1  0  0  0  0
  6 17  1  0  0  0  0
  6 18  1  0  0  0  0
M  END
>  <Alias name>
1-Pentanol

>  <deltaH�(sub)>   kJ/mol
65.9

$$$$
2,4,6-Trifluoroaniline
  ChemBrain IXL

 14 14  0  0  0  0  0  0  0  0  1 V2000
    4.3665    3.0185    0.0000 C   0  0  0  0  0  0  0  0  0  0  0  0
    5.7472    3.2177   -0.0022 C   0  0  0  0  0  0  0  0  0  0  0  0
    6.2650    4.5131   -0.0033 C   0  0  0  0  0  0  0  0  0  0  0  0
    5.4021    5.6091   -0.0022 C   0  0  0  0  0  0  0  0  0  0  0  0
    4.0214    5.4099    0.0000 C   0  0  0  0  0  0  0  0  0  0  0  0
    3.5036    4.1145    0.0011 C   0  0  0  0  0  0  0  0  0  0  0  0
    2.1179    3.9146    0.0033 N   0  0  0  0  0  0  0  0  0  0  0  0
    7.6110    4.7073   -0.0054 F   0  0  0  0  0  0  0  0  0  0  0  0
    3.8617    1.7556    0.0011 F   0  0  0  0  0  0  0  0  0  0  0  0
    3.1801    6.4785    0.0011 F   0  0  0  0  0  0  0  0  0  0  0  0
    1.7434    2.9777    0.0106 H   0  0  0  0  0  0  0  0  0  0  0  0
    1.4938    4.7073   -0.0024 H   0  0  0  0  0  0  0  0  0  0  0  0
    6.4171    2.3668   -0.0031 H   0  0  0  0  0  0  0  0  0  0  0  0
    5.8040    6.6148   -0.0030 H   0  0  0  0  0  0  0  0  0  0  0  0
  1  2  4  0  0  0  0
  2  3  4  0  0  0  0
  3  4  4  0  0  0  0
  4  5  4  0  0  0  0
  5  6  4  0  0  0  0
  6  1  4  0  0  0  0
  6  7  1  0  0  0  0
  3  8  1  0  0  0  0
  7 11  1  0  0  0  0
  1  9  1  0  0  0  0
  5 10  1  0  0  0  0
  7 12  1  0  0  0  0
  2 13  1  0  0  0  0
  4 14  1  0  0  0  0
M  END
>  <Alias name>
2,4,6-Trifluoroaniline

>  <deltaH�(sub)>   kJ/mol
66

$$$$
Triphenylphosphine oxide
  ChemBrain IXL

 35 37  0  0  0  0  0  0  0  0  1 V2000
    6.4004    4.5457   -0.1818 P   0  0  0  0  0  0  0  0  0  0  0  0
    5.4319    5.2147    1.2712 C   0  0  0  0  0  0  0  0  0  0  0  0
    5.2650    3.5448   -1.2800 C   0  0  0  0  0  0  0  0  0  0  0  0
    7.1190    5.9683   -1.1600 C   0  0  0  0  0  0  0  0  0  0  0  0
    7.4227    3.7409    0.2781 O   0  0  0  0  0  0  0  0  0  0  0  0
    5.3346    6.5921    1.4699 C   0  0  0  0  0  0  0  0  0  0  0  0
    4.8067    4.3364    2.1565 C   0  0  0  0  0  0  0  0  0  0  0  0
    3.9217    3.3895   -0.9374 C   0  0  0  0  0  0  0  0  0  0  0  0
    5.7614    2.9534   -2.4419 C   0  0  0  0  0  0  0  0  0  0  0  0
    6.7775    6.1348   -2.5022 C   0  0  0  0  0  0  0  0  0  0  0  0
    7.9966    6.8631   -0.5474 C   0  0  0  0  0  0  0  0  0  0  0  0
    4.6125    7.0911    2.5541 C   0  0  0  0  0  0  0  0  0  0  0  0
    4.0846    4.8355    3.2407 C   0  0  0  0  0  0  0  0  0  0  0  0
    3.0748    2.6424   -1.7563 C   0  0  0  0  0  0  0  0  0  0  0  0
    4.9145    2.2063   -3.2608 C   0  0  0  0  0  0  0  0  0  0  0  0
    7.3139    7.1958   -3.2320 C   0  0  0  0  0  0  0  0  0  0  0  0
    8.5330    7.9241   -1.2772 C   0  0  0  0  0  0  0  0  0  0  0  0
    3.9874    6.2128    3.4395 C   0  0  0  0  0  0  0  0  0  0  0  0
    3.5712    2.0508   -2.9180 C   0  0  0  0  0  0  0  0  0  0  0  0
    8.1917    8.0904   -2.6195 C   0  0  0  0  0  0  0  0  0  0  0  0
    5.8197    7.2739    0.7824 H   0  0  0  0  0  0  0  0  0  0  0  0
    4.8820    3.2671    2.0021 H   0  0  0  0  0  0  0  0  0  0  0  0
    3.5363    3.8490   -0.0356 H   0  0  0  0  0  0  0  0  0  0  0  0
    6.8042    3.0742   -2.7080 H   0  0  0  0  0  0  0  0  0  0  0  0
    6.0959    5.4404   -2.9777 H   0  0  0  0  0  0  0  0  0  0  0  0
    8.2616    6.7340    0.4947 H   0  0  0  0  0  0  0  0  0  0  0  0
    4.5370    8.1604    2.7084 H   0  0  0  0  0  0  0  0  0  0  0  0
    3.5993    4.1536    3.9281 H   0  0  0  0  0  0  0  0  0  0  0  0
    2.0320    2.5217   -1.4902 H   0  0  0  0  0  0  0  0  0  0  0  0
    5.2999    1.7471   -4.1627 H   0  0  0  0  0  0  0  0  0  0  0  0
    7.0489    7.3250   -4.2741 H   0  0  0  0  0  0  0  0  0  0  0  0
    9.2144    8.6186   -0.8016 H   0  0  0  0  0  0  0  0  0  0  0  0
    3.4268    6.6002    4.2812 H   0  0  0  0  0  0  0  0  0  0  0  0
    2.9138    1.4708   -3.5538 H   0  0  0  0  0  0  0  0  0  0  0  0
    8.6081    8.9141   -3.1861 H   0  0  0  0  0  0  0  0  0  0  0  0
  1  2  1  0  0  0  0
  1  3  1  0  0  0  0
  1  4  1  0  0  0  0
  1  5  2  0  0  0  0
  2  6  4  0  0  0  0
  2  7  4  0  0  0  0
  3  8  4  0  0  0  0
  3  9  4  0  0  0  0
  4 10  4  0  0  0  0
  4 11  4  0  0  0  0
  6 12  4  0  0  0  0
  7 13  4  0  0  0  0
  8 14  4  0  0  0  0
  9 15  4  0  0  0  0
 10 16  4  0  0  0  0
 11 17  4  0  0  0  0
 12 18  4  0  0  0  0
 13 18  4  0  0  0  0
 14 19  4  0  0  0  0
 15 19  4  0  0  0  0
 16 20  4  0  0  0  0
 17 20  4  0  0  0  0
  6 21  1  0  0  0  0
  7 22  1  0  0  0  0
  8 23  1  0  0  0  0
  9 24  1  0  0  0  0
 10 25  1  0  0  0  0
 11 26  1  0  0  0  0
 12 27  1  0  0  0  0
 13 28  1  0  0  0  0
 14 29  1  0  0  0  0
 15 30  1  0  0  0  0
 16 31  1  0  0  0  0
 17 32  1  0  0  0  0
 18 33  1  0  0  0  0
 19 34  1  0  0  0  0
 20 35  1  0  0  0  0
M  END
>  <Alias name>
TPPPO

>  <deltaH�(sub)>   kJ/mol
66

$$$$
2,4,6-Trimethylphenyl isocyanide
  ChemBrain IXL

 22 22  0  0  0  0  0  0  0  0  1 V2000
    6.1929    3.6235    0.0000 C   0  0  0  0  0  0  0  0  0  0  0  0
    4.7980    3.6175   -0.0001 C   0  0  0  0  0  0  0  0  0  0  0  0
    6.8852    4.8346    0.0000 C   0  0  0  0  0  0  0  0  0  0  0  0
    4.0952    4.8226   -0.0001 C   0  0  0  0  0  0  0  0  0  0  0  0
    4.0635    2.3326   -0.0001 C   0  0  0  0  0  0  0  0  0  0  0  0
    4.7875    6.0337   -0.0001 C   0  0  0  0  0  0  0  0  0  0  0  0
    2.6252    4.8162   -0.0002 N   0  3  0  0  0  0  0  0  0  0  0  0
    6.1825    6.0397    0.0000 C   0  0  0  0  0  0  0  0  0  0  0  0
    4.0420    7.3122   -0.0001 C   0  0  0  0  0  0  0  0  0  0  0  0
    8.3652    4.8411    0.0000 C   0  0  0  0  0  0  0  0  0  0  0  0
    1.4753    4.8112   -0.0003 C   0  5  0  0  0  0  0  0  0  0  0  0
    6.7385    2.6880    0.0000 H   0  0  0  0  0  0  0  0  0  0  0  0
    4.7708    1.5125   -0.0001 H   0  0  0  0  0  0  0  0  0  0  0  0
    3.4411    2.2725    0.8842 H   0  0  0  0  0  0  0  0  0  0  0  0
    3.4411    2.2725   -0.8844 H   0  0  0  0  0  0  0  0  0  0  0  0
    6.7199    6.9800    0.0000 H   0  0  0  0  0  0  0  0  0  0  0  0
    2.9781    7.1097   -0.0001 H   0  0  0  0  0  0  0  0  0  0  0  0
    4.3011    7.8812    0.8842 H   0  0  0  0  0  0  0  0  0  0  0  0
    4.3012    7.8812   -0.8844 H   0  0  0  0  0  0  0  0  0  0  0  0
    8.7218    5.8637    0.0000 H   0  0  0  0  0  0  0  0  0  0  0  0
    8.7284    4.3321   -0.8842 H   0  0  0  0  0  0  0  0  0  0  0  0
    8.7284    4.3321    0.8843 H   0  0  0  0  0  0  0  0  0  0  0  0
  1  2  4  0  0  0  0
  3  1  4  0  0  0  0
  2  4  4  0  0  0  0
  2  5  1  0  0  0  0
  8  3  4  0  0  0  0
  3 10  1  0  0  0  0
  4  6  4  0  0  0  0
  4  7  1  0  0  0  0
  6  8  4  0  0  0  0
  6  9  1  0  0  0  0
  7 11  3  0  0  0  0
  1 12  1  0  0  0  0
  5 13  1  0  0  0  0
  5 14  1  0  0  0  0
  5 15  1  0  0  0  0
  8 16  1  0  0  0  0
  9 17  1  0  0  0  0
  9 18  1  0  0  0  0
  9 19  1  0  0  0  0
 10 20  1  0  0  0  0
 10 21  1  0  0  0  0
 10 22  1  0  0  0  0
M  END
>  <Alias name>
2,4,6-Trimethylphenyl isocyanide

>  <deltaH�(sub)>   kJ/mol
66.4

$$$$
N-Nitrosodiisobutylamine
  ChemBrain IXL

 29 28  0  0  0  0  0  0  0  0  1 V2000
    3.7107    3.6372    1.1022 C   0  0  0  0  0  0  0  0  0  0  0  0
    3.5137    4.9114    0.2569 C   0  0  0  0  0  0  0  0  0  0  0  0
    4.8330    5.7078    0.2111 C   0  0  0  0  0  0  0  0  0  0  0  0
    5.8859    4.8792   -0.3948 N   0  0  0  0  0  0  0  0  0  0  0  0
    7.2198    4.8191    0.2215 C   0  0  0  0  0  0  0  0  0  0  0  0
    7.9208    6.1829    0.0629 C   0  0  0  0  0  0  0  0  0  0  0  0
    9.3194    6.1199    0.7076 C   0  0  0  0  0  0  0  0  0  0  0  0
    5.6089    4.1220   -1.6009 N   0  0  0  0  0  0  0  0  0  0  0  0
    6.4955    3.4204   -2.1104 O   0  0  0  0  0  0  0  0  0  0  0  0
    2.4099    5.7817    0.8891 C   0  0  0  0  0  0  0  0  0  0  0  0
    8.0600    6.5185   -1.4352 C   0  0  0  0  0  0  0  0  0  0  0  0
    4.4864    3.0257    0.6581 H   0  0  0  0  0  0  0  0  0  0  0  0
    4.0002    3.9128    2.1088 H   0  0  0  0  0  0  0  0  0  0  0  0
    2.7838    3.0779    1.1335 H   0  0  0  0  0  0  0  0  0  0  0  0
    3.2237    4.6356   -0.7493 H   0  0  0  0  0  0  0  0  0  0  0  0
    5.1240    5.9825    1.2177 H   0  0  0  0  0  0  0  0  0  0  0  0
    4.6935    6.6035   -0.3812 H   0  0  0  0  0  0  0  0  0  0  0  0
    7.1209    4.5842    1.2741 H   0  0  0  0  0  0  0  0  0  0  0  0
    7.8083    4.0517   -0.2660 H   0  0  0  0  0  0  0  0  0  0  0  0
    7.3326    6.9498    0.5513 H   0  0  0  0  0  0  0  0  0  0  0  0
    9.8115    7.0782    0.5965 H   0  0  0  0  0  0  0  0  0  0  0  0
    9.9079    5.3530    0.2191 H   0  0  0  0  0  0  0  0  0  0  0  0
    9.2215    5.8842    1.7600 H   0  0  0  0  0  0  0  0  0  0  0  0
    1.4829    5.2227    0.9202 H   0  0  0  0  0  0  0  0  0  0  0  0
    2.6994    6.0571    1.8958 H   0  0  0  0  0  0  0  0  0  0  0  0
    2.2719    6.6769    0.2955 H   0  0  0  0  0  0  0  0  0  0  0  0
    7.0771    6.5624   -1.8881 H   0  0  0  0  0  0  0  0  0  0  0  0
    8.5516    7.4770   -1.5463 H   0  0  0  0  0  0  0  0  0  0  0  0
    8.6487    5.7520   -1.9239 H   0  0  0  0  0  0  0  0  0  0  0  0
  1  2  1  0  0  0  0
  2  3  1  0  0  0  0
  3  4  1  0  0  0  0
  4  5  1  0  0  0  0
  5  6  1  0  0  0  0
  6  7  1  0  0  0  0
  4  8  1  0  0  0  0
  8  9  2  0  0  0  0
  2 10  1  0  0  0  0
  6 11  1  0  0  0  0
  1 12  1  0  0  0  0
  1 13  1  0  0  0  0
  1 14  1  0  0  0  0
  2 15  1  0  0  0  0
  3 16  1  0  0  0  0
  3 17  1  0  0  0  0
  5 18  1  0  0  0  0
  5 19  1  0  0  0  0
  6 20  1  0  0  0  0
  7 21  1  0  0  0  0
  7 22  1  0  0  0  0
  7 23  1  0  0  0  0
 10 24  1  0  0  0  0
 10 25  1  0  0  0  0
 10 26  1  0  0  0  0
 11 27  1  0  0  0  0
 11 28  1  0  0  0  0
 11 29  1  0  0  0  0
M  END
>  <Alias name>
N-Nitrosodiisobutylamine

>  <deltaH�(sub)>   kJ/mol
66.5

$$$$
1-Ethyladamantane
  ChemBrain IXL

 32 34  0  0  0  0  0  0  0  0  1 V2000
    4.6353    5.3160   -1.3938 C   0  0  0  0  0  0  0  0  0  0  0  0
    5.3752    4.4807   -0.3256 C   0  0  0  0  0  0  0  0  0  0  0  0
    4.7650    3.0637   -0.2699 C   0  0  0  0  0  0  0  0  0  0  0  0
    3.2698    3.1597    0.0954 C   0  0  0  0  0  0  0  0  0  0  0  0
    2.5323    3.9940   -0.9720 C   0  0  0  0  0  0  0  0  0  0  0  0
    3.1395    5.4108   -1.0275 C   0  0  0  0  0  0  0  0  0  0  0  0
    2.9895    6.0889    0.3504 C   0  0  0  0  0  0  0  0  0  0  0  0
    5.2231    5.1591    1.0539 C   0  0  0  0  0  0  0  0  0  0  0  0
    3.1195    3.8373    1.4729 C   0  0  0  0  0  0  0  0  0  0  0  0
    3.7269    5.2540    1.4182 C   0  0  0  0  0  0  0  0  0  0  0  0
    6.8753    4.3763   -0.6925 C   0  0  0  0  0  0  0  0  0  0  0  0
    7.5015    5.7865   -0.7525 C   0  0  0  0  0  0  0  0  0  0  0  0
    5.0595    6.3108   -1.4327 H   0  0  0  0  0  0  0  0  0  0  0  0
    4.7408    4.8404   -2.3610 H   0  0  0  0  0  0  0  0  0  0  0  0
    5.2824    2.4773    0.4793 H   0  0  0  0  0  0  0  0  0  0  0  0
    4.8703    2.5873   -1.2367 H   0  0  0  0  0  0  0  0  0  0  0  0
    2.8433    2.1652    0.1341 H   0  0  0  0  0  0  0  0  0  0  0  0
    2.6381    3.5179   -1.9389 H   0  0  0  0  0  0  0  0  0  0  0  0
    1.4823    4.0611   -0.7157 H   0  0  0  0  0  0  0  0  0  0  0  0
    2.6211    5.9964   -1.7762 H   0  0  0  0  0  0  0  0  0  0  0  0
    3.4162    7.0834    0.3117 H   0  0  0  0  0  0  0  0  0  0  0  0
    1.9395    6.1565    0.6069 H   0  0  0  0  0  0  0  0  0  0  0  0
    5.7409    4.5735    1.8034 H   0  0  0  0  0  0  0  0  0  0  0  0
    5.6477    6.1538    1.0164 H   0  0  0  0  0  0  0  0  0  0  0  0
    2.0695    3.9044    1.7294 H   0  0  0  0  0  0  0  0  0  0  0  0
    3.6373    3.2512    2.2219 H   0  0  0  0  0  0  0  0  0  0  0  0
    3.6205    5.7297    2.3850 H   0  0  0  0  0  0  0  0  0  0  0  0
    7.3885    3.7868    0.0571 H   0  0  0  0  0  0  0  0  0  0  0  0
    6.9765    3.8968   -1.6583 H   0  0  0  0  0  0  0  0  0  0  0  0
    6.9925    6.3769   -1.5029 H   0  0  0  0  0  0  0  0  0  0  0  0
    8.5502    5.7040   -1.0096 H   0  0  0  0  0  0  0  0  0  0  0  0
    7.4044    6.2669    0.2123 H   0  0  0  0  0  0  0  0  0  0  0  0
  1  2  1  0  0  0  0
  2  3  1  0  0  0  0
  3  4  1  0  0  0  0
  4  5  1  0  0  0  0
  5  6  1  0  0  0  0
  6  1  1  0  0  0  0
  6  7  1  0  0  0  0
  2  8  1  0  0  0  0
  4  9  1  0  0  0  0
  7 10  1  0  0  0  0
 10  9  1  0  0  0  0
 10  8  1  0  0  0  0
  2 11  1  0  0  0  0
 11 12  1  0  0  0  0
  1 13  1  0  0  0  0
  1 14  1  0  0  0  0
  3 15  1  0  0  0  0
  3 16  1  0  0  0  0
  4 17  1  0  0  0  0
  5 18  1  0  0  0  0
  5 19  1  0  0  0  0
  6 20  1  0  0  0  0
  7 21  1  0  0  0  0
  7 22  1  0  0  0  0
  8 23  1  0  0  0  0
  8 24  1  0  0  0  0
  9 25  1  0  0  0  0
  9 26  1  0  0  0  0
 10 27  1  0  0  0  0
 11 28  1  0  0  0  0
 11 29  1  0  0  0  0
 12 30  1  0  0  0  0
 12 31  1  0  0  0  0
 12 32  1  0  0  0  0
M  END
>  <Alias name>
1-Ethyladamantane

>  <deltaH�(sub)>   kJ/mol
66.6

$$$$
Quinoxaline
  ChemBrain IXL

 16 17  0  0  0  0  0  0  0  0  1 V2000
    4.8036    3.7327    0.0000 C   0  0  0  0  0  0  0  0  0  0  0  0
    4.7325    5.1250    0.0485 C   0  0  0  0  0  0  0  0  0  0  0  0
    3.6745    2.9882   -0.3420 C   0  0  0  0  0  0  0  0  0  0  0  0
    5.9615    3.1076    0.2832 N   0  0  0  0  0  0  0  0  0  0  0  0
    3.5324    5.7728   -0.2449 C   0  0  0  0  0  0  0  0  0  0  0  0
    5.8219    5.8434    0.3783 N   0  0  0  0  0  0  0  0  0  0  0  0
    2.4744    3.6360   -0.6354 C   0  0  0  0  0  0  0  0  0  0  0  0
    7.0509    3.8260    0.6130 C   0  0  0  0  0  0  0  0  0  0  0  0
    2.4033    5.0283   -0.5869 C   0  0  0  0  0  0  0  0  0  0  0  0
    6.9799    5.2184    0.6614 C   0  0  0  0  0  0  0  0  0  0  0  0
    3.7297    1.9072   -0.3796 H   0  0  0  0  0  0  0  0  0  0  0  0
    3.4772    6.8538   -0.2071 H   0  0  0  0  0  0  0  0  0  0  0  0
    1.5979    3.0580   -0.9010 H   0  0  0  0  0  0  0  0  0  0  0  0
    7.9826    3.3231    0.8409 H   0  0  0  0  0  0  0  0  0  0  0  0
    1.4716    5.5312   -0.8146 H   0  0  0  0  0  0  0  0  0  0  0  0
    7.8565    5.7964    0.9267 H   0  0  0  0  0  0  0  0  0  0  0  0
  1  2  4  0  0  0  0
  1  3  4  0  0  0  0
  1  4  4  0  0  0  0
  2  5  4  0  0  0  0
  2  6  4  0  0  0  0
  3  7  4  0  0  0  0
  4  8  4  0  0  0  0
  5  9  4  0  0  0  0
  6 10  4  0  0  0  0
  7  9  4  0  0  0  0
  8 10  4  0  0  0  0
  3 11  1  0  0  0  0
  5 12  1  0  0  0  0
  7 13  1  0  0  0  0
  8 14  1  0  0  0  0
  9 15  1  0  0  0  0
 10 16  1  0  0  0  0
M  END
>  <Alias name>
Quinoxaline

>  <deltaH�(sub)>   kJ/mol
66.6

$$$$
para-Quinone
  ChemBrain IXL

 12 12  0  0  0  0  0  0  0  0  1 V2000
    4.3277    2.6129   -0.5716 C   0  0  0  0  0  0  0  0  0  0  0  0
    3.0043    3.1545   -0.1896 C   0  0  0  0  0  0  0  0  0  0  0  0
    5.5481    3.4227   -0.3589 C   0  0  0  0  0  0  0  0  0  0  0  0
    4.4125    1.4989   -1.0617 O   0  0  0  0  0  0  0  0  0  0  0  0
    2.9114    4.3739    0.3458 C   0  0  0  0  0  0  0  0  0  0  0  0
    5.4551    4.6421    0.1765 C   0  0  0  0  0  0  0  0  0  0  0  0
    4.1316    5.1842    0.5574 C   0  0  0  0  0  0  0  0  0  0  0  0
    4.0466    6.2989    1.0458 O   0  0  0  0  0  0  0  0  0  0  0  0
    2.1114    2.5616   -0.3445 H   0  0  0  0  0  0  0  0  0  0  0  0
    6.5165    3.0261   -0.6376 H   0  0  0  0  0  0  0  0  0  0  0  0
    1.9430    4.7702    0.6253 H   0  0  0  0  0  0  0  0  0  0  0  0
    6.3481    5.2347    0.3321 H   0  0  0  0  0  0  0  0  0  0  0  0
  1  2  1  0  0  0  0
  1  3  1  0  0  0  0
  1  4  2  0  0  0  0
  2  5  2  0  0  0  0
  3  6  2  0  0  0  0
  5  7  1  0  0  0  0
  6  7  1  0  0  0  0
  7  8  2  0  0  0  0
  2  9  1  0  0  0  0
  3 10  1  0  0  0  0
  5 11  1  0  0  0  0
  6 12  1  0  0  0  0
M  END
>  <Alias name>
1,4-Benzoquinone

>  <deltaH�(sub)>   kJ/mol
66.7

$$$$
Piperazine
  ChemBrain IXL

 16 16  0  0  0  0  0  0  0  0  1 V2000
    4.5743    2.8341   -0.9944 C   0  0  0  0  0  0  0  0  0  0  0  0
    3.1567    3.3935   -1.2228 C   0  0  0  0  0  0  0  0  0  0  0  0
    5.2890    3.6874   -0.0342 N   0  0  0  0  0  0  0  0  0  0  0  0
    2.4265    3.4137    0.0529 N   0  0  0  0  0  0  0  0  0  0  0  0
    4.5588    3.7075    1.2415 C   0  0  0  0  0  0  0  0  0  0  0  0
    3.1412    4.2669    1.0131 C   0  0  0  0  0  0  0  0  0  0  0  0
    6.2172    3.3211    0.1154 H   0  0  0  0  0  0  0  0  0  0  0  0
    1.4983    3.7800   -0.0967 H   0  0  0  0  0  0  0  0  0  0  0  0
    4.5061    1.8272   -0.6015 H   0  0  0  0  0  0  0  0  0  0  0  0
    5.1123    2.8192   -1.9342 H   0  0  0  0  0  0  0  0  0  0  0  0
    2.6302    2.7649   -1.9302 H   0  0  0  0  0  0  0  0  0  0  0  0
    3.2250    4.4004   -1.6157 H   0  0  0  0  0  0  0  0  0  0  0  0
    5.0853    4.3362    1.9489 H   0  0  0  0  0  0  0  0  0  0  0  0
    4.4906    2.7006    1.6344 H   0  0  0  0  0  0  0  0  0  0  0  0
    3.2094    5.2739    0.6203 H   0  0  0  0  0  0  0  0  0  0  0  0
    2.6033    4.2818    1.9529 H   0  0  0  0  0  0  0  0  0  0  0  0
  1  2  1  0  0  0  0
  1  3  1  0  0  0  0
  2  4  1  0  0  0  0
  3  5  1  0  0  0  0
  4  6  1  0  0  0  0
  5  6  1  0  0  0  0
  3  7  1  0  0  0  0
  4  8  1  0  0  0  0
  1  9  1  0  0  0  0
  1 10  1  0  0  0  0
  2 11  1  0  0  0  0
  2 12  1  0  0  0  0
  5 13  1  0  0  0  0
  5 14  1  0  0  0  0
  6 15  1  0  0  0  0
  6 16  1  0  0  0  0
M  END
>  <Alias name>
Piperazine

>  <deltaH�(sub)>   kJ/mol
66.8

$$$$
1-Methylimidazole
  ChemBrain IXL

 12 12  0  0  0  0  0  0  0  0  1 V2000
    3.7424    2.4762   -0.4221 C   0  0  0  0  0  0  0  0  0  0  0  0
    3.3299    3.6048   -0.2240 C   0  0  0  0  0  0  0  0  0  0  0  0
    4.9863    2.5437   -0.5710 N   0  0  0  0  0  0  0  0  0  0  0  0
    5.3458    3.6501   -0.4737 C   0  0  0  0  0  0  0  0  0  0  0  0
    4.3086    4.3676   -0.2498 N   0  0  0  0  0  0  0  0  0  0  0  0
    4.2492    5.8116   -0.0575 C   0  0  0  0  0  0  0  0  0  0  0  0
    3.1407    1.5883   -0.4604 H   0  0  0  0  0  0  0  0  0  0  0  0
    2.2964    3.8915   -0.0557 H   0  0  0  0  0  0  0  0  0  0  0  0
    6.3749    4.0033   -0.5584 H   0  0  0  0  0  0  0  0  0  0  0  0
    3.2225    6.1207   -0.0115 H   0  0  0  0  0  0  0  0  0  0  0  0
    4.7425    6.0719    0.8749 H   0  0  0  0  0  0  0  0  0  0  0  0
    4.7347    6.3075   -0.8921 H   0  0  0  0  0  0  0  0  0  0  0  0
  1  2  2  0  0  0  0
  1  3  1  0  0  0  0
  3  4  2  0  0  0  0
  4  5  1  0  0  0  0
  5  2  1  0  0  0  0
  5  6  1  0  0  0  0
  1  7  1  0  0  0  0
  2  8  1  0  0  0  0
  4  9  1  0  0  0  0
  6 10  1  0  0  0  0
  6 11  1  0  0  0  0
  6 12  1  0  0  0  0
M  END
>  <Alias name>
1-Methylimidazole

>  <deltaH�(sub)>   kJ/mol
66.9

$$$$
1-Methylcyclopentanol
  ChemBrain IXL

 19 19  0  0  0  0  0  0  0  0  1 V2000
    3.6136    4.2589   -0.9034 C   0  0  0  0  0  0  0  0  0  0  0  0
    2.5378    3.1485   -0.6636 C   0  0  0  0  0  0  0  0  0  0  0  0
    2.9524    2.4426    0.6699 C   0  0  0  0  0  0  0  0  0  0  0  0
    4.0238    3.3397    1.2855 C   0  0  0  0  0  0  0  0  0  0  0  0
    4.7342    3.9561    0.0886 C   0  0  0  0  0  0  0  0  0  0  0  0
    5.4613    5.1773    0.4641 O   0  0  0  0  0  0  0  0  0  0  0  0
    5.7012    2.9222   -0.5237 C   0  0  0  0  0  0  0  0  0  0  0  0
    4.9075    5.8845    0.8634 H   0  0  0  0  0  0  0  0  0  0  0  0
    3.1842    5.2212   -0.6540 H   0  0  0  0  0  0  0  0  0  0  0  0
    3.9656    4.2615   -1.9276 H   0  0  0  0  0  0  0  0  0  0  0  0
    2.5390    2.4249   -1.4691 H   0  0  0  0  0  0  0  0  0  0  0  0
    1.5611    3.6075   -0.5737 H   0  0  0  0  0  0  0  0  0  0  0  0
    3.3994    1.4848    0.4341 H   0  0  0  0  0  0  0  0  0  0  0  0
    2.1059    2.3066    1.3314 H   0  0  0  0  0  0  0  0  0  0  0  0
    3.5509    4.1227    1.8652 H   0  0  0  0  0  0  0  0  0  0  0  0
    4.7073    2.7714    1.9042 H   0  0  0  0  0  0  0  0  0  0  0  0
    6.1679    3.3428   -1.4058 H   0  0  0  0  0  0  0  0  0  0  0  0
    5.1510    2.0303   -0.7971 H   0  0  0  0  0  0  0  0  0  0  0  0
    6.4640    2.6676    0.2016 H   0  0  0  0  0  0  0  0  0  0  0  0
  1  2  1  0  0  0  0
  3  4  1  0  0  0  0
  4  5  1  0  0  0  0
  5  1  1  0  0  0  0
  5  6  1  0  0  0  0
  2  3  1  0  0  0  0
  5  7  1  0  0  0  0
  6  8  1  0  0  0  0
  1  9  1  0  0  0  0
  1 10  1  0  0  0  0
  2 11  1  0  0  0  0
  2 12  1  0  0  0  0
  3 13  1  0  0  0  0
  3 14  1  0  0  0  0
  4 15  1  0  0  0  0
  4 16  1  0  0  0  0
  7 17  1  0  0  0  0
  7 18  1  0  0  0  0
  7 19  1  0  0  0  0
M  END
>  <Alias name>
1-Methylcyclopentanol

>  <deltaH�(sub)>   kJ/mol
67

$$$$
2,5-Dichloropyridine
  ChemBrain IXL

 11 11  0  0  0  0  0  0  0  0  1 V2000
    3.0395    3.6095    0.0271 C   0  0  0  0  0  0  0  0  0  0  0  0
    3.0500    5.0029   -0.0318 C   0  0  0  0  0  0  0  0  0  0  0  0
    4.2222    5.6761   -0.0713 N   0  0  0  0  0  0  0  0  0  0  0  0
    5.4035    5.0181   -0.0548 C   0  0  0  0  0  0  0  0  0  0  0  0
    5.4332    3.6251    0.0038 C   0  0  0  0  0  0  0  0  0  0  0  0
    4.2411    2.9156    0.0450 C   0  0  0  0  0  0  0  0  0  0  0  0
    6.9329    5.9312   -0.1079 Cl  0  0  0  0  0  0  0  0  0  0  0  0
    1.4922    2.7188    0.0794 Cl  0  0  0  0  0  0  0  0  0  0  0  0
    2.1146    5.5459   -0.0459 H   0  0  0  0  0  0  0  0  0  0  0  0
    6.3806    3.0976    0.0171 H   0  0  0  0  0  0  0  0  0  0  0  0
    4.2484    1.8304    0.0908 H   0  0  0  0  0  0  0  0  0  0  0  0
  1  2  4  0  0  0  0
  2  3  4  0  0  0  0
  3  4  4  0  0  0  0
  4  5  4  0  0  0  0
  5  6  4  0  0  0  0
  6  1  4  0  0  0  0
  4  7  1  0  0  0  0
  1  8  1  0  0  0  0
  2  9  1  0  0  0  0
  5 10  1  0  0  0  0
  6 11  1  0  0  0  0
M  END
>  <Alias name>
2,5-Dichloropyridine

>  <deltaH�(sub)>   kJ/mol
67.1

$$$$
1,4-Dichlorobenzene
  ChemBrain IXL

 12 12  0  0  0  0  0  0  0  0  1 V2000
    3.9177    3.8850    0.0326 C   0  0  0  0  0  0  0  0  0  0  0  0
    3.8169    5.2764    0.0350 C   0  0  0  0  0  0  0  0  0  0  0  0
    4.9711    6.0593    0.0052 C   0  0  0  0  0  0  0  0  0  0  0  0
    6.2260    5.4509   -0.0271 C   0  0  0  0  0  0  0  0  0  0  0  0
    6.3268    4.0596   -0.0293 C   0  0  0  0  0  0  0  0  0  0  0  0
    5.1726    3.2766    0.0006 C   0  0  0  0  0  0  0  0  0  0  0  0
    5.3014    1.4973   -0.0022 Cl  0  0  0  0  0  0  0  0  0  0  0  0
    4.8422    7.8387    0.0082 Cl  0  0  0  0  0  0  0  0  0  0  0  0
    3.0216    3.2772    0.0557 H   0  0  0  0  0  0  0  0  0  0  0  0
    2.8427    5.7487    0.0600 H   0  0  0  0  0  0  0  0  0  0  0  0
    7.1220    6.0588   -0.0504 H   0  0  0  0  0  0  0  0  0  0  0  0
    7.3010    3.5872   -0.0543 H   0  0  0  0  0  0  0  0  0  0  0  0
  1  2  4  0  0  0  0
  2  3  4  0  0  0  0
  3  4  4  0  0  0  0
  4  5  4  0  0  0  0
  5  6  4  0  0  0  0
  6  1  4  0  0  0  0
  6  7  1  0  0  0  0
  3  8  1  0  0  0  0
  1  9  1  0  0  0  0
  2 10  1  0  0  0  0
  4 11  1  0  0  0  0
  5 12  1  0  0  0  0
M  END
>  <Alias name>
1,4-Dichlorobenzene

>  <deltaH�(sub)>   kJ/mol
67.1

$$$$
4-Fluorobenzonitrile
  ChemBrain IXL

 13 13  0  0  0  0  0  0  0  0  1 V2000
    3.5566    3.3048    0.0000 C   0  0  0  0  0  0  0  0  0  0  0  0
    2.8591    4.5129    0.0000 C   0  0  0  0  0  0  0  0  0  0  0  0
    3.5566    5.7210    0.0000 C   0  0  0  0  0  0  0  0  0  0  0  0
    5.6491    4.5129    0.0000 C   0  0  0  0  0  0  0  0  0  0  0  0
    4.9516    3.3048    0.0000 C   0  0  0  0  0  0  0  0  0  0  0  0
    7.1291    4.5129    0.0000 C   0  0  0  0  0  0  0  0  0  0  0  0
    8.2871    4.5129    0.0000 N   0  0  0  0  0  0  0  0  0  0  0  0
    4.9516    5.7210    0.0000 C   0  0  0  0  0  0  0  0  0  0  0  0
    1.4991    4.5129    0.0000 F   0  0  0  0  0  0  0  0  0  0  0  0
    3.0151    2.3669    0.0000 H   0  0  0  0  0  0  0  0  0  0  0  0
    3.0151    6.6589    0.0000 H   0  0  0  0  0  0  0  0  0  0  0  0
    5.4931    2.3669    0.0000 H   0  0  0  0  0  0  0  0  0  0  0  0
    5.4931    6.6589    0.0000 H   0  0  0  0  0  0  0  0  0  0  0  0
  1  2  4  0  0  0  0
  2  3  4  0  0  0  0
  4  5  4  0  0  0  0
  5  1  4  0  0  0  0
  6  7  3  0  0  0  0
  6  4  1  0  0  0  0
  4  8  4  0  0  0  0
  3  8  4  0  0  0  0
  2  9  1  0  0  0  0
  1 10  1  0  0  0  0
  3 11  1  0  0  0  0
  5 12  1  0  0  0  0
  8 13  1  0  0  0  0
M  END
>  <Alias name>
4-Fluorobenzonitrile

>  <deltaH�(sub)>   kJ/mol
67.2

$$$$
Fenchon
  ChemBrain IXL

 27 28  0  0  0  0  0  0  0  0  1 V2000
    5.2083    5.0864    0.5482 C   0  0  0  0  0  0  0  0  0  0  0  0
    5.8662    4.2642   -0.3922 C   0  0  0  0  0  0  0  0  0  0  0  0
    4.9752    3.3959   -1.0581 C   0  0  0  0  0  0  0  0  0  0  0  0
    4.2687    4.2872   -2.0784 C   0  0  0  0  0  0  0  0  0  0  0  0
    3.4478    5.2711   -1.1183 C   0  0  0  0  0  0  0  0  0  0  0  0
    3.7738    4.6725    0.2917 C   0  0  0  0  0  0  0  0  0  0  0  0
    3.9580    3.2332   -0.0407 C   0  0  0  0  0  0  0  0  0  0  0  0
    5.6620    2.1097   -1.6235 C   0  0  0  0  0  0  0  0  0  0  0  0
    5.7133    4.7226    1.9699 C   0  0  0  0  0  0  0  0  0  0  0  0
    5.4999    6.5776    0.2326 C   0  0  0  0  0  0  0  0  0  0  0  0
    7.0733    4.3052   -0.6061 O   0  0  0  0  0  0  0  0  0  0  0  0
    4.9869    4.8337   -2.6932 H   0  0  0  0  0  0  0  0  0  0  0  0
    3.6031    3.7008   -2.6893 H   0  0  0  0  0  0  0  0  0  0  0  0
    2.3968    5.2291   -1.3320 H   0  0  0  0  0  0  0  0  0  0  0  0
    3.8265    6.2837   -1.1990 H   0  0  0  0  0  0  0  0  0  0  0  0
    3.0716    4.8892    1.0771 H   0  0  0  0  0  0  0  0  0  0  0  0
    3.0635    2.7946   -0.4449 H   0  0  0  0  0  0  0  0  0  0  0  0
    4.3396    2.6742    0.8089 H   0  0  0  0  0  0  0  0  0  0  0  0
    6.4871    2.3994   -2.2819 H   0  0  0  0  0  0  0  0  0  0  0  0
    4.9484    1.5300   -2.1814 H   0  0  0  0  0  0  0  0  0  0  0  0
    6.0544    1.5163   -0.8050 H   0  0  0  0  0  0  0  0  0  0  0  0
    6.7492    5.0561    2.0793 H   0  0  0  0  0  0  0  0  0  0  0  0
    5.6702    3.6493    2.1073 H   0  0  0  0  0  0  0  0  0  0  0  0
    5.1028    5.2086    2.7093 H   0  0  0  0  0  0  0  0  0  0  0  0
    4.7794    7.2025    0.7298 H   0  0  0  0  0  0  0  0  0  0  0  0
    5.4500    6.7404   -0.8363 H   0  0  0  0  0  0  0  0  0  0  0  0
    6.5030    6.8298    0.5868 H   0  0  0  0  0  0  0  0  0  0  0  0
  1  2  1  0  0  0  0
  2  3  1  0  0  0  0
  3  4  1  0  0  0  0
  4  5  1  0  0  0  0
  5  6  1  0  0  0  0
  6  1  1  0  0  0  0
  6  7  1  0  0  0  0
  7  3  1  0  0  0  0
  3  8  1  0  0  0  0
  1  9  1  0  0  0  0
  1 10  1  0  0  0  0
  2 11  2  0  0  0  0
  4 12  1  0  0  0  0
  4 13  1  0  0  0  0
  5 14  1  0  0  0  0
  5 15  1  0  0  0  0
  6 16  1  0  0  0  0
  7 17  1  0  0  0  0
  7 18  1  0  0  0  0
  8 19  1  0  0  0  0
  8 20  1  0  0  0  0
  8 21  1  0  0  0  0
  9 22  1  0  0  0  0
  9 23  1  0  0  0  0
  9 24  1  0  0  0  0
 10 25  1  0  0  0  0
 10 26  1  0  0  0  0
 10 27  1  0  0  0  0
M  END
>  <Alias name>
Fenchone

>  <deltaH�(sub)>   kJ/mol
67.3

$$$$
3,5-Dichloropyridine
  ChemBrain IXL

 11 11  0  0  0  0  0  0  0  0  1 V2000
    3.0361    3.7746    0.0274 C   0  0  0  0  0  0  0  0  0  0  0  0
    3.0418    5.1682   -0.0316 C   0  0  0  0  0  0  0  0  0  0  0  0
    4.2114    5.8455   -0.0713 N   0  0  0  0  0  0  0  0  0  0  0  0
    5.3948    5.1916   -0.0549 C   0  0  0  0  0  0  0  0  0  0  0  0
    5.4292    3.7984    0.0037 C   0  0  0  0  0  0  0  0  0  0  0  0
    4.2399    3.0849    0.0451 C   0  0  0  0  0  0  0  0  0  0  0  0
    1.4923    2.8789    0.0798 Cl  0  0  0  0  0  0  0  0  0  0  0  0
    6.9912    2.9335    0.0254 Cl  0  0  0  0  0  0  0  0  0  0  0  0
    2.1049    5.7081   -0.0455 H   0  0  0  0  0  0  0  0  0  0  0  0
    6.3203    5.7499   -0.0872 H   0  0  0  0  0  0  0  0  0  0  0  0
    4.2512    2.0000    0.0908 H   0  0  0  0  0  0  0  0  0  0  0  0
  1  2  4  0  0  0  0
  2  3  4  0  0  0  0
  3  4  4  0  0  0  0
  4  5  4  0  0  0  0
  5  6  4  0  0  0  0
  6  1  4  0  0  0  0
  1  7  1  0  0  0  0
  5  8  1  0  0  0  0
  2  9  1  0  0  0  0
  4 10  1  0  0  0  0
  6 11  1  0  0  0  0
M  END
>  <Alias name>
3,5-Dichloropyridine

>  <deltaH�(sub)>   kJ/mol
67.3

$$$$
4-Methyl-2,6,7-trioxabicyclo(2,2,2)octane
  ChemBrain IXL

 19 20  0  0  0  0  0  0  0  0  1 V2000
    4.2678    5.1765    0.7159 C   0  0  0  0  0  0  0  0  0  0  0  0
    5.0257    3.9643    0.1363 C   0  0  0  0  0  0  0  0  0  0  0  0
    4.7061    3.8857   -1.3703 C   0  0  0  0  0  0  0  0  0  0  0  0
    3.2420    4.0341   -1.5155 O   0  0  0  0  0  0  0  0  0  0  0  0
    2.5283    3.7556   -0.2590 C   0  0  0  0  0  0  0  0  0  0  0  0
    2.8259    4.8497    0.6794 O   0  0  0  0  0  0  0  0  0  0  0  0
    3.0811    2.5138    0.3071 O   0  0  0  0  0  0  0  0  0  0  0  0
    4.4626    2.6932    0.8039 C   0  0  0  0  0  0  0  0  0  0  0  0
    6.5427    4.0916    0.3760 C   0  0  0  0  0  0  0  0  0  0  0  0
    4.5775    5.3658    1.7362 H   0  0  0  0  0  0  0  0  0  0  0  0
    4.4644    6.0477    0.1033 H   0  0  0  0  0  0  0  0  0  0  0  0
    5.0192    2.9221   -1.7528 H   0  0  0  0  0  0  0  0  0  0  0  0
    5.2123    4.6779   -1.9079 H   0  0  0  0  0  0  0  0  0  0  0  0
    1.4625    3.6661   -0.4278 H   0  0  0  0  0  0  0  0  0  0  0  0
    4.4539    2.8273    1.8785 H   0  0  0  0  0  0  0  0  0  0  0  0
    5.0630    1.8300    0.5448 H   0  0  0  0  0  0  0  0  0  0  0  0
    6.9096    4.9910   -0.1029 H   0  0  0  0  0  0  0  0  0  0  0  0
    7.0477    3.2290   -0.0407 H   0  0  0  0  0  0  0  0  0  0  0  0
    6.7368    4.1444    1.4402 H   0  0  0  0  0  0  0  0  0  0  0  0
  1  2  1  0  0  0  0
  2  3  1  0  0  0  0
  3  4  1  0  0  0  0
  4  5  1  0  0  0  0
  5  6  1  0  0  0  0
  6  1  1  0  0  0  0
  5  7  1  0  0  0  0
  7  8  1  0  0  0  0
  8  2  1  0  0  0  0
  2  9  1  0  0  0  0
  1 10  1  0  0  0  0
  1 11  1  0  0  0  0
  3 12  1  0  0  0  0
  3 13  1  0  0  0  0
  5 14  1  0  0  0  0
  8 15  1  0  0  0  0
  8 16  1  0  0  0  0
  9 17  1  0  0  0  0
  9 18  1  0  0  0  0
  9 19  1  0  0  0  0
M  END
>  <Alias name>
4-Methyl-2,6,7-trioxabicyclo[2.2.2]octane

>  <deltaH�(sub)>   kJ/mol
67.4

$$$$
Cycloheptanol
  ChemBrain IXL

 22 22  0  0  0  0  0  0  0  0  1 V2000
    4.7600    5.5250   -0.0850 C   0  0  0  0  0  0  0  0  0  0  0  0
    3.3297    5.4869   -0.6383 C   0  0  0  0  0  0  0  0  0  0  0  0
    2.9711    3.4876    0.9377 C   0  0  0  0  0  0  0  0  0  0  0  0
    3.7363    2.6670   -0.1085 C   0  0  0  0  0  0  0  0  0  0  0  0
    5.2468    3.0033   -0.0278 C   0  0  0  0  0  0  0  0  0  0  0  0
    5.5810    4.3579   -0.6894 C   0  0  0  0  0  0  0  0  0  0  0  0
    7.0113    4.6337   -0.4917 O   0  0  0  0  0  0  0  0  0  0  0  0
    2.3613    4.7684    0.3268 C   0  0  0  0  0  0  0  0  0  0  0  0
    7.2942    4.7085    0.4468 H   0  0  0  0  0  0  0  0  0  0  0  0
    4.7497    5.4680    0.9964 H   0  0  0  0  0  0  0  0  0  0  0  0
    5.2208    6.4562   -0.3903 H   0  0  0  0  0  0  0  0  0  0  0  0
    3.3351    4.9813   -1.5960 H   0  0  0  0  0  0  0  0  0  0  0  0
    2.9792    6.5020   -0.7776 H   0  0  0  0  0  0  0  0  0  0  0  0
    2.1649    2.8847    1.3368 H   0  0  0  0  0  0  0  0  0  0  0  0
    3.6461    3.7507    1.7426 H   0  0  0  0  0  0  0  0  0  0  0  0
    3.3511    2.8647   -1.1011 H   0  0  0  0  0  0  0  0  0  0  0  0
    3.6111    1.6163    0.1216 H   0  0  0  0  0  0  0  0  0  0  0  0
    5.5473    3.0296    1.0124 H   0  0  0  0  0  0  0  0  0  0  0  0
    5.8044    2.2260   -0.5350 H   0  0  0  0  0  0  0  0  0  0  0  0
    5.3785    4.2968   -1.7515 H   0  0  0  0  0  0  0  0  0  0  0  0
    1.4625    4.5070   -0.2177 H   0  0  0  0  0  0  0  0  0  0  0  0
    2.0992    5.4435    1.1319 H   0  0  0  0  0  0  0  0  0  0  0  0
  1  2  1  0  0  0  0
  3  4  1  0  0  0  0
  4  5  1  0  0  0  0
  5  6  1  0  0  0  0
  6  1  1  0  0  0  0
  6  7  1  0  0  0  0
  3  8  1  0  0  0  0
  8  2  1  0  0  0  0
  7  9  1  0  0  0  0
  1 10  1  0  0  0  0
  1 11  1  0  0  0  0
  2 12  1  0  0  0  0
  2 13  1  0  0  0  0
  3 14  1  0  0  0  0
  3 15  1  0  0  0  0
  4 16  1  0  0  0  0
  4 17  1  0  0  0  0
  5 18  1  0  0  0  0
  5 19  1  0  0  0  0
  6 20  1  0  0  0  0
  8 21  1  0  0  0  0
  8 22  1  0  0  0  0
M  END
>  <Alias name>
Cycloheptanol

>  <deltaH�(sub)>   kJ/mol
67.4

$$$$
Pentafluorophenol
  ChemBrain IXL

 13 13  0  0  0  0  0  0  0  0  1 V2000
    5.4326    3.4064   -0.6460 C   0  0  0  0  0  0  0  0  0  0  0  0
    4.2979    2.8220   -0.0830 C   0  0  0  0  0  0  0  0  0  0  0  0
    3.3534    3.6169    0.5667 C   0  0  0  0  0  0  0  0  0  0  0  0
    3.5437    4.9962    0.6534 C   0  0  0  0  0  0  0  0  0  0  0  0
    4.6784    5.5805    0.0904 C   0  0  0  0  0  0  0  0  0  0  0  0
    5.6228    4.7857   -0.5594 C   0  0  0  0  0  0  0  0  0  0  0  0
    6.3534    2.6315   -1.2795 F   0  0  0  0  0  0  0  0  0  0  0  0
    4.1125    1.4774   -0.1674 F   0  0  0  0  0  0  0  0  0  0  0  0
    2.2472    3.0472    1.1155 F   0  0  0  0  0  0  0  0  0  0  0  0
    2.6229    5.7711    1.2869 F   0  0  0  0  0  0  0  0  0  0  0  0
    4.8638    6.9252    0.1750 F   0  0  0  0  0  0  0  0  0  0  0  0
    6.8185    5.4015   -1.1528 O   0  0  0  0  0  0  0  0  0  0  0  0
    6.8784    6.3771   -1.0487 H   0  0  0  0  0  0  0  0  0  0  0  0
  1  2  4  0  0  0  0
  2  3  4  0  0  0  0
  3  4  4  0  0  0  0
  4  5  4  0  0  0  0
  5  6  4  0  0  0  0
  6  1  4  0  0  0  0
  1  7  1  0  0  0  0
  2  8  1  0  0  0  0
  3  9  1  0  0  0  0
  4 10  1  0  0  0  0
  5 11  1  0  0  0  0
  6 12  1  0  0  0  0
 12 13  1  0  0  0  0
M  END
>  <Alias name>
Pentafluorophenol

>  <deltaH�(sub)>   kJ/mol
67.4

$$$$
3,3-Dimethyl-1-butanol
  ChemBrain IXL

 21 20  0  0  0  0  0  0  0  0  1 V2000
    4.8122    4.5638    0.9624 C   0  0  0  0  0  0  0  0  0  0  0  0
    3.4796    4.5768    0.1825 C   0  0  0  0  0  0  0  0  0  0  0  0
    2.3609    4.6900    1.1288 O   0  0  0  0  0  0  0  0  0  0  0  0
    5.9990    4.4448   -0.0241 C   0  0  0  0  0  0  0  0  0  0  0  0
    5.9936    5.6474   -0.9911 C   0  0  0  0  0  0  0  0  0  0  0  0
    7.3211    4.4330    0.7686 C   0  0  0  0  0  0  0  0  0  0  0  0
    5.8750    3.1352   -0.8308 C   0  0  0  0  0  0  0  0  0  0  0  0
    1.4685    4.7057    0.7169 H   0  0  0  0  0  0  0  0  0  0  0  0
    4.8230    3.7201    1.6413 H   0  0  0  0  0  0  0  0  0  0  0  0
    4.9061    5.4821    1.5287 H   0  0  0  0  0  0  0  0  0  0  0  0
    3.4649    5.4207   -0.4947 H   0  0  0  0  0  0  0  0  0  0  0  0
    3.3818    3.6588   -0.3821 H   0  0  0  0  0  0  0  0  0  0  0  0
    5.0733    5.6497   -1.5606 H   0  0  0  0  0  0  0  0  0  0  0  0
    6.0697    6.5670   -0.4241 H   0  0  0  0  0  0  0  0  0  0  0  0
    6.8357    5.5700   -1.6676 H   0  0  0  0  0  0  0  0  0  0  0  0
    7.4109    5.3519    1.3347 H   0  0  0  0  0  0  0  0  0  0  0  0
    8.1537    4.3498    0.0810 H   0  0  0  0  0  0  0  0  0  0  0  0
    7.3277    3.5889    1.4472 H   0  0  0  0  0  0  0  0  0  0  0  0
    6.7166    3.0469   -1.5066 H   0  0  0  0  0  0  0  0  0  0  0  0
    5.8678    2.2919   -0.1514 H   0  0  0  0  0  0  0  0  0  0  0  0
    4.9552    3.1471   -1.4010 H   0  0  0  0  0  0  0  0  0  0  0  0
  1  2  1  0  0  0  0
  2  3  1  0  0  0  0
  1  4  1  0  0  0  0
  4  5  1  0  0  0  0
  4  6  1  0  0  0  0
  4  7  1  0  0  0  0
  3  8  1  0  0  0  0
  1  9  1  0  0  0  0
  1 10  1  0  0  0  0
  2 11  1  0  0  0  0
  2 12  1  0  0  0  0
  5 13  1  0  0  0  0
  5 14  1  0  0  0  0
  5 15  1  0  0  0  0
  6 16  1  0  0  0  0
  6 17  1  0  0  0  0
  6 18  1  0  0  0  0
  7 19  1  0  0  0  0
  7 20  1  0  0  0  0
  7 21  1  0  0  0  0
M  END
>  <Alias name>
3,3-Dimethyl-1-butanol

>  <deltaH�(sub)>   kJ/mol
67.5

$$$$
1-Methyladamantane
  ChemBrain IXL

 29 31  0  0  0  0  0  0  0  0  1 V2000
    3.5396    3.5684    0.3166 C   0  0  0  0  0  0  0  0  0  0  0  0
    2.1178    3.0104    0.5208 C   0  0  0  0  0  0  0  0  0  0  0  0
    4.0909    4.0751    1.6634 C   0  0  0  0  0  0  0  0  0  0  0  0
    4.4554    2.4546   -0.2269 C   0  0  0  0  0  0  0  0  0  0  0  0
    3.4944    4.7335   -0.6910 C   0  0  0  0  0  0  0  0  0  0  0  0
    5.5127    4.6332    1.4592 C   0  0  0  0  0  0  0  0  0  0  0  0
    5.8772    3.0126   -0.4312 C   0  0  0  0  0  0  0  0  0  0  0  0
    4.9162    5.2915   -0.8952 C   0  0  0  0  0  0  0  0  0  0  0  0
    6.4285    3.5193    0.9157 C   0  0  0  0  0  0  0  0  0  0  0  0
    5.4675    5.7982    0.4516 C   0  0  0  0  0  0  0  0  0  0  0  0
    5.8320    4.1777   -1.4387 C   0  0  0  0  0  0  0  0  0  0  0  0
    2.1496    2.1915    1.2288 H   0  0  0  0  0  0  0  0  0  0  0  0
    1.4742    3.7932    0.9028 H   0  0  0  0  0  0  0  0  0  0  0  0
    1.7303    2.6543   -0.4258 H   0  0  0  0  0  0  0  0  0  0  0  0
    3.4473    4.8579    2.0453 H   0  0  0  0  0  0  0  0  0  0  0  0
    4.1227    3.2563    2.3715 H   0  0  0  0  0  0  0  0  0  0  0  0
    4.0680    2.0984   -1.1735 H   0  0  0  0  0  0  0  0  0  0  0  0
    4.4872    1.6357    0.4812 H   0  0  0  0  0  0  0  0  0  0  0  0
    3.1069    4.3773   -1.6376 H   0  0  0  0  0  0  0  0  0  0  0  0
    2.8508    5.5163   -0.3091 H   0  0  0  0  0  0  0  0  0  0  0  0
    5.9002    4.9893    2.4057 H   0  0  0  0  0  0  0  0  0  0  0  0
    6.5208    2.2298   -0.8131 H   0  0  0  0  0  0  0  0  0  0  0  0
    4.8844    6.1103   -1.6034 H   0  0  0  0  0  0  0  0  0  0  0  0
    6.4603    2.7005    1.6238 H   0  0  0  0  0  0  0  0  0  0  0  0
    7.4278    3.9115    0.7721 H   0  0  0  0  0  0  0  0  0  0  0  0
    4.8239    6.5810    0.8335 H   0  0  0  0  0  0  0  0  0  0  0  0
    6.4667    6.1904    0.3081 H   0  0  0  0  0  0  0  0  0  0  0  0
    6.8312    4.5698   -1.5823 H   0  0  0  0  0  0  0  0  0  0  0  0
    5.4445    3.8215   -2.3853 H   0  0  0  0  0  0  0  0  0  0  0  0
  1  2  1  0  0  0  0
  1  3  1  0  0  0  0
  1  4  1  0  0  0  0
  1  5  1  0  0  0  0
  3  6  1  0  0  0  0
  4  7  1  0  0  0  0
  5  8  1  0  0  0  0
  6  9  1  0  0  0  0
  6 10  1  0  0  0  0
  7 11  1  0  0  0  0
  7  9  1  0  0  0  0
  8 10  1  0  0  0  0
  8 11  1  0  0  0  0
  2 12  1  0  0  0  0
  2 13  1  0  0  0  0
  2 14  1  0  0  0  0
  3 15  1  0  0  0  0
  3 16  1  0  0  0  0
  4 17  1  0  0  0  0
  4 18  1  0  0  0  0
  5 19  1  0  0  0  0
  5 20  1  0  0  0  0
  6 21  1  0  0  0  0
  7 22  1  0  0  0  0
  8 23  1  0  0  0  0
  9 24  1  0  0  0  0
  9 25  1  0  0  0  0
 10 26  1  0  0  0  0
 10 27  1  0  0  0  0
 11 28  1  0  0  0  0
 11 29  1  0  0  0  0
M  END
>  <Alias name>
1-Methyladamantane

>  <deltaH�(sub)>   kJ/mol
67.8

$$$$
2,5-Difluorophenol
  ChemBrain IXL

 13 13  0  0  0  0  0  0  0  0  1 V2000
    5.2645    3.5587    0.0000 C   0  0  0  0  0  0  0  0  0  0  0  0
    5.9620    4.7668   -0.0011 C   0  0  0  0  0  0  0  0  0  0  0  0
    5.2645    5.9749   -0.0033 C   0  0  0  0  0  0  0  0  0  0  0  0
    3.8695    5.9749   -0.0043 C   0  0  0  0  0  0  0  0  0  0  0  0
    3.1720    4.7668   -0.0032 C   0  0  0  0  0  0  0  0  0  0  0  0
    3.8695    3.5587   -0.0010 C   0  0  0  0  0  0  0  0  0  0  0  0
    3.1344    2.2856    0.0001 O   0  0  0  0  0  0  0  0  0  0  0  0
    7.3220    4.7667   -0.0001 F   0  0  0  0  0  0  0  0  0  0  0  0
    1.8120    4.7668   -0.0042 F   0  0  0  0  0  0  0  0  0  0  0  0
    3.6983    1.4804   -0.0001 H   0  0  0  0  0  0  0  0  0  0  0  0
    5.8059    2.6207    0.0017 H   0  0  0  0  0  0  0  0  0  0  0  0
    5.8060    6.9128   -0.0042 H   0  0  0  0  0  0  0  0  0  0  0  0
    3.3280    6.9128   -0.0060 H   0  0  0  0  0  0  0  0  0  0  0  0
  1  2  4  0  0  0  0
  2  3  4  0  0  0  0
  3  4  4  0  0  0  0
  4  5  4  0  0  0  0
  5  6  4  0  0  0  0
  6  1  4  0  0  0  0
  6  7  1  0  0  0  0
  2  8  1  0  0  0  0
  5  9  1  0  0  0  0
  7 10  1  0  0  0  0
  1 11  1  0  0  0  0
  3 12  1  0  0  0  0
  4 13  1  0  0  0  0
M  END
>  <Alias name>
2,5-Difluorophenol

>  <deltaH�(sub)>   kJ/mol
68

$$$$
4-Iodotoluene
  ChemBrain IXL

 15 15  0  0  0  0  0  0  0  0  1 V2000
    4.3784    3.8114   -1.0395 C   0  0  0  0  0  0  0  0  0  0  0  0
    3.6012    4.4306   -0.0605 C   0  0  0  0  0  0  0  0  0  0  0  0
    4.2155    5.1240    0.9825 C   0  0  0  0  0  0  0  0  0  0  0  0
    5.6070    5.1982    1.0465 C   0  0  0  0  0  0  0  0  0  0  0  0
    6.3843    4.5790    0.0675 C   0  0  0  0  0  0  0  0  0  0  0  0
    5.7700    3.8856   -0.9755 C   0  0  0  0  0  0  0  0  0  0  0  0
    7.8606    4.6578    0.1354 C   0  0  0  0  0  0  0  0  0  0  0  0
    1.4864    4.3179   -0.1577 I   0  0  0  0  0  0  0  0  0  0  0  0
    3.9015    3.2731   -1.8492 H   0  0  0  0  0  0  0  0  0  0  0  0
    3.6120    5.6048    1.7426 H   0  0  0  0  0  0  0  0  0  0  0  0
    6.0839    5.7365    1.8563 H   0  0  0  0  0  0  0  0  0  0  0  0
    6.3734    3.4049   -1.7355 H   0  0  0  0  0  0  0  0  0  0  0  0
    8.1518    5.2321    1.0062 H   0  0  0  0  0  0  0  0  0  0  0  0
    8.2379    5.1402   -0.7579 H   0  0  0  0  0  0  0  0  0  0  0  0
    8.2725    3.6588    0.2075 H   0  0  0  0  0  0  0  0  0  0  0  0
  1  2  4  0  0  0  0
  2  3  4  0  0  0  0
  3  4  4  0  0  0  0
  4  5  4  0  0  0  0
  5  6  4  0  0  0  0
  6  1  4  0  0  0  0
  5  7  1  0  0  0  0
  2  8  1  0  0  0  0
  1  9  1  0  0  0  0
  3 10  1  0  0  0  0
  4 11  1  0  0  0  0
  6 12  1  0  0  0  0
  7 13  1  0  0  0  0
  7 14  1  0  0  0  0
  7 15  1  0  0  0  0
M  END
>  <Alias name>
4-Iodotoluene

>  <deltaH�(sub)>   kJ/mol
68

$$$$
Azulene
  ChemBrain IXL

 18 19  0  0  0  0  0  0  0  0  1 V2000
    2.5499    4.8679    0.0662 C   0  0  0  0  0  0  0  0  0  0  0  0
    3.2759    6.1648    0.1648 C   0  0  0  0  0  0  0  0  0  0  0  0
    4.7362    6.3977    0.1484 C   0  0  0  0  0  0  0  0  0  0  0  0
    5.7844    5.3849    0.0304 C   0  0  0  0  0  0  0  0  0  0  0  0
    5.6989    3.9784   -0.0937 C   0  0  0  0  0  0  0  0  0  0  0  0
    4.5342    3.0942   -0.1437 C   0  0  0  0  0  0  0  0  0  0  0  0
    3.1124    3.4956   -0.0717 C   0  0  0  0  0  0  0  0  0  0  0  0
    6.9324    3.5332   -0.1648 C   0  0  0  0  0  0  0  0  0  0  0  0
    7.7631    4.5647   -0.0938 C   0  0  0  0  0  0  0  0  0  0  0  0
    7.0627    5.6845    0.0243 C   0  0  0  0  0  0  0  0  0  0  0  0
    1.4728    4.9310    0.0992 H   0  0  0  0  0  0  0  0  0  0  0  0
    2.6600    7.0471    0.2601 H   0  0  0  0  0  0  0  0  0  0  0  0
    5.0674    7.4262    0.2326 H   0  0  0  0  0  0  0  0  0  0  0  0
    4.7376    2.0339   -0.2443 H   0  0  0  0  0  0  0  0  0  0  0  0
    2.3930    2.6911   -0.1261 H   0  0  0  0  0  0  0  0  0  0  0  0
    7.2282    2.4934   -0.2654 H   0  0  0  0  0  0  0  0  0  0  0  0
    8.8513    4.5020   -0.1274 H   0  0  0  0  0  0  0  0  0  0  0  0
    7.4814    6.6828    0.1028 H   0  0  0  0  0  0  0  0  0  0  0  0
  1  2  4  0  0  0  0
  2  3  4  0  0  0  0
  3  4  4  0  0  0  0
  4  5  1  0  0  0  0
  5  6  4  0  0  0  0
  6  7  4  0  0  0  0
  7  1  4  0  0  0  0
  5  8  4  0  0  0  0
  8  9  4  0  0  0  0
  9 10  4  0  0  0  0
  4 10  4  0  0  0  0
  1 11  1  0  0  0  0
  2 12  1  0  0  0  0
  3 13  1  0  0  0  0
  6 14  1  0  0  0  0
  7 15  1  0  0  0  0
  8 16  1  0  0  0  0
  9 17  1  0  0  0  0
 10 18  1  0  0  0  0
M  END
>  <Alias name>
Azulene

>  <deltaH�(sub)>   kJ/mol
68

$$$$
1-Bromo-4-chlorobenzene
  ChemBrain IXL

 12 12  0  0  0  0  0  0  0  0  1 V2000
    3.9495    3.9495    0.0332 C   0  0  0  0  0  0  0  0  0  0  0  0
    3.9373    5.3444    0.0207 C   0  0  0  0  0  0  0  0  0  0  0  0
    5.1391    6.0522   -0.0040 C   0  0  0  0  0  0  0  0  0  0  0  0
    6.3531    5.3652   -0.0162 C   0  0  0  0  0  0  0  0  0  0  0  0
    6.3653    3.9703   -0.0037 C   0  0  0  0  0  0  0  0  0  0  0  0
    5.1635    3.2625    0.0210 C   0  0  0  0  0  0  0  0  0  0  0  0
    5.1222    7.9811   -0.0214 Br  0  0  0  0  0  0  0  0  0  0  0  0
    5.1791    1.4786    0.0371 Cl  0  0  0  0  0  0  0  0  0  0  0  0
    3.0165    3.4000    0.0524 H   0  0  0  0  0  0  0  0  0  0  0  0
    2.9948    5.8778    0.0301 H   0  0  0  0  0  0  0  0  0  0  0  0
    7.2862    5.9147   -0.0354 H   0  0  0  0  0  0  0  0  0  0  0  0
    7.3078    3.4369   -0.0131 H   0  0  0  0  0  0  0  0  0  0  0  0
  1  2  4  0  0  0  0
  2  3  4  0  0  0  0
  3  4  4  0  0  0  0
  4  5  4  0  0  0  0
  5  6  4  0  0  0  0
  6  1  4  0  0  0  0
  3  7  1  0  0  0  0
  6  8  1  0  0  0  0
  1  9  1  0  0  0  0
  2 10  1  0  0  0  0
  4 11  1  0  0  0  0
  5 12  1  0  0  0  0
M  END
>  <Alias name>
1-Bromo-4-chlorobenzene

>  <deltaH�(sub)>   kJ/mol
68.1

$$$$
2,3-Difluorophenol
  ChemBrain IXL

 13 13  0  0  0  0  0  0  0  0  1 V2000
    5.3444    4.8014    0.0000 C   0  0  0  0  0  0  0  0  0  0  0  0
    4.2034    5.6040    0.0012 C   0  0  0  0  0  0  0  0  0  0  0  0
    2.9378    5.0173    0.0011 C   0  0  0  0  0  0  0  0  0  0  0  0
    2.8132    3.6278   -0.0002 C   0  0  0  0  0  0  0  0  0  0  0  0
    3.9541    2.8252   -0.0014 C   0  0  0  0  0  0  0  0  0  0  0  0
    5.2197    3.4119   -0.0013 C   0  0  0  0  0  0  0  0  0  0  0  0
    6.4220    2.5661   -0.0027 O   0  0  0  0  0  0  0  0  0  0  0  0
    1.5793    3.0558   -0.0003 F   0  0  0  0  0  0  0  0  0  0  0  0
    3.8326    1.4706   -0.0027 F   0  0  0  0  0  0  0  0  0  0  0  0
    7.2744    3.0557   -0.0038 H   0  0  0  0  0  0  0  0  0  0  0  0
    6.3269    5.2569    0.0001 H   0  0  0  0  0  0  0  0  0  0  0  0
    4.3002    6.6827    0.0023 H   0  0  0  0  0  0  0  0  0  0  0  0
    2.0520    5.6404    0.0021 H   0  0  0  0  0  0  0  0  0  0  0  0
  1  2  4  0  0  0  0
  2  3  4  0  0  0  0
  3  4  4  0  0  0  0
  4  5  4  0  0  0  0
  5  6  4  0  0  0  0
  6  1  4  0  0  0  0
  6  7  1  0  0  0  0
  4  8  1  0  0  0  0
  5  9  1  0  0  0  0
  7 10  1  0  0  0  0
  1 11  1  0  0  0  0
  2 12  1  0  0  0  0
  3 13  1  0  0  0  0
M  END
>  <Alias name>
2,3-Difluorophenol

>  <deltaH�(sub)>   kJ/mol
68.2

$$$$
2-Methyladamantane
  ChemBrain IXL

 29 31  0  0  0  0  0  0  0  0  1 V2000
    4.5279    4.6448    1.4314 C   0  0  0  0  0  0  0  0  0  0  0  0
    5.1384    3.2377    1.6128 C   0  0  0  0  0  0  0  0  0  0  0  0
    3.3924    4.5890    0.3856 C   0  0  0  0  0  0  0  0  0  0  0  0
    5.6216    5.6184    0.9456 C   0  0  0  0  0  0  0  0  0  0  0  0
    5.7043    2.7442    0.2649 C   0  0  0  0  0  0  0  0  0  0  0  0
    3.9592    4.0887   -0.9615 C   0  0  0  0  0  0  0  0  0  0  0  0
    6.1882    5.1246   -0.4033 C   0  0  0  0  0  0  0  0  0  0  0  0
    4.5699    2.6818   -0.7791 C   0  0  0  0  0  0  0  0  0  0  0  0
    6.7969    3.7188   -0.2213 C   0  0  0  0  0  0  0  0  0  0  0  0
    5.0528    5.0622   -1.4480 C   0  0  0  0  0  0  0  0  0  0  0  0
    2.2821    3.6319    0.8720 C   0  0  0  0  0  0  0  0  0  0  0  0
    4.1309    4.9910    2.3774 H   0  0  0  0  0  0  0  0  0  0  0  0
    5.9362    3.2826    2.3437 H   0  0  0  0  0  0  0  0  0  0  0  0
    4.3740    2.5531    1.9561 H   0  0  0  0  0  0  0  0  0  0  0  0
    2.9775    5.5805    0.2538 H   0  0  0  0  0  0  0  0  0  0  0  0
    5.1953    6.6057    0.8183 H   0  0  0  0  0  0  0  0  0  0  0  0
    6.4183    5.6609    1.6778 H   0  0  0  0  0  0  0  0  0  0  0  0
    6.1317    1.7576    0.3926 H   0  0  0  0  0  0  0  0  0  0  0  0
    3.1632    4.0447   -1.6942 H   0  0  0  0  0  0  0  0  0  0  0  0
    6.9552    5.8085   -0.7446 H   0  0  0  0  0  0  0  0  0  0  0  0
    3.8044    1.9961   -0.4404 H   0  0  0  0  0  0  0  0  0  0  0  0
    4.9692    2.3371   -1.7248 H   0  0  0  0  0  0  0  0  0  0  0  0
    7.5935    3.7624    0.5110 H   0  0  0  0  0  0  0  0  0  0  0  0
    7.1947    3.3724   -1.1671 H   0  0  0  0  0  0  0  0  0  0  0  0
    5.4507    4.7148   -2.3933 H   0  0  0  0  0  0  0  0  0  0  0  0
    4.6261    6.0491   -1.5768 H   0  0  0  0  0  0  0  0  0  0  0  0
    2.6909    2.6398    1.0053 H   0  0  0  0  0  0  0  0  0  0  0  0
    1.8863    3.9884    1.8148 H   0  0  0  0  0  0  0  0  0  0  0  0
    1.4875    3.5986    0.1370 H   0  0  0  0  0  0  0  0  0  0  0  0
  1  2  1  0  0  0  0
  1  3  1  0  0  0  0
  1  4  1  0  0  0  0
  2  5  1  0  0  0  0
  3  6  1  0  0  0  0
  4  7  1  0  0  0  0
  5  8  1  0  0  0  0
  5  9  1  0  0  0  0
  6 10  1  0  0  0  0
  6  8  1  0  0  0  0
  7  9  1  0  0  0  0
  7 10  1  0  0  0  0
  3 11  1  0  0  0  0
  1 12  1  0  0  0  0
  2 13  1  0  0  0  0
  2 14  1  0  0  0  0
  3 15  1  0  0  0  0
  4 16  1  0  0  0  0
  4 17  1  0  0  0  0
  5 18  1  0  0  0  0
  6 19  1  0  0  0  0
  7 20  1  0  0  0  0
  8 21  1  0  0  0  0
  8 22  1  0  0  0  0
  9 23  1  0  0  0  0
  9 24  1  0  0  0  0
 10 25  1  0  0  0  0
 10 26  1  0  0  0  0
 11 27  1  0  0  0  0
 11 28  1  0  0  0  0
 11 29  1  0  0  0  0
M  END
>  <Alias name>
2-Methyladamantane

>  <deltaH�(sub)>   kJ/mol
68.2

$$$$
Fumaronitrile
  ChemBrain IXL

  8  7  0  0  0  0  0  0  0  0  1 V2000
    3.7918    3.3346    0.1882 C   0  0  0  0  0  0  0  0  0  0  0  0
    4.5301    4.3729   -0.2107 C   0  0  0  0  0  0  0  0  0  0  0  0
    2.4853    3.5644    0.8444 C   0  0  0  0  0  0  0  0  0  0  0  0
    1.4630    3.7441    1.3579 N   0  0  0  0  0  0  0  0  0  0  0  0
    5.8366    4.1432   -0.8670 C   0  0  0  0  0  0  0  0  0  0  0  0
    6.8589    3.9634   -1.3804 N   0  0  0  0  0  0  0  0  0  0  0  0
    4.1490    2.3243    0.0317 H   0  0  0  0  0  0  0  0  0  0  0  0
    4.1730    5.3833   -0.0542 H   0  0  0  0  0  0  0  0  0  0  0  0
  1  2  2  0  0  0  0
  3  4  3  0  0  0  0
  3  1  1  0  0  0  0
  5  6  3  0  0  0  0
  5  2  1  0  0  0  0
  1  7  1  0  0  0  0
  2  8  1  0  0  0  0
M  END
>  <Alias name>
trans-2-Butenedinitrile

>  <deltaH�(sub)>   kJ/mol
68.6

$$$$
2-Chloroaniline
  ChemBrain IXL

 14 14  0  0  0  0  0  0  0  0  1 V2000
    2.5065    3.1877    0.4087 C   0  0  0  0  0  0  0  0  0  0  0  0
    2.5370    4.5635    0.6390 C   0  0  0  0  0  0  0  0  0  0  0  0
    3.7029    5.2880    0.3880 C   0  0  0  0  0  0  0  0  0  0  0  0
    4.8414    4.6387   -0.0940 C   0  0  0  0  0  0  0  0  0  0  0  0
    4.8117    3.2549   -0.3259 C   0  0  0  0  0  0  0  0  0  0  0  0
    3.6420    2.5345   -0.0730 C   0  0  0  0  0  0  0  0  0  0  0  0
    6.0056    2.5469   -0.8361 N   0  0  0  0  0  0  0  0  0  0  0  0
    6.3267    5.5853   -0.4096 Cl  0  0  0  0  0  0  0  0  0  0  0  0
    1.6039    2.6279    0.6032 H   0  0  0  0  0  0  0  0  0  0  0  0
    1.6580    5.0680    1.0117 H   0  0  0  0  0  0  0  0  0  0  0  0
    3.7245    6.3531    0.5670 H   0  0  0  0  0  0  0  0  0  0  0  0
    3.6163    1.4695   -0.2506 H   0  0  0  0  0  0  0  0  0  0  0  0
    6.8813    3.0722   -1.0279 H   0  0  0  0  0  0  0  0  0  0  0  0
    5.9692    1.5205   -1.0035 H   0  0  0  0  0  0  0  0  0  0  0  0
  1  2  4  0  0  0  0
  2  3  4  0  0  0  0
  3  4  4  0  0  0  0
  4  5  4  0  0  0  0
  5  6  4  0  0  0  0
  6  1  4  0  0  0  0
  5  7  1  0  0  0  0
  4  8  1  0  0  0  0
  1  9  1  0  0  0  0
  2 10  1  0  0  0  0
  3 11  1  0  0  0  0
  6 12  1  0  0  0  0
  7 13  1  0  0  0  0
  7 14  1  0  0  0  0
M  END
>  <Alias name>
2-Chloroaniline

>  <deltaH�(sub)>   kJ/mol
68.8

$$$$
1,4-Dithiane
  ChemBrain IXL

 14 14  0  0  0  0  0  0  0  0  1 V2000
    4.1931    5.4897    0.2483 C   0  0  0  0  0  0  0  0  0  0  0  0
    5.8145    4.6707    0.3041 S   0  0  0  0  0  0  0  0  0  0  0  0
    5.4758    3.2945   -0.8334 C   0  0  0  0  0  0  0  0  0  0  0  0
    4.3835    2.3723   -0.2571 C   0  0  0  0  0  0  0  0  0  0  0  0
    2.7622    3.1912   -0.3128 S   0  0  0  0  0  0  0  0  0  0  0  0
    3.1009    4.5675    0.8246 C   0  0  0  0  0  0  0  0  0  0  0  0
    3.9493    5.7469   -0.7751 H   0  0  0  0  0  0  0  0  0  0  0  0
    4.2377    6.3938    0.8427 H   0  0  0  0  0  0  0  0  0  0  0  0
    6.3841    2.7203   -0.9674 H   0  0  0  0  0  0  0  0  0  0  0  0
    5.1548    3.6838   -1.7917 H   0  0  0  0  0  0  0  0  0  0  0  0
    4.6273    2.1151    0.7663 H   0  0  0  0  0  0  0  0  0  0  0  0
    4.3389    1.4682   -0.8514 H   0  0  0  0  0  0  0  0  0  0  0  0
    2.1926    5.1416    0.9587 H   0  0  0  0  0  0  0  0  0  0  0  0
    3.4219    4.1782    1.7829 H   0  0  0  0  0  0  0  0  0  0  0  0
  1  2  1  0  0  0  0
  2  3  1  0  0  0  0
  3  4  1  0  0  0  0
  4  5  1  0  0  0  0
  5  6  1  0  0  0  0
  6  1  1  0  0  0  0
  1  7  1  0  0  0  0
  1  8  1  0  0  0  0
  3  9  1  0  0  0  0
  3 10  1  0  0  0  0
  4 11  1  0  0  0  0
  4 12  1  0  0  0  0
  6 13  1  0  0  0  0
  6 14  1  0  0  0  0
M  END
>  <Alias name>
1,4-Dithiane

>  <deltaH�(sub)>   kJ/mol
68.9

$$$$
2-Chloro-2,5-cyclohexadiene-1,4-dione
  ChemBrain IXL

 12 12  0  0  0  0  0  0  0  0  1 V2000
    4.6536    6.0347   -0.3303 C   0  0  0  0  0  0  0  0  0  0  0  0
    5.7518    5.3931    0.4266 C   0  0  0  0  0  0  0  0  0  0  0  0
    5.6841    3.9501    0.7486 C   0  0  0  0  0  0  0  0  0  0  0  0
    4.6332    3.2269    0.3551 C   0  0  0  0  0  0  0  0  0  0  0  0
    3.5358    3.8682   -0.4031 C   0  0  0  0  0  0  0  0  0  0  0  0
    3.6027    5.3115   -0.7237 C   0  0  0  0  0  0  0  0  0  0  0  0
    6.7128    6.0537    0.7850 O   0  0  0  0  0  0  0  0  0  0  0  0
    2.5761    3.2070   -0.7639 O   0  0  0  0  0  0  0  0  0  0  0  0
    4.5517    1.4876    0.7432 Cl  0  0  0  0  0  0  0  0  0  0  0  0
    4.7025    7.0908   -0.5649 H   0  0  0  0  0  0  0  0  0  0  0  0
    6.4872    3.4809    1.3034 H   0  0  0  0  0  0  0  0  0  0  0  0
    2.7991    5.7810   -1.2775 H   0  0  0  0  0  0  0  0  0  0  0  0
  1  2  1  0  0  0  0
  2  3  1  0  0  0  0
  3  4  2  0  0  0  0
  4  5  1  0  0  0  0
  5  6  1  0  0  0  0
  6  1  2  0  0  0  0
  2  7  2  0  0  0  0
  5  8  2  0  0  0  0
  4  9  1  0  0  0  0
  1 10  1  0  0  0  0
  3 11  1  0  0  0  0
  6 12  1  0  0  0  0
M  END
>  <Alias name>
2-Chloro-2,5-cyclohexadiene-1,4-dione

>  <deltaH�(sub)>   kJ/mol
69

$$$$
Fluoropentanitroethane
  ChemBrain IXL

 18 17  0  0  0  0  0  0  0  0  1 V2000
    5.1119    3.7047   -0.8041 C   0  0  0  0  0  0  0  0  0  0  0  0
    3.9701    4.3945   -0.0224 C   0  0  0  0  0  0  0  0  0  0  0  0
    2.8221    4.1982   -2.0633 O   0  5  0  0  0  0  0  0  0  0  0  0
    2.7498    4.4005   -0.8420 N   0  3  0  0  0  0  0  0  0  0  0  0
    1.6480    4.6079   -0.3121 O   0  0  0  0  0  0  0  0  0  0  0  0
    3.7060    6.7241   -0.1787 O   0  5  0  0  0  0  0  0  0  0  0  0
    4.3555    5.7780    0.2911 N   0  3  0  0  0  0  0  0  0  0  0  0
    5.3293    5.9990    1.0262 O   0  0  0  0  0  0  0  0  0  0  0  0
    4.3615    3.9397    2.2495 O   0  5  0  0  0  0  0  0  0  0  0  0
    3.7155    3.6639    1.2276 N   0  3  0  0  0  0  0  0  0  0  0  0
    2.8531    2.7735    1.2607 O   0  0  0  0  0  0  0  0  0  0  0  0
    5.3275    4.3699   -1.9706 F   0  0  0  0  0  0  0  0  0  0  0  0
    4.4946    1.9690   -2.2626 O   0  5  0  0  0  0  0  0  0  0  0  0
    4.7381    2.3135   -1.0966 N   0  3  0  0  0  0  0  0  0  0  0  0
    4.6680    1.4841   -0.1775 O   0  0  0  0  0  0  0  0  0  0  0  0
    7.2367    4.5402   -0.2492 O   0  5  0  0  0  0  0  0  0  0  0  0
    6.3411    3.7202    0.0018 N   0  3  0  0  0  0  0  0  0  0  0  0
    6.4833    2.9119    0.9313 O   0  0  0  0  0  0  0  0  0  0  0  0
  1  2  1  0  0  0  0
  3  4  1  0  0  0  0
  4  5  2  0  0  0  0
  4  2  1  0  0  0  0
  6  7  1  0  0  0  0
  7  8  2  0  0  0  0
  7  2  1  0  0  0  0
  9 10  1  0  0  0  0
 10 11  2  0  0  0  0
 10  2  1  0  0  0  0
  1 12  1  0  0  0  0
 13 14  1  0  0  0  0
 14 15  2  0  0  0  0
 16 17  1  0  0  0  0
 17 18  2  0  0  0  0
 17  1  1  0  0  0  0
 14  1  1  0  0  0  0
M  END
>  <Alias name>
Fluoropentanitroethane

>  <deltaH�(sub)>   kJ/mol
69

$$$$
Propylenecarbonate
  ChemBrain IXL

 13 13  0  0  0  0  0  0  0  0  1 V2000
    3.0247    3.5904   -0.6148 C   0  0  0  0  0  0  0  0  0  0  0  0
    2.5720    4.5606    0.5628 C   0  0  0  0  0  0  0  0  0  0  0  0
    4.3127    4.0681   -1.0119 O   0  0  0  0  0  0  0  0  0  0  0  0
    4.7163    5.0186   -0.0849 C   0  0  0  0  0  0  0  0  0  0  0  0
    3.7310    5.3626    0.8401 O   0  0  0  0  0  0  0  0  0  0  0  0
    5.8417    5.5032   -0.0777 O   0  0  0  0  0  0  0  0  0  0  0  0
    3.1869    2.1754   -0.0903 C   0  0  0  0  0  0  0  0  0  0  0  0
    2.3302    3.6282   -1.4403 H   0  0  0  0  0  0  0  0  0  0  0  0
    1.7569    5.1916    0.2400 H   0  0  0  0  0  0  0  0  0  0  0  0
    2.2945    3.9957    1.4349 H   0  0  0  0  0  0  0  0  0  0  0  0
    3.5143    1.5302   -0.8951 H   0  0  0  0  0  0  0  0  0  0  0  0
    3.9348    2.1728    0.6998 H   0  0  0  0  0  0  0  0  0  0  0  0
    2.2496    1.8257    0.2988 H   0  0  0  0  0  0  0  0  0  0  0  0
  1  2  1  0  0  0  0
  1  3  1  0  0  0  0
  3  4  1  0  0  0  0
  4  5  1  0  0  0  0
  5  2  1  0  0  0  0
  4  6  2  0  0  0  0
  1  7  1  0  0  0  0
  1  8  1  0  0  0  0
  2  9  1  0  0  0  0
  2 10  1  0  0  0  0
  7 11  1  0  0  0  0
  7 12  1  0  0  0  0
  7 13  1  0  0  0  0
M  END
>  <Alias name>
Propylenecarbonate

>  <deltaH�(sub)>   kJ/mol
69

$$$$
Benzoxazole
  ChemBrain IXL

 14 15  0  0  0  0  0  0  0  0  1 V2000
    2.5573    3.6800   -0.0936 C   0  0  0  0  0  0  0  0  0  0  0  0
    2.4921    5.0767   -0.0606 C   0  0  0  0  0  0  0  0  0  0  0  0
    3.6821    5.8212   -0.0072 C   0  0  0  0  0  0  0  0  0  0  0  0
    4.9068    5.1345    0.0197 C   0  0  0  0  0  0  0  0  0  0  0  0
    4.9608    3.8476   -0.0120 C   0  0  0  0  0  0  0  0  0  0  0  0
    3.8096    3.0520   -0.0740 C   0  0  0  0  0  0  0  0  0  0  0  0
    6.2351    3.4771    0.0261 N   0  0  0  0  0  0  0  0  0  0  0  0
    6.2153    5.6224    0.0811 O   0  0  0  0  0  0  0  0  0  0  0  0
    6.9777    4.4257    0.0801 C   0  0  0  0  0  0  0  0  0  0  0  0
    1.6401    3.0876   -0.1345 H   0  0  0  0  0  0  0  0  0  0  0  0
    1.5234    5.5797   -0.0765 H   0  0  0  0  0  0  0  0  0  0  0  0
    3.6491    6.9113    0.0150 H   0  0  0  0  0  0  0  0  0  0  0  0
    3.8810    1.9624   -0.1042 H   0  0  0  0  0  0  0  0  0  0  0  0
    8.0957    4.3476    0.1222 H   0  0  0  0  0  0  0  0  0  0  0  0
  1  2  4  0  0  0  0
  2  3  4  0  0  0  0
  3  4  4  0  0  0  0
  4  5  4  0  0  0  0
  5  6  4  0  0  0  0
  6  1  4  0  0  0  0
  5  7  1  0  0  0  0
  4  8  1  0  0  0  0
  7  9  2  0  0  0  0
  9  8  1  0  0  0  0
  1 10  1  0  0  0  0
  2 11  1  0  0  0  0
  3 12  1  0  0  0  0
  6 13  1  0  0  0  0
  9 14  1  0  0  0  0
M  END
>  <Alias name>
Benzoxazole

>  <deltaH�(sub)>   kJ/mol
69.2

$$$$
cis-4-Hydroxycyclohexanecarboxylic lactone
  ChemBrain IXL

 19 20  0  0  0  0  0  0  0  0  1 V2000
    3.2868    2.1828    0.8781 C   0  0  0  0  0  0  0  0  0  0  0  0
    2.8377    3.5652    1.4642 C   0  0  0  0  0  0  0  0  0  0  0  0
    4.0512    2.4260   -0.4354 C   0  0  0  0  0  0  0  0  0  0  0  0
    3.2367    4.6916    0.4695 C   0  0  0  0  0  0  0  0  0  0  0  0
    2.5638    4.4071   -0.9069 C   0  0  0  0  0  0  0  0  0  0  0  0
    4.6675    4.6510    0.2937 O   0  0  0  0  0  0  0  0  0  0  0  0
    3.0875    3.0362   -1.4616 C   0  0  0  0  0  0  0  0  0  0  0  0
    5.0809    3.3844   -0.1780 C   0  0  0  0  0  0  0  0  0  0  0  0
    6.2605    3.1219   -0.3569 O   0  0  0  0  0  0  0  0  0  0  0  0
    2.4176    1.5696    0.6838 H   0  0  0  0  0  0  0  0  0  0  0  0
    3.9359    1.6809    1.5872 H   0  0  0  0  0  0  0  0  0  0  0  0
    1.7645    3.5687    1.6065 H   0  0  0  0  0  0  0  0  0  0  0  0
    3.3317    3.7318    2.4168 H   0  0  0  0  0  0  0  0  0  0  0  0
    4.4758    1.5017   -0.8095 H   0  0  0  0  0  0  0  0  0  0  0  0
    2.9307    5.6579    0.8483 H   0  0  0  0  0  0  0  0  0  0  0  0
    2.8155    5.2010   -1.6043 H   0  0  0  0  0  0  0  0  0  0  0  0
    1.4887    4.3608   -0.7824 H   0  0  0  0  0  0  0  0  0  0  0  0
    3.6122    3.1990   -2.3976 H   0  0  0  0  0  0  0  0  0  0  0  0
    2.2555    2.3646   -1.6229 H   0  0  0  0  0  0  0  0  0  0  0  0
  1  2  1  0  0  0  0
  3  1  1  0  0  0  0
  2  4  1  0  0  0  0
  7  3  1  0  0  0  0
  8  3  1  0  0  0  0
  4  5  1  0  0  0  0
  4  6  1  0  0  0  0
  5  7  1  0  0  0  0
  8  6  1  0  0  0  0
  8  9  2  0  0  0  0
  1 10  1  0  0  0  0
  1 11  1  0  0  0  0
  2 12  1  0  0  0  0
  2 13  1  0  0  0  0
  3 14  1  0  0  0  0
  4 15  1  0  0  0  0
  5 16  1  0  0  0  0
  5 17  1  0  0  0  0
  7 18  1  0  0  0  0
  7 19  1  0  0  0  0
M  END
>  <Alias name>
cis-4-Hydroxycyclohexanecarboxylic lactone

>  <deltaH�(sub)>   kJ/mol
69.6

$$$$
Phenol
  ChemBrain IXL

 13 13  0  0  0  0  0  0  0  0  1 V2000
    3.0110    5.1130    0.0000 C   0  0  0  0  0  0  0  0  0  0  0  0
    2.5519    3.7957   -0.0009 C   0  0  0  0  0  0  0  0  0  0  0  0
    3.4632    2.7394   -0.0033 C   0  0  0  0  0  0  0  0  0  0  0  0
    4.8335    3.0005   -0.0046 C   0  0  0  0  0  0  0  0  0  0  0  0
    5.2926    4.3178   -0.0036 C   0  0  0  0  0  0  0  0  0  0  0  0
    4.3813    5.3740   -0.0015 C   0  0  0  0  0  0  0  0  0  0  0  0
    6.7366    4.5930   -0.0049 O   0  0  0  0  0  0  0  0  0  0  0  0
    7.3115    3.7956   -0.0038 H   0  0  0  0  0  0  0  0  0  0  0  0
    2.3035    5.9329    0.0018 H   0  0  0  0  0  0  0  0  0  0  0  0
    1.4880    3.5930    0.0003 H   0  0  0  0  0  0  0  0  0  0  0  0
    3.1068    1.7168   -0.0041 H   0  0  0  0  0  0  0  0  0  0  0  0
    5.5410    2.1806   -0.0065 H   0  0  0  0  0  0  0  0  0  0  0  0
    4.7377    6.3967   -0.0009 H   0  0  0  0  0  0  0  0  0  0  0  0
  1  2  4  0  0  0  0
  2  3  4  0  0  0  0
  3  4  4  0  0  0  0
  4  5  4  0  0  0  0
  5  6  4  0  0  0  0
  6  1  4  0  0  0  0
  5  7  1  0  0  0  0
  7  8  1  0  0  0  0
  1  9  1  0  0  0  0
  2 10  1  0  0  0  0
  3 11  1  0  0  0  0
  4 12  1  0  0  0  0
  6 13  1  0  0  0  0
M  END
>  <Alias name>
Phenol

>  <deltaH�(sub)>   kJ/mol
69.7

$$$$
N-Methyl-N-nitromethanamine
  ChemBrain IXL

 12 11  0  0  0  0  0  0  0  0  1 V2000
    2.9832    5.6184    0.1989 O   0  5  0  0  0  0  0  0  0  0  0  0
    2.8181    4.4159    0.4525 N   0  3  0  0  0  0  0  0  0  0  0  0
    1.7697    4.0346    0.9938 O   0  0  0  0  0  0  0  0  0  0  0  0
    3.8440    3.4621    0.1184 N   0  0  0  0  0  0  0  0  0  0  0  0
    5.0869    3.9141   -0.5232 C   0  0  0  0  0  0  0  0  0  0  0  0
    3.6483    2.0366    0.4191 C   0  0  0  0  0  0  0  0  0  0  0  0
    5.0507    4.9872   -0.6646 H   0  0  0  0  0  0  0  0  0  0  0  0
    5.1949    3.4267   -1.4843 H   0  0  0  0  0  0  0  0  0  0  0  0
    5.9309    3.6613    0.1066 H   0  0  0  0  0  0  0  0  0  0  0  0
    4.5187    1.4773    0.0989 H   0  0  0  0  0  0  0  0  0  0  0  0
    3.5090    1.9083    1.4854 H   0  0  0  0  0  0  0  0  0  0  0  0
    2.7730    1.6738   -0.1055 H   0  0  0  0  0  0  0  0  0  0  0  0
  1  2  1  0  0  0  0
  2  3  2  0  0  0  0
  2  4  1  0  0  0  0
  4  5  1  0  0  0  0
  4  6  1  0  0  0  0
  5  7  1  0  0  0  0
  5  8  1  0  0  0  0
  5  9  1  0  0  0  0
  6 10  1  0  0  0  0
  6 11  1  0  0  0  0
  6 12  1  0  0  0  0
M  END
>  <Alias name>
Dimethylnitramine

>  <deltaH�(sub)>   kJ/mol
69.87

$$$$
1,3-Dithiane
  ChemBrain IXL

 14 14  0  0  0  0  0  0  0  0  1 V2000
    3.7975    4.7407    0.2978 C   0  0  0  0  0  0  0  0  0  0  0  0
    5.4314    3.9488    0.3947 S   0  0  0  0  0  0  0  0  0  0  0  0
    5.1702    2.6243   -0.8129 C   0  0  0  0  0  0  0  0  0  0  0  0
    3.8849    1.4881   -0.2315 S   0  0  0  0  0  0  0  0  0  0  0  0
    2.4744    2.6355   -0.2379 C   0  0  0  0  0  0  0  0  0  0  0  0
    2.6914    3.7762    0.7815 C   0  0  0  0  0  0  0  0  0  0  0  0
    3.5977    5.0385   -0.7241 H   0  0  0  0  0  0  0  0  0  0  0  0
    3.7972    5.6189    0.9314 H   0  0  0  0  0  0  0  0  0  0  0  0
    6.0950    2.0748   -0.9375 H   0  0  0  0  0  0  0  0  0  0  0  0
    4.8763    3.0510   -1.7640 H   0  0  0  0  0  0  0  0  0  0  0  0
    2.3502    3.0536   -1.2292 H   0  0  0  0  0  0  0  0  0  0  0  0
    1.5793    2.0898    0.0334 H   0  0  0  0  0  0  0  0  0  0  0  0
    1.7672    4.3308    0.8852 H   0  0  0  0  0  0  0  0  0  0  0  0
    2.9661    3.3591    1.7424 H   0  0  0  0  0  0  0  0  0  0  0  0
  1  2  1  0  0  0  0
  2  3  1  0  0  0  0
  3  4  1  0  0  0  0
  4  5  1  0  0  0  0
  5  6  1  0  0  0  0
  6  1  1  0  0  0  0
  1  7  1  0  0  0  0
  1  8  1  0  0  0  0
  3  9  1  0  0  0  0
  3 10  1  0  0  0  0
  5 11  1  0  0  0  0
  5 12  1  0  0  0  0
  6 13  1  0  0  0  0
  6 14  1  0  0  0  0
M  END
>  <Alias name>
1,3-Dithiane

>  <deltaH�(sub)>   kJ/mol
69.9

$$$$
2,6-Dichloro-2,5-cyclohexadiene-1,4-dione
  ChemBrain IXL

 12 12  0  0  0  0  0  0  0  0  1 V2000
    4.7868    6.0134   -0.1795 C   0  0  0  0  0  0  0  0  0  0  0  0
    5.9174    5.4236    0.5717 C   0  0  0  0  0  0  0  0  0  0  0  0
    5.9053    3.9848    0.9182 C   0  0  0  0  0  0  0  0  0  0  0  0
    4.8750    3.2188    0.5523 C   0  0  0  0  0  0  0  0  0  0  0  0
    3.7449    3.8083   -0.1998 C   0  0  0  0  0  0  0  0  0  0  0  0
    3.7565    5.2474   -0.5454 C   0  0  0  0  0  0  0  0  0  0  0  0
    6.8594    6.1235    0.9052 O   0  0  0  0  0  0  0  0  0  0  0  0
    2.8038    3.1080   -0.5350 O   0  0  0  0  0  0  0  0  0  0  0  0
    4.8604    1.4844    0.9701 Cl  0  0  0  0  0  0  0  0  0  0  0  0
    2.3937    5.9583   -1.4509 Cl  0  0  0  0  0  0  0  0  0  0  0  0
    4.7953    7.0665   -0.4324 H   0  0  0  0  0  0  0  0  0  0  0  0
    6.7322    3.5534    1.4686 H   0  0  0  0  0  0  0  0  0  0  0  0
  1  2  1  0  0  0  0
  2  3  1  0  0  0  0
  3  4  2  0  0  0  0
  4  5  1  0  0  0  0
  5  6  1  0  0  0  0
  6  1  2  0  0  0  0
  2  7  2  0  0  0  0
  5  8  2  0  0  0  0
  4  9  1  0  0  0  0
  6 10  1  0  0  0  0
  1 11  1  0  0  0  0
  3 12  1  0  0  0  0
M  END
>  <Alias name>
2,6-Dichlorobenzoquinone

>  <deltaH�(sub)>   kJ/mol
69.9

$$$$
2,6-Dichloropyrazine
  ChemBrain IXL

 10 10  0  0  0  0  0  0  0  0  1 V2000
    3.0604    3.0604    0.0271 C   0  0  0  0  0  0  0  0  0  0  0  0
    3.0507    4.4552    0.0063 C   0  0  0  0  0  0  0  0  0  0  0  0
    4.2116    5.1361   -0.0150 N   0  0  0  0  0  0  0  0  0  0  0  0
    5.3818    4.4711   -0.0162 C   0  0  0  0  0  0  0  0  0  0  0  0
    5.3916    3.0763    0.0045 C   0  0  0  0  0  0  0  0  0  0  0  0
    4.2307    2.3954    0.0258 N   0  0  0  0  0  0  0  0  0  0  0  0
    1.4996    5.3365    0.0079 Cl  0  0  0  0  0  0  0  0  0  0  0  0
    6.9205    5.3735   -0.0445 Cl  0  0  0  0  0  0  0  0  0  0  0  0
    2.1263    2.5126    0.0442 H   0  0  0  0  0  0  0  0  0  0  0  0
    6.3332    2.5413    0.0036 H   0  0  0  0  0  0  0  0  0  0  0  0
  1  2  4  0  0  0  0
  2  3  4  0  0  0  0
  3  4  4  0  0  0  0
  4  5  4  0  0  0  0
  5  6  4  0  0  0  0
  6  1  4  0  0  0  0
  2  7  1  0  0  0  0
  4  8  1  0  0  0  0
  1  9  1  0  0  0  0
  5 10  1  0  0  0  0
M  END
>  <Alias name>
2,6-Dichloropyrazine

>  <deltaH�(sub)>   kJ/mol
69.9

$$$$
2-Cyano-2-nitroadamantane
  ChemBrain IXL

 29 31  0  0  0  0  0  0  0  0  1 V2000
    2.4153    4.5949    0.5302 C   0  0  0  0  0  0  0  0  0  0  0  0
    3.2345    4.2480    1.7884 C   0  0  0  0  0  0  0  0  0  0  0  0
    3.2344    5.5380   -0.3722 C   0  0  0  0  0  0  0  0  0  0  0  0
    2.0871    3.3021   -0.2416 C   0  0  0  0  0  0  0  0  0  0  0  0
    4.5447    3.5515    1.3725 C   0  0  0  0  0  0  0  0  0  0  0  0
    4.2165    2.2587    0.6007 C   0  0  0  0  0  0  0  0  0  0  0  0
    5.3638    4.4946    0.4701 C   0  0  0  0  0  0  0  0  0  0  0  0
    4.5445    4.8415   -0.7882 C   0  0  0  0  0  0  0  0  0  0  0  0
    6.6739    3.7980    0.0541 C   0  0  0  0  0  0  0  0  0  0  0  0
    4.2163    3.5487   -1.5600 C   0  0  0  0  0  0  0  0  0  0  0  0
    3.3972    2.6056   -0.6576 C   0  0  0  0  0  0  0  0  0  0  0  0
    7.6584    3.2746   -0.2585 N   0  0  0  0  0  0  0  0  0  0  0  0
    5.8158    5.6962    2.4381 O   0  5  0  0  0  0  0  0  0  0  0  0
    5.6769    5.7278    1.2063 N   0  3  0  0  0  0  0  0  0  0  0  0
    5.8021    6.7997    0.5956 O   0  0  0  0  0  0  0  0  0  0  0  0
    1.4945    5.0844    0.8225 H   0  0  0  0  0  0  0  0  0  0  0  0
    3.4652    5.1566    2.3309 H   0  0  0  0  0  0  0  0  0  0  0  0
    2.6589    3.5852    2.4226 H   0  0  0  0  0  0  0  0  0  0  0  0
    2.6586    5.7818   -1.2565 H   0  0  0  0  0  0  0  0  0  0  0  0
    3.4650    6.4466    0.1702 H   0  0  0  0  0  0  0  0  0  0  0  0
    1.5113    3.5459   -1.1259 H   0  0  0  0  0  0  0  0  0  0  0  0
    1.5114    2.6393    0.3926 H   0  0  0  0  0  0  0  0  0  0  0  0
    5.1204    3.3077    2.2568 H   0  0  0  0  0  0  0  0  0  0  0  0
    3.6408    1.5959    1.2349 H   0  0  0  0  0  0  0  0  0  0  0  0
    5.1372    1.7692    0.3083 H   0  0  0  0  0  0  0  0  0  0  0  0
    5.1202    5.5043   -1.4224 H   0  0  0  0  0  0  0  0  0  0  0  0
    5.1371    3.0592   -1.8523 H   0  0  0  0  0  0  0  0  0  0  0  0
    3.6406    3.7925   -2.4443 H   0  0  0  0  0  0  0  0  0  0  0  0
    3.1666    1.6970   -1.2000 H   0  0  0  0  0  0  0  0  0  0  0  0
  1  2  1  0  0  0  0
  1  3  1  0  0  0  0
  4  1  1  0  0  0  0
  2  5  1  0  0  0  0
  8  3  1  0  0  0  0
 11  4  1  0  0  0  0
  6  5  1  0  0  0  0
  5  7  1  0  0  0  0
  6 11  1  0  0  0  0
  7  8  1  0  0  0  0
  7  9  1  0  0  0  0
  8 10  1  0  0  0  0
  9 12  3  0  0  0  0
 10 11  1  0  0  0  0
 13 14  1  0  0  0  0
 14 15  2  0  0  0  0
 14  7  1  0  0  0  0
  1 16  1  0  0  0  0
  2 17  1  0  0  0  0
  2 18  1  0  0  0  0
  3 19  1  0  0  0  0
  3 20  1  0  0  0  0
  4 21  1  0  0  0  0
  4 22  1  0  0  0  0
  5 23  1  0  0  0  0
  6 24  1  0  0  0  0
  6 25  1  0  0  0  0
  8 26  1  0  0  0  0
 10 27  1  0  0  0  0
 10 28  1  0  0  0  0
 11 29  1  0  0  0  0
M  END
>  <Alias name>
2-Cyano-2-nitroadamantane

>  <deltaH�(sub)>   kJ/mol
70

$$$$
4,4,4-Trifluoro-1-(2-furanyl)-1-hydroxybutane-3-one
  ChemBrain IXL

 19 19  0  0  0  0  0  0  0  0  1 V2000
    6.1343    5.1449   -0.4749 C   0  0  0  0  0  0  0  0  0  0  0  0
    5.0399    5.9383   -0.3933 C   0  0  0  0  0  0  0  0  0  0  0  0
    3.6537    5.3030   -0.1602 C   0  0  0  0  0  0  0  0  0  0  0  0
    2.3459    6.1302   -0.0455 C   0  0  0  0  0  0  0  0  0  0  0  0
    5.9119    3.7152   -0.3313 O   0  0  0  0  0  0  0  0  0  0  0  0
    3.5855    4.0934   -0.0614 O   0  0  0  0  0  0  0  0  0  0  0  0
    7.9454    7.0428   -0.8640 O   0  0  0  0  0  0  0  0  0  0  0  0
    7.5844    5.7038   -0.7114 C   0  0  0  0  0  0  0  0  0  0  0  0
    8.6191    4.9903   -0.7934 C   0  0  0  0  0  0  0  0  0  0  0  0
    9.7030    5.7832   -0.9999 C   0  0  0  0  0  0  0  0  0  0  0  0
    9.3327    6.9713   -1.0435 C   0  0  0  0  0  0  0  0  0  0  0  0
    1.4695    5.7319   -1.0184 F   0  0  0  0  0  0  0  0  0  0  0  0
    1.7734    5.9080    1.1771 F   0  0  0  0  0  0  0  0  0  0  0  0
    2.5925    7.4643   -0.1865 F   0  0  0  0  0  0  0  0  0  0  0  0
    4.9597    3.4688   -0.1818 H   0  0  0  0  0  0  0  0  0  0  0  0
    5.1530    7.0271   -0.4944 H   0  0  0  0  0  0  0  0  0  0  0  0
    8.6482    3.8872   -0.7106 H   0  0  0  0  0  0  0  0  0  0  0  0
   10.7642    5.4263   -1.1134 H   0  0  0  0  0  0  0  0  0  0  0  0
   10.0189    7.8249   -1.2019 H   0  0  0  0  0  0  0  0  0  0  0  0
  1  2  2  0  0  0  0
  2  3  1  0  0  0  0
  3  4  1  0  0  0  0
  1  5  1  0  0  0  0
  3  6  2  0  0  0  0
  7  8  1  0  0  0  0
  8  9  2  0  0  0  0
  9 10  1  0  0  0  0
 10 11  2  0  0  0  0
  7 11  1  0  0  0  0
  1  8  1  0  0  0  0
  4 12  1  0  0  0  0
  4 13  1  0  0  0  0
  4 14  1  0  0  0  0
  5 15  1  0  0  0  0
  2 16  1  0  0  0  0
  9 17  1  0  0  0  0
 10 18  1  0  0  0  0
 11 19  1  0  0  0  0
M  END
>  <Alias name>
4,4,4-Trifluoro-1-(2-furanyl)-1-hydroxybutane-3-one

>  <deltaH�(sub)>   kJ/mol
70

$$$$
4,4,4-Trifluoro-1-(2-furanyl)-butane-1,3-dione
  ChemBrain IXL

 19 19  0  0  0  0  0  0  0  0  1 V2000
    6.2910    6.4523   -0.4436 C   0  0  0  0  0  0  0  0  0  0  0  0
    5.1219    5.4294   -0.3505 C   0  0  0  0  0  0  0  0  0  0  0  0
    3.7867    6.1551   -0.1607 C   0  0  0  0  0  0  0  0  0  0  0  0
    2.4865    5.3927   -0.0451 C   0  0  0  0  0  0  0  0  0  0  0  0
    6.0395    7.6409   -0.3652 O   0  0  0  0  0  0  0  0  0  0  0  0
    3.7600    7.3756   -0.0996 O   0  0  0  0  0  0  0  0  0  0  0  0
    8.8647    6.8641   -0.7233 O   0  0  0  0  0  0  0  0  0  0  0  0
    7.7657    6.0229   -0.6324 C   0  0  0  0  0  0  0  0  0  0  0  0
    8.1469    4.8452   -0.7271 C   0  0  0  0  0  0  0  0  0  0  0  0
    9.4912    4.8179   -0.8838 C   0  0  0  0  0  0  0  0  0  0  0  0
    9.9179    5.9717   -0.8835 C   0  0  0  0  0  0  0  0  0  0  0  0
    2.0179    5.4785    1.2326 F   0  0  0  0  0  0  0  0  0  0  0  0
    1.5608    5.9313   -0.8949 F   0  0  0  0  0  0  0  0  0  0  0  0
    2.6860    4.0906   -0.3659 F   0  0  0  0  0  0  0  0  0  0  0  0
    5.2849    4.7689    0.4898 H   0  0  0  0  0  0  0  0  0  0  0  0
    5.0783    4.8465   -1.2599 H   0  0  0  0  0  0  0  0  0  0  0  0
    7.4953    3.9639   -0.6896 H   0  0  0  0  0  0  0  0  0  0  0  0
   10.1161    3.9065   -0.9953 H   0  0  0  0  0  0  0  0  0  0  0  0
   10.9790    6.2234   -0.9955 H   0  0  0  0  0  0  0  0  0  0  0  0
  1  2  1  0  0  0  0
  2  3  1  0  0  0  0
  3  4  1  0  0  0  0
  1  5  2  0  0  0  0
  3  6  2  0  0  0  0
  7  8  1  0  0  0  0
  8  9  2  0  0  0  0
  9 10  1  0  0  0  0
 10 11  2  0  0  0  0
  7 11  1  0  0  0  0
  1  8  1  0  0  0  0
  4 12  1  0  0  0  0
  4 13  1  0  0  0  0
  4 14  1  0  0  0  0
  2 15  1  0  0  0  0
  2 16  1  0  0  0  0
  9 17  1  0  0  0  0
 10 18  1  0  0  0  0
 11 19  1  0  0  0  0
M  END
>  <Alias name>
4,4,4-Trifluoro-1-(2-furanyl)-butane-1,3-dione

>  <deltaH�(sub)>   kJ/mol
70

$$$$
Butanedinitrile
  ChemBrain IXL

 10  9  0  0  0  0  0  0  0  0  1 V2000
    6.1931    4.1754   -0.5605 C   0  0  0  0  0  0  0  0  0  0  0  0
    7.2079    4.6948   -0.7641 N   0  0  0  0  0  0  0  0  0  0  0  0
    4.8427    3.4843   -0.2895 C   0  0  0  0  0  0  0  0  0  0  0  0
    2.5050    3.8125    0.5823 C   0  0  0  0  0  0  0  0  0  0  0  0
    1.4902    3.2932    0.7859 N   0  0  0  0  0  0  0  0  0  0  0  0
    3.8554    4.5036    0.3113 C   0  0  0  0  0  0  0  0  0  0  0  0
    4.4420    3.0981   -1.2186 H   0  0  0  0  0  0  0  0  0  0  0  0
    4.9881    2.6685    0.4077 H   0  0  0  0  0  0  0  0  0  0  0  0
    4.2561    4.8899    1.2404 H   0  0  0  0  0  0  0  0  0  0  0  0
    3.7099    5.3194   -0.3860 H   0  0  0  0  0  0  0  0  0  0  0  0
  1  2  3  0  0  0  0
  1  3  1  0  0  0  0
  4  5  3  0  0  0  0
  3  6  1  0  0  0  0
  4  6  1  0  0  0  0
  3  7  1  0  0  0  0
  3  8  1  0  0  0  0
  6  9  1  0  0  0  0
  6 10  1  0  0  0  0
M  END
>  <Alias name>
Succinonitrile

>  <deltaH�(sub)>   kJ/mol
70

$$$$
Maleic anhydride
  ChemBrain IXL

  9  9  0  0  0  0  0  0  0  0  1 V2000
    4.2115    4.1376   -0.2463 C   0  0  0  0  0  0  0  0  0  0  0  0
    3.0112    4.0037   -0.0435 C   0  0  0  0  0  0  0  0  0  0  0  0
    2.7548    2.6816    0.2754 C   0  0  0  0  0  0  0  0  0  0  0  0
    1.6342    2.1995    0.4871 O   0  0  0  0  0  0  0  0  0  0  0  0
    4.8335    2.9062   -0.0974 C   0  0  0  0  0  0  0  0  0  0  0  0
    6.0258    2.6668   -0.3342 O   0  0  0  0  0  0  0  0  0  0  0  0
    3.9246    1.9823    0.3086 O   0  0  0  0  0  0  0  0  0  0  0  0
    4.7006    5.1054   -0.5094 H   0  0  0  0  0  0  0  0  0  0  0  0
    2.2648    4.8307   -0.1066 H   0  0  0  0  0  0  0  0  0  0  0  0
  1  2  2  0  0  0  0
  3  4  2  0  0  0  0
  5  6  2  0  0  0  0
  5  7  1  0  0  0  0
  5  1  1  0  0  0  0
  3  2  1  0  0  0  0
  3  7  1  0  0  0  0
  1  8  1  0  0  0  0
  2  9  1  0  0  0  0
M  END
>  <Alias name>
2,5-Furandione

>  <deltaH�(sub)>   kJ/mol
70

$$$$
2-Chloropyrimidine
  ChemBrain IXL

 10 10  0  0  0  0  0  0  0  0  1 V2000
    2.4582    3.2859    0.1003 C   0  0  0  0  0  0  0  0  0  0  0  0
    2.4344    4.6729    0.0514 C   0  0  0  0  0  0  0  0  0  0  0  0
    3.5923    5.3542   -0.0278 N   0  0  0  0  0  0  0  0  0  0  0  0
    4.7748    4.6971   -0.0599 C   0  0  0  0  0  0  0  0  0  0  0  0
    4.8170    3.3454   -0.0131 N   0  0  0  0  0  0  0  0  0  0  0  0
    3.6804    2.6290    0.0663 C   0  0  0  0  0  0  0  0  0  0  0  0
    6.2927    5.6215   -0.1649 Cl  0  0  0  0  0  0  0  0  0  0  0  0
    1.5317    2.7216    0.1644 H   0  0  0  0  0  0  0  0  0  0  0  0
    1.4877    5.2020    0.0770 H   0  0  0  0  0  0  0  0  0  0  0  0
    3.7169    1.5454    0.1037 H   0  0  0  0  0  0  0  0  0  0  0  0
  1  2  4  0  0  0  0
  2  3  4  0  0  0  0
  3  4  4  0  0  0  0
  4  5  4  0  0  0  0
  5  6  4  0  0  0  0
  6  1  4  0  0  0  0
  4  7  1  0  0  0  0
  1  8  1  0  0  0  0
  2  9  1  0  0  0  0
  6 10  1  0  0  0  0
M  END
>  <Alias name>
2-Chloropyrimidine

>  <deltaH�(sub)>   kJ/mol
70.1

$$$$
2,1,3-Benzothiadiazole
  ChemBrain IXL

 13 14  0  0  0  0  0  0  0  0  1 V2000
    4.9867    4.7600    0.0000 C   0  0  0  0  0  0  0  0  0  0  0  0
    5.0370    3.4300    0.0000 C   0  0  0  0  0  0  0  0  0  0  0  0
    3.6304    5.4672    0.0000 C   0  0  0  0  0  0  0  0  0  0  0  0
    6.1409    5.2669    0.0000 N   0  0  0  0  0  0  0  0  0  0  0  0
    6.2274    3.0144    0.0000 N   0  0  0  0  0  0  0  0  0  0  0  0
    3.7404    2.6206    0.0000 C   0  0  0  0  0  0  0  0  0  0  0  0
    2.4905    4.7471    0.0000 C   0  0  0  0  0  0  0  0  0  0  0  0
    7.2919    4.1833    0.0000 S   0  0  0  0  0  0  0  0  0  0  0  0
    2.5485    3.2483    0.0000 C   0  0  0  0  0  0  0  0  0  0  0  0
    3.5652    6.5542    0.0000 H   0  0  0  0  0  0  0  0  0  0  0  0
    3.7589    1.5334    0.0000 H   0  0  0  0  0  0  0  0  0  0  0  0
    1.5222    5.2601    0.0000 H   0  0  0  0  0  0  0  0  0  0  0  0
    1.6230    2.6602    0.0000 H   0  0  0  0  0  0  0  0  0  0  0  0
  1  2  1  0  0  0  0
  1  3  1  0  0  0  0
  1  4  2  0  0  0  0
  2  5  2  0  0  0  0
  2  6  1  0  0  0  0
  3  7  2  0  0  0  0
  4  8  1  0  0  0  0
  5  8  1  0  0  0  0
  6  9  2  0  0  0  0
  7  9  1  0  0  0  0
  3 10  1  0  0  0  0
  6 11  1  0  0  0  0
  7 12  1  0  0  0  0
  9 13  1  0  0  0  0
M  END
>  <Alias name>
2,1,3-Benzothiadiazole

>  <deltaH�(sub)>   kJ/mol
70.7

$$$$
2-Cyanopyridine
  ChemBrain IXL

 12 12  0  0  0  0  0  0  0  0  1 V2000
    4.6505    5.5320    0.0000 N   0  0  0  0  0  0  0  0  0  0  0  0
    5.3209    4.3571    0.0003 C   0  0  0  0  0  0  0  0  0  0  0  0
    4.6260    3.1491    0.0003 C   0  0  0  0  0  0  0  0  0  0  0  0
    3.2382    3.1575    0.0001 C   0  0  0  0  0  0  0  0  0  0  0  0
    2.5681    4.3733   -0.0002 C   0  0  0  0  0  0  0  0  0  0  0  0
    3.2983    5.5614   -0.0002 C   0  0  0  0  0  0  0  0  0  0  0  0
    6.7975    4.3485    0.0005 C   0  0  0  0  0  0  0  0  0  0  0  0
    7.9548    4.3407    0.0007 N   0  0  0  0  0  0  0  0  0  0  0  0
    5.1646    2.2082    0.0005 H   0  0  0  0  0  0  0  0  0  0  0  0
    2.6834    2.2240    0.0001 H   0  0  0  0  0  0  0  0  0  0  0  0
    1.4838    4.3966   -0.0003 H   0  0  0  0  0  0  0  0  0  0  0  0
    2.7787    6.5102   -0.0004 H   0  0  0  0  0  0  0  0  0  0  0  0
  1  2  4  0  0  0  0
  2  3  4  0  0  0  0
  3  4  4  0  0  0  0
  4  5  4  0  0  0  0
  5  6  4  0  0  0  0
  6  1  4  0  0  0  0
  7  8  3  0  0  0  0
  7  2  1  0  0  0  0
  3  9  1  0  0  0  0
  4 10  1  0  0  0  0
  5 11  1  0  0  0  0
  6 12  1  0  0  0  0
M  END
>  <Alias name>
2-Pyridinecarbonitrile

>  <deltaH�(sub)>   kJ/mol
70.7

$$$$
Hexanitroethane
  ChemBrain IXL

 20 19  0  0  0  0  0  0  0  0  1 V2000
    3.7298    4.2627   -0.3926 C   0  0  0  0  0  0  0  0  0  0  0  0
    4.9436    3.7532    0.4086 C   0  0  0  0  0  0  0  0  0  0  0  0
    2.6728    3.2412   -0.3832 N   0  3  0  0  0  0  0  0  0  0  0  0
    3.2222    5.4988    0.2200 N   0  3  0  0  0  0  0  0  0  0  0  0
    4.1367    4.5341   -1.7789 N   0  3  0  0  0  0  0  0  0  0  0  0
    6.0016    4.7737    0.3972 N   0  3  0  0  0  0  0  0  0  0  0  0
    4.5373    3.4842    1.7954 N   0  3  0  0  0  0  0  0  0  0  0  0
    5.4498    2.5158   -0.2026 N   0  3  0  0  0  0  0  0  0  0  0  0
    1.5399    3.5251    0.0335 O   0  0  0  0  0  0  0  0  0  0  0  0
    2.9140    2.0956   -0.7920 O   0  5  0  0  0  0  0  0  0  0  0  0
    3.1395    6.5362   -0.4541 O   0  0  0  0  0  0  0  0  0  0  0  0
    2.8768    5.5040    1.4109 O   0  5  0  0  0  0  0  0  0  0  0  0
    3.5652    3.9584   -2.7168 O   0  0  0  0  0  0  0  0  0  0  0  0
    5.0513    5.3387   -2.0104 O   0  5  0  0  0  0  0  0  0  0  0  0
    5.7658    5.9159    0.8183 O   0  0  0  0  0  0  0  0  0  0  0  0
    7.1298    4.4924   -0.0336 O   0  5  0  0  0  0  0  0  0  0  0  0
    3.6063    2.6987    2.0274 O   0  0  0  0  0  0  0  0  0  0  0  0
    5.1256    4.0427    2.7333 O   0  5  0  0  0  0  0  0  0  0  0  0
    5.7859    2.5062   -1.3961 O   0  0  0  0  0  0  0  0  0  0  0  0
    5.5407    1.4816    0.4755 O   0  5  0  0  0  0  0  0  0  0  0  0
  1  2  1  0  0  0  0
  1  3  1  0  0  0  0
  1  4  1  0  0  0  0
  1  5  1  0  0  0  0
  2  6  1  0  0  0  0
  2  7  1  0  0  0  0
  2  8  1  0  0  0  0
  3  9  2  0  0  0  0
  3 10  1  0  0  0  0
  4 11  2  0  0  0  0
  4 12  1  0  0  0  0
  5 13  2  0  0  0  0
  5 14  1  0  0  0  0
  6 15  2  0  0  0  0
  6 16  1  0  0  0  0
  7 17  2  0  0  0  0
  7 18  1  0  0  0  0
  8 19  2  0  0  0  0
  8 20  1  0  0  0  0
M  END
>  <Alias name>
Hexanitroethane

>  <deltaH�(sub)>   kJ/mol
70.7

$$$$
Methylacetamide
  ChemBrain IXL

 12 11  0  0  0  0  0  0  0  0  1 V2000
    2.5145    4.0892   -0.0762 C   0  0  0  0  0  0  0  0  0  0  0  0
    3.4498    3.0399   -0.5394 C   0  0  0  0  0  0  0  0  0  0  0  0
    3.0168    2.0075   -1.0242 O   0  0  0  0  0  0  0  0  0  0  0  0
    4.8315    3.2321   -0.4214 N   0  0  0  0  0  0  0  0  0  0  0  0
    5.3533    4.4761    0.1628 C   0  0  0  0  0  0  0  0  0  0  0  0
    5.4692    2.5169   -0.7374 H   0  0  0  0  0  0  0  0  0  0  0  0
    1.4956    3.7715   -0.2603 H   0  0  0  0  0  0  0  0  0  0  0  0
    2.6548    4.2550    0.9848 H   0  0  0  0  0  0  0  0  0  0  0  0
    2.7086    5.0089   -0.6141 H   0  0  0  0  0  0  0  0  0  0  0  0
    4.7444    4.7590    1.0126 H   0  0  0  0  0  0  0  0  0  0  0  0
    5.3246    5.2636   -0.5800 H   0  0  0  0  0  0  0  0  0  0  0  0
    6.3753    4.3220    0.4864 H   0  0  0  0  0  0  0  0  0  0  0  0
  1  2  1  0  0  0  0
  2  3  2  0  0  0  0
  2  4  1  0  0  0  0
  4  5  1  0  0  0  0
  4  6  1  0  0  0  0
  1  7  1  0  0  0  0
  1  8  1  0  0  0  0
  1  9  1  0  0  0  0
  5 10  1  0  0  0  0
  5 11  1  0  0  0  0
  5 12  1  0  0  0  0
M  END
>  <Alias name>
Methylacetamide

>  <deltaH�(sub)>   kJ/mol
70.8

$$$$
4-Fluoronitrobenzene
  ChemBrain IXL

 14 14  0  0  0  0  0  0  0  0  1 V2000
    4.6809    2.9706    0.0000 C   0  0  0  0  0  0  0  0  0  0  0  0
    3.3061    3.2071    0.0000 C   0  0  0  0  0  0  0  0  0  0  0  0
    2.8236    4.5160    0.0000 C   0  0  0  0  0  0  0  0  0  0  0  0
    3.7159    5.5883    0.0001 C   0  0  0  0  0  0  0  0  0  0  0  0
    5.0907    5.3518    0.0001 C   0  0  0  0  0  0  0  0  0  0  0  0
    5.5732    4.0429    0.0000 C   0  0  0  0  0  0  0  0  0  0  0  0
    7.0219    3.7936    0.0001 N   0  3  0  0  0  0  0  0  0  0  0  0
    7.4508    2.6301    0.0001 O   0  0  0  0  0  0  0  0  0  0  0  0
    7.8150    4.7467    0.0001 O   0  5  0  0  0  0  0  0  0  0  0  0
    1.4833    4.7467    0.0000 F   0  0  0  0  0  0  0  0  0  0  0  0
    5.0555    1.9544    0.0000 H   0  0  0  0  0  0  0  0  0  0  0  0
    2.6134    2.3747    0.0000 H   0  0  0  0  0  0  0  0  0  0  0  0
    3.3413    6.6045    0.0001 H   0  0  0  0  0  0  0  0  0  0  0  0
    5.7834    6.1842    0.0001 H   0  0  0  0  0  0  0  0  0  0  0  0
  1  2  4  0  0  0  0
  2  3  4  0  0  0  0
  3  4  4  0  0  0  0
  4  5  4  0  0  0  0
  5  6  4  0  0  0  0
  6  1  4  0  0  0  0
  6  7  1  0  0  0  0
  7  8  2  0  0  0  0
  7  9  1  0  0  0  0
  3 10  1  0  0  0  0
  1 11  1  0  0  0  0
  2 12  1  0  0  0  0
  4 13  1  0  0  0  0
  5 14  1  0  0  0  0
M  END
>  <Alias name>
4-Fluoronitrobenzene

>  <deltaH�(sub)>   kJ/mol
70.9

$$$$
2-Methylnaphthalene
  ChemBrain IXL

 21 22  0  0  0  0  0  0  0  0  1 V2000
    2.3968    4.2198    1.0803 C   0  0  0  0  0  0  0  0  0  0  0  0
    2.3652    5.5923    0.8329 C   0  0  0  0  0  0  0  0  0  0  0  0
    3.4950    6.2362    0.3280 C   0  0  0  0  0  0  0  0  0  0  0  0
    4.6564    5.5076    0.0704 C   0  0  0  0  0  0  0  0  0  0  0  0
    4.6880    4.1351    0.3177 C   0  0  0  0  0  0  0  0  0  0  0  0
    3.5582    3.4912    0.8227 C   0  0  0  0  0  0  0  0  0  0  0  0
    5.8494    3.4065    0.0602 C   0  0  0  0  0  0  0  0  0  0  0  0
    6.9792    4.0504   -0.4448 C   0  0  0  0  0  0  0  0  0  0  0  0
    6.9476    5.4230   -0.6921 C   0  0  0  0  0  0  0  0  0  0  0  0
    5.7862    6.1516   -0.4345 C   0  0  0  0  0  0  0  0  0  0  0  0
    8.2113    3.2775   -0.7181 C   0  0  0  0  0  0  0  0  0  0  0  0
    1.5197    3.7198    1.4723 H   0  0  0  0  0  0  0  0  0  0  0  0
    1.4636    6.1579    1.0329 H   0  0  0  0  0  0  0  0  0  0  0  0
    3.4705    7.3018    0.1360 H   0  0  0  0  0  0  0  0  0  0  0  0
    3.5827    2.4256    1.0147 H   0  0  0  0  0  0  0  0  0  0  0  0
    5.8739    2.3410    0.2522 H   0  0  0  0  0  0  0  0  0  0  0  0
    7.8247    5.9229   -1.0841 H   0  0  0  0  0  0  0  0  0  0  0  0
    5.7617    7.2171   -0.6265 H   0  0  0  0  0  0  0  0  0  0  0  0
    8.9855    3.9461   -1.0738 H   0  0  0  0  0  0  0  0  0  0  0  0
    8.0073    2.5277   -1.4725 H   0  0  0  0  0  0  0  0  0  0  0  0
    8.5429    2.7930    0.1920 H   0  0  0  0  0  0  0  0  0  0  0  0
  1  2  4  0  0  0  0
  2  3  4  0  0  0  0
  3  4  4  0  0  0  0
  4  5  4  0  0  0  0
  5  6  4  0  0  0  0
  6  1  4  0  0  0  0
  5  7  4  0  0  0  0
  7  8  4  0  0  0  0
  8  9  4  0  0  0  0
  4 10  4  0  0  0  0
 10  9  4  0  0  0  0
  8 11  1  0  0  0  0
  1 12  1  0  0  0  0
  2 13  1  0  0  0  0
  3 14  1  0  0  0  0
  6 15  1  0  0  0  0
  7 16  1  0  0  0  0
  9 17  1  0  0  0  0
 10 18  1  0  0  0  0
 11 19  1  0  0  0  0
 11 20  1  0  0  0  0
 11 21  1  0  0  0  0
M  END
>  <Alias name>
2-Methylnaphthalene

>  <deltaH�(sub)>   kJ/mol
71.3

$$$$
1-Bromoadamantane
  ChemBrain IXL

 26 28  0  0  0  0  0  0  0  0  1 V2000
    4.1990    3.4531    1.6851 C   0  0  0  0  0  0  0  0  0  0  0  0
    5.5725    3.9676    1.2124 C   0  0  0  0  0  0  0  0  0  0  0  0
    5.4210    5.3947    0.6509 C   0  0  0  0  0  0  0  0  0  0  0  0
    4.4418    5.3772   -0.5388 C   0  0  0  0  0  0  0  0  0  0  0  0
    3.0683    4.8627   -0.0661 C   0  0  0  0  0  0  0  0  0  0  0  0
    3.2198    3.4357    0.4954 C   0  0  0  0  0  0  0  0  0  0  0  0
    3.7655    2.5058   -0.6055 C   0  0  0  0  0  0  0  0  0  0  0  0
    6.1183    3.0377    0.1115 C   0  0  0  0  0  0  0  0  0  0  0  0
    4.9875    4.4473   -1.6397 C   0  0  0  0  0  0  0  0  0  0  0  0
    5.1390    3.0203   -1.0782 C   0  0  0  0  0  0  0  0  0  0  0  0
    1.5004    2.7916    1.0871 Br  0  0  0  0  0  0  0  0  0  0  0  0
    3.8154    4.1067    2.4588 H   0  0  0  0  0  0  0  0  0  0  0  0
    4.3054    2.4502    2.0797 H   0  0  0  0  0  0  0  0  0  0  0  0
    6.2607    3.9799    2.0486 H   0  0  0  0  0  0  0  0  0  0  0  0
    5.0374    6.0482    1.4246 H   0  0  0  0  0  0  0  0  0  0  0  0
    6.3863    5.7562    0.3187 H   0  0  0  0  0  0  0  0  0  0  0  0
    4.3353    6.3801   -0.9335 H   0  0  0  0  0  0  0  0  0  0  0  0
    2.3801    4.8505   -0.9023 H   0  0  0  0  0  0  0  0  0  0  0  0
    2.6847    5.5163    0.7076 H   0  0  0  0  0  0  0  0  0  0  0  0
    3.0773    2.4935   -1.4417 H   0  0  0  0  0  0  0  0  0  0  0  0
    3.8720    1.5028   -0.2109 H   0  0  0  0  0  0  0  0  0  0  0  0
    6.2247    2.0348    0.5061 H   0  0  0  0  0  0  0  0  0  0  0  0
    7.0836    3.3993   -0.2207 H   0  0  0  0  0  0  0  0  0  0  0  0
    5.9528    4.8089   -1.9719 H   0  0  0  0  0  0  0  0  0  0  0  0
    4.2994    4.4351   -2.4759 H   0  0  0  0  0  0  0  0  0  0  0  0
    5.5226    2.3667   -1.8519 H   0  0  0  0  0  0  0  0  0  0  0  0
  1  2  1  0  0  0  0
  2  3  1  0  0  0  0
  3  4  1  0  0  0  0
  4  5  1  0  0  0  0
  5  6  1  0  0  0  0
  6  1  1  0  0  0  0
  6  7  1  0  0  0  0
  2  8  1  0  0  0  0
  4  9  1  0  0  0  0
  7 10  1  0  0  0  0
 10  9  1  0  0  0  0
 10  8  1  0  0  0  0
  6 11  1  0  0  0  0
  1 12  1  0  0  0  0
  1 13  1  0  0  0  0
  2 14  1  0  0  0  0
  3 15  1  0  0  0  0
  3 16  1  0  0  0  0
  4 17  1  0  0  0  0
  5 18  1  0  0  0  0
  5 19  1  0  0  0  0
  7 20  1  0  0  0  0
  7 21  1  0  0  0  0
  8 22  1  0  0  0  0
  8 23  1  0  0  0  0
  9 24  1  0  0  0  0
  9 25  1  0  0  0  0
 10 26  1  0  0  0  0
M  END
>  <Alias name>
1-Bromoadamantane

>  <deltaH�(sub)>   kJ/mol
71.5

$$$$
4-Fluoroacetophenone
  ChemBrain IXL

 17 17  0  0  0  0  0  0  0  0  1 V2000
    4.9869    5.4603   -0.1263 C   0  0  0  0  0  0  0  0  0  0  0  0
    6.2247    5.8672   -0.6247 C   0  0  0  0  0  0  0  0  0  0  0  0
    7.0784    4.9363   -1.2166 C   0  0  0  0  0  0  0  0  0  0  0  0
    6.6945    3.5985   -1.3102 C   0  0  0  0  0  0  0  0  0  0  0  0
    5.4567    3.1916   -0.8118 C   0  0  0  0  0  0  0  0  0  0  0  0
    4.6029    4.1225   -0.2198 C   0  0  0  0  0  0  0  0  0  0  0  0
    2.3847    4.6782    0.9386 C   0  0  0  0  0  0  0  0  0  0  0  0
    3.2898    3.6908    0.3091 C   0  0  0  0  0  0  0  0  0  0  0  0
    2.9534    2.5210    0.2261 O   0  0  0  0  0  0  0  0  0  0  0  0
    8.2851    5.3330   -1.7026 F   0  0  0  0  0  0  0  0  0  0  0  0
    4.3241    6.1831    0.3333 H   0  0  0  0  0  0  0  0  0  0  0  0
    6.5228    6.9059   -0.5520 H   0  0  0  0  0  0  0  0  0  0  0  0
    7.3573    2.8757   -1.7697 H   0  0  0  0  0  0  0  0  0  0  0  0
    5.1586    2.1529   -0.8844 H   0  0  0  0  0  0  0  0  0  0  0  0
    1.4782    4.1819    1.2624 H   0  0  0  0  0  0  0  0  0  0  0  0
    2.8767    5.1252    1.7936 H   0  0  0  0  0  0  0  0  0  0  0  0
    2.1369    5.4500    0.2204 H   0  0  0  0  0  0  0  0  0  0  0  0
  1  2  4  0  0  0  0
  2  3  4  0  0  0  0
  3  4  4  0  0  0  0
  4  5  4  0  0  0  0
  5  6  4  0  0  0  0
  6  1  4  0  0  0  0
  7  8  1  0  0  0  0
  8  9  2  0  0  0  0
  8  6  1  0  0  0  0
  3 10  1  0  0  0  0
  1 11  1  0  0  0  0
  2 12  1  0  0  0  0
  4 13  1  0  0  0  0
  5 14  1  0  0  0  0
  7 15  1  0  0  0  0
  7 16  1  0  0  0  0
  7 17  1  0  0  0  0
M  END
>  <Alias name>
4-Fluoroacetophenone

>  <deltaH�(sub)>   kJ/mol
71.6

$$$$
Durene
  ChemBrain IXL

 24 24  0  0  0  0  0  0  0  0  1 V2000
    3.9852    3.4517   -0.3766 C   0  0  0  0  0  0  0  0  0  0  0  0
    3.4853    4.7191   -0.0750 C   0  0  0  0  0  0  0  0  0  0  0  0
    4.3585    5.7453    0.2867 C   0  0  0  0  0  0  0  0  0  0  0  0
    5.7313    5.5045    0.3469 C   0  0  0  0  0  0  0  0  0  0  0  0
    6.2311    4.2373    0.0454 C   0  0  0  0  0  0  0  0  0  0  0  0
    5.3580    3.2110   -0.3163 C   0  0  0  0  0  0  0  0  0  0  0  0
    7.7476    3.9710    0.1119 C   0  0  0  0  0  0  0  0  0  0  0  0
    6.6956    6.6383    0.7465 C   0  0  0  0  0  0  0  0  0  0  0  0
    1.9687    4.9859   -0.1413 C   0  0  0  0  0  0  0  0  0  0  0  0
    3.0212    2.3175   -0.7762 C   0  0  0  0  0  0  0  0  0  0  0  0
    3.9716    6.7263    0.5201 H   0  0  0  0  0  0  0  0  0  0  0  0
    5.7450    2.2301   -0.5497 H   0  0  0  0  0  0  0  0  0  0  0  0
    8.2708    4.7250   -0.4575 H   0  0  0  0  0  0  0  0  0  0  0  0
    8.0744    4.0056    1.1407 H   0  0  0  0  0  0  0  0  0  0  0  0
    7.9604    2.9960   -0.3009 H   0  0  0  0  0  0  0  0  0  0  0  0
    6.1396    7.4330    1.2216 H   0  0  0  0  0  0  0  0  0  0  0  0
    7.4357    6.2560    1.4337 H   0  0  0  0  0  0  0  0  0  0  0  0
    7.1871    7.0206   -0.1360 H   0  0  0  0  0  0  0  0  0  0  0  0
    1.4402    4.0464   -0.2055 H   0  0  0  0  0  0  0  0  0  0  0  0
    1.6570    5.5143    0.7476 H   0  0  0  0  0  0  0  0  0  0  0  0
    1.7462    5.5843   -1.0124 H   0  0  0  0  0  0  0  0  0  0  0  0
    3.5748    1.5309   -1.2673 H   0  0  0  0  0  0  0  0  0  0  0  0
    2.5431    1.9231    0.1082 H   0  0  0  0  0  0  0  0  0  0  0  0
    2.2703    2.7037   -1.4496 H   0  0  0  0  0  0  0  0  0  0  0  0
  1  2  4  0  0  0  0
  2  3  4  0  0  0  0
  3  4  4  0  0  0  0
  4  5  4  0  0  0  0
  5  6  4  0  0  0  0
  6  1  4  0  0  0  0
  5  7  1  0  0  0  0
  4  8  1  0  0  0  0
  2  9  1  0  0  0  0
  1 10  1  0  0  0  0
  3 11  1  0  0  0  0
  6 12  1  0  0  0  0
  7 13  1  0  0  0  0
  7 14  1  0  0  0  0
  7 15  1  0  0  0  0
  8 16  1  0  0  0  0
  8 17  1  0  0  0  0
  8 18  1  0  0  0  0
  9 19  1  0  0  0  0
  9 20  1  0  0  0  0
  9 21  1  0  0  0  0
 10 22  1  0  0  0  0
 10 23  1  0  0  0  0
 10 24  1  0  0  0  0
M  END
>  <Alias name>
1,2,4,5-Tetramethylbenzene

>  <deltaH�(sub)>   kJ/mol
71.7

$$$$
Pentamethylbenzene
  ChemBrain IXL

 27 27  0  0  0  0  0  0  0  0  1 V2000
    3.9561    4.5018    0.2046 C   0  0  0  0  0  0  0  0  0  0  0  0
    4.2919    5.8564    0.1944 C   0  0  0  0  0  0  0  0  0  0  0  0
    5.6159    6.2477   -0.0110 C   0  0  0  0  0  0  0  0  0  0  0  0
    6.6093    5.2821   -0.2070 C   0  0  0  0  0  0  0  0  0  0  0  0
    6.2747    3.9242   -0.1970 C   0  0  0  0  0  0  0  0  0  0  0  0
    4.9474    3.5336    0.0089 C   0  0  0  0  0  0  0  0  0  0  0  0
    4.5903    2.0921    0.0198 C   0  0  0  0  0  0  0  0  0  0  0  0
    7.3276    2.8970   -0.4049 C   0  0  0  0  0  0  0  0  0  0  0  0
    8.0188    5.6973   -0.4257 C   0  0  0  0  0  0  0  0  0  0  0  0
    5.9655    7.6878   -0.0207 C   0  0  0  0  0  0  0  0  0  0  0  0
    2.5472    4.0939    0.4234 C   0  0  0  0  0  0  0  0  0  0  0  0
    3.5241    6.6048    0.3459 H   0  0  0  0  0  0  0  0  0  0  0  0
    5.4812    1.4964   -0.1299 H   0  0  0  0  0  0  0  0  0  0  0  0
    4.1434    1.8383    0.9728 H   0  0  0  0  0  0  0  0  0  0  0  0
    3.8838    1.8895   -0.7755 H   0  0  0  0  0  0  0  0  0  0  0  0
    8.2874    3.3809   -0.5292 H   0  0  0  0  0  0  0  0  0  0  0  0
    7.0979    2.3194   -1.2916 H   0  0  0  0  0  0  0  0  0  0  0  0
    7.3646    2.2393    0.4546 H   0  0  0  0  0  0  0  0  0  0  0  0
    8.0842    6.7772   -0.4201 H   0  0  0  0  0  0  0  0  0  0  0  0
    8.3617    5.3206   -1.3814 H   0  0  0  0  0  0  0  0  0  0  0  0
    8.6402    5.2947    0.3647 H   0  0  0  0  0  0  0  0  0  0  0  0
    5.0702    8.2780    0.1298 H   0  0  0  0  0  0  0  0  0  0  0  0
    6.4110    7.9447   -0.9739 H   0  0  0  0  0  0  0  0  0  0  0  0
    6.6712    7.8933    0.7748 H   0  0  0  0  0  0  0  0  0  0  0  0
    2.4843    3.0144    0.4658 H   0  0  0  0  0  0  0  0  0  0  0  0
    2.1915    4.5124    1.3565 H   0  0  0  0  0  0  0  0  0  0  0  0
    1.9355    4.4587   -0.3921 H   0  0  0  0  0  0  0  0  0  0  0  0
  1  2  4  0  0  0  0
  2  3  4  0  0  0  0
  3  4  4  0  0  0  0
  4  5  4  0  0  0  0
  5  6  4  0  0  0  0
  6  1  4  0  0  0  0
  6  7  1  0  0  0  0
  5  8  1  0  0  0  0
  4  9  1  0  0  0  0
  3 10  1  0  0  0  0
  1 11  1  0  0  0  0
  2 12  1  0  0  0  0
  7 13  1  0  0  0  0
  7 14  1  0  0  0  0
  7 15  1  0  0  0  0
  8 16  1  0  0  0  0
  8 17  1  0  0  0  0
  8 18  1  0  0  0  0
  9 19  1  0  0  0  0
  9 20  1  0  0  0  0
  9 21  1  0  0  0  0
 10 22  1  0  0  0  0
 10 23  1  0  0  0  0
 10 24  1  0  0  0  0
 11 25  1  0  0  0  0
 11 26  1  0  0  0  0
 11 27  1  0  0  0  0
M  END
>  <Alias name>
Pentamethylbenzene

>  <deltaH�(sub)>   kJ/mol
71.7

$$$$
Formamide
  ChemBrain IXL

  6  5  0  0  0  0  0  0  0  0  1 V2000
    1.6021    3.0398    0.0000 O   0  0  0  0  0  0  0  0  0  0  0  0
    2.7202    2.5518    0.0001 C   0  0  0  0  0  0  0  0  0  0  0  0
    3.8468    3.3829    0.0001 N   0  0  0  0  0  0  0  0  0  0  0  0
    3.7340    4.3856    0.0001 H   0  0  0  0  0  0  0  0  0  0  0  0
    4.7715    2.9792    0.0000 H   0  0  0  0  0  0  0  0  0  0  0  0
    2.8413    1.4756    0.0003 H   0  0  0  0  0  0  0  0  0  0  0  0
  1  2  2  0  0  0  0
  2  3  1  0  0  0  0
  3  4  1  0  0  0  0
  3  5  1  0  0  0  0
  2  6  1  0  0  0  0
M  END
>  <Alias name>
Formamide

>  <deltaH�(sub)>   kJ/mol
71.7

$$$$
Bullvalene
  ChemBrain IXL

 20 22  0  0  0  0  0  0  0  0  1 V2000
    3.2538    4.5501   -0.0529 C   0  0  0  0  0  0  0  0  0  0  0  0
    3.3662    3.3933    1.0750 C   0  0  0  0  0  0  0  0  0  0  0  0
    2.6408    3.0785   -0.3384 C   0  0  0  0  0  0  0  0  0  0  0  0
    4.5321    5.0955   -0.7684 C   0  0  0  0  0  0  0  0  0  0  0  0
    4.7143    2.6987    1.4535 C   0  0  0  0  0  0  0  0  0  0  0  0
    3.2655    2.1505   -1.4301 C   0  0  0  0  0  0  0  0  0  0  0  0
    5.7490    2.4376    0.5715 C   0  0  0  0  0  0  0  0  0  0  0  0
    5.7176    2.8023   -0.9282 C   0  0  0  0  0  0  0  0  0  0  0  0
    5.6170    4.3263   -1.1529 C   0  0  0  0  0  0  0  0  0  0  0  0
    4.6198    2.0296   -1.6904 C   0  0  0  0  0  0  0  0  0  0  0  0
    2.4909    5.2869    0.1640 H   0  0  0  0  0  0  0  0  0  0  0  0
    2.6697    3.5352    1.8915 H   0  0  0  0  0  0  0  0  0  0  0  0
    1.5620    3.0408   -0.2563 H   0  0  0  0  0  0  0  0  0  0  0  0
    4.5733    6.1575   -0.9785 H   0  0  0  0  0  0  0  0  0  0  0  0
    4.8492    2.3966    2.4852 H   0  0  0  0  0  0  0  0  0  0  0  0
    2.5865    1.5571   -2.0307 H   0  0  0  0  0  0  0  0  0  0  0  0
    6.6355    1.9469    0.9578 H   0  0  0  0  0  0  0  0  0  0  0  0
    6.6671    2.4877   -1.3454 H   0  0  0  0  0  0  0  0  0  0  0  0
    6.4469    4.8247   -1.6414 H   0  0  0  0  0  0  0  0  0  0  0  0
    4.9282    1.3509   -2.4778 H   0  0  0  0  0  0  0  0  0  0  0  0
  1  2  1  0  0  0  0
  2  3  1  0  0  0  0
  3  1  1  0  0  0  0
  1  4  1  0  0  0  0
  2  5  1  0  0  0  0
  3  6  1  0  0  0  0
  5  7  2  0  0  0  0
  4  9  2  0  0  0  0
  7  8  1  0  0  0  0
  8  9  1  0  0  0  0
  6 10  2  0  0  0  0
 10  8  1  0  0  0  0
  1 11  1  0  0  0  0
  2 12  1  0  0  0  0
  3 13  1  0  0  0  0
  4 14  1  0  0  0  0
  5 15  1  0  0  0  0
  6 16  1  0  0  0  0
  7 17  1  0  0  0  0
  8 18  1  0  0  0  0
  9 19  1  0  0  0  0
 10 20  1  0  0  0  0
M  END
>  <Alias name>
Bullvalene

>  <deltaH�(sub)>   kJ/mol
71.8

$$$$
3,3'-Dimethylbiphenyl
  ChemBrain IXL

 28 29  0  0  0  0  0  0  0  0  1 V2000
    2.7694    6.7090    0.6631 C   0  0  0  0  0  0  0  0  0  0  0  0
    2.9836    5.3739    0.3201 C   0  0  0  0  0  0  0  0  0  0  0  0
    4.2758    4.9207    0.0542 C   0  0  0  0  0  0  0  0  0  0  0  0
    5.3539    5.8026    0.1313 C   0  0  0  0  0  0  0  0  0  0  0  0
    5.1398    7.1377    0.4743 C   0  0  0  0  0  0  0  0  0  0  0  0
    3.8475    7.5909    0.7402 C   0  0  0  0  0  0  0  0  0  0  0  0
    6.7249    5.3219   -0.1509 C   0  0  0  0  0  0  0  0  0  0  0  0
    6.9390    3.9870   -0.4950 C   0  0  0  0  0  0  0  0  0  0  0  0
    8.2312    3.5339   -0.7609 C   0  0  0  0  0  0  0  0  0  0  0  0
    9.3095    4.4155   -0.6827 C   0  0  0  0  0  0  0  0  0  0  0  0
    9.0954    5.7503   -0.3385 C   0  0  0  0  0  0  0  0  0  0  0  0
    7.8032    6.2035   -0.0726 C   0  0  0  0  0  0  0  0  0  0  0  0
    3.6203    9.0074    1.1041 C   0  0  0  0  0  0  0  0  0  0  0  0
    8.4583    2.1177   -1.1261 C   0  0  0  0  0  0  0  0  0  0  0  0
    1.7662    7.0608    0.8696 H   0  0  0  0  0  0  0  0  0  0  0  0
    2.1466    4.6892    0.2602 H   0  0  0  0  0  0  0  0  0  0  0  0
    4.4421    3.8842   -0.2122 H   0  0  0  0  0  0  0  0  0  0  0  0
    5.9768    7.8224    0.5342 H   0  0  0  0  0  0  0  0  0  0  0  0
    6.1019    3.3026   -0.5557 H   0  0  0  0  0  0  0  0  0  0  0  0
   10.3127    4.0637   -0.8891 H   0  0  0  0  0  0  0  0  0  0  0  0
    9.9325    6.4348   -0.2778 H   0  0  0  0  0  0  0  0  0  0  0  0
    7.6370    7.2398    0.1946 H   0  0  0  0  0  0  0  0  0  0  0  0
    2.5567    9.1915    1.1916 H   0  0  0  0  0  0  0  0  0  0  0  0
    4.1023    9.2188    2.0506 H   0  0  0  0  0  0  0  0  0  0  0  0
    4.0357    9.6484    0.3363 H   0  0  0  0  0  0  0  0  0  0  0  0
    9.5219    1.9337   -1.2141 H   0  0  0  0  0  0  0  0  0  0  0  0
    7.9760    1.9072   -2.0727 H   0  0  0  0  0  0  0  0  0  0  0  0
    8.0432    1.4760   -0.3588 H   0  0  0  0  0  0  0  0  0  0  0  0
  1  2  4  0  0  0  0
  2  3  4  0  0  0  0
  3  4  4  0  0  0  0
  4  5  4  0  0  0  0
  5  6  4  0  0  0  0
  6  1  4  0  0  0  0
  7  8  4  0  0  0  0
  8  9  4  0  0  0  0
  9 10  4  0  0  0  0
 10 11  4  0  0  0  0
 11 12  4  0  0  0  0
 12  7  4  0  0  0  0
  4  7  1  0  0  0  0
  6 13  1  0  0  0  0
  9 14  1  0  0  0  0
  1 15  1  0  0  0  0
  2 16  1  0  0  0  0
  3 17  1  0  0  0  0
  5 18  1  0  0  0  0
  8 19  1  0  0  0  0
 10 20  1  0  0  0  0
 11 21  1  0  0  0  0
 12 22  1  0  0  0  0
 13 23  1  0  0  0  0
 13 24  1  0  0  0  0
 13 25  1  0  0  0  0
 14 26  1  0  0  0  0
 14 27  1  0  0  0  0
 14 28  1  0  0  0  0
M  END
>  <Alias name>
3,3'-Dimethylbiphenyl

>  <deltaH�(sub)>   kJ/mol
71.9

$$$$
4-Chloroiodobenzene
  ChemBrain IXL

 12 12  0  0  0  0  0  0  0  0  1 V2000
    4.0241    4.2946    0.0338 C   0  0  0  0  0  0  0  0  0  0  0  0
    4.0183    5.6895    0.0209 C   0  0  0  0  0  0  0  0  0  0  0  0
    5.2235    6.3918    0.0015 C   0  0  0  0  0  0  0  0  0  0  0  0
    6.4344    5.6992   -0.0051 C   0  0  0  0  0  0  0  0  0  0  0  0
    6.4401    4.3043    0.0078 C   0  0  0  0  0  0  0  0  0  0  0  0
    5.2350    3.6020    0.0272 C   0  0  0  0  0  0  0  0  0  0  0  0
    5.2437    1.4821    0.0468 I   0  0  0  0  0  0  0  0  0  0  0  0
    5.2162    8.1757   -0.0150 Cl  0  0  0  0  0  0  0  0  0  0  0  0
    3.0884    3.7494    0.0489 H   0  0  0  0  0  0  0  0  0  0  0  0
    3.0783    6.2272    0.0260 H   0  0  0  0  0  0  0  0  0  0  0  0
    7.3700    6.2444   -0.0202 H   0  0  0  0  0  0  0  0  0  0  0  0
    7.3802    3.7666    0.0027 H   0  0  0  0  0  0  0  0  0  0  0  0
  1  2  4  0  0  0  0
  2  3  4  0  0  0  0
  3  4  4  0  0  0  0
  4  5  4  0  0  0  0
  5  6  4  0  0  0  0
  6  1  4  0  0  0  0
  6  7  1  0  0  0  0
  3  8  1  0  0  0  0
  1  9  1  0  0  0  0
  2 10  1  0  0  0  0
  4 11  1  0  0  0  0
  5 12  1  0  0  0  0
M  END
>  <Alias name>
4-Chloroiodobenzene

>  <deltaH�(sub)>   kJ/mol
71.9

$$$$
1-Chloro-4-fluorobenzene
  ChemBrain IXL

 12 12  0  0  0  0  0  0  0  0  1 V2000
    3.6103    3.9527    0.0311 C   0  0  0  0  0  0  0  0  0  0  0  0
    3.6115    5.3474    0.0041 C   0  0  0  0  0  0  0  0  0  0  0  0
    4.8201    6.0434   -0.0258 C   0  0  0  0  0  0  0  0  0  0  0  0
    6.0275    5.3447   -0.0287 C   0  0  0  0  0  0  0  0  0  0  0  0
    6.0263    3.9499   -0.0016 C   0  0  0  0  0  0  0  0  0  0  0  0
    4.8177    3.2539    0.0283 C   0  0  0  0  0  0  0  0  0  0  0  0
    4.8161    1.4703    0.0629 Cl  0  0  0  0  0  0  0  0  0  0  0  0
    4.8213    7.4031   -0.0521 F   0  0  0  0  0  0  0  0  0  0  0  0
    2.6720    3.4123    0.0543 H   0  0  0  0  0  0  0  0  0  0  0  0
    2.6742    5.8899    0.0063 H   0  0  0  0  0  0  0  0  0  0  0  0
    6.9658    5.8850   -0.0519 H   0  0  0  0  0  0  0  0  0  0  0  0
    6.9636    3.4075   -0.0039 H   0  0  0  0  0  0  0  0  0  0  0  0
  1  2  4  0  0  0  0
  2  3  4  0  0  0  0
  3  4  4  0  0  0  0
  4  5  4  0  0  0  0
  5  6  4  0  0  0  0
  6  1  4  0  0  0  0
  6  7  1  0  0  0  0
  3  8  1  0  0  0  0
  1  9  1  0  0  0  0
  2 10  1  0  0  0  0
  4 11  1  0  0  0  0
  5 12  1  0  0  0  0
M  END
>  <Alias name>
1-Chloro-4-fluorobenzene

>  <deltaH�(sub)>   kJ/mol
71.9

$$$$
1,1,1-Trinitroethane
  ChemBrain IXL

 14 13  0  0  0  0  0  0  0  0  1 V2000
    5.0725    4.6939    1.0347 C   0  0  0  0  0  0  0  0  0  0  0  0
    4.1053    3.7868    0.2496 C   0  0  0  0  0  0  0  0  0  0  0  0
    4.1451    3.3650   -2.0617 O   0  5  0  0  0  0  0  0  0  0  0  0
    4.0696    4.2104   -1.1576 N   0  3  0  0  0  0  0  0  0  0  0  0
    3.9640    5.4130   -1.4406 O   0  0  0  0  0  0  0  0  0  0  0  0
    2.6029    3.8281    2.0558 O   0  5  0  0  0  0  0  0  0  0  0  0
    2.7576    3.8915    0.8271 N   0  3  0  0  0  0  0  0  0  0  0  0
    1.7754    4.0432    0.0856 O   0  0  0  0  0  0  0  0  0  0  0  0
    3.7597    1.4876    0.5895 O   0  5  0  0  0  0  0  0  0  0  0  0
    4.5661    2.3933    0.3303 N   0  3  0  0  0  0  0  0  0  0  0  0
    5.7612    2.1233    0.1392 O   0  0  0  0  0  0  0  0  0  0  0  0
    4.7327    5.7205    0.9757 H   0  0  0  0  0  0  0  0  0  0  0  0
    6.0653    4.6173    0.6088 H   0  0  0  0  0  0  0  0  0  0  0  0
    5.0992    4.3815    2.0713 H   0  0  0  0  0  0  0  0  0  0  0  0
  1  2  1  0  0  0  0
  3  4  1  0  0  0  0
  4  5  2  0  0  0  0
  4  2  1  0  0  0  0
  6  7  1  0  0  0  0
  7  8  2  0  0  0  0
  7  2  1  0  0  0  0
  9 10  1  0  0  0  0
 10 11  2  0  0  0  0
 10  2  1  0  0  0  0
  1 12  1  0  0  0  0
  1 13  1  0  0  0  0
  1 14  1  0  0  0  0
M  END
>  <Alias name>
1,1,1-Trinitroethane

>  <deltaH�(sub)>   kJ/mol
72

$$$$
1,4-Dimethyl-2,3-diazabicyclo(2,2,2)octane
  ChemBrain IXL

 26 27  0  0  0  0  0  0  0  0  1 V2000
    3.5667    4.6499    0.4373 C   0  0  0  0  0  0  0  0  0  0  0  0
    4.2797    5.7332    1.1399 N   0  0  0  0  0  0  0  0  0  0  0  0
    5.6121    5.9258    0.5197 N   0  0  0  0  0  0  0  0  0  0  0  0
    6.0695    4.6487   -0.0595 C   0  0  0  0  0  0  0  0  0  0  0  0
    5.7343    3.5239    0.9248 C   0  0  0  0  0  0  0  0  0  0  0  0
    4.2027    3.3140    0.8759 C   0  0  0  0  0  0  0  0  0  0  0  0
    3.7981    4.8157   -1.0679 C   0  0  0  0  0  0  0  0  0  0  0  0
    5.2630    4.4098   -1.3534 C   0  0  0  0  0  0  0  0  0  0  0  0
    2.0628    4.6708    0.7741 C   0  0  0  0  0  0  0  0  0  0  0  0
    7.5802    4.6906   -0.3623 C   0  0  0  0  0  0  0  0  0  0  0  0
    3.7592    6.5960    1.0885 H   0  0  0  0  0  0  0  0  0  0  0  0
    6.2616    6.2546    1.2182 H   0  0  0  0  0  0  0  0  0  0  0  0
    6.0338    3.8243    1.9212 H   0  0  0  0  0  0  0  0  0  0  0  0
    6.2412    2.6078    0.6480 H   0  0  0  0  0  0  0  0  0  0  0  0
    3.9573    2.5490    0.1495 H   0  0  0  0  0  0  0  0  0  0  0  0
    3.8414    3.0216    1.8541 H   0  0  0  0  0  0  0  0  0  0  0  0
    3.1236    4.1834   -1.6318 H   0  0  0  0  0  0  0  0  0  0  0  0
    3.6434    5.8529   -1.3378 H   0  0  0  0  0  0  0  0  0  0  0  0
    5.6574    5.0079   -2.1655 H   0  0  0  0  0  0  0  0  0  0  0  0
    5.3119    3.3593   -1.6128 H   0  0  0  0  0  0  0  0  0  0  0  0
    1.5650    3.8619    0.2538 H   0  0  0  0  0  0  0  0  0  0  0  0
    1.9304    4.5489    1.8420 H   0  0  0  0  0  0  0  0  0  0  0  0
    1.6364    5.6165    0.4632 H   0  0  0  0  0  0  0  0  0  0  0  0
    7.7862    5.4915   -1.0614 H   0  0  0  0  0  0  0  0  0  0  0  0
    7.8882    3.7463   -0.7941 H   0  0  0  0  0  0  0  0  0  0  0  0
    8.1277    4.8633    0.5560 H   0  0  0  0  0  0  0  0  0  0  0  0
  1  2  1  0  0  0  0
  2  3  1  0  0  0  0
  3  4  1  0  0  0  0
  4  5  1  0  0  0  0
  5  6  1  0  0  0  0
  7  8  1  0  0  0  0
  1  6  1  0  0  0  0
  1  7  1  0  0  0  0
  4  8  1  0  0  0  0
  1  9  1  0  0  0  0
  4 10  1  0  0  0  0
  2 11  1  0  0  0  0
  3 12  1  0  0  0  0
  5 13  1  0  0  0  0
  5 14  1  0  0  0  0
  6 15  1  0  0  0  0
  6 16  1  0  0  0  0
  7 17  1  0  0  0  0
  7 18  1  0  0  0  0
  8 19  1  0  0  0  0
  8 20  1  0  0  0  0
  9 21  1  0  0  0  0
  9 22  1  0  0  0  0
  9 23  1  0  0  0  0
 10 24  1  0  0  0  0
 10 25  1  0  0  0  0
 10 26  1  0  0  0  0
M  END
>  <Alias name>
1,4-Dimethyl-2,3-diazabicyclo[2.2.2]octane

>  <deltaH�(sub)>   kJ/mol
72

$$$$
2,6-Dichloropyridine
  ChemBrain IXL

 11 11  0  0  0  0  0  0  0  0  1 V2000
    3.0050    3.6006    0.0271 C   0  0  0  0  0  0  0  0  0  0  0  0
    3.0180    4.9938   -0.0319 C   0  0  0  0  0  0  0  0  0  0  0  0
    4.1917    5.6650   -0.0714 N   0  0  0  0  0  0  0  0  0  0  0  0
    5.3722    5.0048   -0.0547 C   0  0  0  0  0  0  0  0  0  0  0  0
    5.3994    3.6118    0.0039 C   0  0  0  0  0  0  0  0  0  0  0  0
    4.2058    2.9044    0.0451 C   0  0  0  0  0  0  0  0  0  0  0  0
    6.9036    5.9151   -0.1076 Cl  0  0  0  0  0  0  0  0  0  0  0  0
    1.4774    5.8897   -0.0551 Cl  0  0  0  0  0  0  0  0  0  0  0  0
    2.0638    3.0625    0.0587 H   0  0  0  0  0  0  0  0  0  0  0  0
    6.3461    3.0826    0.0173 H   0  0  0  0  0  0  0  0  0  0  0  0
    4.2113    1.8192    0.0909 H   0  0  0  0  0  0  0  0  0  0  0  0
  1  2  4  0  0  0  0
  2  3  4  0  0  0  0
  3  4  4  0  0  0  0
  4  5  4  0  0  0  0
  5  6  4  0  0  0  0
  6  1  4  0  0  0  0
  4  7  1  0  0  0  0
  2  8  1  0  0  0  0
  1  9  1  0  0  0  0
  5 10  1  0  0  0  0
  6 11  1  0  0  0  0
M  END
>  <Alias name>
2,6-Dichloropyridine

>  <deltaH�(sub)>   kJ/mol
72

$$$$
Pyridine-3-nitrile
  ChemBrain IXL

 12 12  0  0  0  0  0  0  0  0  1 V2000
    3.3462    3.1333   -0.2738 C   0  0  0  0  0  0  0  0  0  0  0  0
    2.5657    4.2602   -0.0174 C   0  0  0  0  0  0  0  0  0  0  0  0
    3.1502    5.4532    0.2348 N   0  0  0  0  0  0  0  0  0  0  0  0
    4.4966    5.5802    0.2443 C   0  0  0  0  0  0  0  0  0  0  0  0
    5.3109    4.4752   -0.0077 C   0  0  0  0  0  0  0  0  0  0  0  0
    4.7299    3.2425   -0.2687 C   0  0  0  0  0  0  0  0  0  0  0  0
    6.7877    4.6111    0.0019 C   0  0  0  0  0  0  0  0  0  0  0  0
    7.9414    4.7163    0.0092 N   0  0  0  0  0  0  0  0  0  0  0  0
    2.8773    2.1768   -0.4760 H   0  0  0  0  0  0  0  0  0  0  0  0
    1.4874    4.1775   -0.0209 H   0  0  0  0  0  0  0  0  0  0  0  0
    4.9460    6.5427    0.4481 H   0  0  0  0  0  0  0  0  0  0  0  0
    5.3507    2.3739   -0.4665 H   0  0  0  0  0  0  0  0  0  0  0  0
  1  2  4  0  0  0  0
  2  3  4  0  0  0  0
  3  4  4  0  0  0  0
  4  5  4  0  0  0  0
  5  6  4  0  0  0  0
  6  1  4  0  0  0  0
  5  7  1  0  0  0  0
  7  8  3  0  0  0  0
  1  9  1  0  0  0  0
  2 10  1  0  0  0  0
  4 11  1  0  0  0  0
  6 12  1  0  0  0  0
M  END
>  <Alias name>
3-Pyridinecarbonitrile

>  <deltaH�(sub)>   kJ/mol
72.1

$$$$
2,2,4,4-Tetramethyl-1,3-cyclobutanedione
  ChemBrain IXL

 22 22  0  0  0  0  0  0  0  0  1 V2000
    5.3618    4.6083    0.0290 C   0  0  0  0  0  0  0  0  0  0  0  0
    4.1746    4.8192    0.5034 C   0  0  0  0  0  0  0  0  0  0  0  0
    3.6567    3.7205    0.0007 C   0  0  0  0  0  0  0  0  0  0  0  0
    4.8419    3.5121   -0.4716 C   0  0  0  0  0  0  0  0  0  0  0  0
    5.3080    2.5801   -1.1647 O   0  0  0  0  0  0  0  0  0  0  0  0
    3.7032    5.7566    1.2004 O   0  0  0  0  0  0  0  0  0  0  0  0
    6.4601    4.3645    1.1467 C   0  0  0  0  0  0  0  0  0  0  0  0
    5.8329    5.6913   -1.0585 C   0  0  0  0  0  0  0  0  0  0  0  0
    2.5710    3.9475   -1.1306 C   0  0  0  0  0  0  0  0  0  0  0  0
    3.1956    2.6176    1.0749 C   0  0  0  0  0  0  0  0  0  0  0  0
    6.3487    5.0712    1.9266 H   0  0  0  0  0  0  0  0  0  0  0  0
    7.4633    4.4854    0.7056 H   0  0  0  0  0  0  0  0  0  0  0  0
    6.3453    3.3585    1.5549 H   0  0  0  0  0  0  0  0  0  0  0  0
    5.5352    6.6631   -0.7603 H   0  0  0  0  0  0  0  0  0  0  0  0
    5.3801    5.4598   -2.0252 H   0  0  0  0  0  0  0  0  0  0  0  0
    6.9338    5.6752   -1.1413 H   0  0  0  0  0  0  0  0  0  0  0  0
    2.7084    3.2480   -1.9152 H   0  0  0  0  0  0  0  0  0  0  0  0
    1.5660    3.8011   -0.7046 H   0  0  0  0  0  0  0  0  0  0  0  0
    2.6706    4.9576   -1.5308 H   0  0  0  0  0  0  0  0  0  0  0  0
    3.5153    1.6523    0.7723 H   0  0  0  0  0  0  0  0  0  0  0  0
    3.6337    2.8491    2.0475 H   0  0  0  0  0  0  0  0  0  0  0  0
    2.0944    2.6116    1.1446 H   0  0  0  0  0  0  0  0  0  0  0  0
  1  2  1  0  0  0  0
  2  3  1  0  0  0  0
  1  4  1  0  0  0  0
  4  3  1  0  0  0  0
  4  5  2  0  0  0  0
  2  6  2  0  0  0  0
  1  7  1  0  0  0  0
  1  8  1  0  0  0  0
  3  9  1  0  0  0  0
  3 10  1  0  0  0  0
  7 11  1  0  0  0  0
  7 12  1  0  0  0  0
  7 13  1  0  0  0  0
  8 14  1  0  0  0  0
  8 15  1  0  0  0  0
  8 16  1  0  0  0  0
  9 17  1  0  0  0  0
  9 18  1  0  0  0  0
  9 19  1  0  0  0  0
 10 20  1  0  0  0  0
 10 21  1  0  0  0  0
 10 22  1  0  0  0  0
M  END
>  <Alias name>
2,2,4,4-Tetramethyl-1,3-cyclobutanedione

>  <deltaH�(sub)>   kJ/mol
72.2

$$$$
trans-Crotonic acid
  ChemBrain IXL

 12 11  0  0  0  0  0  0  0  0  1 V2000
    6.4205    5.1583    0.2469 C   0  0  0  0  0  0  0  0  0  0  0  0
    5.0542    4.5982    0.1479 C   0  0  0  0  0  0  0  0  0  0  0  0
    4.8706    3.3684   -0.3380 C   0  0  0  0  0  0  0  0  0  0  0  0
    3.5042    2.8082   -0.4370 C   0  0  0  0  0  0  0  0  0  0  0  0
    3.3364    1.6843   -0.8810 O   0  0  0  0  0  0  0  0  0  0  0  0
    2.3493    3.6060   -0.0004 O   0  0  0  0  0  0  0  0  0  0  0  0
    1.4774    3.1630   -0.0987 H   0  0  0  0  0  0  0  0  0  0  0  0
    6.3717    6.1580    0.6607 H   0  0  0  0  0  0  0  0  0  0  0  0
    6.8671    5.1971   -0.7389 H   0  0  0  0  0  0  0  0  0  0  0  0
    7.0225    4.5299    0.8916 H   0  0  0  0  0  0  0  0  0  0  0  0
    4.2033    5.1860    0.4695 H   0  0  0  0  0  0  0  0  0  0  0  0
    5.7214    2.7806   -0.6596 H   0  0  0  0  0  0  0  0  0  0  0  0
  1  2  1  0  0  0  0
  2  3  2  0  0  0  0
  3  4  1  0  0  0  0
  4  5  2  0  0  0  0
  4  6  1  0  0  0  0
  6  7  1  0  0  0  0
  1  8  1  0  0  0  0
  1  9  1  0  0  0  0
  1 10  1  0  0  0  0
  2 11  1  0  0  0  0
  3 12  1  0  0  0  0
M  END
>  <Alias name>
Crotonic acid

>  <deltaH�(sub)>   kJ/mol
72.2

$$$$
3-Bromoacetophenone
  ChemBrain IXL

 17 17  0  0  0  0  0  0  0  0  1 V2000
    5.8719    4.3401    0.0319 C   0  0  0  0  0  0  0  0  0  0  0  0
    7.0454    3.4446   -0.0744 C   0  0  0  0  0  0  0  0  0  0  0  0
    6.0470    5.7240    0.0171 C   0  0  0  0  0  0  0  0  0  0  0  0
    4.5907    3.8003    0.1469 C   0  0  0  0  0  0  0  0  0  0  0  0
    6.8599    1.9764   -0.0571 C   0  0  0  0  0  0  0  0  0  0  0  0
    8.1658    3.9167   -0.1764 O   0  0  0  0  0  0  0  0  0  0  0  0
    4.9409    6.5681    0.1174 C   0  0  0  0  0  0  0  0  0  0  0  0
    3.4846    4.6444    0.2472 C   0  0  0  0  0  0  0  0  0  0  0  0
    3.6597    6.0283    0.2324 C   0  0  0  0  0  0  0  0  0  0  0  0
    1.7130    3.8980    0.4063 Br  0  0  0  0  0  0  0  0  0  0  0  0
    7.0416    6.1431   -0.0722 H   0  0  0  0  0  0  0  0  0  0  0  0
    4.4548    2.7259    0.1584 H   0  0  0  0  0  0  0  0  0  0  0  0
    7.8235    1.4897   -0.1439 H   0  0  0  0  0  0  0  0  0  0  0  0
    6.3897    1.6829    0.8733 H   0  0  0  0  0  0  0  0  0  0  0  0
    6.2307    1.6822   -0.8880 H   0  0  0  0  0  0  0  0  0  0  0  0
    5.0768    7.6425    0.1059 H   0  0  0  0  0  0  0  0  0  0  0  0
    2.8010    6.6836    0.3102 H   0  0  0  0  0  0  0  0  0  0  0  0
  1  2  1  0  0  0  0
  1  3  4  0  0  0  0
  1  4  4  0  0  0  0
  2  5  1  0  0  0  0
  2  6  2  0  0  0  0
  3  7  4  0  0  0  0
  4  8  4  0  0  0  0
  7  9  4  0  0  0  0
  8  9  4  0  0  0  0
  8 10  1  0  0  0  0
  3 11  1  0  0  0  0
  4 12  1  0  0  0  0
  5 13  1  0  0  0  0
  5 14  1  0  0  0  0
  5 15  1  0  0  0  0
  7 16  1  0  0  0  0
  9 17  1  0  0  0  0
M  END
>  <Alias name>
3-Bromoacetophenone

>  <deltaH�(sub)>   kJ/mol
72.3

$$$$
3-Fluoronitrobenzene
  ChemBrain IXL

 14 14  0  0  0  0  0  0  0  0  1 V2000
    5.3071    3.3826    0.0000 C   0  0  0  0  0  0  0  0  0  0  0  0
    4.1704    2.5739    0.0001 C   0  0  0  0  0  0  0  0  0  0  0  0
    2.9017    3.1540    0.0027 C   0  0  0  0  0  0  0  0  0  0  0  0
    2.7698    4.5427    0.0052 C   0  0  0  0  0  0  0  0  0  0  0  0
    3.9065    5.3514    0.0050 C   0  0  0  0  0  0  0  0  0  0  0  0
    5.1752    4.7713    0.0025 C   0  0  0  0  0  0  0  0  0  0  0  0
    6.3730    5.6234    0.0025 N   0  3  0  0  0  0  0  0  0  0  0  0
    7.5007    5.1078    0.0014 O   0  0  0  0  0  0  0  0  0  0  0  0
    6.2557    6.8579    0.0035 O   0  5  0  0  0  0  0  0  0  0  0  0
    1.5330    5.1083    0.0078 F   0  0  0  0  0  0  0  0  0  0  0  0
    6.2920    2.9322   -0.0020 H   0  0  0  0  0  0  0  0  0  0  0  0
    4.2728    1.4958   -0.0019 H   0  0  0  0  0  0  0  0  0  0  0  0
    2.0193    2.5262    0.0028 H   0  0  0  0  0  0  0  0  0  0  0  0
    3.8041    6.4295    0.0068 H   0  0  0  0  0  0  0  0  0  0  0  0
  1  2  4  0  0  0  0
  2  3  4  0  0  0  0
  3  4  4  0  0  0  0
  4  5  4  0  0  0  0
  5  6  4  0  0  0  0
  6  1  4  0  0  0  0
  6  7  1  0  0  0  0
  7  8  2  0  0  0  0
  7  9  1  0  0  0  0
  4 10  1  0  0  0  0
  1 11  1  0  0  0  0
  2 12  1  0  0  0  0
  3 13  1  0  0  0  0
  5 14  1  0  0  0  0
M  END
>  <Alias name>
3-Fluoronitrobenzene

>  <deltaH�(sub)>   kJ/mol
72.3

$$$$
2-Chlorobenzonitrile
  ChemBrain IXL

 13 13  0  0  0  0  0  0  0  0  1 V2000
    6.8640    4.0755    0.0000 C   0  0  0  0  0  0  0  0  0  0  0  0
    8.0220    4.0755    0.0000 N   0  0  0  0  0  0  0  0  0  0  0  0
    5.3840    4.0755    0.0000 C   0  0  0  0  0  0  0  0  0  0  0  0
    4.6865    5.2836    0.0000 C   0  0  0  0  0  0  0  0  0  0  0  0
    5.5785    6.8286    0.0000 Cl  0  0  0  0  0  0  0  0  0  0  0  0
    3.2915    5.2836    0.0000 C   0  0  0  0  0  0  0  0  0  0  0  0
    2.5940    4.0755    0.0000 C   0  0  0  0  0  0  0  0  0  0  0  0
    3.2915    2.8674    0.0000 C   0  0  0  0  0  0  0  0  0  0  0  0
    4.6865    2.8674    0.0000 C   0  0  0  0  0  0  0  0  0  0  0  0
    2.7500    6.2215    0.0000 H   0  0  0  0  0  0  0  0  0  0  0  0
    1.5110    4.0755    0.0000 H   0  0  0  0  0  0  0  0  0  0  0  0
    2.7500    1.9295    0.0000 H   0  0  0  0  0  0  0  0  0  0  0  0
    5.2280    1.9295    0.0000 H   0  0  0  0  0  0  0  0  0  0  0  0
  1  2  3  0  0  0  0
  1  3  1  0  0  0  0
  3  4  4  0  0  0  0
  4  5  1  0  0  0  0
  4  6  4  0  0  0  0
  6  7  4  0  0  0  0
  7  8  4  0  0  0  0
  8  9  4  0  0  0  0
  3  9  4  0  0  0  0
  6 10  1  0  0  0  0
  7 11  1  0  0  0  0
  8 12  1  0  0  0  0
  9 13  1  0  0  0  0
M  END
>  <Alias name>
2-Chlorobenzonitrile

>  <deltaH�(sub)>   kJ/mol
72.3

$$$$
Perhydroanthracene
  ChemBrain IXL

 38 40  0  0  0  0  0  0  0  0  1 V2000
    2.4397    5.3993    0.7199 C   0  0  0  0  0  0  0  0  0  0  0  0
    2.4841    4.8013   -0.6845 C   0  0  0  0  0  0  0  0  0  0  0  0
    3.8048    4.0496   -0.8640 C   0  0  0  0  0  0  0  0  0  0  0  0
    3.5653    6.4263    0.8596 C   0  0  0  0  0  0  0  0  0  0  0  0
    4.9461    5.7463    0.6528 C   0  0  0  0  0  0  0  0  0  0  0  0
    5.0059    5.0202   -0.6992 C   0  0  0  0  0  0  0  0  0  0  0  0
    6.3178    4.1875   -0.7738 C   0  0  0  0  0  0  0  0  0  0  0  0
    6.0419    6.8501    0.6882 C   0  0  0  0  0  0  0  0  0  0  0  0
    7.2971    6.4150   -0.1213 C   0  0  0  0  0  0  0  0  0  0  0  0
    7.4703    4.8936   -0.0034 C   0  0  0  0  0  0  0  0  0  0  0  0
    8.8192    4.4367   -0.6225 C   0  0  0  0  0  0  0  0  0  0  0  0
    9.9840    5.1894    0.0241 C   0  0  0  0  0  0  0  0  0  0  0  0
    9.8115    6.6852   -0.2306 C   0  0  0  0  0  0  0  0  0  0  0  0
    8.5300    7.1625    0.4558 C   0  0  0  0  0  0  0  0  0  0  0  0
    1.4854    5.8870    0.8749 H   0  0  0  0  0  0  0  0  0  0  0  0
    2.5691    4.6140    1.4544 H   0  0  0  0  0  0  0  0  0  0  0  0
    2.4121    5.5931   -1.4199 H   0  0  0  0  0  0  0  0  0  0  0  0
    1.6576    4.1131   -0.8105 H   0  0  0  0  0  0  0  0  0  0  0  0
    3.8729    3.2675   -0.1178 H   0  0  0  0  0  0  0  0  0  0  0  0
    3.8352    3.6060   -1.8513 H   0  0  0  0  0  0  0  0  0  0  0  0
    3.4339    7.2013    0.1145 H   0  0  0  0  0  0  0  0  0  0  0  0
    3.5281    6.8692    1.8470 H   0  0  0  0  0  0  0  0  0  0  0  0
    5.1236    5.0301    1.4455 H   0  0  0  0  0  0  0  0  0  0  0  0
    4.9941    5.7552   -1.4946 H   0  0  0  0  0  0  0  0  0  0  0  0
    6.1532    3.2109   -0.3356 H   0  0  0  0  0  0  0  0  0  0  0  0
    6.5960    4.0684   -1.8137 H   0  0  0  0  0  0  0  0  0  0  0  0
    5.6503    7.7641    0.2591 H   0  0  0  0  0  0  0  0  0  0  0  0
    6.3199    7.0318    1.7190 H   0  0  0  0  0  0  0  0  0  0  0  0
    7.1669    6.6750   -1.1646 H   0  0  0  0  0  0  0  0  0  0  0  0
    7.4347    4.6149    1.0425 H   0  0  0  0  0  0  0  0  0  0  0  0
    8.9450    3.3731   -0.4628 H   0  0  0  0  0  0  0  0  0  0  0  0
    8.8111    4.6405   -1.6862 H   0  0  0  0  0  0  0  0  0  0  0  0
    9.9936    5.0003    1.0905 H   0  0  0  0  0  0  0  0  0  0  0  0
   10.9166    4.8539   -0.4120 H   0  0  0  0  0  0  0  0  0  0  0  0
   10.6597    7.2212    0.1766 H   0  0  0  0  0  0  0  0  0  0  0  0
    9.7446    6.8678   -1.2960 H   0  0  0  0  0  0  0  0  0  0  0  0
    8.4110    8.2269    0.2960 H   0  0  0  0  0  0  0  0  0  0  0  0
    8.6015    6.9659    1.5185 H   0  0  0  0  0  0  0  0  0  0  0  0
  8  9  1  0  0  0  0
 10  9  1  0  0  0  0
  6  3  1  0  0  0  0
  4  5  1  0  0  0  0
  6  5  1  0  0  0  0
  2  1  1  0  0  0  0
  1  4  1  0  0  0  0
  9 14  1  0  0  0  0
 11 10  1  0  0  0  0
 12 11  1  0  0  0  0
 13 12  1  0  0  0  0
 14 13  1  0  0  0  0
  3  2  1  0  0  0  0
  5  8  1  0  0  0  0
  7  6  1  0  0  0  0
 10  7  1  0  0  0  0
  1 15  1  0  0  0  0
  1 16  1  0  0  0  0
  2 17  1  0  0  0  0
  2 18  1  0  0  0  0
  3 19  1  0  0  0  0
  3 20  1  0  0  0  0
  4 21  1  0  0  0  0
  4 22  1  0  0  0  0
  5 23  1  0  0  0  0
  6 24  1  0  0  0  0
  7 25  1  0  0  0  0
  7 26  1  0  0  0  0
  8 27  1  0  0  0  0
  8 28  1  0  0  0  0
  9 29  1  0  0  0  0
 10 30  1  0  0  0  0
 11 31  1  0  0  0  0
 11 32  1  0  0  0  0
 12 33  1  0  0  0  0
 12 34  1  0  0  0  0
 13 35  1  0  0  0  0
 13 36  1  0  0  0  0
 14 37  1  0  0  0  0
 14 38  1  0  0  0  0
M  END
>  <Alias name>
Perhydroanthracene

>  <deltaH�(sub)>   kJ/mol
72.7

$$$$
2,4-Difluoronitrobenzene
  ChemBrain IXL

 14 14  0  0  0  0  0  0  0  0  1 V2000
    4.2240    5.5122   -0.0300 C   0  0  0  0  0  0  0  0  0  0  0  0
    5.6030    5.7222   -0.0503 C   0  0  0  0  0  0  0  0  0  0  0  0
    6.4746    4.6332   -0.0379 C   0  0  0  0  0  0  0  0  0  0  0  0
    5.9674    3.3341   -0.0053 C   0  0  0  0  0  0  0  0  0  0  0  0
    4.5885    3.1240    0.0150 C   0  0  0  0  0  0  0  0  0  0  0  0
    3.7168    4.2131    0.0027 C   0  0  0  0  0  0  0  0  0  0  0  0
    2.2637    3.9917    0.0240 N   0  3  0  0  0  0  0  0  0  0  0  0
    1.4888    4.9598    0.0131 O   0  0  0  0  0  0  0  0  0  0  0  0
    1.8128    2.8370    0.0530 O   0  5  0  0  0  0  0  0  0  0  0  0
    4.0939    1.8575    0.0468 F   0  0  0  0  0  0  0  0  0  0  0  0
    7.8190    4.8380   -0.0577 F   0  0  0  0  0  0  0  0  0  0  0  0
    3.5473    6.3577   -0.0395 H   0  0  0  0  0  0  0  0  0  0  0  0
    5.9968    6.7308   -0.0756 H   0  0  0  0  0  0  0  0  0  0  0  0
    6.6441    2.4886    0.0043 H   0  0  0  0  0  0  0  0  0  0  0  0
  1  2  4  0  0  0  0
  2  3  4  0  0  0  0
  3  4  4  0  0  0  0
  4  5  4  0  0  0  0
  5  6  4  0  0  0  0
  6  1  4  0  0  0  0
  6  7  1  0  0  0  0
  7  8  2  0  0  0  0
  7  9  1  0  0  0  0
  5 10  1  0  0  0  0
  3 11  1  0  0  0  0
  1 12  1  0  0  0  0
  2 13  1  0  0  0  0
  4 14  1  0  0  0  0
M  END
>  <Alias name>
2,4-Difluoronitrobenzene

>  <deltaH�(sub)>   kJ/mol
72.8

$$$$
8-Methylquinoline
  ChemBrain IXL

 20 21  0  0  0  0  0  0  0  0  1 V2000
    7.1983    3.2719    0.0935 C   0  0  0  0  0  0  0  0  0  0  0  0
    7.2362    4.6531   -0.0961 C   0  0  0  0  0  0  0  0  0  0  0  0
    6.0615    5.4025   -0.0136 C   0  0  0  0  0  0  0  0  0  0  0  0
    4.8472    4.7742    0.2582 C   0  0  0  0  0  0  0  0  0  0  0  0
    4.8125    3.3934    0.4471 C   0  0  0  0  0  0  0  0  0  0  0  0
    5.9854    2.6409    0.3654 C   0  0  0  0  0  0  0  0  0  0  0  0
    3.6034    2.7692    0.7175 C   0  0  0  0  0  0  0  0  0  0  0  0
    2.4480    3.5345    0.7949 C   0  0  0  0  0  0  0  0  0  0  0  0
    2.5217    4.9136    0.6001 C   0  0  0  0  0  0  0  0  0  0  0  0
    3.7101    5.5037    0.3375 N   0  0  0  0  0  0  0  0  0  0  0  0
    6.1038    6.8635   -0.2145 C   0  0  0  0  0  0  0  0  0  0  0  0
    8.1102    2.6901    0.0295 H   0  0  0  0  0  0  0  0  0  0  0  0
    8.1775    5.1440   -0.3072 H   0  0  0  0  0  0  0  0  0  0  0  0
    5.9541    1.5668    0.5130 H   0  0  0  0  0  0  0  0  0  0  0  0
    3.5619    1.6945    0.8668 H   0  0  0  0  0  0  0  0  0  0  0  0
    1.4952    3.0611    1.0055 H   0  0  0  0  0  0  0  0  0  0  0  0
    1.6225    5.5124    0.6599 H   0  0  0  0  0  0  0  0  0  0  0  0
    7.1155    7.1658   -0.4525 H   0  0  0  0  0  0  0  0  0  0  0  0
    5.7815    7.3612    0.6914 H   0  0  0  0  0  0  0  0  0  0  0  0
    5.4445    7.1343   -1.0295 H   0  0  0  0  0  0  0  0  0  0  0  0
  1  2  4  0  0  0  0
  2  3  4  0  0  0  0
  3  4  4  0  0  0  0
  4  5  4  0  0  0  0
  5  6  4  0  0  0  0
  6  1  4  0  0  0  0
  5  7  4  0  0  0  0
  7  8  4  0  0  0  0
  8  9  4  0  0  0  0
  9 10  4  0  0  0  0
 10  4  4  0  0  0  0
  3 11  1  0  0  0  0
  1 12  1  0  0  0  0
  2 13  1  0  0  0  0
  6 14  1  0  0  0  0
  7 15  1  0  0  0  0
  8 16  1  0  0  0  0
  9 17  1  0  0  0  0
 11 18  1  0  0  0  0
 11 19  1  0  0  0  0
 11 20  1  0  0  0  0
M  END
>  <Alias name>
8-Methylquinoline

>  <deltaH�(sub)>   kJ/mol
72.8

$$$$
2-Trifluoroacetylpyrrole
  ChemBrain IXL

 15 15  0  0  0  0  0  0  0  0  1 V2000
    6.4102    3.7938    0.0327 C   0  0  0  0  0  0  0  0  0  0  0  0
    5.4590    4.5528    0.0257 C   0  0  0  0  0  0  0  0  0  0  0  0
    7.5146    4.5261    0.0359 C   0  0  0  0  0  0  0  0  0  0  0  0
    7.1859    5.6908    0.0308 C   0  0  0  0  0  0  0  0  0  0  0  0
    5.9100    5.7476    0.0240 N   0  0  0  0  0  0  0  0  0  0  0  0
    2.8914    5.1483    0.0184 C   0  0  0  0  0  0  0  0  0  0  0  0
    4.0069    4.1278    0.0202 C   0  0  0  0  0  0  0  0  0  0  0  0
    3.7324    2.9365    0.0166 O   0  0  0  0  0  0  0  0  0  0  0  0
    1.6662    4.5066    0.0370 F   0  0  0  0  0  0  0  0  0  0  0  0
    2.9797    5.9145   -1.1039 F   0  0  0  0  0  0  0  0  0  0  0  0
    2.9982    5.9456    1.1207 F   0  0  0  0  0  0  0  0  0  0  0  0
    5.3658    6.5796    0.0160 H   0  0  0  0  0  0  0  0  0  0  0  0
    6.3596    2.7041    0.0359 H   0  0  0  0  0  0  0  0  0  0  0  0
    8.5454    4.1521    0.0423 H   0  0  0  0  0  0  0  0  0  0  0  0
    7.8719    6.5301    0.0318 H   0  0  0  0  0  0  0  0  0  0  0  0
  1  2  2  0  0  0  0
  1  3  1  0  0  0  0
  3  4  2  0  0  0  0
  4  5  1  0  0  0  0
  5  2  1  0  0  0  0
  6  7  1  0  0  0  0
  7  8  2  0  0  0  0
  7  2  1  0  0  0  0
  6  9  1  0  0  0  0
  6 10  1  0  0  0  0
  6 11  1  0  0  0  0
  5 12  1  0  0  0  0
  1 13  1  0  0  0  0
  3 14  1  0  0  0  0
  4 15  1  0  0  0  0
M  END
>  <Alias name>
2-Trifluoroacetylpyrrole

>  <deltaH�(sub)>   kJ/mol
72.8

$$$$
3,5-Difluorophenol
  ChemBrain IXL

 13 13  0  0  0  0  0  0  0  0  1 V2000
    5.3504    4.5492    0.0000 C   0  0  0  0  0  0  0  0  0  0  0  0
    4.2094    5.3519    0.0004 C   0  0  0  0  0  0  0  0  0  0  0  0
    2.9438    4.7651    0.0000 C   0  0  0  0  0  0  0  0  0  0  0  0
    2.8192    3.3757   -0.0008 C   0  0  0  0  0  0  0  0  0  0  0  0
    3.9601    2.5731   -0.0012 C   0  0  0  0  0  0  0  0  0  0  0  0
    5.2257    3.1598   -0.0008 C   0  0  0  0  0  0  0  0  0  0  0  0
    6.4280    2.3140   -0.0013 O   0  0  0  0  0  0  0  0  0  0  0  0
    4.3309    6.7065    0.0012 F   0  0  0  0  0  0  0  0  0  0  0  0
    1.5853    2.8037   -0.0012 F   0  0  0  0  0  0  0  0  0  0  0  0
    7.2804    2.8036   -0.0010 H   0  0  0  0  0  0  0  0  0  0  0  0
    6.3329    5.0048    0.0003 H   0  0  0  0  0  0  0  0  0  0  0  0
    2.0580    5.3883    0.0003 H   0  0  0  0  0  0  0  0  0  0  0  0
    3.8633    1.4944   -0.0019 H   0  0  0  0  0  0  0  0  0  0  0  0
  1  2  4  0  0  0  0
  2  3  4  0  0  0  0
  3  4  4  0  0  0  0
  4  5  4  0  0  0  0
  5  6  4  0  0  0  0
  6  1  4  0  0  0  0
  6  7  1  0  0  0  0
  2  8  1  0  0  0  0
  7 10  1  0  0  0  0
  4  9  1  0  0  0  0
  1 11  1  0  0  0  0
  3 12  1  0  0  0  0
  5 13  1  0  0  0  0
M  END
>  <Alias name>
3,5-Difluorophenol

>  <deltaH�(sub)>   kJ/mol
72.8

$$$$
3,4-Difluorophenol
  ChemBrain IXL

 13 13  0  0  0  0  0  0  0  0  1 V2000
    5.0924    5.2680    0.0000 C   0  0  0  0  0  0  0  0  0  0  0  0
    3.7124    5.4717    0.0001 C   0  0  0  0  0  0  0  0  0  0  0  0
    2.8459    4.3784    0.0006 C   0  0  0  0  0  0  0  0  0  0  0  0
    3.3595    3.0814    0.0009 C   0  0  0  0  0  0  0  0  0  0  0  0
    4.7396    2.8777    0.0008 C   0  0  0  0  0  0  0  0  0  0  0  0
    5.6060    3.9710    0.0004 C   0  0  0  0  0  0  0  0  0  0  0  0
    7.0602    3.7563    0.0003 O   0  0  0  0  0  0  0  0  0  0  0  0
    1.5005    4.5770    0.0007 F   0  0  0  0  0  0  0  0  0  0  0  0
    2.5148    2.0155    0.0014 F   0  0  0  0  0  0  0  0  0  0  0  0
    7.6013    4.5770    0.0014 H   0  0  0  0  0  0  0  0  0  0  0  0
    5.7651    6.1168   -0.0004 H   0  0  0  0  0  0  0  0  0  0  0  0
    3.3136    6.4787   -0.0002 H   0  0  0  0  0  0  0  0  0  0  0  0
    5.1383    1.8708    0.0011 H   0  0  0  0  0  0  0  0  0  0  0  0
  1  2  4  0  0  0  0
  2  3  4  0  0  0  0
  3  4  4  0  0  0  0
  4  5  4  0  0  0  0
  5  6  4  0  0  0  0
  6  1  4  0  0  0  0
  6  7  1  0  0  0  0
  3  8  1  0  0  0  0
  7 10  1  0  0  0  0
  4  9  1  0  0  0  0
  1 11  1  0  0  0  0
  2 12  1  0  0  0  0
  5 13  1  0  0  0  0
M  END
>  <Alias name>
3,4-Difluorophenol

>  <deltaH�(sub)>   kJ/mol
72.9

$$$$
Benzothiazole
  ChemBrain IXL

 14 15  0  0  0  0  0  0  0  0  1 V2000
    2.6865    3.7419    0.2239 C   0  0  0  0  0  0  0  0  0  0  0  0
    2.5261    5.1159    0.0378 C   0  0  0  0  0  0  0  0  0  0  0  0
    3.6557    5.9135   -0.1486 C   0  0  0  0  0  0  0  0  0  0  0  0
    4.9255    5.3032   -0.1435 C   0  0  0  0  0  0  0  0  0  0  0  0
    5.0815    4.0049    0.0318 C   0  0  0  0  0  0  0  0  0  0  0  0
    3.9747    3.1813    0.2212 C   0  0  0  0  0  0  0  0  0  0  0  0
    6.4169    3.6099    0.0012 N   0  0  0  0  0  0  0  0  0  0  0  0
    7.2148    4.5261   -0.1816 C   0  0  0  0  0  0  0  0  0  0  0  0
    6.4151    6.0470   -0.3461 S   0  0  0  0  0  0  0  0  0  0  0  0
    1.8132    3.1108    0.3702 H   0  0  0  0  0  0  0  0  0  0  0  0
    1.5267    5.5598    0.0383 H   0  0  0  0  0  0  0  0  0  0  0  0
    3.5431    6.9910   -0.2950 H   0  0  0  0  0  0  0  0  0  0  0  0
    4.1079    2.1174    0.3648 H   0  0  0  0  0  0  0  0  0  0  0  0
    8.3209    4.3854   -0.2338 H   0  0  0  0  0  0  0  0  0  0  0  0
  1  2  4  0  0  0  0
  2  3  4  0  0  0  0
  3  4  4  0  0  0  0
  4  5  4  0  0  0  0
  5  6  4  0  0  0  0
  6  1  4  0  0  0  0
  5  7  1  0  0  0  0
  7  8  2  0  0  0  0
  8  9  1  0  0  0  0
  9  4  1  0  0  0  0
  1 10  1  0  0  0  0
  2 11  1  0  0  0  0
  3 12  1  0  0  0  0
  6 13  1  0  0  0  0
  8 14  1  0  0  0  0
M  END
>  <Alias name>
Benzothiazole

>  <deltaH�(sub)>   kJ/mol
72.9

$$$$
1,3-Diaminopropane
  ChemBrain IXL

 15 14  0  0  0  0  0  0  0  0  1 V2000
    3.3272    4.5934    0.4122 C   0  0  0  0  0  0  0  0  0  0  0  0
    4.6678    3.8338    0.4390 C   0  0  0  0  0  0  0  0  0  0  0  0
    5.6990    4.5810   -0.4287 C   0  0  0  0  0  0  0  0  0  0  0  0
    2.3436    3.8806    1.2400 N   0  0  0  0  0  0  0  0  0  0  0  0
    6.9778    3.8565   -0.4031 N   0  0  0  0  0  0  0  0  0  0  0  0
    1.4660    4.3782    1.2229 H   0  0  0  0  0  0  0  0  0  0  0  0
    2.2093    2.9492    0.8758 H   0  0  0  0  0  0  0  0  0  0  0  0
    6.8440    2.9252   -0.7675 H   0  0  0  0  0  0  0  0  0  0  0  0
    7.6531    4.3460   -0.9708 H   0  0  0  0  0  0  0  0  0  0  0  0
    2.9661    4.6524   -0.6071 H   0  0  0  0  0  0  0  0  0  0  0  0
    3.4709    5.5932    0.8028 H   0  0  0  0  0  0  0  0  0  0  0  0
    5.0289    3.7747    1.4584 H   0  0  0  0  0  0  0  0  0  0  0  0
    4.5241    2.8340    0.0484 H   0  0  0  0  0  0  0  0  0  0  0  0
    5.8427    5.5809   -0.0381 H   0  0  0  0  0  0  0  0  0  0  0  0
    5.3379    4.6401   -1.4480 H   0  0  0  0  0  0  0  0  0  0  0  0
  1  2  1  0  0  0  0
  2  3  1  0  0  0  0
  1  4  1  0  0  0  0
  3  5  1  0  0  0  0
  4  6  1  0  0  0  0
  4  7  1  0  0  0  0
  5  8  1  0  0  0  0
  5  9  1  0  0  0  0
  1 10  1  0  0  0  0
  1 11  1  0  0  0  0
  2 12  1  0  0  0  0
  2 13  1  0  0  0  0
  3 14  1  0  0  0  0
  3 15  1  0  0  0  0
M  END
>  <Alias name>
1,3-Diaminopropane

>  <deltaH�(sub)>   kJ/mol
73

$$$$
1,4-Dicyanobenzene di-N-oxide
  ChemBrain IXL

 16 16  0  0  0  0  0  0  0  0  1 V2000
    5.3551    6.1823    0.0871 C   0  0  0  0  0  0  0  0  0  0  0  0
    6.0063    7.4159    0.0853 C   0  0  0  0  0  0  0  0  0  0  0  0
    7.3974    7.4702   -0.0031 C   0  0  0  0  0  0  0  0  0  0  0  0
    8.1373    6.2908   -0.0899 C   0  0  0  0  0  0  0  0  0  0  0  0
    7.4861    5.0571   -0.0881 C   0  0  0  0  0  0  0  0  0  0  0  0
    6.0950    5.0029    0.0004 C   0  0  0  0  0  0  0  0  0  0  0  0
    9.6132    6.3484   -0.1837 C   0  0  0  0  0  0  0  0  0  0  0  0
   10.7680    6.3934   -0.2572 N   0  3  0  0  0  0  0  0  0  0  0  0
   12.0046    6.4417   -0.3358 O   0  5  0  0  0  0  0  0  0  0  0  0
    3.8792    6.1247    0.1809 C   0  0  0  0  0  0  0  0  0  0  0  0
    2.7244    6.0796    0.2543 N   0  3  0  0  0  0  0  0  0  0  0  0
    1.4878    6.0314    0.3330 O   0  5  0  0  0  0  0  0  0  0  0  0
    5.4318    8.3316    0.1527 H   0  0  0  0  0  0  0  0  0  0  0  0
    7.9029    8.4280   -0.0045 H   0  0  0  0  0  0  0  0  0  0  0  0
    8.0606    4.1415   -0.1554 H   0  0  0  0  0  0  0  0  0  0  0  0
    5.5894    4.0451    0.0017 H   0  0  0  0  0  0  0  0  0  0  0  0
  1  2  4  0  0  0  0
  2  3  4  0  0  0  0
  3  4  4  0  0  0  0
  4  5  4  0  0  0  0
  5  6  4  0  0  0  0
  6  1  4  0  0  0  0
  7  8  3  0  0  0  0
  8  9  1  0  0  0  0
 10 11  3  0  0  0  0
 11 12  1  0  0  0  0
 10  1  1  0  0  0  0
  7  4  1  0  0  0  0
  2 13  1  0  0  0  0
  3 14  1  0  0  0  0
  5 15  1  0  0  0  0
  6 16  1  0  0  0  0
M  END
>  <Alias name>
1,4-Dicyanobenzene di-N-oxide

>  <deltaH�(sub)>   kJ/mol
73

$$$$
5,5'-Spirobi-1,3-dioxane
  ChemBrain IXL

 23 24  0  0  0  0  0  0  0  0  1 V2000
    3.6006    4.8908    0.1800 C   0  0  0  0  0  0  0  0  0  0  0  0
    4.8226    3.9960   -0.1084 C   0  0  0  0  0  0  0  0  0  0  0  0
    5.4919    3.6005    1.2230 C   0  0  0  0  0  0  0  0  0  0  0  0
    5.8381    4.7681   -0.9734 C   0  0  0  0  0  0  0  0  0  0  0  0
    4.3554    2.7284   -0.8505 C   0  0  0  0  0  0  0  0  0  0  0  0
    2.6082    4.1164    0.9412 O   0  0  0  0  0  0  0  0  0  0  0  0
    5.9994    4.8131    1.8833 O   0  0  0  0  0  0  0  0  0  0  0  0
    6.3302    5.9284   -0.2145 O   0  0  0  0  0  0  0  0  0  0  0  0
    3.3289    2.0510   -0.0431 O   0  0  0  0  0  0  0  0  0  0  0  0
    2.1574    2.8832    0.2758 C   0  0  0  0  0  0  0  0  0  0  0  0
    6.9525    5.5925    1.0765 C   0  0  0  0  0  0  0  0  0  0  0  0
    3.1629    5.2165   -0.7556 H   0  0  0  0  0  0  0  0  0  0  0  0
    3.9092    5.7546    0.7559 H   0  0  0  0  0  0  0  0  0  0  0  0
    4.7683    3.1118    1.8637 H   0  0  0  0  0  0  0  0  0  0  0  0
    6.3160    2.9258    1.0262 H   0  0  0  0  0  0  0  0  0  0  0  0
    6.6697    4.1194   -1.2192 H   0  0  0  0  0  0  0  0  0  0  0  0
    5.3592    5.1046   -1.8847 H   0  0  0  0  0  0  0  0  0  0  0  0
    5.1971    2.0642   -1.0027 H   0  0  0  0  0  0  0  0  0  0  0  0
    3.9346    3.0059   -1.8091 H   0  0  0  0  0  0  0  0  0  0  0  0
    1.6368    3.1376   -0.6393 H   0  0  0  0  0  0  0  0  0  0  0  0
    1.4907    2.3378    0.9320 H   0  0  0  0  0  0  0  0  0  0  0  0
    7.2161    6.5020    1.6016 H   0  0  0  0  0  0  0  0  0  0  0  0
    7.8442    5.0027    0.9036 H   0  0  0  0  0  0  0  0  0  0  0  0
  2  1  1  0  0  0  0
  1  6  1  0  0  0  0
  2  3  1  0  0  0  0
  4  2  1  0  0  0  0
  5  2  1  0  0  0  0
  3  7  1  0  0  0  0
  8  4  1  0  0  0  0
  9  5  1  0  0  0  0
  6 10  1  0  0  0  0
  7 11  1  0  0  0  0
 11  8  1  0  0  0  0
 10  9  1  0  0  0  0
  1 12  1  0  0  0  0
  1 13  1  0  0  0  0
  3 14  1  0  0  0  0
  3 15  1  0  0  0  0
  4 16  1  0  0  0  0
  4 17  1  0  0  0  0
  5 18  1  0  0  0  0
  5 19  1  0  0  0  0
 10 20  1  0  0  0  0
 10 21  1  0  0  0  0
 11 22  1  0  0  0  0
 11 23  1  0  0  0  0
M  END
>  <Alias name>
5,5'-Spirobi-1,3-dioxane

>  <deltaH�(sub)>   kJ/mol
73

$$$$
Acenaphthylene
  ChemBrain IXL

 20 22  0  0  0  0  0  0  0  0  1 V2000
    4.9634    4.6066   -0.0324 C   0  0  0  0  0  0  0  0  0  0  0  0
    3.9155    3.9256   -0.2231 C   0  0  0  0  0  0  0  0  0  0  0  0
    5.9633    3.8340    0.0065 C   0  0  0  0  0  0  0  0  0  0  0  0
    5.0075    5.9418    0.1070 C   0  0  0  0  0  0  0  0  0  0  0  0
    4.2916    2.5735   -0.3172 C   0  0  0  0  0  0  0  0  0  0  0  0
    2.6685    4.5591   -0.3020 C   0  0  0  0  0  0  0  0  0  0  0  0
    5.4992    2.5190   -0.1779 C   0  0  0  0  0  0  0  0  0  0  0  0
    7.2484    4.3548    0.2059 C   0  0  0  0  0  0  0  0  0  0  0  0
    3.8236    6.6538    0.0437 C   0  0  0  0  0  0  0  0  0  0  0  0
    6.2349    6.5467    0.3077 C   0  0  0  0  0  0  0  0  0  0  0  0
    2.6313    5.9575   -0.1631 C   0  0  0  0  0  0  0  0  0  0  0  0
    7.3777    5.7463    0.3583 C   0  0  0  0  0  0  0  0  0  0  0  0
    3.6233    1.6684   -0.4894 H   0  0  0  0  0  0  0  0  0  0  0  0
    1.7449    3.9893   -0.4663 H   0  0  0  0  0  0  0  0  0  0  0  0
    6.1058    1.5563   -0.2007 H   0  0  0  0  0  0  0  0  0  0  0  0
    8.1317    3.7044    0.2428 H   0  0  0  0  0  0  0  0  0  0  0  0
    3.8271    7.7363    0.1540 H   0  0  0  0  0  0  0  0  0  0  0  0
    6.3027    7.6265    0.4231 H   0  0  0  0  0  0  0  0  0  0  0  0
    1.6876    6.4994   -0.2153 H   0  0  0  0  0  0  0  0  0  0  0  0
    8.3544    6.2031    0.5147 H   0  0  0  0  0  0  0  0  0  0  0  0
  1  2  4  0  0  0  0
  1  3  4  0  0  0  0
  1  4  4  0  0  0  0
  2  5  1  0  0  0  0
  2  6  4  0  0  0  0
  3  7  1  0  0  0  0
  3  8  4  0  0  0  0
  4  9  4  0  0  0  0
  4 10  4  0  0  0  0
  5  7  2  0  0  0  0
  6 11  4  0  0  0  0
  8 12  4  0  0  0  0
  9 11  4  0  0  0  0
 10 12  4  0  0  0  0
  5 13  1  0  0  0  0
  6 14  1  0  0  0  0
  7 15  1  0  0  0  0
  8 16  1  0  0  0  0
  9 17  1  0  0  0  0
 10 18  1  0  0  0  0
 11 19  1  0  0  0  0
 12 20  1  0  0  0  0
M  END
>  <Alias name>
Acenaphthylene

>  <deltaH�(sub)>   kJ/mol
73

$$$$
Cyclodeca-1,2,6,7-tetraene
  ChemBrain IXL

 22 22  0  0  0  0  0  0  0  0  1 V2000
    6.7669    3.5225   -0.2472 C   0  0  0  0  0  0  0  0  0  0  0  0
    5.5933    2.9306   -0.4810 C   0  0  0  0  0  0  0  0  0  0  0  0
    4.4198    2.3388   -0.7148 C   0  0  0  0  0  0  0  0  0  0  0  0
    3.3091    2.4901    0.2516 C   0  0  0  0  0  0  0  0  0  0  0  0
    2.5220    3.7759   -0.0677 C   0  0  0  0  0  0  0  0  0  0  0  0
    3.0379    4.8886    0.7605 C   0  0  0  0  0  0  0  0  0  0  0  0
    4.0806    5.6074    0.3381 C   0  0  0  0  0  0  0  0  0  0  0  0
    5.1233    6.3261   -0.0843 C   0  0  0  0  0  0  0  0  0  0  0  0
    6.4990    5.9179    0.2782 C   0  0  0  0  0  0  0  0  0  0  0  0
    7.0177    4.8923   -0.7484 C   0  0  0  0  0  0  0  0  0  0  0  0
    7.5354    3.0003    0.3092 H   0  0  0  0  0  0  0  0  0  0  0  0
    4.2804    1.7479   -1.6116 H   0  0  0  0  0  0  0  0  0  0  0  0
    2.6485    1.6350    0.1791 H   0  0  0  0  0  0  0  0  0  0  0  0
    3.7102    2.5523    1.2557 H   0  0  0  0  0  0  0  0  0  0  0  0
    2.6407    4.0209   -1.1159 H   0  0  0  0  0  0  0  0  0  0  0  0
    1.4726    3.6202    0.1501 H   0  0  0  0  0  0  0  0  0  0  0  0
    2.5696    5.1198    1.7093 H   0  0  0  0  0  0  0  0  0  0  0  0
    4.9626    7.2079   -0.6921 H   0  0  0  0  0  0  0  0  0  0  0  0
    6.4948    5.4708    1.2646 H   0  0  0  0  0  0  0  0  0  0  0  0
    7.1452    6.7869    0.2784 H   0  0  0  0  0  0  0  0  0  0  0  0
    8.0814    5.0341   -0.8945 H   0  0  0  0  0  0  0  0  0  0  0  0
    6.5021    5.0320   -1.6905 H   0  0  0  0  0  0  0  0  0  0  0  0
  1  2  2  0  0  0  0
  2  3  2  0  0  0  0
  3  4  1  0  0  0  0
  4  5  1  0  0  0  0
  5  6  1  0  0  0  0
  6  7  2  0  0  0  0
  7  8  2  0  0  0  0
  8  9  1  0  0  0  0
  9 10  1  0  0  0  0
  1 10  1  0  0  0  0
  1 11  1  0  0  0  0
  3 12  1  0  0  0  0
  4 13  1  0  0  0  0
  4 14  1  0  0  0  0
  5 15  1  0  0  0  0
  5 16  1  0  0  0  0
  6 17  1  0  0  0  0
  8 18  1  0  0  0  0
  9 19  1  0  0  0  0
  9 20  1  0  0  0  0
 10 21  1  0  0  0  0
 10 22  1  0  0  0  0
M  END
>  <Alias name>
Cyclodeca-1,2,6,7-tetraene

>  <deltaH�(sub)>   kJ/mol
73

$$$$
4-Methylphenol
  ChemBrain IXL

 16 16  0  0  0  0  0  0  0  0  1 V2000
    3.9822    3.5398   -0.5373 C   0  0  0  0  0  0  0  0  0  0  0  0
    3.5820    4.8297   -0.1881 C   0  0  0  0  0  0  0  0  0  0  0  0
    4.5389    5.8154    0.0540 C   0  0  0  0  0  0  0  0  0  0  0  0
    5.8961    5.5112   -0.0530 C   0  0  0  0  0  0  0  0  0  0  0  0
    6.2964    4.2213   -0.4022 C   0  0  0  0  0  0  0  0  0  0  0  0
    5.3395    3.2356   -0.6443 C   0  0  0  0  0  0  0  0  0  0  0  0
    7.7266    3.9008   -0.5149 O   0  0  0  0  0  0  0  0  0  0  0  0
    2.0827    5.1657   -0.0699 C   0  0  0  0  0  0  0  0  0  0  0  0
    3.2414    2.7766   -0.7247 H   0  0  0  0  0  0  0  0  0  0  0  0
    4.2290    6.8141    0.3244 H   0  0  0  0  0  0  0  0  0  0  0  0
    6.6370    6.2744    0.1345 H   0  0  0  0  0  0  0  0  0  0  0  0
    5.6494    2.2369   -0.9146 H   0  0  0  0  0  0  0  0  0  0  0  0
    8.3156    4.6241   -0.3350 H   0  0  0  0  0  0  0  0  0  0  0  0
    1.4978    4.2864   -0.2959 H   0  0  0  0  0  0  0  0  0  0  0  0
    1.8655    5.4938    0.9359 H   0  0  0  0  0  0  0  0  0  0  0  0
    1.8340    5.9524   -0.7668 H   0  0  0  0  0  0  0  0  0  0  0  0
  1  2  4  0  0  0  0
  2  3  4  0  0  0  0
  3  4  4  0  0  0  0
  4  5  4  0  0  0  0
  5  6  4  0  0  0  0
  6  1  4  0  0  0  0
  5  7  1  0  0  0  0
  2  8  1  0  0  0  0
  1  9  1  0  0  0  0
  3 10  1  0  0  0  0
  4 11  1  0  0  0  0
  6 12  1  0  0  0  0
  7 13  1  0  0  0  0
  8 14  1  0  0  0  0
  8 15  1  0  0  0  0
  8 16  1  0  0  0  0
M  END
>  <Alias name>
p-Cresol

>  <deltaH�(sub)>   kJ/mol
73.1

$$$$
Diacetylamine
  ChemBrain IXL

 14 13  0  0  0  0  0  0  0  0  1 V2000
    6.7165    4.6048   -0.9386 C   0  0  0  0  0  0  0  0  0  0  0  0
    5.5659    3.9243   -0.3035 C   0  0  0  0  0  0  0  0  0  0  0  0
    5.5712    2.7115   -0.1717 O   0  0  0  0  0  0  0  0  0  0  0  0
    4.4712    4.6724    0.1461 N   0  0  0  0  0  0  0  0  0  0  0  0
    2.2258    4.8196    1.2225 C   0  0  0  0  0  0  0  0  0  0  0  0
    3.3853    4.0293    0.7520 C   0  0  0  0  0  0  0  0  0  0  0  0
    3.3948    2.8175    0.8923 O   0  0  0  0  0  0  0  0  0  0  0  0
    4.4649    5.6751    0.0333 H   0  0  0  0  0  0  0  0  0  0  0  0
    6.5303    5.6710   -0.9749 H   0  0  0  0  0  0  0  0  0  0  0  0
    6.8489    4.2270   -1.9448 H   0  0  0  0  0  0  0  0  0  0  0  0
    7.6124    4.4143   -0.3607 H   0  0  0  0  0  0  0  0  0  0  0  0
    1.4906    4.1561    1.6608 H   0  0  0  0  0  0  0  0  0  0  0  0
    2.5544    5.5355    1.9657 H   0  0  0  0  0  0  0  0  0  0  0  0
    1.7838    5.3455    0.3853 H   0  0  0  0  0  0  0  0  0  0  0  0
  1  2  1  0  0  0  0
  2  3  2  0  0  0  0
  2  4  1  0  0  0  0
  5  6  1  0  0  0  0
  6  7  2  0  0  0  0
  6  4  1  0  0  0  0
  4  8  1  0  0  0  0
  1  9  1  0  0  0  0
  1 10  1  0  0  0  0
  1 11  1  0  0  0  0
  5 12  1  0  0  0  0
  5 13  1  0  0  0  0
  5 14  1  0  0  0  0
M  END
>  <Alias name>
N-Acetylacetamide

>  <deltaH�(sub)>   kJ/mol
73.2

$$$$
Pivalic acid
  ChemBrain IXL

 17 16  0  0  0  0  0  0  0  0  1 V2000
    3.1002    3.3270   -1.4115 C   0  0  0  0  0  0  0  0  0  0  0  0
    3.2991    3.5614    0.0988 C   0  0  0  0  0  0  0  0  0  0  0  0
    4.8062    3.5922    0.4200 C   0  0  0  0  0  0  0  0  0  0  0  0
    5.2884    4.2969    1.6166 O   0  0  0  0  0  0  0  0  0  0  0  0
    5.5990    3.0315   -0.3186 O   0  0  0  0  0  0  0  0  0  0  0  0
    2.6609    4.9061    0.4983 C   0  0  0  0  0  0  0  0  0  0  0  0
    2.6289    2.4201    0.8883 C   0  0  0  0  0  0  0  0  0  0  0  0
    2.0441    3.3053   -1.6364 H   0  0  0  0  0  0  0  0  0  0  0  0
    3.5474    2.3847   -1.6916 H   0  0  0  0  0  0  0  0  0  0  0  0
    3.5697    4.1269   -1.9648 H   0  0  0  0  0  0  0  0  0  0  0  0
    6.2292    4.2709    1.7460 H   0  0  0  0  0  0  0  0  0  0  0  0
    1.6048    4.8844    0.2734 H   0  0  0  0  0  0  0  0  0  0  0  0
    2.8003    5.0704    1.5566 H   0  0  0  0  0  0  0  0  0  0  0  0
    3.1305    5.7059   -0.0551 H   0  0  0  0  0  0  0  0  0  0  0  0
    1.5729    2.3984    0.6633 H   0  0  0  0  0  0  0  0  0  0  0  0
    2.7682    2.5843    1.9466 H   0  0  0  0  0  0  0  0  0  0  0  0
    3.0761    1.4777    0.6083 H   0  0  0  0  0  0  0  0  0  0  0  0
  1  2  1  0  0  0  0
  2  3  1  0  0  0  0
  3  4  1  0  0  0  0
  3  5  2  0  0  0  0
  2  6  1  0  0  0  0
  2  7  1  0  0  0  0
  1  8  1  0  0  0  0
  1  9  1  0  0  0  0
  1 10  1  0  0  0  0
  4 11  1  0  0  0  0
  6 12  1  0  0  0  0
  6 13  1  0  0  0  0
  6 14  1  0  0  0  0
  7 15  1  0  0  0  0
  7 16  1  0  0  0  0
  7 17  1  0  0  0  0
M  END
>  <Alias name>
Trimethylacetic acid

>  <deltaH�(sub)>   kJ/mol
73.2

$$$$
Pyridine-4-nitrile
  ChemBrain IXL

 12 12  0  0  0  0  0  0  0  0  1 V2000
    3.5404    2.6756    0.0000 C   0  0  0  0  0  0  0  0  0  0  0  0
    2.1457    2.6982    0.0005 C   0  0  0  0  0  0  0  0  0  0  0  0
    1.4814    3.8758   -0.0005 N   0  0  0  0  0  0  0  0  0  0  0  0
    2.1491    5.0515   -0.0021 C   0  0  0  0  0  0  0  0  0  0  0  0
    3.5438    5.0702   -0.0027 C   0  0  0  0  0  0  0  0  0  0  0  0
    4.2452    3.8719   -0.0016 C   0  0  0  0  0  0  0  0  0  0  0  0
    5.7318    3.8698   -0.0022 C   0  0  0  0  0  0  0  0  0  0  0  0
    6.8910    3.8682   -0.0027 N   0  0  0  0  0  0  0  0  0  0  0  0
    4.0727    1.7306    0.0009 H   0  0  0  0  0  0  0  0  0  0  0  0
    1.5946    1.7677    0.0018 H   0  0  0  0  0  0  0  0  0  0  0  0
    1.6006    5.9836   -0.0029 H   0  0  0  0  0  0  0  0  0  0  0  0
    4.0788    6.0137   -0.0039 H   0  0  0  0  0  0  0  0  0  0  0  0
  1  2  4  0  0  0  0
  2  3  4  0  0  0  0
  3  4  4  0  0  0  0
  4  5  4  0  0  0  0
  5  6  4  0  0  0  0
  6  1  4  0  0  0  0
  7  8  3  0  0  0  0
  7  6  1  0  0  0  0
  1  9  1  0  0  0  0
  2 10  1  0  0  0  0
  4 11  1  0  0  0  0
  5 12  1  0  0  0  0
M  END
>  <Alias name>
4-Cyanopyridine

>  <deltaH�(sub)>   kJ/mol
73.2

$$$$
N-Methylmaleimide
  ChemBrain IXL

 13 13  0  0  0  0  0  0  0  0  1 V2000
    4.3840    3.5072   -0.0566 N   0  0  0  0  0  0  0  0  0  0  0  0
    3.3556    4.2613    0.0570 C   0  0  0  0  0  0  0  0  0  0  0  0
    5.3940    4.2649   -0.1681 C   0  0  0  0  0  0  0  0  0  0  0  0
    4.4067    1.9721   -0.0591 C   0  0  0  0  0  0  0  0  0  0  0  0
    3.7716    5.5649    0.0111 C   0  0  0  0  0  0  0  0  0  0  0  0
    2.1903    3.8762    0.1857 O   0  0  0  0  0  0  0  0  0  0  0  0
    4.9664    5.5682   -0.1209 C   0  0  0  0  0  0  0  0  0  0  0  0
    6.5558    3.8831   -0.2964 O   0  0  0  0  0  0  0  0  0  0  0  0
    5.4223    1.6216   -0.1712 H   0  0  0  0  0  0  0  0  0  0  0  0
    3.8085    1.5914   -0.8892 H   0  0  0  0  0  0  0  0  0  0  0  0
    4.0040    1.5914    0.8816 H   0  0  0  0  0  0  0  0  0  0  0  0
    3.1488    6.4795    0.0799 H   0  0  0  0  0  0  0  0  0  0  0  0
    5.5812    6.4843   -0.1888 H   0  0  0  0  0  0  0  0  0  0  0  0
  1  2  1  0  0  0  0
  1  3  1  0  0  0  0
  1  4  1  0  0  0  0
  2  5  1  0  0  0  0
  2  6  2  0  0  0  0
  3  7  1  0  0  0  0
  3  8  2  0  0  0  0
  5  7  2  0  0  0  0
  4  9  1  0  0  0  0
  4 10  1  0  0  0  0
  4 11  1  0  0  0  0
  5 12  1  0  0  0  0
  7 13  1  0  0  0  0
M  END
>  <Alias name>
N-Methylmaleimide

>  <deltaH�(sub)>   kJ/mol
73.3

$$$$
Tetrahydrothiopyran-4-one
  ChemBrain IXL

 15 15  0  0  0  0  0  0  0  0  1 V2000
    5.0715    4.3693    0.0780 C   0  0  0  0  0  0  0  0  0  0  0  0
    4.9434    3.2854   -0.9216 C   0  0  0  0  0  0  0  0  0  0  0  0
    3.9036    5.2184    0.4028 C   0  0  0  0  0  0  0  0  0  0  0  0
    6.1399    4.5629    0.6343 O   0  0  0  0  0  0  0  0  0  0  0  0
    3.8840    2.2718   -0.4472 C   0  0  0  0  0  0  0  0  0  0  0  0
    2.7716    4.3398    0.9697 C   0  0  0  0  0  0  0  0  0  0  0  0
    2.2806    3.1084   -0.2729 S   0  0  0  0  0  0  0  0  0  0  0  0
    5.8968    2.7846   -1.0353 H   0  0  0  0  0  0  0  0  0  0  0  0
    4.6406    3.7055   -1.8728 H   0  0  0  0  0  0  0  0  0  0  0  0
    3.5588    5.7167   -0.4948 H   0  0  0  0  0  0  0  0  0  0  0  0
    4.1894    5.9588    1.1397 H   0  0  0  0  0  0  0  0  0  0  0  0
    4.1818    1.8592    0.5088 H   0  0  0  0  0  0  0  0  0  0  0  0
    3.7975    1.4734   -1.1738 H   0  0  0  0  0  0  0  0  0  0  0  0
    1.9207    4.9625    1.2168 H   0  0  0  0  0  0  0  0  0  0  0  0
    3.1197    3.8336    1.8616 H   0  0  0  0  0  0  0  0  0  0  0  0
  1  2  1  0  0  0  0
  1  3  1  0  0  0  0
  1  4  2  0  0  0  0
  2  5  1  0  0  0  0
  3  6  1  0  0  0  0
  5  7  1  0  0  0  0
  6  7  1  0  0  0  0
  2  8  1  0  0  0  0
  2  9  1  0  0  0  0
  3 10  1  0  0  0  0
  3 11  1  0  0  0  0
  5 12  1  0  0  0  0
  5 13  1  0  0  0  0
  6 14  1  0  0  0  0
  6 15  1  0  0  0  0
M  END
>  <Alias name>
4-Thianone

>  <deltaH�(sub)>   kJ/mol
73.4

$$$$
2,3-Dichloropyridine
  ChemBrain IXL

 11 11  0  0  0  0  0  0  0  0  1 V2000
    2.4180    3.3597    0.0255 C   0  0  0  0  0  0  0  0  0  0  0  0
    2.4204    4.7531   -0.0334 C   0  0  0  0  0  0  0  0  0  0  0  0
    3.5886    5.4336   -0.0732 N   0  0  0  0  0  0  0  0  0  0  0  0
    4.7739    4.7828   -0.0570 C   0  0  0  0  0  0  0  0  0  0  0  0
    4.8118    3.3897    0.0015 C   0  0  0  0  0  0  0  0  0  0  0  0
    3.6241    2.6730    0.0431 C   0  0  0  0  0  0  0  0  0  0  0  0
    6.2975    5.7060   -0.1104 Cl  0  0  0  0  0  0  0  0  0  0  0  0
    6.3762    2.5287    0.0230 Cl  0  0  0  0  0  0  0  0  0  0  0  0
    1.4812    2.8143    0.0574 H   0  0  0  0  0  0  0  0  0  0  0  0
    1.4821    5.2904   -0.0472 H   0  0  0  0  0  0  0  0  0  0  0  0
    3.6383    1.5879    0.0887 H   0  0  0  0  0  0  0  0  0  0  0  0
  1  2  4  0  0  0  0
  2  3  4  0  0  0  0
  3  4  4  0  0  0  0
  4  5  4  0  0  0  0
  5  6  4  0  0  0  0
  6  1  4  0  0  0  0
  4  7  1  0  0  0  0
  5  8  1  0  0  0  0
  1  9  1  0  0  0  0
  2 10  1  0  0  0  0
  6 11  1  0  0  0  0
M  END
>  <Alias name>
2,3-Dichloropyridine

>  <deltaH�(sub)>   kJ/mol
73.5

$$$$
1,3-Diphenylbutane
  ChemBrain IXL

 34 35  0  0  0  0  0  0  0  0  1 V2000
    2.4875    6.8079    0.6982 C   0  0  0  0  0  0  0  0  0  0  0  0
    2.9228    6.5066   -0.5924 C   0  0  0  0  0  0  0  0  0  0  0  0
    4.2512    6.1424   -0.8132 C   0  0  0  0  0  0  0  0  0  0  0  0
    5.1446    6.0807    0.2564 C   0  0  0  0  0  0  0  0  0  0  0  0
    4.7089    6.3807    1.5472 C   0  0  0  0  0  0  0  0  0  0  0  0
    3.3805    6.7448    1.7681 C   0  0  0  0  0  0  0  0  0  0  0  0
   10.7688    8.2323   -0.5050 C   0  0  0  0  0  0  0  0  0  0  0  0
    9.5902    8.4986   -1.2022 C   0  0  0  0  0  0  0  0  0  0  0  0
    8.7630    7.4483   -1.6006 C   0  0  0  0  0  0  0  0  0  0  0  0
    9.1141    6.1318   -1.3013 C   0  0  0  0  0  0  0  0  0  0  0  0
   10.2930    5.8655   -0.6046 C   0  0  0  0  0  0  0  0  0  0  0  0
   11.1202    6.9158   -0.2063 C   0  0  0  0  0  0  0  0  0  0  0  0
    6.5546    5.6969    0.0218 C   0  0  0  0  0  0  0  0  0  0  0  0
    6.7642    5.4020   -1.4762 C   0  0  0  0  0  0  0  0  0  0  0  0
    8.2359    5.0176   -1.7230 C   0  0  0  0  0  0  0  0  0  0  0  0
    8.5807    3.7555   -0.9089 C   0  0  0  0  0  0  0  0  0  0  0  0
    1.4562    7.0908    0.8697 H   0  0  0  0  0  0  0  0  0  0  0  0
    2.2295    6.5553   -1.4229 H   0  0  0  0  0  0  0  0  0  0  0  0
    4.5890    5.9077   -1.8151 H   0  0  0  0  0  0  0  0  0  0  0  0
    5.4020    6.3310    2.3779 H   0  0  0  0  0  0  0  0  0  0  0  0
    3.0425    6.9786    2.7701 H   0  0  0  0  0  0  0  0  0  0  0  0
   11.4109    9.0477   -0.1956 H   0  0  0  0  0  0  0  0  0  0  0  0
    9.3174    9.5207   -1.4342 H   0  0  0  0  0  0  0  0  0  0  0  0
    7.8483    7.6550   -2.1423 H   0  0  0  0  0  0  0  0  0  0  0  0
   10.5659    4.8434   -0.3730 H   0  0  0  0  0  0  0  0  0  0  0  0
   12.0352    6.7091    0.3349 H   0  0  0  0  0  0  0  0  0  0  0  0
    6.7888    4.8118    0.6002 H   0  0  0  0  0  0  0  0  0  0  0  0
    7.2048    6.5084    0.3243 H   0  0  0  0  0  0  0  0  0  0  0  0
    6.5193    6.2837   -2.0554 H   0  0  0  0  0  0  0  0  0  0  0  0
    6.1220    4.5831   -1.7762 H   0  0  0  0  0  0  0  0  0  0  0  0
    8.3853    4.8193   -2.7771 H   0  0  0  0  0  0  0  0  0  0  0  0
    9.6037    3.4634   -1.1116 H   0  0  0  0  0  0  0  0  0  0  0  0
    7.9129    2.9507   -1.1904 H   0  0  0  0  0  0  0  0  0  0  0  0
    8.4679    3.9654    0.1476 H   0  0  0  0  0  0  0  0  0  0  0  0
  1  2  4  0  0  0  0
  2  3  4  0  0  0  0
  3  4  4  0  0  0  0
  4  5  4  0  0  0  0
  5  6  4  0  0  0  0
  6  1  4  0  0  0  0
  7  8  4  0  0  0  0
  8  9  4  0  0  0  0
  9 10  4  0  0  0  0
 10 11  4  0  0  0  0
 11 12  4  0  0  0  0
 12  7  4  0  0  0  0
 13 14  1  0  0  0  0
 14 15  1  0  0  0  0
 15 16  1  0  0  0  0
  4 13  1  0  0  0  0
 10 15  1  0  0  0  0
  1 17  1  0  0  0  0
  2 18  1  0  0  0  0
  3 19  1  0  0  0  0
  5 20  1  0  0  0  0
  6 21  1  0  0  0  0
  7 22  1  0  0  0  0
  8 23  1  0  0  0  0
  9 24  1  0  0  0  0
 11 25  1  0  0  0  0
 12 26  1  0  0  0  0
 13 27  1  0  0  0  0
 13 28  1  0  0  0  0
 14 29  1  0  0  0  0
 14 30  1  0  0  0  0
 15 31  1  0  0  0  0
 16 32  1  0  0  0  0
 16 33  1  0  0  0  0
 16 34  1  0  0  0  0
M  END
>  <Alias name>
1,3-Diphenylbutane

>  <deltaH�(sub)>   kJ/mol
73.6

$$$$
1,3-Dithiol-2-one 
  ChemBrain IXL

  8  8  0  0  0  0  0  0  0  0  1 V2000
    3.7131    2.0823    0.0000 S   0  0  0  0  0  0  0  0  0  0  0  0
    2.7902    3.5554    0.0000 C   0  0  0  0  0  0  0  0  0  0  0  0
    3.7131    5.0284    0.0000 S   0  0  0  0  0  0  0  0  0  0  0  0
    5.2955    4.2094    0.0000 C   0  0  0  0  0  0  0  0  0  0  0  0
    5.2955    2.9013    0.0000 C   0  0  0  0  0  0  0  0  0  0  0  0
    1.5680    3.5554    0.0000 O   0  0  0  0  0  0  0  0  0  0  0  0
    6.2269    4.7689    0.0000 H   0  0  0  0  0  0  0  0  0  0  0  0
    6.2269    2.3418    0.0000 H   0  0  0  0  0  0  0  0  0  0  0  0
  1  2  1  0  0  0  0
  2  3  1  0  0  0  0
  3  4  1  0  0  0  0
  4  5  2  0  0  0  0
  1  5  1  0  0  0  0
  2  6  2  0  0  0  0
  4  7  1  0  0  0  0
  5  8  1  0  0  0  0
M  END
>  <Alias name>
1,3-Dithiol-2-one 

>  <deltaH�(sub)>   kJ/mol
73.6

$$$$
2,2-Dimethyladamantane
  ChemBrain IXL

 32 34  0  0  0  0  0  0  0  0  1 V2000
    3.9160    4.6619    1.6783 C   0  0  0  0  0  0  0  0  0  0  0  0
    5.3881    4.6361    1.2115 C   0  0  0  0  0  0  0  0  0  0  0  0
    5.7831    6.0367    0.6937 C   0  0  0  0  0  0  0  0  0  0  0  0
    4.8730    6.4231   -0.4928 C   0  0  0  0  0  0  0  0  0  0  0  0
    3.4029    6.4461   -0.0258 C   0  0  0  0  0  0  0  0  0  0  0  0
    3.0058    5.0482    0.4919 C   0  0  0  0  0  0  0  0  0  0  0  0
    3.1683    4.0143   -0.6438 C   0  0  0  0  0  0  0  0  0  0  0  0
    5.5532    3.5986    0.0759 C   0  0  0  0  0  0  0  0  0  0  0  0
    5.0354    5.3891   -1.6284 C   0  0  0  0  0  0  0  0  0  0  0  0
    4.6403    3.9886   -1.1108 C   0  0  0  0  0  0  0  0  0  0  0  0
    5.1602    2.1969    0.5933 C   0  0  0  0  0  0  0  0  0  0  0  0
    7.0259    3.5706   -0.3905 C   0  0  0  0  0  0  0  0  0  0  0  0
    3.6354    3.6835    2.0453 H   0  0  0  0  0  0  0  0  0  0  0  0
    3.8023    5.3902    2.4716 H   0  0  0  0  0  0  0  0  0  0  0  0
    6.0261    4.3656    2.0436 H   0  0  0  0  0  0  0  0  0  0  0  0
    5.6647    6.7615    1.4895 H   0  0  0  0  0  0  0  0  0  0  0  0
    6.8150    6.0247    0.3687 H   0  0  0  0  0  0  0  0  0  0  0  0
    5.1513    7.4044   -0.8560 H   0  0  0  0  0  0  0  0  0  0  0  0
    2.7643    6.7180   -0.8571 H   0  0  0  0  0  0  0  0  0  0  0  0
    3.2882    7.1717    0.7699 H   0  0  0  0  0  0  0  0  0  0  0  0
    1.9739    5.0648    0.8195 H   0  0  0  0  0  0  0  0  0  0  0  0
    2.5314    4.2896   -1.4753 H   0  0  0  0  0  0  0  0  0  0  0  0
    2.8856    3.0342   -0.2834 H   0  0  0  0  0  0  0  0  0  0  0  0
    6.0651    5.3753   -1.9600 H   0  0  0  0  0  0  0  0  0  0  0  0
    4.3938    5.6609   -2.4574 H   0  0  0  0  0  0  0  0  0  0  0  0
    4.7539    3.2639   -1.9073 H   0  0  0  0  0  0  0  0  0  0  0  0
    5.8009    1.9263    1.4234 H   0  0  0  0  0  0  0  0  0  0  0  0
    4.1304    2.2069    0.9221 H   0  0  0  0  0  0  0  0  0  0  0  0
    5.2771    1.4727   -0.2033 H   0  0  0  0  0  0  0  0  0  0  0  0
    7.3100    4.5481   -0.7546 H   0  0  0  0  0  0  0  0  0  0  0  0
    7.1387    2.8434   -1.1850 H   0  0  0  0  0  0  0  0  0  0  0  0
    7.6625    3.2970    0.4417 H   0  0  0  0  0  0  0  0  0  0  0  0
  1  2  1  0  0  0  0
  2  3  1  0  0  0  0
  3  4  1  0  0  0  0
  4  5  1  0  0  0  0
  5  6  1  0  0  0  0
  6  1  1  0  0  0  0
  6  7  1  0  0  0  0
  2  8  1  0  0  0  0
  4  9  1  0  0  0  0
  7 10  1  0  0  0  0
 10  9  1  0  0  0  0
 10  8  1  0  0  0  0
  8 11  1  0  0  0  0
  8 12  1  0  0  0  0
  1 13  1  0  0  0  0
  1 14  1  0  0  0  0
  2 15  1  0  0  0  0
  3 16  1  0  0  0  0
  3 17  1  0  0  0  0
  4 18  1  0  0  0  0
  5 19  1  0  0  0  0
  5 20  1  0  0  0  0
  6 21  1  0  0  0  0
  7 22  1  0  0  0  0
  7 23  1  0  0  0  0
  9 24  1  0  0  0  0
  9 25  1  0  0  0  0
 10 26  1  0  0  0  0
 11 27  1  0  0  0  0
 11 28  1  0  0  0  0
 11 29  1  0  0  0  0
 12 30  1  0  0  0  0
 12 31  1  0  0  0  0
 12 32  1  0  0  0  0
M  END
>  <Alias name>
2,2-Dimethyladamantane

>  <deltaH�(sub)>   kJ/mol
73.6

$$$$
Cyclobutane-1,3-dione
  ChemBrain IXL

 10 10  0  0  0  0  0  0  0  0  1 V2000
    4.3949    3.6962    0.0000 C   0  0  0  0  0  0  0  0  0  0  0  0
    3.2059    3.9064    0.4786 C   0  0  0  0  0  0  0  0  0  0  0  0
    2.6848    2.8108   -0.0206 C   0  0  0  0  0  0  0  0  0  0  0  0
    3.8717    2.5999   -0.4975 C   0  0  0  0  0  0  0  0  0  0  0  0
    4.3414    1.6699   -1.1893 O   0  0  0  0  0  0  0  0  0  0  0  0
    2.7283    4.8341    1.1737 O   0  0  0  0  0  0  0  0  0  0  0  0
    5.1592    3.5286    0.7557 H   0  0  0  0  0  0  0  0  0  0  0  0
    4.7104    4.4235   -0.7446 H   0  0  0  0  0  0  0  0  0  0  0  0
    1.9283    2.9779   -0.7805 H   0  0  0  0  0  0  0  0  0  0  0  0
    2.3711    2.0809    0.7188 H   0  0  0  0  0  0  0  0  0  0  0  0
  1  2  1  0  0  0  0
  2  3  1  0  0  0  0
  1  4  1  0  0  0  0
  4  3  1  0  0  0  0
  4  5  2  0  0  0  0
  2  6  2  0  0  0  0
  1  7  1  0  0  0  0
  1  8  1  0  0  0  0
  3  9  1  0  0  0  0
  3 10  1  0  0  0  0
M  END
>  <Alias name>
Cyclobutane-1,3-dione

>  <deltaH�(sub)>   kJ/mol
73.6

$$$$
Methyl carbamate
  ChemBrain IXL

 10  9  0  0  0  0  0  0  0  0  1 V2000
    5.2693    3.1716    0.0499 N   0  0  0  0  0  0  0  0  0  0  0  0
    4.4019    4.1863   -0.3718 C   0  0  0  0  0  0  0  0  0  0  0  0
    4.8381    5.2992   -0.6162 O   0  0  0  0  0  0  0  0  0  0  0  0
    2.9655    3.9109   -0.5201 O   0  0  0  0  0  0  0  0  0  0  0  0
    2.5600    2.5356   -0.1962 C   0  0  0  0  0  0  0  0  0  0  0  0
    6.2551    3.3608    0.1524 H   0  0  0  0  0  0  0  0  0  0  0  0
    4.9087    2.2510    0.2514 H   0  0  0  0  0  0  0  0  0  0  0  0
    3.0777    1.8434   -0.8486 H   0  0  0  0  0  0  0  0  0  0  0  0
    2.8125    2.3180    0.8343 H   0  0  0  0  0  0  0  0  0  0  0  0
    1.4910    2.4322   -0.3355 H   0  0  0  0  0  0  0  0  0  0  0  0
  1  2  1  0  0  0  0
  2  3  2  0  0  0  0
  2  4  1  0  0  0  0
  4  5  1  0  0  0  0
  1  6  1  0  0  0  0
  1  7  1  0  0  0  0
  5  8  1  0  0  0  0
  5  9  1  0  0  0  0
  5 10  1  0  0  0  0
M  END
>  <Alias name>
Methyl carbamate

>  <deltaH�(sub)>   kJ/mol
73.6

$$$$
2,4,5-Trifluoroaniline
  ChemBrain IXL

 14 14  0  0  0  0  0  0  0  0  1 V2000
    4.3764    2.9078    0.0000 C   0  0  0  0  0  0  0  0  0  0  0  0
    5.7571    3.1071   -0.0010 C   0  0  0  0  0  0  0  0  0  0  0  0
    6.2748    4.4024   -0.0020 C   0  0  0  0  0  0  0  0  0  0  0  0
    5.4119    5.4985   -0.0020 C   0  0  0  0  0  0  0  0  0  0  0  0
    4.0312    5.2992   -0.0010 C   0  0  0  0  0  0  0  0  0  0  0  0
    3.5135    4.0039    0.0000 C   0  0  0  0  0  0  0  0  0  0  0  0
    2.1278    3.8039    0.0010 N   0  0  0  0  0  0  0  0  0  0  0  0
    7.6209    4.5967   -0.0030 F   0  0  0  0  0  0  0  0  0  0  0  0
    3.1900    6.3678   -0.0011 F   0  0  0  0  0  0  0  0  0  0  0  0
    6.5983    2.0385   -0.0010 F   0  0  0  0  0  0  0  0  0  0  0  0
    1.7533    2.8670    0.0050 H   0  0  0  0  0  0  0  0  0  0  0  0
    1.5037    4.5967   -0.0023 H   0  0  0  0  0  0  0  0  0  0  0  0
    3.9744    1.9022    0.0008 H   0  0  0  0  0  0  0  0  0  0  0  0
    5.8139    6.5041   -0.0028 H   0  0  0  0  0  0  0  0  0  0  0  0
  1  2  4  0  0  0  0
  2  3  4  0  0  0  0
  3  4  4  0  0  0  0
  4  5  4  0  0  0  0
  5  6  4  0  0  0  0
  6  1  4  0  0  0  0
  6  7  1  0  0  0  0
  3  8  1  0  0  0  0
  7 11  1  0  0  0  0
  5  9  1  0  0  0  0
  2 10  1  0  0  0  0
  7 12  1  0  0  0  0
  1 13  1  0  0  0  0
  4 14  1  0  0  0  0
M  END
>  <Alias name>
2,4,5-Trifluoroaniline

>  <deltaH�(sub)>   kJ/mol
73.7

$$$$
2-Methylphenol
  ChemBrain IXL

 16 16  0  0  0  0  0  0  0  0  1 V2000
    2.6266    3.2413    0.9221 C   0  0  0  0  0  0  0  0  0  0  0  0
    2.6044    4.6361    0.9093 C   0  0  0  0  0  0  0  0  0  0  0  0
    3.7447    5.3484    0.5374 C   0  0  0  0  0  0  0  0  0  0  0  0
    4.9072    4.6659    0.1782 C   0  0  0  0  0  0  0  0  0  0  0  0
    4.9293    3.2712    0.1910 C   0  0  0  0  0  0  0  0  0  0  0  0
    3.7890    2.5589    0.5630 C   0  0  0  0  0  0  0  0  0  0  0  0
    6.1543    2.5520   -0.1874 O   0  0  0  0  0  0  0  0  0  0  0  0
    6.1668    5.4528   -0.2327 C   0  0  0  0  0  0  0  0  0  0  0  0
    1.7438    2.6898    1.2100 H   0  0  0  0  0  0  0  0  0  0  0  0
    1.7045    5.1644    1.1874 H   0  0  0  0  0  0  0  0  0  0  0  0
    3.7276    6.4282    0.5275 H   0  0  0  0  0  0  0  0  0  0  0  0
    3.8062    1.4790    0.5729 H   0  0  0  0  0  0  0  0  0  0  0  0
    6.8874    3.1065   -0.4275 H   0  0  0  0  0  0  0  0  0  0  0  0
    5.9606    6.5119   -0.1868 H   0  0  0  0  0  0  0  0  0  0  0  0
    6.4465    5.1839   -1.2406 H   0  0  0  0  0  0  0  0  0  0  0  0
    6.9762    5.2141    0.4413 H   0  0  0  0  0  0  0  0  0  0  0  0
  1  2  4  0  0  0  0
  2  3  4  0  0  0  0
  3  4  4  0  0  0  0
  4  5  4  0  0  0  0
  5  6  4  0  0  0  0
  6  1  4  0  0  0  0
  5  7  1  0  0  0  0
  4  8  1  0  0  0  0
  1  9  1  0  0  0  0
  2 10  1  0  0  0  0
  3 11  1  0  0  0  0
  6 12  1  0  0  0  0
  7 13  1  0  0  0  0
  8 14  1  0  0  0  0
  8 15  1  0  0  0  0
  8 16  1  0  0  0  0
M  END
>  <Alias name>
o-Cresol

>  <deltaH�(sub)>   kJ/mol
73.7

$$$$
p-Dibromobenzene
  ChemBrain IXL

 12 12  0  0  0  0  0  0  0  0  1 V2000
    5.4519    5.6687   -0.0310 C   0  0  0  0  0  0  0  0  0  0  0  0
    6.2021    4.5013    0.1123 C   0  0  0  0  0  0  0  0  0  0  0  0
    5.5631    3.2619    0.1502 C   0  0  0  0  0  0  0  0  0  0  0  0
    4.1740    3.1897    0.0449 C   0  0  0  0  0  0  0  0  0  0  0  0
    3.4238    4.3571   -0.0984 C   0  0  0  0  0  0  0  0  0  0  0  0
    4.0627    5.5966   -0.1363 C   0  0  0  0  0  0  0  0  0  0  0  0
    6.3354    7.3827   -0.0834 Br  0  0  0  0  0  0  0  0  0  0  0  0
[truncated: 4,340,142 more chars]
