# Supplementary material for: Calculation of Five Thermodynamic Molecular Descriptors by Means of a General Computer Algorithm Based on the Group-Additivity Method: Standard Enthalpies of Vaporization, Sublimation and Solvation, and Entropy of Fusion of Ordinary Organic Molecules and Total Phase-Change Entropy of Liquid Crystals
Source: Molecules. 2017 Jun 25;22(7):1059. doi: 10.3390/molecules22071059 (PMC6152037; doi:10.3390/molecules22071059)
Supplement: Supplementary file 1 [file molecules-22-01059-s001.zip › S8. Compounds List for Heat-of-Fusion Calculations.sdf]

2,6-Dimethylphenol
  ChemBrain IXL

 19 19  0  0  0  0  0  0  0  0  1 V2000
    3.5748    5.2345    0.2553 C   0  0  0  0  0  0  0  0  0  0  0  0
    3.6534    6.6287    0.1893 C   0  0  0  0  0  0  0  0  0  0  0  0
    4.9054    7.2529    0.0507 C   0  0  0  0  0  0  0  0  0  0  0  0
    6.0678    6.4715   -0.0203 C   0  0  0  0  0  0  0  0  0  0  0  0
    5.9784    5.0790    0.0467 C   0  0  0  0  0  0  0  0  0  0  0  0
    4.7345    4.4624    0.1842 C   0  0  0  0  0  0  0  0  0  0  0  0
    5.0102    8.7342   -0.0214 O   0  0  0  0  0  0  0  0  0  0  0  0
    2.3540    7.4745    0.2698 C   0  0  0  0  0  0  0  0  0  0  0  0
    7.4567    7.1430   -0.1731 C   0  0  0  0  0  0  0  0  0  0  0  0
    2.6135    4.7527    0.3618 H   0  0  0  0  0  0  0  0  0  0  0  0
    6.8740    4.4775   -0.0081 H   0  0  0  0  0  0  0  0  0  0  0  0
    4.6692    3.3857    0.2356 H   0  0  0  0  0  0  0  0  0  0  0  0
    4.1878    9.2055    0.0327 H   0  0  0  0  0  0  0  0  0  0  0  0
    1.5043    6.8221    0.4148 H   0  0  0  0  0  0  0  0  0  0  0  0
    2.4239    8.1631    1.0991 H   0  0  0  0  0  0  0  0  0  0  0  0
    2.2285    8.0292   -0.6484 H   0  0  0  0  0  0  0  0  0  0  0  0
    7.3379    8.2169   -0.2107 H   0  0  0  0  0  0  0  0  0  0  0  0
    7.9233    6.8010   -1.0851 H   0  0  0  0  0  0  0  0  0  0  0  0
    8.0784    6.8795    0.6698 H   0  0  0  0  0  0  0  0  0  0  0  0
  1  2  4  0  0  0  0
  2  3  4  0  0  0  0
  3  4  4  0  0  0  0
  4  5  4  0  0  0  0
  5  6  4  0  0  0  0
  6  1  4  0  0  0  0
  3  7  1  0  0  0  0
  4  9  1  0  0  0  0
  8  2  1  0  0  0  0
  1 10  1  0  0  0  0
  5 11  1  0  0  0  0
  6 12  1  0  0  0  0
  7 13  1  0  0  0  0
  8 14  1  0  0  0  0
  8 15  1  0  0  0  0
  8 16  1  0  0  0  0
  9 17  1  0  0  0  0
  9 18  1  0  0  0  0
  9 19  1  0  0  0  0
M  END
>  <Alias name>
2,6-Xylenol

>  <deltaH�(fus)>   kJ/mol
0.3

$$$$
7-Norbornanone
  ChemBrain IXL

 18 19  0  0  0  0  0  0  0  0  1 V2000
    4.7118   11.4910   -0.0962 C   0  0  0  0  0  0  0  0  0  0  0  0
    3.5906   11.0038    0.4415 C   0  0  0  0  0  0  0  0  0  0  0  0
    4.8954   12.7507    0.7431 C   0  0  0  0  0  0  0  0  0  0  0  0
    4.1922   11.9514   -1.4535 C   0  0  0  0  0  0  0  0  0  0  0  0
    2.6524   11.9530    0.3949 C   0  0  0  0  0  0  0  0  0  0  0  0
    3.3760   13.0943    1.1008 C   0  0  0  0  0  0  0  0  0  0  0  0
    2.6718   12.2873   -1.0926 C   0  0  0  0  0  0  0  0  0  0  0  0
    3.4466    9.8726    0.9016 O   0  0  0  0  0  0  0  0  0  0  0  0
    5.5594   10.8003   -0.1163 H   0  0  0  0  0  0  0  0  0  0  0  0
    5.4632   12.5249    1.6449 H   0  0  0  0  0  0  0  0  0  0  0  0
    5.3573   13.5335    0.1718 H   0  0  0  0  0  0  0  0  0  0  0  0
    4.7239   12.8194   -1.7893 H   0  0  0  0  0  0  0  0  0  0  0  0
    4.2475   11.1407   -2.1822 H   0  0  0  0  0  0  0  0  0  0  0  0
    1.6810   11.6713    0.8106 H   0  0  0  0  0  0  0  0  0  0  0  0
    3.0755   14.0412    0.6984 H   0  0  0  0  0  0  0  0  0  0  0  0
    3.2114   13.0465    2.1787 H   0  0  0  0  0  0  0  0  0  0  0  0
    1.9918   11.6325   -1.6363 H   0  0  0  0  0  0  0  0  0  0  0  0
    2.4414   13.3223   -1.2607 H   0  0  0  0  0  0  0  0  0  0  0  0
  1  2  1  0  0  0  0
  1  3  1  0  0  0  0
  1  4  1  0  0  0  0
  2  5  1  0  0  0  0
  3  6  1  0  0  0  0
  4  7  1  0  0  0  0
  5  6  1  0  0  0  0
  5  7  1  0  0  0  0
  2  8  2  0  0  0  0
  1  9  1  0  0  0  0
  3 10  1  0  0  0  0
  3 11  1  0  0  0  0
  4 12  1  0  0  0  0
  4 13  1  0  0  0  0
  5 14  1  0  0  0  0
  6 15  1  0  0  0  0
  6 16  1  0  0  0  0
  7 17  1  0  0  0  0
  7 18  1  0  0  0  0
M  END
>  <Alias name>
7-Norbornanone

>  <deltaH�(fus)>   kJ/mol
0.6

$$$$
Nortricyclene
  ChemBrain IXL

 17 19  0  0  0  0  0  0  0  0  1 V2000
    2.4507   17.6170   -0.1387 C   0  0  0  0  0  0  0  0  0  0  0  0
    2.5360   18.5720    1.0767 C   0  0  0  0  0  0  0  0  0  0  0  0
    3.6244   19.5988    0.6939 C   0  0  0  0  0  0  0  0  0  0  0  0
    4.5275   18.6856   -0.1382 C   0  0  0  0  0  0  0  0  0  0  0  0
    4.7258   17.5064    0.8168 C   0  0  0  0  0  0  0  0  0  0  0  0
    3.2440   17.1960    1.1223 C   0  0  0  0  0  0  0  0  0  0  0  0
    3.5262   18.0998   -1.1364 C   0  0  0  0  0  0  0  0  0  0  0  0
    1.5506   17.0600   -0.3672 H   0  0  0  0  0  0  0  0  0  0  0  0
    1.6205   18.7633    1.6224 H   0  0  0  0  0  0  0  0  0  0  0  0
    4.1396   19.9740    1.5694 H   0  0  0  0  0  0  0  0  0  0  0  0
    3.2165   20.4041    0.0955 H   0  0  0  0  0  0  0  0  0  0  0  0
    5.4226   19.1324   -0.5522 H   0  0  0  0  0  0  0  0  0  0  0  0
    5.2602   17.8058    1.7100 H   0  0  0  0  0  0  0  0  0  0  0  0
    5.2105   16.6736    0.3225 H   0  0  0  0  0  0  0  0  0  0  0  0
    2.8607   16.4641    1.8221 H   0  0  0  0  0  0  0  0  0  0  0  0
    3.9550   17.2723   -1.6880 H   0  0  0  0  0  0  0  0  0  0  0  0
    3.1365   18.8620   -1.7998 H   0  0  0  0  0  0  0  0  0  0  0  0
  1  2  1  0  0  0  0
  2  3  1  0  0  0  0
  3  4  1  0  0  0  0
  4  5  1  0  0  0  0
  5  6  1  0  0  0  0
  1  6  1  0  0  0  0
  1  7  1  0  0  0  0
  4  7  1  0  0  0  0
  2  6  1  0  0  0  0
  1  8  1  0  0  0  0
  2  9  1  0  0  0  0
  3 10  1  0  0  0  0
  3 11  1  0  0  0  0
  4 12  1  0  0  0  0
  5 13  1  0  0  0  0
  5 14  1  0  0  0  0
  6 15  1  0  0  0  0
  7 16  1  0  0  0  0
  7 17  1  0  0  0  0
M  END
>  <Alias name>
Nortricyclene

>  <deltaH�(fus)>   kJ/mol
1.2

$$$$
Tricyclo(4,2,2,02,5)deca-3,7,9-triene
  ChemBrain IXL

 20 22  0  0  0  0  0  0  0  0  1 V2000
    3.6927    5.1618   -0.1796 C   0  0  0  0  0  0  0  0  0  0  0  0
    4.0493    4.3233   -1.2980 C   0  0  0  0  0  0  0  0  0  0  0  0
    4.2012    3.1068   -1.0032 C   0  0  0  0  0  0  0  0  0  0  0  0
    3.9849    2.8065    0.3914 C   0  0  0  0  0  0  0  0  0  0  0  0
    2.7270    3.3397    0.7238 C   0  0  0  0  0  0  0  0  0  0  0  0
    2.5761    4.5642    0.4276 C   0  0  0  0  0  0  0  0  0  0  0  0
    4.9488    3.6444    1.1524 C   0  0  0  0  0  0  0  0  0  0  0  0
    4.7840    5.0043    0.8191 C   0  0  0  0  0  0  0  0  0  0  0  0
    6.0847    3.7441    0.5115 C   0  0  0  0  0  0  0  0  0  0  0  0
    5.9451    4.8814    0.2303 C   0  0  0  0  0  0  0  0  0  0  0  0
    3.5253    6.1958   -0.4861 H   0  0  0  0  0  0  0  0  0  0  0  0
    4.1876    4.6886   -2.3321 H   0  0  0  0  0  0  0  0  0  0  0  0
    4.4789    2.3566   -1.7677 H   0  0  0  0  0  0  0  0  0  0  0  0
    4.0800    1.7359    0.5930 H   0  0  0  0  0  0  0  0  0  0  0  0
    1.9497    2.7669    1.2101 H   0  0  0  0  0  0  0  0  0  0  0  0
    1.6626    5.1003    0.6454 H   0  0  0  0  0  0  0  0  0  0  0  0
    5.0616    3.4131    2.2024 H   0  0  0  0  0  0  0  0  0  0  0  0
    4.7970    5.7115    1.6364 H   0  0  0  0  0  0  0  0  0  0  0  0
    6.9386    3.0221    0.2707 H   0  0  0  0  0  0  0  0  0  0  0  0
    6.6243    5.5854   -0.3635 H   0  0  0  0  0  0  0  0  0  0  0  0
  1  2  1  0  0  0  0
  2  3  2  0  0  0  0
  3  4  1  0  0  0  0
  4  5  1  0  0  0  0
  5  6  2  0  0  0  0
  6  1  1  0  0  0  0
  4  7  1  0  0  0  0
  1  8  1  0  0  0  0
  8  7  1  0  0  0  0
  7  9  1  0  0  0  0
  8 10  1  0  0  0  0
  9 10  2  0  0  0  0
  1 11  1  0  0  0  0
  2 12  1  0  0  0  0
  3 13  1  0  0  0  0
  4 14  1  0  0  0  0
  5 15  1  0  0  0  0
  6 16  1  0  0  0  0
  7 17  1  0  0  0  0
  8 18  1  0  0  0  0
  9 19  1  0  0  0  0
 10 20  1  0  0  0  0
M  END
>  <Alias name>
Tricyclo[4.2.2.02,5]deca-3,7,9-triene

>  <deltaH�(fus)>   kJ/mol
1.5

$$$$
Amantadine
  ChemBrain IXL

 28 30  0  0  0  0  0  0  0  0  1 V2000
    3.4961    4.9528    1.0780 C   0  0  0  0  0  0  0  0  0  0  0  0
    4.7607    5.7857    1.3650 C   0  0  0  0  0  0  0  0  0  0  0  0
    5.8422    5.4554    0.3177 C   0  0  0  0  0  0  0  0  0  0  0  0
    5.3137    5.7924   -1.0903 C   0  0  0  0  0  0  0  0  0  0  0  0
    4.0491    4.9595   -1.3774 C   0  0  0  0  0  0  0  0  0  0  0  0
    2.9676    5.2898   -0.3301 C   0  0  0  0  0  0  0  0  0  0  0  0
    4.3943    3.4592   -1.3037 C   0  0  0  0  0  0  0  0  0  0  0  0
    3.8414    3.4525    1.1516 C   0  0  0  0  0  0  0  0  0  0  0  0
    6.1875    3.9552    0.3914 C   0  0  0  0  0  0  0  0  0  0  0  0
    4.9228    3.1222    0.1043 C   0  0  0  0  0  0  0  0  0  0  0  0
    5.2522    1.6912    0.1746 N   0  0  0  0  0  0  0  0  0  0  0  0
    2.7383    5.1843    1.8118 H   0  0  0  0  0  0  0  0  0  0  0  0
    5.1310    5.5496    2.3517 H   0  0  0  0  0  0  0  0  0  0  0  0
    4.5188    6.8370    1.3134 H   0  0  0  0  0  0  0  0  0  0  0  0
    6.7283    6.0391    0.5189 H   0  0  0  0  0  0  0  0  0  0  0  0
    5.0717    6.8437   -1.1419 H   0  0  0  0  0  0  0  0  0  0  0  0
    6.0715    5.5610   -1.8242 H   0  0  0  0  0  0  0  0  0  0  0  0
    3.6787    5.1957   -2.3640 H   0  0  0  0  0  0  0  0  0  0  0  0
    2.7257    6.3411   -0.3817 H   0  0  0  0  0  0  0  0  0  0  0  0
    2.0815    4.7062   -0.5312 H   0  0  0  0  0  0  0  0  0  0  0  0
    5.1521    3.2278   -2.0376 H   0  0  0  0  0  0  0  0  0  0  0  0
    3.5082    2.8756   -1.5049 H   0  0  0  0  0  0  0  0  0  0  0  0
    2.9552    2.8689    0.9505 H   0  0  0  0  0  0  0  0  0  0  0  0
    4.2117    3.2164    2.1383 H   0  0  0  0  0  0  0  0  0  0  0  0
    6.5578    3.7190    1.3781 H   0  0  0  0  0  0  0  0  0  0  0  0
    6.9453    3.7237   -0.3425 H   0  0  0  0  0  0  0  0  0  0  0  0
    5.6225    1.4550    1.1613 H   0  0  0  0  0  0  0  0  0  0  0  0
    6.0100    1.4597   -0.5593 H   0  0  0  0  0  0  0  0  0  0  0  0
  1  2  1  0  0  0  0
  2  3  1  0  0  0  0
  3  4  1  0  0  0  0
  4  5  1  0  0  0  0
  5  6  1  0  0  0  0
  6  1  1  0  0  0  0
  5  7  1  0  0  0  0
  1  8  1  0  0  0  0
  3  9  1  0  0  0  0
  8 10  1  0  0  0  0
 10  9  1  0  0  0  0
  7 10  1  0  0  0  0
 10 11  1  0  0  0  0
  1 12  1  0  0  0  0
  2 13  1  0  0  0  0
  2 14  1  0  0  0  0
  3 15  1  0  0  0  0
  4 16  1  0  0  0  0
  4 17  1  0  0  0  0
  5 18  1  0  0  0  0
  6 19  1  0  0  0  0
  6 20  1  0  0  0  0
  7 21  1  0  0  0  0
  7 22  1  0  0  0  0
  8 23  1  0  0  0  0
  8 24  1  0  0  0  0
  9 25  1  0  0  0  0
  9 26  1  0  0  0  0
 11 27  1  0  0  0  0
 11 28  1  0  0  0  0
M  END
>  <Alias name>
1-Aminoadamantane

>  <deltaH�(fus)>   kJ/mol
1.8

$$$$
8-Oxabicyclo(5,1,0)octane
  ChemBrain IXL

 23 24  0  0  0  0  0  0  0  0  1 V2000
    3.3022    4.0390   -1.3372 C   0  0  0  0  0  0  0  0  0  0  0  0
    2.1070    3.5139   -0.4871 C   0  0  0  0  0  0  0  0  0  0  0  0
    2.6272    2.6708    0.7598 C   0  0  0  0  0  0  0  0  0  0  0  0
    3.9464    3.2738    1.3183 C   0  0  0  0  0  0  0  0  0  0  0  0
    5.1312    2.7990    0.4361 C   0  0  0  0  0  0  0  0  0  0  0  0
    6.0695    3.9940    0.0555 C   0  0  0  0  0  0  0  0  0  0  0  0
    5.4510    5.2471   -0.5462 C   0  0  0  0  0  0  0  0  0  0  0  0
    3.8837    5.3135   -0.6647 C   0  0  0  0  0  0  0  0  0  0  0  0
    6.1613    4.2524   -1.4327 O   0  0  0  0  0  0  0  0  0  0  0  0
    4.0332    3.2990   -1.4077 H   0  0  0  0  0  0  0  0  0  0  0  0
    2.9646    4.2919   -2.3346 H   0  0  0  0  0  0  0  0  0  0  0  0
    1.4749    2.8828   -1.0991 H   0  0  0  0  0  0  0  0  0  0  0  0
    1.5308    4.3605   -0.1347 H   0  0  0  0  0  0  0  0  0  0  0  0
    2.8128    1.6490    0.4524 H   0  0  0  0  0  0  0  0  0  0  0  0
    1.8677    2.6787    1.5315 H   0  0  0  0  0  0  0  0  0  0  0  0
    4.1077    2.9393    2.3355 H   0  0  0  0  0  0  0  0  0  0  0  0
    3.8828    4.3206    1.3107 H   0  0  0  0  0  0  0  0  0  0  0  0
    4.7601    2.3529   -0.4516 H   0  0  0  0  0  0  0  0  0  0  0  0
    5.6960    2.0530    0.9812 H   0  0  0  0  0  0  0  0  0  0  0  0
    6.9898    4.1531    0.6035 H   0  0  0  0  0  0  0  0  0  0  0  0
    5.9983    6.1548   -0.3244 H   0  0  0  0  0  0  0  0  0  0  0  0
    3.6033    6.1747   -1.2583 H   0  0  0  0  0  0  0  0  0  0  0  0
    3.4683    5.4283    0.3093 H   0  0  0  0  0  0  0  0  0  0  0  0
  1  2  1  0  0  0  0
  2  3  1  0  0  0  0
  3  4  1  0  0  0  0
  4  5  1  0  0  0  0
  5  6  1  0  0  0  0
  6  7  1  0  0  0  0
  7  8  1  0  0  0  0
  8  1  1  0  0  0  0
  7  9  1  0  0  0  0
  9  6  1  0  0  0  0
  1 10  1  0  0  0  0
  1 11  1  0  0  0  0
  2 12  1  0  0  0  0
  2 13  1  0  0  0  0
  3 14  1  0  0  0  0
  3 15  1  0  0  0  0
  4 16  1  0  0  0  0
  4 17  1  0  0  0  0
  5 18  1  0  0  0  0
  5 19  1  0  0  0  0
  6 20  1  0  0  0  0
  7 21  1  0  0  0  0
  8 22  1  0  0  0  0
  8 23  1  0  0  0  0
M  END
>  <Alias name>
8-Oxabicyclo[5.1.0]octane

>  <deltaH�(fus)>   kJ/mol
2.2

$$$$
2-Adamantanone
  ChemBrain IXL

 25 27  0  0  0  0  0  0  0  0  1 V2000
    3.4114    2.5516    0.1109 C   0  0  0  0  0  0  0  0  0  0  0  0
    2.9165    3.7850    0.6793 C   0  0  0  0  0  0  0  0  0  0  0  0
    4.6511    2.5943   -0.6310 C   0  0  0  0  0  0  0  0  0  0  0  0
    2.8005    1.5049    0.2534 O   0  0  0  0  0  0  0  0  0  0  0  0
    2.7030    4.7911   -0.4609 C   0  0  0  0  0  0  0  0  0  0  0  0
    3.9783    4.3331    1.6436 C   0  0  0  0  0  0  0  0  0  0  0  0
    4.4796    3.5716   -1.8029 C   0  0  0  0  0  0  0  0  0  0  0  0
    5.7549    3.1135    0.3016 C   0  0  0  0  0  0  0  0  0  0  0  0
    4.0341    4.9506   -1.2448 C   0  0  0  0  0  0  0  0  0  0  0  0
    5.3197    4.4889    0.8766 C   0  0  0  0  0  0  0  0  0  0  0  0
    5.1245    5.4865   -0.2884 C   0  0  0  0  0  0  0  0  0  0  0  0
    1.9857    3.6093    1.2051 H   0  0  0  0  0  0  0  0  0  0  0  0
    4.9029    1.6067   -0.9985 H   0  0  0  0  0  0  0  0  0  0  0  0
    1.9307    4.4253   -1.1273 H   0  0  0  0  0  0  0  0  0  0  0  0
    2.4056    5.7475   -0.0506 H   0  0  0  0  0  0  0  0  0  0  0  0
    3.6621    5.2962    2.0229 H   0  0  0  0  0  0  0  0  0  0  0  0
    4.1097    3.6428    2.4685 H   0  0  0  0  0  0  0  0  0  0  0  0
    5.4202    3.6781   -2.3278 H   0  0  0  0  0  0  0  0  0  0  0  0
    3.7248    3.1938   -2.4825 H   0  0  0  0  0  0  0  0  0  0  0  0
    5.9038    2.4112    1.1133 H   0  0  0  0  0  0  0  0  0  0  0  0
    6.6767    3.2268   -0.2542 H   0  0  0  0  0  0  0  0  0  0  0  0
    3.8933    5.6454   -2.0627 H   0  0  0  0  0  0  0  0  0  0  0  0
    6.0822    4.8593    1.5496 H   0  0  0  0  0  0  0  0  0  0  0  0
    4.8184    6.4470    0.1061 H   0  0  0  0  0  0  0  0  0  0  0  0
    6.0559    5.5975   -0.8287 H   0  0  0  0  0  0  0  0  0  0  0  0
  1  2  1  0  0  0  0
  1  3  1  0  0  0  0
  1  4  2  0  0  0  0
  2  5  1  0  0  0  0
  2  6  1  0  0  0  0
  3  7  1  0  0  0  0
  3  8  1  0  0  0  0
  5  9  1  0  0  0  0
  6 10  1  0  0  0  0
  7  9  1  0  0  0  0
  8 10  1  0  0  0  0
  9 11  1  0  0  0  0
 10 11  1  0  0  0  0
  2 12  1  0  0  0  0
  3 13  1  0  0  0  0
  5 14  1  0  0  0  0
  5 15  1  0  0  0  0
  6 16  1  0  0  0  0
  6 17  1  0  0  0  0
  7 18  1  0  0  0  0
  7 19  1  0  0  0  0
  8 20  1  0  0  0  0
  8 21  1  0  0  0  0
  9 22  1  0  0  0  0
 10 23  1  0  0  0  0
 11 24  1  0  0  0  0
 11 25  1  0  0  0  0
M  END
>  <Alias name>
2-Adamantanone

>  <deltaH�(fus)>   kJ/mol
2.3

$$$$
Camphene
  ChemBrain IXL

 26 27  0  0  0  0  0  0  0  0  1 V2000
    2.9370    4.2127   -0.3263 C   0  0  0  0  0  0  0  0  0  0  0  0
    3.9457    5.3137   -0.0252 C   0  0  0  0  0  0  0  0  0  0  0  0
    3.7365    3.3446   -1.2098 C   0  0  0  0  0  0  0  0  0  0  0  0
    2.8908    3.3449    0.9819 C   0  0  0  0  0  0  0  0  0  0  0  0
    5.1243    4.5528    0.0149 C   0  0  0  0  0  0  0  0  0  0  0  0
    4.0747    6.3502   -1.1712 C   0  0  0  0  0  0  0  0  0  0  0  0
    3.7271    6.0327    1.3342 C   0  0  0  0  0  0  0  0  0  0  0  0
    4.8915    3.1910   -0.3501 C   0  0  0  0  0  0  0  0  0  0  0  0
    4.2879    2.5738    0.8987 C   0  0  0  0  0  0  0  0  0  0  0  0
    6.3260    5.0672    0.3734 C   0  0  0  0  0  0  0  0  0  0  0  0
    1.9909    4.5343   -0.7202 H   0  0  0  0  0  0  0  0  0  0  0  0
    4.0050    3.8520   -2.1337 H   0  0  0  0  0  0  0  0  0  0  0  0
    3.2568    2.4011   -1.3927 H   0  0  0  0  0  0  0  0  0  0  0  0
    2.0691    2.6543    0.9601 H   0  0  0  0  0  0  0  0  0  0  0  0
    2.8570    3.9733    1.8658 H   0  0  0  0  0  0  0  0  0  0  0  0
    4.1931    5.8343   -2.1142 H   0  0  0  0  0  0  0  0  0  0  0  0
    4.9541    6.9764   -0.9916 H   0  0  0  0  0  0  0  0  0  0  0  0
    3.1966    6.9711   -1.2034 H   0  0  0  0  0  0  0  0  0  0  0  0
    2.7667    6.5219    1.3362 H   0  0  0  0  0  0  0  0  0  0  0  0
    4.5136    6.7826    1.4734 H   0  0  0  0  0  0  0  0  0  0  0  0
    3.7737    5.3154    2.1401 H   0  0  0  0  0  0  0  0  0  0  0  0
    5.7453    2.6683   -0.7825 H   0  0  0  0  0  0  0  0  0  0  0  0
    4.1447    1.5103    0.7690 H   0  0  0  0  0  0  0  0  0  0  0  0
    4.9087    2.7823    1.7702 H   0  0  0  0  0  0  0  0  0  0  0  0
    6.4125    6.1204    0.6418 H   0  0  0  0  0  0  0  0  0  0  0  0
    7.2108    4.4334    0.3952 H   0  0  0  0  0  0  0  0  0  0  0  0
  1  2  1  0  0  0  0
  1  3  1  0  0  0  0
  1  4  1  0  0  0  0
  2  5  1  0  0  0  0
  2  6  1  0  0  0  0
  2  7  1  0  0  0  0
  3  8  1  0  0  0  0
  4  9  1  0  0  0  0
  5 10  2  0  0  0  0
  5  8  1  0  0  0  0
  8  9  1  0  0  0  0
  1 11  1  0  0  0  0
  3 12  1  0  0  0  0
  3 13  1  0  0  0  0
  4 14  1  0  0  0  0
  4 15  1  0  0  0  0
  6 16  1  0  0  0  0
  6 17  1  0  0  0  0
  6 18  1  0  0  0  0
  7 19  1  0  0  0  0
  7 20  1  0  0  0  0
  7 21  1  0  0  0  0
  8 22  1  0  0  0  0
  9 23  1  0  0  0  0
  9 24  1  0  0  0  0
 10 25  1  0  0  0  0
 10 26  1  0  0  0  0
M  END
>  <Alias name>
Camphene

>  <deltaH�(fus)>   kJ/mol
2.3

$$$$
Di-t-butyl-isopropylmethanol
  ChemBrain IXL

 39 38  0  0  0  0  0  0  0  0  1 V2000
    3.5245    2.0956   -0.6985 C   0  0  0  0  0  0  0  0  0  0  0  0
    3.6483    3.3999    0.1454 C   0  0  0  0  0  0  0  0  0  0  0  0
    4.8986    4.2889   -0.3955 C   0  0  0  0  0  0  0  0  0  0  0  0
    4.7880    5.8314    0.1173 C   0  0  0  0  0  0  0  0  0  0  0  0
    6.1210    6.5555   -0.0912 C   0  0  0  0  0  0  0  0  0  0  0  0
    4.8672    4.2831   -1.8678 O   0  0  0  0  0  0  0  0  0  0  0  0
    6.2892    2.1119   -0.0651 C   0  0  0  0  0  0  0  0  0  0  0  0
    6.2999    3.6486    0.0843 C   0  0  0  0  0  0  0  0  0  0  0  0
    7.4717    4.1888   -0.7933 C   0  0  0  0  0  0  0  0  0  0  0  0
    4.4438    5.8919    1.6226 C   0  0  0  0  0  0  0  0  0  0  0  0
    3.7032    6.5961   -0.6964 C   0  0  0  0  0  0  0  0  0  0  0  0
    2.3231    4.1737   -0.0111 C   0  0  0  0  0  0  0  0  0  0  0  0
    3.8374    3.0252    1.6507 C   0  0  0  0  0  0  0  0  0  0  0  0
    4.0437    4.6397   -2.2681 H   0  0  0  0  0  0  0  0  0  0  0  0
    4.3775    1.4792   -0.5575 H   0  0  0  0  0  0  0  0  0  0  0  0
    2.6397    1.5534   -0.3886 H   0  0  0  0  0  0  0  0  0  0  0  0
    3.4367    2.3538   -1.7466 H   0  0  0  0  0  0  0  0  0  0  0  0
    6.0012    7.6031    0.1559 H   0  0  0  0  0  0  0  0  0  0  0  0
    6.4263    6.4636   -1.1262 H   0  0  0  0  0  0  0  0  0  0  0  0
    6.8712    6.1217    0.5557 H   0  0  0  0  0  0  0  0  0  0  0  0
    7.2695    1.7236    0.1816 H   0  0  0  0  0  0  0  0  0  0  0  0
    6.0486    1.8505   -1.0883 H   0  0  0  0  0  0  0  0  0  0  0  0
    5.5654    1.6832    0.5981 H   0  0  0  0  0  0  0  0  0  0  0  0
    6.4768    3.9016    1.1221 H   0  0  0  0  0  0  0  0  0  0  0  0
    7.5945    5.2320   -0.6502 H   0  0  0  0  0  0  0  0  0  0  0  0
    7.2586    3.9915   -1.8366 H   0  0  0  0  0  0  0  0  0  0  0  0
    8.3876    3.6830   -0.5140 H   0  0  0  0  0  0  0  0  0  0  0  0
    4.4841    6.9210    1.9572 H   0  0  0  0  0  0  0  0  0  0  0  0
    5.1619    5.3045    2.1813 H   0  0  0  0  0  0  0  0  0  0  0  0
    3.4574    5.5068    1.7873 H   0  0  0  0  0  0  0  0  0  0  0  0
    2.7439    6.1646   -0.5312 H   0  0  0  0  0  0  0  0  0  0  0  0
    3.6862    7.6324   -0.3825 H   0  0  0  0  0  0  0  0  0  0  0  0
    3.9434    6.5459   -1.7507 H   0  0  0  0  0  0  0  0  0  0  0  0
    1.4977    3.5244    0.2533 H   0  0  0  0  0  0  0  0  0  0  0  0
    2.3200    5.0275    0.6372 H   0  0  0  0  0  0  0  0  0  0  0  0
    2.2112    4.4945   -1.0394 H   0  0  0  0  0  0  0  0  0  0  0  0
    4.7831    2.5384    1.7910 H   0  0  0  0  0  0  0  0  0  0  0  0
    3.0414    2.3569    1.9550 H   0  0  0  0  0  0  0  0  0  0  0  0
    3.8041    3.9089    2.2535 H   0  0  0  0  0  0  0  0  0  0  0  0
  1  2  1  0  0  0  0
  2  3  1  0  0  0  0
  3  4  1  0  0  0  0
  4  5  1  0  0  0  0
  3  6  1  0  0  0  0
  7  8  1  0  0  0  0
  8  9  1  0  0  0  0
  3  8  1  0  0  0  0
  4 10  1  0  0  0  0
  4 11  1  0  0  0  0
  2 12  1  0  0  0  0
  2 13  1  0  0  0  0
  6 14  1  0  0  0  0
  1 15  1  0  0  0  0
  1 16  1  0  0  0  0
  1 17  1  0  0  0  0
  5 18  1  0  0  0  0
  5 19  1  0  0  0  0
  5 20  1  0  0  0  0
  7 21  1  0  0  0  0
  7 22  1  0  0  0  0
  7 23  1  0  0  0  0
  8 24  1  0  0  0  0
  9 25  1  0  0  0  0
  9 26  1  0  0  0  0
  9 27  1  0  0  0  0
 10 28  1  0  0  0  0
 10 29  1  0  0  0  0
 10 30  1  0  0  0  0
 11 31  1  0  0  0  0
 11 32  1  0  0  0  0
 11 33  1  0  0  0  0
 12 34  1  0  0  0  0
 12 35  1  0  0  0  0
 12 36  1  0  0  0  0
 13 37  1  0  0  0  0
 13 38  1  0  0  0  0
 13 39  1  0  0  0  0
M  END
>  <Alias name>
Di-t-butyl-isopropylmethanol

>  <deltaH�(fus)>   kJ/mol
2.3

$$$$
Benzo(b)fluoranthene
  ChemBrain IXL

 32 36  0  0  0  0  0  0  0  0  1 V2000
    4.2457    6.7931   -0.0472 C   0  0  0  0  0  0  0  0  0  0  0  0
    4.1682    8.1742    0.0718 C   0  0  0  0  0  0  0  0  0  0  0  0
    5.3494    8.9114    0.1602 C   0  0  0  0  0  0  0  0  0  0  0  0
    6.5651    8.2358    0.1276 C   0  0  0  0  0  0  0  0  0  0  0  0
    6.5343    6.9187    0.0117 C   0  0  0  0  0  0  0  0  0  0  0  0
    5.4973    6.2229   -0.0722 C   0  0  0  0  0  0  0  0  0  0  0  0
    7.8120    8.8461    0.2087 C   0  0  0  0  0  0  0  0  0  0  0  0
    8.9518    8.0504    0.1647 C   0  0  0  0  0  0  0  0  0  0  0  0
    8.8120    6.6783    0.0416 C   0  0  0  0  0  0  0  0  0  0  0  0
    7.5401    6.1732   -0.0311 C   0  0  0  0  0  0  0  0  0  0  0  0
    7.1453    2.5215   -0.3641 C   0  0  0  0  0  0  0  0  0  0  0  0
    5.7551    2.5493   -0.3966 C   0  0  0  0  0  0  0  0  0  0  0  0
    5.1032    3.7746   -0.3023 C   0  0  0  0  0  0  0  0  0  0  0  0
    5.8723    4.9207   -0.1802 C   0  0  0  0  0  0  0  0  0  0  0  0
    7.1134    4.8935   -0.1532 C   0  0  0  0  0  0  0  0  0  0  0  0
    7.8398    3.7191   -0.2399 C   0  0  0  0  0  0  0  0  0  0  0  0
    7.9299   10.2264    0.3320 C   0  0  0  0  0  0  0  0  0  0  0  0
   10.2139    8.6252    0.2437 C   0  0  0  0  0  0  0  0  0  0  0  0
    9.1935   10.8079    0.4119 C   0  0  0  0  0  0  0  0  0  0  0  0
   10.3359   10.0072    0.3677 C   0  0  0  0  0  0  0  0  0  0  0  0
    3.3510    6.1840   -0.1183 H   0  0  0  0  0  0  0  0  0  0  0  0
    3.2058    8.6693    0.0953 H   0  0  0  0  0  0  0  0  0  0  0  0
    5.3176    9.9860    0.2527 H   0  0  0  0  0  0  0  0  0  0  0  0
    9.6759    6.0256    0.0037 H   0  0  0  0  0  0  0  0  0  0  0  0
    7.6785    1.5802   -0.4351 H   0  0  0  0  0  0  0  0  0  0  0  0
    5.1891    1.6293   -0.4938 H   0  0  0  0  0  0  0  0  0  0  0  0
    4.0219    3.8292   -0.3243 H   0  0  0  0  0  0  0  0  0  0  0  0
    8.9217    3.7317   -0.2120 H   0  0  0  0  0  0  0  0  0  0  0  0
    7.0441   10.8455    0.3661 H   0  0  0  0  0  0  0  0  0  0  0  0
   11.0976    7.9995    0.2089 H   0  0  0  0  0  0  0  0  0  0  0  0
    9.2878   11.8794    0.5081 H   0  0  0  0  0  0  0  0  0  0  0  0
   11.3155   10.4584    0.4298 H   0  0  0  0  0  0  0  0  0  0  0  0
  1  2  4  0  0  0  0
  2  3  4  0  0  0  0
  3  4  4  0  0  0  0
  4  5  4  0  0  0  0
  5  6  4  0  0  0  0
  6  1  4  0  0  0  0
  7  8  4  0  0  0  0
  8  9  4  0  0  0  0
  9 10  4  0  0  0  0
  7  4  4  0  0  0  0
 10  5  4  0  0  0  0
 11 12  4  0  0  0  0
 12 13  4  0  0  0  0
 13 14  4  0  0  0  0
 14 15  4  0  0  0  0
 15 16  4  0  0  0  0
 16 11  4  0  0  0  0
 14  6  1  0  0  0  0
 15 10  1  0  0  0  0
  7 17  4  0  0  0  0
  8 18  4  0  0  0  0
 17 19  4  0  0  0  0
 18 20  4  0  0  0  0
 19 20  4  0  0  0  0
  1 21  1  0  0  0  0
  2 22  1  0  0  0  0
  3 23  1  0  0  0  0
  9 24  1  0  0  0  0
 11 25  1  0  0  0  0
 12 26  1  0  0  0  0
 13 27  1  0  0  0  0
 16 28  1  0  0  0  0
 17 29  1  0  0  0  0
 18 30  1  0  0  0  0
 19 31  1  0  0  0  0
 20 32  1  0  0  0  0
M  END
>  <Alias name>
Benzo[b]fluoranthene

>  <deltaH�(fus)>   kJ/mol
2.4

$$$$
Camphor
  ChemBrain IXL

 27 28  0  0  0  0  0  0  0  0  1 V2000
    4.3150    4.4842    0.7333 C   0  0  0  0  0  0  0  0  0  0  0  0
    4.4670    4.4097   -0.6571 C   0  0  0  0  0  0  0  0  0  0  0  0
    5.3624    3.6349    1.1271 C   0  0  0  0  0  0  0  0  0  0  0  0
    3.0448    3.6619    0.9824 C   0  0  0  0  0  0  0  0  0  0  0  0
    4.3381    5.9155    1.3840 C   0  0  0  0  0  0  0  0  0  0  0  0
    4.5321    2.9084   -0.7825 C   0  0  0  0  0  0  0  0  0  0  0  0
    3.2962    5.0083   -1.3830 C   0  0  0  0  0  0  0  0  0  0  0  0
    5.8230    5.0742   -1.0342 C   0  0  0  0  0  0  0  0  0  0  0  0
    5.5956    2.6040    0.1722 C   0  0  0  0  0  0  0  0  0  0  0  0
    5.9969    3.7727    2.1677 O   0  0  0  0  0  0  0  0  0  0  0  0
    3.2319    2.4757   -0.0450 C   0  0  0  0  0  0  0  0  0  0  0  0
    2.1602    4.2399    0.7532 H   0  0  0  0  0  0  0  0  0  0  0  0
    3.0186    3.2974    2.0092 H   0  0  0  0  0  0  0  0  0  0  0  0
    3.6254    6.5559    0.8833 H   0  0  0  0  0  0  0  0  0  0  0  0
    5.3318    6.3426    1.2968 H   0  0  0  0  0  0  0  0  0  0  0  0
    4.0732    5.8386    2.4392 H   0  0  0  0  0  0  0  0  0  0  0  0
    4.6717    2.5215   -1.7710 H   0  0  0  0  0  0  0  0  0  0  0  0
    2.4343    4.3713   -1.2528 H   0  0  0  0  0  0  0  0  0  0  0  0
    3.0873    5.9906   -0.9774 H   0  0  0  0  0  0  0  0  0  0  0  0
    3.5334    5.0910   -2.4306 H   0  0  0  0  0  0  0  0  0  0  0  0
    5.7194    5.6231   -1.9515 H   0  0  0  0  0  0  0  0  0  0  0  0
    6.5826    4.3073   -1.1500 H   0  0  0  0  0  0  0  0  0  0  0  0
    6.1245    5.7566   -0.2342 H   0  0  0  0  0  0  0  0  0  0  0  0
    5.4669    1.6264    0.6253 H   0  0  0  0  0  0  0  0  0  0  0  0
    6.5796    2.7089   -0.2724 H   0  0  0  0  0  0  0  0  0  0  0  0
    3.3886    1.5375    0.4931 H   0  0  0  0  0  0  0  0  0  0  0  0
    2.4048    2.4054   -0.7155 H   0  0  0  0  0  0  0  0  0  0  0  0
  1  2  1  0  0  0  0
  1  3  1  0  0  0  0
  1  4  1  0  0  0  0
  1  5  1  0  0  0  0
  2  6  1  0  0  0  0
  2  7  1  0  0  0  0
  2  8  1  0  0  0  0
  3  9  1  0  0  0  0
  3 10  2  0  0  0  0
  4 11  1  0  0  0  0
  6  9  1  0  0  0  0
  6 11  1  0  0  0  0
  4 12  1  0  0  0  0
  4 13  1  0  0  0  0
  5 14  1  0  0  0  0
  5 15  1  0  0  0  0
  5 16  1  0  0  0  0
  6 17  1  0  0  0  0
  7 18  1  0  0  0  0
  7 19  1  0  0  0  0
  7 20  1  0  0  0  0
  8 21  1  0  0  0  0
  8 22  1  0  0  0  0
  8 23  1  0  0  0  0
  9 24  1  0  0  0  0
  9 25  1  0  0  0  0
 11 26  1  0  0  0  0
 11 27  1  0  0  0  0
M  END
>  <Alias name>
Camphor

>  <deltaH�(fus)>   kJ/mol
2.5

$$$$
pentacyclo(4,4,0,02,503,804,7)dec-9-ene
  ChemBrain IXL

 20 24  0  0  0  0  0  0  0  0  1 V2000
    5.3160    2.9022    0.4310 C   0  0  0  0  0  0  0  0  0  0  0  0
    5.7001    4.0677   -0.5465 C   0  0  0  0  0  0  0  0  0  0  0  0
    5.8420    5.3500    0.0287 C   0  0  0  0  0  0  0  0  0  0  0  0
    4.8944    5.7669    0.7643 C   0  0  0  0  0  0  0  0  0  0  0  0
    3.7819    4.9132    0.9342 C   0  0  0  0  0  0  0  0  0  0  0  0
    4.0941    3.4405    1.3730 C   0  0  0  0  0  0  0  0  0  0  0  0
    3.1136    2.9417    0.2917 C   0  0  0  0  0  0  0  0  0  0  0  0
    3.1407    4.3324   -0.3746 C   0  0  0  0  0  0  0  0  0  0  0  0
    4.3621    3.7934   -1.3167 C   0  0  0  0  0  0  0  0  0  0  0  0
    4.2542    2.4386   -0.5871 C   0  0  0  0  0  0  0  0  0  0  0  0
    6.0318    2.1645    0.7707 H   0  0  0  0  0  0  0  0  0  0  0  0
    6.5579    3.8025   -1.1507 H   0  0  0  0  0  0  0  0  0  0  0  0
    6.7218    5.9513   -0.1508 H   0  0  0  0  0  0  0  0  0  0  0  0
    4.9364    6.7356    1.2416 H   0  0  0  0  0  0  0  0  0  0  0  0
    3.0295    5.3578    1.5724 H   0  0  0  0  0  0  0  0  0  0  0  0
    3.9370    3.0851    2.3840 H   0  0  0  0  0  0  0  0  0  0  0  0
    2.2056    2.3861    0.5032 H   0  0  0  0  0  0  0  0  0  0  0  0
    2.2097    4.7038   -0.7838 H   0  0  0  0  0  0  0  0  0  0  0  0
    4.3016    3.7782   -2.3980 H   0  0  0  0  0  0  0  0  0  0  0  0
    4.2703    1.4753   -1.0868 H   0  0  0  0  0  0  0  0  0  0  0  0
  1  2  1  0  0  0  0
  2  3  1  0  0  0  0
  3  4  2  0  0  0  0
  4  5  1  0  0  0  0
  5  6  1  0  0  0  0
  6  7  1  0  0  0  0
  7  8  1  0  0  0  0
  8  9  1  0  0  0  0
  9 10  1  0  0  0  0
  1 10  1  0  0  0  0
  1  6  1  0  0  0  0
  2  9  1  0  0  0  0
  5  8  1  0  0  0  0
  7 10  1  0  0  0  0
  1 11  1  0  0  0  0
  2 12  1  0  0  0  0
  3 13  1  0  0  0  0
  4 14  1  0  0  0  0
  5 15  1  0  0  0  0
  6 16  1  0  0  0  0
  7 17  1  0  0  0  0
  8 18  1  0  0  0  0
  9 19  1  0  0  0  0
 10 20  1  0  0  0  0
M  END
>  <Alias name>
Basketene

>  <deltaH�(fus)>   kJ/mol
2.7

$$$$
Cycloheptanol
  ChemBrain IXL

 22 22  0  0  0  0  0  0  0  0  1 V2000
    4.7600    5.5250   -0.0850 C   0  0  0  0  0  0  0  0  0  0  0  0
    3.3297    5.4869   -0.6383 C   0  0  0  0  0  0  0  0  0  0  0  0
    2.9711    3.4876    0.9377 C   0  0  0  0  0  0  0  0  0  0  0  0
    3.7363    2.6670   -0.1085 C   0  0  0  0  0  0  0  0  0  0  0  0
    5.2468    3.0033   -0.0278 C   0  0  0  0  0  0  0  0  0  0  0  0
    5.5810    4.3579   -0.6894 C   0  0  0  0  0  0  0  0  0  0  0  0
    7.0113    4.6337   -0.4917 O   0  0  0  0  0  0  0  0  0  0  0  0
    2.3613    4.7684    0.3268 C   0  0  0  0  0  0  0  0  0  0  0  0
    7.2942    4.7085    0.4468 H   0  0  0  0  0  0  0  0  0  0  0  0
    4.7497    5.4680    0.9964 H   0  0  0  0  0  0  0  0  0  0  0  0
    5.2208    6.4562   -0.3903 H   0  0  0  0  0  0  0  0  0  0  0  0
    3.3351    4.9813   -1.5960 H   0  0  0  0  0  0  0  0  0  0  0  0
    2.9792    6.5020   -0.7776 H   0  0  0  0  0  0  0  0  0  0  0  0
    2.1649    2.8847    1.3368 H   0  0  0  0  0  0  0  0  0  0  0  0
    3.6461    3.7507    1.7426 H   0  0  0  0  0  0  0  0  0  0  0  0
    3.3511    2.8647   -1.1011 H   0  0  0  0  0  0  0  0  0  0  0  0
    3.6111    1.6163    0.1216 H   0  0  0  0  0  0  0  0  0  0  0  0
    5.5473    3.0296    1.0124 H   0  0  0  0  0  0  0  0  0  0  0  0
    5.8044    2.2260   -0.5350 H   0  0  0  0  0  0  0  0  0  0  0  0
    5.3785    4.2968   -1.7515 H   0  0  0  0  0  0  0  0  0  0  0  0
    1.4625    4.5070   -0.2177 H   0  0  0  0  0  0  0  0  0  0  0  0
    2.0992    5.4435    1.1319 H   0  0  0  0  0  0  0  0  0  0  0  0
  1  2  1  0  0  0  0
  3  4  1  0  0  0  0
  4  5  1  0  0  0  0
  5  6  1  0  0  0  0
  6  1  1  0  0  0  0
  6  7  1  0  0  0  0
  3  8  1  0  0  0  0
  8  2  1  0  0  0  0
  7  9  1  0  0  0  0
  1 10  1  0  0  0  0
  1 11  1  0  0  0  0
  2 12  1  0  0  0  0
  2 13  1  0  0  0  0
  3 14  1  0  0  0  0
  3 15  1  0  0  0  0
  4 16  1  0  0  0  0
  4 17  1  0  0  0  0
  5 18  1  0  0  0  0
  5 19  1  0  0  0  0
  6 20  1  0  0  0  0
  8 21  1  0  0  0  0
  8 22  1  0  0  0  0
M  END
>  <Alias name>
Cycloheptanol

>  <deltaH�(fus)>   kJ/mol
2.7

$$$$
4-t-Butylcatechol
  ChemBrain IXL

 26 26  0  0  0  0  0  0  0  0  1 V2000
    4.8426    4.6646   -0.2849 C   0  0  0  0  0  0  0  0  0  0  0  0
    5.8715    3.7251   -0.3530 C   0  0  0  0  0  0  0  0  0  0  0  0
    7.1909    4.1464   -0.5198 C   0  0  0  0  0  0  0  0  0  0  0  0
    7.4813    5.5072   -0.6186 C   0  0  0  0  0  0  0  0  0  0  0  0
    6.4524    6.4468   -0.5506 C   0  0  0  0  0  0  0  0  0  0  0  0
    5.1330    6.0254   -0.3839 C   0  0  0  0  0  0  0  0  0  0  0  0
    6.7584    7.8808   -0.6547 O   0  0  0  0  0  0  0  0  0  0  0  0
    8.8716    5.9512   -0.7943 O   0  0  0  0  0  0  0  0  0  0  0  0
    3.4429    4.2176   -0.1074 C   0  0  0  0  0  0  0  0  0  0  0  0
    3.2503    2.8493   -0.7895 C   0  0  0  0  0  0  0  0  0  0  0  0
    2.4901    5.2477   -0.7443 C   0  0  0  0  0  0  0  0  0  0  0  0
    3.1311    4.0904    1.3963 C   0  0  0  0  0  0  0  0  0  0  0  0
    7.7107    8.0950   -0.7708 H   0  0  0  0  0  0  0  0  0  0  0  0
    9.5367    5.2285   -0.8336 H   0  0  0  0  0  0  0  0  0  0  0  0
    5.6460    2.6686   -0.2765 H   0  0  0  0  0  0  0  0  0  0  0  0
    7.9897    3.4170   -0.5725 H   0  0  0  0  0  0  0  0  0  0  0  0
    4.3342    6.7548   -0.3314 H   0  0  0  0  0  0  0  0  0  0  0  0
    3.8994    2.1187   -0.3228 H   0  0  0  0  0  0  0  0  0  0  0  0
    2.2191    2.5355   -0.6843 H   0  0  0  0  0  0  0  0  0  0  0  0
    3.4970    2.9320   -1.8408 H   0  0  0  0  0  0  0  0  0  0  0  0
    1.4678    4.9050   -0.6426 H   0  0  0  0  0  0  0  0  0  0  0  0
    2.6026    6.2014   -0.2436 H   0  0  0  0  0  0  0  0  0  0  0  0
    2.7302    5.3607   -1.7943 H   0  0  0  0  0  0  0  0  0  0  0  0
    3.8008    3.3665    1.8439 H   0  0  0  0  0  0  0  0  0  0  0  0
    3.2663    5.0521    1.8757 H   0  0  0  0  0  0  0  0  0  0  0  0
    2.1069    3.7632    1.5262 H   0  0  0  0  0  0  0  0  0  0  0  0
  1  2  4  0  0  0  0
  2  3  4  0  0  0  0
  3  4  4  0  0  0  0
  4  5  4  0  0  0  0
  5  6  4  0  0  0  0
  6  1  4  0  0  0  0
  5  7  1  0  0  0  0
  4  8  1  0  0  0  0
  7 13  1  0  0  0  0
  8 14  1  0  0  0  0
  1  9  1  0  0  0  0
  9 10  1  0  0  0  0
  9 11  1  0  0  0  0
  9 12  1  0  0  0  0
  2 15  1  0  0  0  0
  3 16  1  0  0  0  0
  6 17  1  0  0  0  0
 10 18  1  0  0  0  0
 10 19  1  0  0  0  0
 10 20  1  0  0  0  0
 11 21  1  0  0  0  0
 11 22  1  0  0  0  0
 11 23  1  0  0  0  0
 12 24  1  0  0  0  0
 12 25  1  0  0  0  0
 12 26  1  0  0  0  0
M  END
>  <Alias name>
4-t-Butylcatechol

>  <deltaH�(fus)>   kJ/mol
2.8

$$$$
Coronene
  ChemBrain IXL

 36 42  0  0  0  0  0  0  0  0  1 V2000
    4.1404    3.2532    0.0000 C   0  0  0  0  0  0  0  0  0  0  0  0
    4.1463    4.6479    0.0350 C   0  0  0  0  0  0  0  0  0  0  0  0
    5.3571    5.3409    0.0229 C   0  0  0  0  0  0  0  0  0  0  0  0
    6.5621    4.6392   -0.0242 C   0  0  0  0  0  0  0  0  0  0  0  0
    6.5562    3.2445   -0.0592 C   0  0  0  0  0  0  0  0  0  0  0  0
    5.3454    2.5515   -0.0471 C   0  0  0  0  0  0  0  0  0  0  0  0
    7.7611    2.5428   -0.1062 C   0  0  0  0  0  0  0  0  0  0  0  0
    8.9719    3.2358   -0.1183 C   0  0  0  0  0  0  0  0  0  0  0  0
    8.9779    4.6305   -0.0833 C   0  0  0  0  0  0  0  0  0  0  0  0
    7.7729    5.3322   -0.0363 C   0  0  0  0  0  0  0  0  0  0  0  0
    4.1580    7.4374    0.1049 C   0  0  0  0  0  0  0  0  0  0  0  0
    4.1639    8.8321    0.1399 C   0  0  0  0  0  0  0  0  0  0  0  0
    5.3747    9.5251    0.1278 C   0  0  0  0  0  0  0  0  0  0  0  0
    6.5797    8.8234    0.0807 C   0  0  0  0  0  0  0  0  0  0  0  0
    6.5738    7.4287    0.0457 C   0  0  0  0  0  0  0  0  0  0  0  0
    5.3630    6.7357    0.0578 C   0  0  0  0  0  0  0  0  0  0  0  0
    7.7788    6.7270   -0.0013 C   0  0  0  0  0  0  0  0  0  0  0  0
    8.9896    7.4200   -0.0134 C   0  0  0  0  0  0  0  0  0  0  0  0
    8.9954    8.8147    0.0216 C   0  0  0  0  0  0  0  0  0  0  0  0
    7.7905    9.5164    0.0686 C   0  0  0  0  0  0  0  0  0  0  0  0
    2.9414    5.3496    0.0820 C   0  0  0  0  0  0  0  0  0  0  0  0
    2.9472    6.7443    0.1170 C   0  0  0  0  0  0  0  0  0  0  0  0
   10.1886    5.3236   -0.0954 C   0  0  0  0  0  0  0  0  0  0  0  0
   10.1945    6.7182   -0.0605 C   0  0  0  0  0  0  0  0  0  0  0  0
    3.2032    2.7167    0.0094 H   0  0  0  0  0  0  0  0  0  0  0  0
    5.3408    1.4718   -0.0741 H   0  0  0  0  0  0  0  0  0  0  0  0
    7.7566    1.4631   -0.1333 H   0  0  0  0  0  0  0  0  0  0  0  0
    9.9047    2.6926   -0.1547 H   0  0  0  0  0  0  0  0  0  0  0  0
    3.2312    9.3753    0.1763 H   0  0  0  0  0  0  0  0  0  0  0  0
    5.3793   10.6047    0.1548 H   0  0  0  0  0  0  0  0  0  0  0  0
    9.9327    9.3512    0.0122 H   0  0  0  0  0  0  0  0  0  0  0  0
    7.7951   10.5960    0.0957 H   0  0  0  0  0  0  0  0  0  0  0  0
    2.0040    4.8132    0.0914 H   0  0  0  0  0  0  0  0  0  0  0  0
    2.0145    7.2875    0.1534 H   0  0  0  0  0  0  0  0  0  0  0  0
   11.1214    4.7804   -0.1319 H   0  0  0  0  0  0  0  0  0  0  0  0
   11.1318    7.2547   -0.0698 H   0  0  0  0  0  0  0  0  0  0  0  0
  1  2  4  0  0  0  0
  2  3  4  0  0  0  0
  3  4  4  0  0  0  0
  4  5  4  0  0  0  0
  5  6  4  0  0  0  0
  6  1  4  0  0  0  0
  5  7  4  0  0  0  0
  7  8  4  0  0  0  0
  8  9  4  0  0  0  0
  4 10  4  0  0  0  0
 10  9  4  0  0  0  0
 11 12  4  0  0  0  0
 12 13  4  0  0  0  0
 13 14  4  0  0  0  0
 14 15  4  0  0  0  0
 15 16  4  0  0  0  0
 16 11  4  0  0  0  0
 15 17  4  0  0  0  0
 17 18  4  0  0  0  0
 18 19  4  0  0  0  0
 14 20  4  0  0  0  0
 20 19  4  0  0  0  0
  3 16  4  0  0  0  0
 10 17  4  0  0  0  0
  2 21  4  0  0  0  0
 21 22  4  0  0  0  0
 22 11  4  0  0  0  0
  9 23  4  0  0  0  0
 23 24  4  0  0  0  0
 24 18  4  0  0  0  0
  1 25  1  0  0  0  0
  6 26  1  0  0  0  0
  7 27  1  0  0  0  0
  8 28  1  0  0  0  0
 12 29  1  0  0  0  0
 13 30  1  0  0  0  0
 19 31  1  0  0  0  0
 20 32  1  0  0  0  0
 21 33  1  0  0  0  0
 22 34  1  0  0  0  0
 23 35  1  0  0  0  0
 24 36  1  0  0  0  0
M  END
>  <Alias name>
Coronene

>  <deltaH�(fus)>   kJ/mol
3.1

$$$$
Bicyclo(2,2,1)heptene
  ChemBrain IXL

 17 18  0  0  0  0  0  0  0  0  1 V2000
    2.3171    3.9714   -0.3940 C   0  0  0  0  0  0  0  0  0  0  0  0
    3.4155    4.3550    0.6078 C   0  0  0  0  0  0  0  0  0  0  0  0
    4.5256    4.5298   -0.1956 C   0  0  0  0  0  0  0  0  0  0  0  0
    4.9428    3.4125   -0.5773 C   0  0  0  0  0  0  0  0  0  0  0  0
    4.1391    2.4197   -0.0525 C   0  0  0  0  0  0  0  0  0  0  0  0
    2.8508    2.5340   -0.8793 C   0  0  0  0  0  0  0  0  0  0  0  0
    3.7473    3.0675    1.1848 C   0  0  0  0  0  0  0  0  0  0  0  0
    2.2910    4.6863   -1.2229 H   0  0  0  0  0  0  0  0  0  0  0  0
    1.3649    3.8943    0.0909 H   0  0  0  0  0  0  0  0  0  0  0  0
    3.2015    5.1652    1.2960 H   0  0  0  0  0  0  0  0  0  0  0  0
    4.9834    5.4991   -0.4718 H   0  0  0  0  0  0  0  0  0  0  0  0
    5.8195    3.2600   -1.2358 H   0  0  0  0  0  0  0  0  0  0  0  0
    4.5946    1.4390    0.0260 H   0  0  0  0  0  0  0  0  0  0  0  0
    3.0753    2.5330   -1.9515 H   0  0  0  0  0  0  0  0  0  0  0  0
    2.1662    1.7536   -0.6186 H   0  0  0  0  0  0  0  0  0  0  0  0
    2.9041    2.5993    1.6349 H   0  0  0  0  0  0  0  0  0  0  0  0
    4.5941    3.1502    1.8722 H   0  0  0  0  0  0  0  0  0  0  0  0
  1  2  1  0  0  0  0
  2  3  1  0  0  0  0
  4  5  1  0  0  0  0
  1  6  1  0  0  0  0
  6  5  1  0  0  0  0
  4  3  2  0  0  0  0
  5  7  1  0  0  0  0
  7  2  1  0  0  0  0
  1  8  1  0  0  0  0
  1  9  1  0  0  0  0
  2 10  1  0  0  0  0
  3 11  1  0  0  0  0
  4 12  1  0  0  0  0
  5 13  1  0  0  0  0
  6 14  1  0  0  0  0
  6 15  1  0  0  0  0
  7 16  1  0  0  0  0
  7 17  1  0  0  0  0
M  END
>  <Alias name>
Norbornene

>  <deltaH�(fus)>   kJ/mol
3.6

$$$$
Benzo(a)pyrene
  ChemBrain IXL

 32 36  0  0  0  0  0  0  0  0  1 V2000
    2.4562    7.5879   -0.1316 C   0  0  0  0  0  0  0  0  0  0  0  0
    3.6071    8.3758   -0.1049 C   0  0  0  0  0  0  0  0  0  0  0  0
    4.8646    7.7730   -0.0623 C   0  0  0  0  0  0  0  0  0  0  0  0
    4.9717    6.3817   -0.0463 C   0  0  0  0  0  0  0  0  0  0  0  0
    3.8198    5.5940   -0.0730 C   0  0  0  0  0  0  0  0  0  0  0  0
    2.5626    6.1971   -0.1156 C   0  0  0  0  0  0  0  0  0  0  0  0
    6.2305    5.7794   -0.0036 C   0  0  0  0  0  0  0  0  0  0  0  0
    7.3808    6.5692    0.0230 C   0  0  0  0  0  0  0  0  0  0  0  0
    8.6393    5.9680    0.0657 C   0  0  0  0  0  0  0  0  0  0  0  0
    8.7480    4.5772    0.0817 C   0  0  0  0  0  0  0  0  0  0  0  0
    7.5985    3.7874    0.0551 C   0  0  0  0  0  0  0  0  0  0  0  0
    6.3401    4.3881    0.0125 C   0  0  0  0  0  0  0  0  0  0  0  0
    6.0149    8.5618   -0.0356 C   0  0  0  0  0  0  0  0  0  0  0  0
    7.2727    7.9601    0.0070 C   0  0  0  0  0  0  0  0  0  0  0  0
    8.4227    8.7496    0.0337 C   0  0  0  0  0  0  0  0  0  0  0  0
    9.6808    8.1484    0.0763 C   0  0  0  0  0  0  0  0  0  0  0  0
    9.7892    6.7577    0.0923 C   0  0  0  0  0  0  0  0  0  0  0  0
   11.0475    6.1566    0.1350 C   0  0  0  0  0  0  0  0  0  0  0  0
   11.1560    4.7658    0.1510 C   0  0  0  0  0  0  0  0  0  0  0  0
   10.0063    3.9761    0.1244 C   0  0  0  0  0  0  0  0  0  0  0  0
    1.4829    8.0547   -0.1646 H   0  0  0  0  0  0  0  0  0  0  0  0
    3.5246    9.4526   -0.1173 H   0  0  0  0  0  0  0  0  0  0  0  0
    3.9010    4.5176   -0.0607 H   0  0  0  0  0  0  0  0  0  0  0  0
    1.6715    5.5872   -0.1363 H   0  0  0  0  0  0  0  0  0  0  0  0
    7.6827    2.7107    0.0675 H   0  0  0  0  0  0  0  0  0  0  0  0
    5.4512    3.7759   -0.0081 H   0  0  0  0  0  0  0  0  0  0  0  0
    5.9316    9.6385   -0.0480 H   0  0  0  0  0  0  0  0  0  0  0  0
    8.3389    9.8263    0.0213 H   0  0  0  0  0  0  0  0  0  0  0  0
   10.5710    8.7597    0.0969 H   0  0  0  0  0  0  0  0  0  0  0  0
   11.9376    6.7679    0.1556 H   0  0  0  0  0  0  0  0  0  0  0  0
   12.1301    4.3005    0.1841 H   0  0  0  0  0  0  0  0  0  0  0  0
   10.0903    2.8994    0.1368 H   0  0  0  0  0  0  0  0  0  0  0  0
  1  2  4  0  0  0  0
  2  3  4  0  0  0  0
  3  4  4  0  0  0  0
  4  5  4  0  0  0  0
  5  6  4  0  0  0  0
  6  1  4  0  0  0  0
  7  8  4  0  0  0  0
  8  9  4  0  0  0  0
  9 10  4  0  0  0  0
 10 11  4  0  0  0  0
 11 12  4  0  0  0  0
 12  7  4  0  0  0  0
  4  7  4  0  0  0  0
  3 13  4  0  0  0  0
 13 14  4  0  0  0  0
 14  8  4  0  0  0  0
 14 15  4  0  0  0  0
 15 16  4  0  0  0  0
 16 17  4  0  0  0  0
 17  9  4  0  0  0  0
 17 18  4  0  0  0  0
 18 19  4  0  0  0  0
 19 20  4  0  0  0  0
 20 10  4  0  0  0  0
  1 21  1  0  0  0  0
  2 22  1  0  0  0  0
  5 23  1  0  0  0  0
  6 24  1  0  0  0  0
 11 25  1  0  0  0  0
 12 26  1  0  0  0  0
 13 27  1  0  0  0  0
 15 28  1  0  0  0  0
 16 29  1  0  0  0  0
 18 30  1  0  0  0  0
 19 31  1  0  0  0  0
 20 32  1  0  0  0  0
M  END
>  <Alias name>
Benzo[a]pyrene

>  <deltaH�(fus)>   kJ/mol
3.8

$$$$
Acenaphthylene
  ChemBrain IXL

 20 22  0  0  0  0  0  0  0  0  1 V2000
    4.9634    4.6066   -0.0324 C   0  0  0  0  0  0  0  0  0  0  0  0
    3.9155    3.9256   -0.2231 C   0  0  0  0  0  0  0  0  0  0  0  0
    5.9633    3.8340    0.0065 C   0  0  0  0  0  0  0  0  0  0  0  0
    5.0075    5.9418    0.1070 C   0  0  0  0  0  0  0  0  0  0  0  0
    4.2916    2.5735   -0.3172 C   0  0  0  0  0  0  0  0  0  0  0  0
    2.6685    4.5591   -0.3020 C   0  0  0  0  0  0  0  0  0  0  0  0
    5.4992    2.5190   -0.1779 C   0  0  0  0  0  0  0  0  0  0  0  0
    7.2484    4.3548    0.2059 C   0  0  0  0  0  0  0  0  0  0  0  0
    3.8236    6.6538    0.0437 C   0  0  0  0  0  0  0  0  0  0  0  0
    6.2349    6.5467    0.3077 C   0  0  0  0  0  0  0  0  0  0  0  0
    2.6313    5.9575   -0.1631 C   0  0  0  0  0  0  0  0  0  0  0  0
    7.3777    5.7463    0.3583 C   0  0  0  0  0  0  0  0  0  0  0  0
    3.6233    1.6684   -0.4894 H   0  0  0  0  0  0  0  0  0  0  0  0
    1.7449    3.9893   -0.4663 H   0  0  0  0  0  0  0  0  0  0  0  0
    6.1058    1.5563   -0.2007 H   0  0  0  0  0  0  0  0  0  0  0  0
    8.1317    3.7044    0.2428 H   0  0  0  0  0  0  0  0  0  0  0  0
    3.8271    7.7363    0.1540 H   0  0  0  0  0  0  0  0  0  0  0  0
    6.3027    7.6265    0.4231 H   0  0  0  0  0  0  0  0  0  0  0  0
    1.6876    6.4994   -0.2153 H   0  0  0  0  0  0  0  0  0  0  0  0
    8.3544    6.2031    0.5147 H   0  0  0  0  0  0  0  0  0  0  0  0
  1  2  4  0  0  0  0
  1  3  4  0  0  0  0
  1  4  4  0  0  0  0
  2  5  1  0  0  0  0
  2  6  4  0  0  0  0
  3  7  1  0  0  0  0
  3  8  4  0  0  0  0
  4  9  4  0  0  0  0
  4 10  4  0  0  0  0
  5  7  2  0  0  0  0
  6 11  4  0  0  0  0
  8 12  4  0  0  0  0
  9 11  4  0  0  0  0
 10 12  4  0  0  0  0
  5 13  1  0  0  0  0
  6 14  1  0  0  0  0
  7 15  1  0  0  0  0
  8 16  1  0  0  0  0
  9 17  1  0  0  0  0
 10 18  1  0  0  0  0
 11 19  1  0  0  0  0
 12 20  1  0  0  0  0
M  END
>  <Alias name>
Acenaphthylene

>  <deltaH�(fus)>   kJ/mol
3.9

$$$$
2-Fluorobenzonitrile
  ChemBrain IXL

 13 13  0  0  0  0  0  0  0  0  1 V2000
    4.1372    4.2598    0.0000 C   0  0  0  0  0  0  0  0  0  0  0  0
    4.8347    5.4679    0.0000 C   0  0  0  0  0  0  0  0  0  0  0  0
    4.8347    3.0517    0.0000 C   0  0  0  0  0  0  0  0  0  0  0  0
    2.6572    4.2598    0.0000 C   0  0  0  0  0  0  0  0  0  0  0  0
    6.2297    5.4679    0.0001 C   0  0  0  0  0  0  0  0  0  0  0  0
    4.1547    6.6457    0.0000 F   0  0  0  0  0  0  0  0  0  0  0  0
    6.2297    3.0517    0.0001 C   0  0  0  0  0  0  0  0  0  0  0  0
    1.4992    4.2598    0.0000 N   0  0  0  0  0  0  0  0  0  0  0  0
    6.9272    4.2598    0.0000 C   0  0  0  0  0  0  0  0  0  0  0  0
    4.2932    2.1138   -0.0001 H   0  0  0  0  0  0  0  0  0  0  0  0
    6.7712    6.4058    0.0002 H   0  0  0  0  0  0  0  0  0  0  0  0
    6.7712    2.1138    0.0001 H   0  0  0  0  0  0  0  0  0  0  0  0
    8.0102    4.2598    0.0000 H   0  0  0  0  0  0  0  0  0  0  0  0
  1  2  4  0  0  0  0
  1  3  4  0  0  0  0
  1  4  1  0  0  0  0
  2  5  4  0  0  0  0
  2  6  1  0  0  0  0
  3  7  4  0  0  0  0
  4  8  3  0  0  0  0
  5  9  4  0  0  0  0
  7  9  4  0  0  0  0
  3 10  1  0  0  0  0
  5 11  1  0  0  0  0
  7 12  1  0  0  0  0
  9 13  1  0  0  0  0
M  END
>  <Alias name>
2-Fluorobenzonitrile

>  <deltaH�(fus)>   kJ/mol
4

$$$$
3-Fluorobenzonitrile
  ChemBrain IXL

 13 13  0  0  0  0  0  0  0  0  1 V2000
    3.8864    4.6925    0.0000 C   0  0  0  0  0  0  0  0  0  0  0  0
    5.0121    5.5164    0.0000 C   0  0  0  0  0  0  0  0  0  0  0  0
    4.0372    3.3056    0.0000 C   0  0  0  0  0  0  0  0  0  0  0  0
    2.5322    5.2896    0.0000 C   0  0  0  0  0  0  0  0  0  0  0  0
    6.2885    4.9536    0.0000 C   0  0  0  0  0  0  0  0  0  0  0  0
    5.3136    2.7428    0.0000 C   0  0  0  0  0  0  0  0  0  0  0  0
    1.4727    5.7569    0.0000 N   0  0  0  0  0  0  0  0  0  0  0  0
    6.4392    3.5667    0.0000 C   0  0  0  0  0  0  0  0  0  0  0  0
    7.3859    5.7569    0.0000 F   0  0  0  0  0  0  0  0  0  0  0  0
    4.8950    6.5931    0.0000 H   0  0  0  0  0  0  0  0  0  0  0  0
    3.1633    2.6660    0.0000 H   0  0  0  0  0  0  0  0  0  0  0  0
    5.4306    1.6661    0.0000 H   0  0  0  0  0  0  0  0  0  0  0  0
    7.4301    3.1298    0.0000 H   0  0  0  0  0  0  0  0  0  0  0  0
  1  2  4  0  0  0  0
  1  3  4  0  0  0  0
  1  4  1  0  0  0  0
  2  5  4  0  0  0  0
  3  6  4  0  0  0  0
  4  7  3  0  0  0  0
  5  8  4  0  0  0  0
  5  9  1  0  0  0  0
  6  8  4  0  0  0  0
  2 10  1  0  0  0  0
  3 11  1  0  0  0  0
  6 12  1  0  0  0  0
  8 13  1  0  0  0  0
M  END
>  <Alias name>
3-Fluorobenzonitrile

>  <deltaH�(fus)>   kJ/mol
4

$$$$
Benzo(ghi)perylene
  ChemBrain IXL

 34 39  0  0  0  0  0  0  0  0  1 V2000
    7.7735    5.3654    0.0000 C   0  0  0  0  0  0  0  0  0  0  0  0
    7.7641    6.7601   -0.0258 C   0  0  0  0  0  0  0  0  0  0  0  0
    6.5703    4.6603    0.0361 C   0  0  0  0  0  0  0  0  0  0  0  0
    8.9860    4.6757   -0.0103 C   0  0  0  0  0  0  0  0  0  0  0  0
    6.5516    7.4498   -0.0154 C   0  0  0  0  0  0  0  0  0  0  0  0
    8.9673    7.4652   -0.0619 C   0  0  0  0  0  0  0  0  0  0  0  0
    5.3578    5.3500    0.0465 C   0  0  0  0  0  0  0  0  0  0  0  0
    6.5797    3.2656    0.0619 C   0  0  0  0  0  0  0  0  0  0  0  0
   10.1892    5.3808   -0.0464 C   0  0  0  0  0  0  0  0  0  0  0  0
    4.1640    3.2502    0.1083 C   0  0  0  0  0  0  0  0  0  0  0  0
    5.3484    6.7448    0.0207 C   0  0  0  0  0  0  0  0  0  0  0  0
    6.5422    8.8445   -0.0412 C   0  0  0  0  0  0  0  0  0  0  0  0
   10.1798    6.7755   -0.0722 C   0  0  0  0  0  0  0  0  0  0  0  0
    8.9579    8.8599   -0.0876 C   0  0  0  0  0  0  0  0  0  0  0  0
    4.1546    4.6450    0.0826 C   0  0  0  0  0  0  0  0  0  0  0  0
    5.3765    2.5606    0.0980 C   0  0  0  0  0  0  0  0  0  0  0  0
    4.1359    7.4344    0.0311 C   0  0  0  0  0  0  0  0  0  0  0  0
    7.7454    9.5496   -0.0773 C   0  0  0  0  0  0  0  0  0  0  0  0
    2.9420    5.3347    0.0929 C   0  0  0  0  0  0  0  0  0  0  0  0
    2.9327    6.7294    0.0672 C   0  0  0  0  0  0  0  0  0  0  0  0
    7.7922    2.5759    0.0515 C   0  0  0  0  0  0  0  0  0  0  0  0
    8.9954    3.2810    0.0154 C   0  0  0  0  0  0  0  0  0  0  0  0
   11.1305    4.8453   -0.0545 H   0  0  0  0  0  0  0  0  0  0  0  0
    3.2299    2.7029    0.1363 H   0  0  0  0  0  0  0  0  0  0  0  0
    5.6009    9.3800   -0.0331 H   0  0  0  0  0  0  0  0  0  0  0  0
   11.1139    7.3229   -0.1002 H   0  0  0  0  0  0  0  0  0  0  0  0
    9.8920    9.4073   -0.1156 H   0  0  0  0  0  0  0  0  0  0  0  0
    5.3838    1.4778    0.1180 H   0  0  0  0  0  0  0  0  0  0  0  0
    4.1286    8.5172    0.0111 H   0  0  0  0  0  0  0  0  0  0  0  0
    7.7381   10.6324   -0.0972 H   0  0  0  0  0  0  0  0  0  0  0  0
    2.0080    4.7873    0.1209 H   0  0  0  0  0  0  0  0  0  0  0  0
    1.9913    7.2648    0.0752 H   0  0  0  0  0  0  0  0  0  0  0  0
    7.7995    1.4931    0.0715 H   0  0  0  0  0  0  0  0  0  0  0  0
    9.9367    2.7456    0.0074 H   0  0  0  0  0  0  0  0  0  0  0  0
  1  2  4  0  0  0  0
  1  3  4  0  0  0  0
  1  4  4  0  0  0  0
  2  5  4  0  0  0  0
  2  6  4  0  0  0  0
  3  7  4  0  0  0  0
  3  8  4  0  0  0  0
  4  9  4  0  0  0  0
  5 11  4  0  0  0  0
  5 12  4  0  0  0  0
  6 13  4  0  0  0  0
  6 14  4  0  0  0  0
  7 15  4  0  0  0  0
  7 11  4  0  0  0  0
  8 16  4  0  0  0  0
  9 13  4  0  0  0  0
 10 16  4  0  0  0  0
 11 17  4  0  0  0  0
 12 18  4  0  0  0  0
 14 18  4  0  0  0  0
 15 19  4  0  0  0  0
 17 20  4  0  0  0  0
 19 20  4  0  0  0  0
 10 15  4  0  0  0  0
  8 21  4  0  0  0  0
 21 22  4  0  0  0  0
 22  4  4  0  0  0  0
  9 23  1  0  0  0  0
 10 24  1  0  0  0  0
 12 25  1  0  0  0  0
 13 26  1  0  0  0  0
 14 27  1  0  0  0  0
 16 28  1  0  0  0  0
 17 29  1  0  0  0  0
 18 30  1  0  0  0  0
 19 31  1  0  0  0  0
 20 32  1  0  0  0  0
 21 33  1  0  0  0  0
 22 34  1  0  0  0  0
M  END
>  <Alias name>
Benzo[ghi]perylene

>  <deltaH�(fus)>   kJ/mol
4

$$$$
Corannulene
  ChemBrain IXL

 30 35  0  0  0  0  0  0  0  0  1 V2000
    6.3128    3.2131   -0.8694 C   0  0  0  0  0  0  0  0  0  0  0  0
    7.6291    2.7243   -0.7028 C   0  0  0  0  0  0  0  0  0  0  0  0
    8.5603    3.5498   -0.0250 C   0  0  0  0  0  0  0  0  0  0  0  0
    8.1169    4.8035    0.4275 C   0  0  0  0  0  0  0  0  0  0  0  0
    8.8549    5.7700    1.1283 C   0  0  0  0  0  0  0  0  0  0  0  0
    6.0829    4.3956   -0.4010 C   0  0  0  0  0  0  0  0  0  0  0  0
    8.2084    6.9830    1.4573 C   0  0  0  0  0  0  0  0  0  0  0  0
    6.8700    7.1424    1.0668 C   0  0  0  0  0  0  0  0  0  0  0  0
    6.3322    6.1425    0.4571 C   0  0  0  0  0  0  0  0  0  0  0  0
    6.8860    5.1024    0.1702 C   0  0  0  0  0  0  0  0  0  0  0  0
    5.1842    6.0777    0.0700 C   0  0  0  0  0  0  0  0  0  0  0  0
    4.2892    7.0018    0.1945 C   0  0  0  0  0  0  0  0  0  0  0  0
    6.0486    8.2631    1.2626 C   0  0  0  0  0  0  0  0  0  0  0  0
    4.7112    8.1925    0.8085 C   0  0  0  0  0  0  0  0  0  0  0  0
    5.0255    4.9944   -0.4515 C   0  0  0  0  0  0  0  0  0  0  0  0
    3.0085    6.6988   -0.3009 C   0  0  0  0  0  0  0  0  0  0  0  0
    2.8153    5.4301   -0.9017 C   0  0  0  0  0  0  0  0  0  0  0  0
    3.9255    4.5575   -0.9715 C   0  0  0  0  0  0  0  0  0  0  0  0
    3.9803    3.2661   -1.5369 C   0  0  0  0  0  0  0  0  0  0  0  0
    5.2188    2.5705   -1.4875 C   0  0  0  0  0  0  0  0  0  0  0  0
    7.9278    1.7334   -1.0810 H   0  0  0  0  0  0  0  0  0  0  0  0
    9.5967    3.2204    0.1381 H   0  0  0  0  0  0  0  0  0  0  0  0
    9.9002    5.5941    1.4099 H   0  0  0  0  0  0  0  0  0  0  0  0
    8.7372    7.7719    1.9991 H   0  0  0  0  0  0  0  0  0  0  0  0
    6.4295    9.1647    1.7512 H   0  0  0  0  0  0  0  0  0  0  0  0
    4.0273    9.0410    0.9361 H   0  0  0  0  0  0  0  0  0  0  0  0
    2.1815    7.4209   -0.2229 H   0  0  0  0  0  0  0  0  0  0  0  0
    1.8297    5.1418   -1.3027 H   0  0  0  0  0  0  0  0  0  0  0  0
    3.0945    2.8103   -2.0060 H   0  0  0  0  0  0  0  0  0  0  0  0
    5.3168    1.5604   -1.9153 H   0  0  0  0  0  0  0  0  0  0  0  0
  1  2  4  0  0  0  0
  2  3  4  0  0  0  0
  3  4  4  0  0  0  0
  4  5  4  0  0  0  0
  6  1  4  0  0  0  0
  5  7  4  0  0  0  0
  7  8  4  0  0  0  0
  8  9  4  0  0  0  0
  9 10  4  0  0  0  0
 10  4  4  0  0  0  0
  9 11  4  0  0  0  0
 11 12  4  0  0  0  0
  8 13  4  0  0  0  0
 13 14  4  0  0  0  0
 12 14  4  0  0  0  0
 11 15  4  0  0  0  0
 12 16  4  0  0  0  0
 16 17  4  0  0  0  0
 15 18  4  0  0  0  0
 18 17  4  0  0  0  0
  6 10  4  0  0  0  0
 15  6  4  0  0  0  0
 18 19  4  0  0  0  0
  1 20  4  0  0  0  0
 19 20  4  0  0  0  0
  2 21  1  0  0  0  0
  3 22  1  0  0  0  0
  5 23  1  0  0  0  0
  7 24  1  0  0  0  0
 13 25  1  0  0  0  0
 14 26  1  0  0  0  0
 16 27  1  0  0  0  0
 17 28  1  0  0  0  0
 19 29  1  0  0  0  0
 20 30  1  0  0  0  0
M  END
>  <Alias name>
Corannulene

>  <deltaH�(fus)>   kJ/mol
4

$$$$
Cyclooctanol
  ChemBrain IXL

 25 25  0  0  0  0  0  0  0  0  1 V2000
    3.1645    3.1030   -0.5837 C   0  0  0  0  0  0  0  0  0  0  0  0
    2.5261    4.3838   -0.0095 C   0  0  0  0  0  0  0  0  0  0  0  0
    4.3102    6.1954    0.3012 C   0  0  0  0  0  0  0  0  0  0  0  0
    5.6879    5.6645   -0.1434 C   0  0  0  0  0  0  0  0  0  0  0  0
    6.0940    4.3838    0.6132 C   0  0  0  0  0  0  0  0  0  0  0  0
    4.3102    2.5722    0.3012 C   0  0  0  0  0  0  0  0  0  0  0  0
    5.6879    3.1031   -0.1434 C   0  0  0  0  0  0  0  0  0  0  0  0
    3.1645    5.6646   -0.5837 C   0  0  0  0  0  0  0  0  0  0  0  0
    7.5591    4.3838    0.7334 O   0  0  0  0  0  0  0  0  0  0  0  0
    8.0462    4.3838   -0.1206 H   0  0  0  0  0  0  0  0  0  0  0  0
    3.5214    3.2818   -1.5905 H   0  0  0  0  0  0  0  0  0  0  0  0
    2.3962    2.3406   -0.6173 H   0  0  0  0  0  0  0  0  0  0  0  0
    1.4806    4.3838   -0.2920 H   0  0  0  0  0  0  0  0  0  0  0  0
    2.5944    4.3838    1.0713 H   0  0  0  0  0  0  0  0  0  0  0  0
    4.3274    7.2737    0.2032 H   0  0  0  0  0  0  0  0  0  0  0  0
    4.1291    5.9433    1.3388 H   0  0  0  0  0  0  0  0  0  0  0  0
    6.4222    6.4268    0.0852 H   0  0  0  0  0  0  0  0  0  0  0  0
    5.6931    5.4856   -1.2115 H   0  0  0  0  0  0  0  0  0  0  0  0
    5.6635    4.3838    1.6070 H   0  0  0  0  0  0  0  0  0  0  0  0
    4.3273    1.4939    0.2032 H   0  0  0  0  0  0  0  0  0  0  0  0
    4.1291    2.8243    1.3388 H   0  0  0  0  0  0  0  0  0  0  0  0
    6.4221    2.3408    0.0852 H   0  0  0  0  0  0  0  0  0  0  0  0
    5.6931    3.2820   -1.2115 H   0  0  0  0  0  0  0  0  0  0  0  0
    3.5214    5.4858   -1.5905 H   0  0  0  0  0  0  0  0  0  0  0  0
    2.3962    6.4270   -0.6173 H   0  0  0  0  0  0  0  0  0  0  0  0
  1  2  1  0  0  0  0
  3  4  1  0  0  0  0
  4  5  1  0  0  0  0
  6  1  1  0  0  0  0
  6  7  1  0  0  0  0
  7  5  1  0  0  0  0
  2  8  1  0  0  0  0
  8  3  1  0  0  0  0
  5  9  1  0  0  0  0
  9 10  1  0  0  0  0
  1 11  1  0  0  0  0
  1 12  1  0  0  0  0
  2 13  1  0  0  0  0
  2 14  1  0  0  0  0
  3 15  1  0  0  0  0
  3 16  1  0  0  0  0
  4 17  1  0  0  0  0
  4 18  1  0  0  0  0
  5 19  1  0  0  0  0
  6 20  1  0  0  0  0
  6 21  1  0  0  0  0
  7 22  1  0  0  0  0
  7 23  1  0  0  0  0
  8 24  1  0  0  0  0
  8 25  1  0  0  0  0
M  END
>  <Alias name>
Cyclooctanol

>  <deltaH�(fus)>   kJ/mol
4.02

$$$$
2,3-Trimethylenenorbornane
  ChemBrain IXL

 26 28  0  0  0  0  0  0  0  0  1 V2000
    6.0959    5.6692    0.8534 C   0  0  0  0  0  0  0  0  0  0  0  0
    7.1883    4.7428    0.3153 C   0  0  0  0  0  0  0  0  0  0  0  0
    6.4501    3.4526   -0.0443 C   0  0  0  0  0  0  0  0  0  0  0  0
    5.1022    3.9209   -0.6281 C   0  0  0  0  0  0  0  0  0  0  0  0
    3.9198    3.1023   -0.0760 C   0  0  0  0  0  0  0  0  0  0  0  0
    2.6619    3.6334   -0.8340 C   0  0  0  0  0  0  0  0  0  0  0  0
    2.3958    5.0276   -0.1061 C   0  0  0  0  0  0  0  0  0  0  0  0
    3.5835    5.1104    0.8786 C   0  0  0  0  0  0  0  0  0  0  0  0
    3.7465    3.6928    1.2722 C   0  0  0  0  0  0  0  0  0  0  0  0
    4.8445    5.3526   -0.0035 C   0  0  0  0  0  0  0  0  0  0  0  0
    5.8947    5.4072    1.8848 H   0  0  0  0  0  0  0  0  0  0  0  0
    6.3764    6.7124    0.7794 H   0  0  0  0  0  0  0  0  0  0  0  0
    7.9563    4.5652    1.0576 H   0  0  0  0  0  0  0  0  0  0  0  0
    7.6198    5.1737   -0.5797 H   0  0  0  0  0  0  0  0  0  0  0  0
    6.2705    2.8865    0.8611 H   0  0  0  0  0  0  0  0  0  0  0  0
    7.0057    2.8558   -0.7568 H   0  0  0  0  0  0  0  0  0  0  0  0
    5.1245    3.9564   -1.7102 H   0  0  0  0  0  0  0  0  0  0  0  0
    4.0550    2.0284   -0.1070 H   0  0  0  0  0  0  0  0  0  0  0  0
    2.8904    3.7688   -1.8839 H   0  0  0  0  0  0  0  0  0  0  0  0
    1.8230    2.9639   -0.6905 H   0  0  0  0  0  0  0  0  0  0  0  0
    2.3920    5.8548   -0.8051 H   0  0  0  0  0  0  0  0  0  0  0  0
    1.4702    4.9826    0.4542 H   0  0  0  0  0  0  0  0  0  0  0  0
    3.4522    5.8122    1.6926 H   0  0  0  0  0  0  0  0  0  0  0  0
    2.8573    3.3128    1.7603 H   0  0  0  0  0  0  0  0  0  0  0  0
    4.6285    3.5500    1.8838 H   0  0  0  0  0  0  0  0  0  0  0  0
    4.6625    6.0951   -0.7704 H   0  0  0  0  0  0  0  0  0  0  0  0
  1  2  1  0  0  0  0
  2  3  1  0  0  0  0
  3  4  1  0  0  0  0
  4  5  1  0  0  0  0
  5  6  1  0  0  0  0
  6  7  1  0  0  0  0
  7  8  1  0  0  0  0
  8  9  1  0  0  0  0
  5  9  1  0  0  0  0
  8 10  1  0  0  0  0
  4 10  1  0  0  0  0
  1 10  1  0  0  0  0
  1 11  1  0  0  0  0
  1 12  1  0  0  0  0
  2 13  1  0  0  0  0
  2 14  1  0  0  0  0
  3 15  1  0  0  0  0
  3 16  1  0  0  0  0
  4 17  1  0  0  0  0
  5 18  1  0  0  0  0
  6 19  1  0  0  0  0
  6 20  1  0  0  0  0
  7 21  1  0  0  0  0
  7 22  1  0  0  0  0
  8 23  1  0  0  0  0
  9 24  1  0  0  0  0
  9 25  1  0  0  0  0
 10 26  1  0  0  0  0
M  END
>  <Alias name>
Tetrahydrodicyclopentadiene

>  <deltaH�(fus)>   kJ/mol
4.32

$$$$
Bicyclo(2,2,1)heptane
  ChemBrain IXL

 19 20  0  0  0  0  0  0  0  0  1 V2000
    3.9546    2.5299    0.0737 C   0  0  0  0  0  0  0  0  0  0  0  0
    2.8357    2.7832   -0.9557 C   0  0  0  0  0  0  0  0  0  0  0  0
    2.5395    4.3281   -0.7492 C   0  0  0  0  0  0  0  0  0  0  0  0
    3.4775    4.6846    0.4478 C   0  0  0  0  0  0  0  0  0  0  0  0
    3.5471    3.4096    1.1841 C   0  0  0  0  0  0  0  0  0  0  0  0
    5.2144    3.2630   -0.4878 C   0  0  0  0  0  0  0  0  0  0  0  0
    4.8944    4.7801   -0.1514 C   0  0  0  0  0  0  0  0  0  0  0  0
    4.1077    1.4892    0.3302 H   0  0  0  0  0  0  0  0  0  0  0  0
    3.1591    2.5647   -1.9659 H   0  0  0  0  0  0  0  0  0  0  0  0
    1.9642    2.1991   -0.6871 H   0  0  0  0  0  0  0  0  0  0  0  0
    1.5030    4.4826   -0.4763 H   0  0  0  0  0  0  0  0  0  0  0  0
    2.8139    4.9074   -1.6221 H   0  0  0  0  0  0  0  0  0  0  0  0
    3.1713    5.5463    1.0276 H   0  0  0  0  0  0  0  0  0  0  0  0
    4.3007    3.4421    1.9615 H   0  0  0  0  0  0  0  0  0  0  0  0
    2.5790    3.1261    1.5788 H   0  0  0  0  0  0  0  0  0  0  0  0
    6.1052    2.9381    0.0351 H   0  0  0  0  0  0  0  0  0  0  0  0
    5.2950    3.0993   -1.5553 H   0  0  0  0  0  0  0  0  0  0  0  0
    5.5783    5.1447    0.6050 H   0  0  0  0  0  0  0  0  0  0  0  0
    4.9177    5.4043   -1.0360 H   0  0  0  0  0  0  0  0  0  0  0  0
  1  2  1  0  0  0  0
  2  3  1  0  0  0  0
  3  4  1  0  0  0  0
  1  5  1  0  0  0  0
  1  6  1  0  0  0  0
  4  7  1  0  0  0  0
  7  6  1  0  0  0  0
  4  5  1  0  0  0  0
  1  8  1  0  0  0  0
  2  9  1  0  0  0  0
  2 10  1  0  0  0  0
  3 11  1  0  0  0  0
  3 12  1  0  0  0  0
  4 13  1  0  0  0  0
  5 14  1  0  0  0  0
  5 15  1  0  0  0  0
  6 16  1  0  0  0  0
  6 17  1  0  0  0  0
  7 18  1  0  0  0  0
  7 19  1  0  0  0  0
M  END
>  <Alias name>
Norbornane

>  <deltaH�(fus)>   kJ/mol
4.45

$$$$
2-Adamantanecarboxylic acid
  ChemBrain IXL

 29 31  0  0  0  0  0  0  0  0  1 V2000
    4.2969    3.7598    1.2006 C   0  0  0  0  0  0  0  0  0  0  0  0
    6.6000    4.1937    0.4305 C   0  0  0  0  0  0  0  0  0  0  0  0
    2.9666    4.4327    1.5906 C   0  0  0  0  0  0  0  0  0  0  0  0
    5.3223    4.8400    0.8051 C   0  0  0  0  0  0  0  0  0  0  0  0
    4.0630    2.8123    0.0080 C   0  0  0  0  0  0  0  0  0  0  0  0
    7.4671    4.8122   -0.5827 O   0  0  0  0  0  0  0  0  0  0  0  0
    6.9336    3.1478    0.9626 O   0  0  0  0  0  0  0  0  0  0  0  0
    2.4278    5.2382    0.3925 C   0  0  0  0  0  0  0  0  0  0  0  0
    4.7835    5.6456   -0.3930 C   0  0  0  0  0  0  0  0  0  0  0  0
    3.5242    3.6179   -1.1901 C   0  0  0  0  0  0  0  0  0  0  0  0
    3.4532    6.3184   -0.0030 C   0  0  0  0  0  0  0  0  0  0  0  0
    2.1939    4.2908   -0.8000 C   0  0  0  0  0  0  0  0  0  0  0  0
    4.5496    4.6981   -1.5856 C   0  0  0  0  0  0  0  0  0  0  0  0
    8.2969    4.3214   -0.7749 H   0  0  0  0  0  0  0  0  0  0  0  0
    4.6756    3.1936    2.0426 H   0  0  0  0  0  0  0  0  0  0  0  0
    2.2459    3.6735    1.8686 H   0  0  0  0  0  0  0  0  0  0  0  0
    3.1309    5.0986    2.4288 H   0  0  0  0  0  0  0  0  0  0  0  0
    5.4867    5.5059    1.6432 H   0  0  0  0  0  0  0  0  0  0  0  0
    3.3424    2.0532    0.2860 H   0  0  0  0  0  0  0  0  0  0  0  0
    4.9980    2.3394   -0.2661 H   0  0  0  0  0  0  0  0  0  0  0  0
    1.4928    5.7111    0.6667 H   0  0  0  0  0  0  0  0  0  0  0  0
    5.5041    6.4047   -0.6710 H   0  0  0  0  0  0  0  0  0  0  0  0
    3.3599    2.9520   -2.0282 H   0  0  0  0  0  0  0  0  0  0  0  0
    3.0745    6.8846   -0.8450 H   0  0  0  0  0  0  0  0  0  0  0  0
    3.6175    6.9843    0.8352 H   0  0  0  0  0  0  0  0  0  0  0  0
    1.8152    4.8569   -1.6420 H   0  0  0  0  0  0  0  0  0  0  0  0
    1.4733    3.5316   -0.5221 H   0  0  0  0  0  0  0  0  0  0  0  0
    5.4846    4.2252   -1.8597 H   0  0  0  0  0  0  0  0  0  0  0  0
    4.1710    5.2642   -2.4276 H   0  0  0  0  0  0  0  0  0  0  0  0
  1  3  1  0  0  0  0
  1  4  1  0  0  0  0
  1  5  1  0  0  0  0
  2  6  1  0  0  0  0
  2  7  2  0  0  0  0
  3  8  1  0  0  0  0
  4  9  1  0  0  0  0
  5 10  1  0  0  0  0
  8 11  1  0  0  0  0
  8 12  1  0  0  0  0
  9 13  1  0  0  0  0
  9 11  1  0  0  0  0
 10 12  1  0  0  0  0
 10 13  1  0  0  0  0
  2  4  1  0  0  0  0
  6 14  1  0  0  0  0
  1 15  1  0  0  0  0
  3 16  1  0  0  0  0
  3 17  1  0  0  0  0
  4 18  1  0  0  0  0
  5 19  1  0  0  0  0
  5 20  1  0  0  0  0
  8 21  1  0  0  0  0
  9 22  1  0  0  0  0
 10 23  1  0  0  0  0
 11 24  1  0  0  0  0
 11 25  1  0  0  0  0
 12 26  1  0  0  0  0
 12 27  1  0  0  0  0
 13 28  1  0  0  0  0
 13 29  1  0  0  0  0
M  END
>  <Alias name>
2-Carboxyadamantane

>  <deltaH�(fus)>   kJ/mol
4.5

$$$$
Benzo(e)pyrene
  ChemBrain IXL

 32 36  0  0  0  0  0  0  0  0  1 V2000
    7.7804    5.3701   -0.0423 C   0  0  0  0  0  0  0  0  0  0  0  0
    7.7681    6.7649   -0.0665 C   0  0  0  0  0  0  0  0  0  0  0  0
    6.5790    4.6627    0.0052 C   0  0  0  0  0  0  0  0  0  0  0  0
    8.9941    4.6828   -0.0655 C   0  0  0  0  0  0  0  0  0  0  0  0
    6.5544    7.4522   -0.0432 C   0  0  0  0  0  0  0  0  0  0  0  0
    8.9694    7.4723   -0.1140 C   0  0  0  0  0  0  0  0  0  0  0  0
    5.3653    5.3501    0.0284 C   0  0  0  0  0  0  0  0  0  0  0  0
    6.5913    3.2680    0.0294 C   0  0  0  0  0  0  0  0  0  0  0  0
   10.1955    5.3902   -0.1130 C   0  0  0  0  0  0  0  0  0  0  0  0
    9.0064    3.2881   -0.0413 C   0  0  0  0  0  0  0  0  0  0  0  0
    5.3530    6.7448    0.0042 C   0  0  0  0  0  0  0  0  0  0  0  0
    6.5420    8.8469   -0.0674 C   0  0  0  0  0  0  0  0  0  0  0  0
   10.1831    6.7850   -0.1372 C   0  0  0  0  0  0  0  0  0  0  0  0
    8.9571    8.8670   -0.1382 C   0  0  0  0  0  0  0  0  0  0  0  0
    4.1639    4.6426    0.0759 C   0  0  0  0  0  0  0  0  0  0  0  0
    7.8050    2.5807    0.0061 C   0  0  0  0  0  0  0  0  0  0  0  0
    4.1393    7.4321    0.0275 C   0  0  0  0  0  0  0  0  0  0  0  0
    7.7434    9.5544   -0.1149 C   0  0  0  0  0  0  0  0  0  0  0  0
    2.9502    5.3300    0.0992 C   0  0  0  0  0  0  0  0  0  0  0  0
    2.9379    6.7247    0.0750 C   0  0  0  0  0  0  0  0  0  0  0  0
    5.6586    2.7188    0.0662 H   0  0  0  0  0  0  0  0  0  0  0  0
   11.1377    4.8566   -0.1311 H   0  0  0  0  0  0  0  0  0  0  0  0
    9.9486    2.7545   -0.0594 H   0  0  0  0  0  0  0  0  0  0  0  0
    5.5998    9.3805   -0.0494 H   0  0  0  0  0  0  0  0  0  0  0  0
   11.1158    7.3342   -0.1741 H   0  0  0  0  0  0  0  0  0  0  0  0
    9.8898    9.4162   -0.1750 H   0  0  0  0  0  0  0  0  0  0  0  0
    4.1734    3.5599    0.0947 H   0  0  0  0  0  0  0  0  0  0  0  0
    7.8146    1.4979    0.0249 H   0  0  0  0  0  0  0  0  0  0  0  0
    4.1297    8.5149    0.0087 H   0  0  0  0  0  0  0  0  0  0  0  0
    7.7339   10.6371   -0.1337 H   0  0  0  0  0  0  0  0  0  0  0  0
    2.0175    4.7808    0.1360 H   0  0  0  0  0  0  0  0  0  0  0  0
    1.9956    7.2583    0.0930 H   0  0  0  0  0  0  0  0  0  0  0  0
  1  2  4  0  0  0  0
  1  3  4  0  0  0  0
  1  4  4  0  0  0  0
  2  5  4  0  0  0  0
  2  6  4  0  0  0  0
  3  7  4  0  0  0  0
  3  8  4  0  0  0  0
  4  9  4  0  0  0  0
  4 10  4  0  0  0  0
  5 11  4  0  0  0  0
  5 12  4  0  0  0  0
  6 13  4  0  0  0  0
  6 14  4  0  0  0  0
  7 15  4  0  0  0  0
  7 11  4  0  0  0  0
  8 16  4  0  0  0  0
  9 13  4  0  0  0  0
 10 16  4  0  0  0  0
 11 17  4  0  0  0  0
 12 18  4  0  0  0  0
 14 18  4  0  0  0  0
 15 19  4  0  0  0  0
 17 20  4  0  0  0  0
 19 20  4  0  0  0  0
  8 21  1  0  0  0  0
  9 22  1  0  0  0  0
 10 23  1  0  0  0  0
 12 24  1  0  0  0  0
 13 25  1  0  0  0  0
 14 26  1  0  0  0  0
 15 27  1  0  0  0  0
 16 28  1  0  0  0  0
 17 29  1  0  0  0  0
 18 30  1  0  0  0  0
 19 31  1  0  0  0  0
 20 32  1  0  0  0  0
M  END
>  <Alias name>
Benzo[e]pyrene

>  <deltaH�(fus)>   kJ/mol
4.8

$$$$
Toluene
  ChemBrain IXL

 15 15  0  0  0  0  0  0  0  0  1 V2000
    2.6327    3.1315   -0.5820 C   0  0  0  0  0  0  0  0  0  0  0  0
    2.4635    4.5103   -0.7108 C   0  0  0  0  0  0  0  0  0  0  0  0
    3.5721    5.3561   -0.6687 C   0  0  0  0  0  0  0  0  0  0  0  0
    4.8501    4.8232   -0.4978 C   0  0  0  0  0  0  0  0  0  0  0  0
    5.0193    3.4444   -0.3690 C   0  0  0  0  0  0  0  0  0  0  0  0
    3.9106    2.5985   -0.4110 C   0  0  0  0  0  0  0  0  0  0  0  0
    6.4309    2.8556   -0.1801 C   0  0  0  0  0  0  0  0  0  0  0  0
    1.7744    2.4768   -0.6146 H   0  0  0  0  0  0  0  0  0  0  0  0
    1.4742    4.9229   -0.8431 H   0  0  0  0  0  0  0  0  0  0  0  0
    3.4411    6.4235   -0.7684 H   0  0  0  0  0  0  0  0  0  0  0  0
    5.7083    5.4780   -0.4652 H   0  0  0  0  0  0  0  0  0  0  0  0
    4.0416    1.5312   -0.3113 H   0  0  0  0  0  0  0  0  0  0  0  0
    7.1257    3.3721   -0.8258 H   0  0  0  0  0  0  0  0  0  0  0  0
    6.7370    2.9770    0.8484 H   0  0  0  0  0  0  0  0  0  0  0  0
    6.4194    1.8052   -0.4308 H   0  0  0  0  0  0  0  0  0  0  0  0
  1  2  4  0  0  0  0
  2  3  4  0  0  0  0
  3  4  4  0  0  0  0
  4  5  4  0  0  0  0
  5  6  4  0  0  0  0
  6  1  4  0  0  0  0
  5  7  1  0  0  0  0
  1  8  1  0  0  0  0
  2  9  1  0  0  0  0
  3 10  1  0  0  0  0
  4 11  1  0  0  0  0
  6 12  1  0  0  0  0
  7 13  1  0  0  0  0
  7 14  1  0  0  0  0
  7 15  1  0  0  0  0
M  END
>  <Alias name>
Methylbenzene

>  <deltaH�(fus)>   kJ/mol
5.1

$$$$
2,4-Bis(2-oxo-oxazolidin-3-ylcarbonylamino)toluene
  ChemBrain IXL

 41 43  0  0  0  0  0  0  0  0  1 V2000
    6.3188    9.3679    0.4227 C   0  0  0  0  0  0  0  0  0  0  0  0
    5.6729    8.5483   -0.3724 N   0  0  0  0  0  0  0  0  0  0  0  0
    7.5523    9.7838   -0.0948 O   0  0  0  0  0  0  0  0  0  0  0  0
    5.8766    9.7249    1.5101 O   0  0  0  0  0  0  0  0  0  0  0  0
    6.4098    8.2473   -1.5520 C   0  0  0  0  0  0  0  0  0  0  0  0
    7.7187    9.1375   -1.3935 C   0  0  0  0  0  0  0  0  0  0  0  0
    4.3590    8.0532   -0.0632 C   0  0  0  0  0  0  0  0  0  0  0  0
    3.8584    6.8696   -0.6612 N   0  0  0  0  0  0  0  0  0  0  0  0
    3.6547    8.6566    0.7329 O   0  0  0  0  0  0  0  0  0  0  0  0
    5.8330    1.0837    1.3935 C   0  0  0  0  0  0  0  0  0  0  0  0
    6.1144    2.3537    1.4469 N   0  0  0  0  0  0  0  0  0  0  0  0
    4.5386    0.7933    1.8262 O   0  0  0  0  0  0  0  0  0  0  0  0
    6.6339    0.2433    0.9964 O   0  0  0  0  0  0  0  0  0  0  0  0
    5.0110    3.1420    1.8542 C   0  0  0  0  0  0  0  0  0  0  0  0
    3.9113    2.0631    2.1928 C   0  0  0  0  0  0  0  0  0  0  0  0
    7.3902    2.8589    1.1483 C   0  0  0  0  0  0  0  0  0  0  0  0
    7.5040    4.1086    0.5927 N   0  0  0  0  0  0  0  0  0  0  0  0
    8.3962    2.2007    1.3664 O   0  0  0  0  0  0  0  0  0  0  0  0
    5.7169    5.5070   -0.0637 C   0  0  0  0  0  0  0  0  0  0  0  0
    4.7295    5.8247   -0.9688 C   0  0  0  0  0  0  0  0  0  0  0  0
    4.6192    5.0992   -2.1738 C   0  0  0  0  0  0  0  0  0  0  0  0
    5.5497    4.1105   -2.4752 C   0  0  0  0  0  0  0  0  0  0  0  0
    6.5557    3.8173   -1.5667 C   0  0  0  0  0  0  0  0  0  0  0  0
    6.5965    4.4823   -0.3473 C   0  0  0  0  0  0  0  0  0  0  0  0
    3.5217    5.3716   -3.1337 C   0  0  0  0  0  0  0  0  0  0  0  0
    2.8649    6.7674   -0.8368 H   0  0  0  0  0  0  0  0  0  0  0  0
    8.2399    4.7457    0.8808 H   0  0  0  0  0  0  0  0  0  0  0  0
    6.6645    7.1977   -1.5776 H   0  0  0  0  0  0  0  0  0  0  0  0
    5.8545    8.5324   -2.4287 H   0  0  0  0  0  0  0  0  0  0  0  0
    8.6014    8.5249   -1.3892 H   0  0  0  0  0  0  0  0  0  0  0  0
    7.7683    9.8816   -2.1681 H   0  0  0  0  0  0  0  0  0  0  0  0
    4.6851    3.7773    1.0396 H   0  0  0  0  0  0  0  0  0  0  0  0
    5.2631    3.7269    2.7226 H   0  0  0  0  0  0  0  0  0  0  0  0
    3.0272    2.2218    1.6076 H   0  0  0  0  0  0  0  0  0  0  0  0
    3.6883    2.0710    3.2434 H   0  0  0  0  0  0  0  0  0  0  0  0
    5.8005    6.0575    0.8637 H   0  0  0  0  0  0  0  0  0  0  0  0
    5.4899    3.5714   -3.4141 H   0  0  0  0  0  0  0  0  0  0  0  0
    7.3055    3.0728   -1.8056 H   0  0  0  0  0  0  0  0  0  0  0  0
    3.7109    4.8329   -4.0581 H   0  0  0  0  0  0  0  0  0  0  0  0
    2.5812    5.0415   -2.7121 H   0  0  0  0  0  0  0  0  0  0  0  0
    3.4744    6.4319   -3.3391 H   0  0  0  0  0  0  0  0  0  0  0  0
  1  2  1  0  0  0  0
  1  3  1  0  0  0  0
  1  4  2  0  0  0  0
  2  5  1  0  0  0  0
  3  6  1  0  0  0  0
  5  6  1  0  0  0  0
  2  7  1  0  0  0  0
  7  8  1  0  0  0  0
  7  9  2  0  0  0  0
 10 11  1  0  0  0  0
 10 12  1  0  0  0  0
 10 13  2  0  0  0  0
 11 14  1  0  0  0  0
 12 15  1  0  0  0  0
 14 15  1  0  0  0  0
 11 16  1  0  0  0  0
 16 17  1  0  0  0  0
 16 18  2  0  0  0  0
 19 20  4  0  0  0  0
 20 21  4  0  0  0  0
 21 22  4  0  0  0  0
 22 23  4  0  0  0  0
 23 24  4  0  0  0  0
 24 19  4  0  0  0  0
 21 25  1  0  0  0  0
  8 20  1  0  0  0  0
 17 24  1  0  0  0  0
  8 26  1  0  0  0  0
 17 27  1  0  0  0  0
  5 28  1  0  0  0  0
  5 29  1  0  0  0  0
  6 30  1  0  0  0  0
  6 31  1  0  0  0  0
 14 32  1  0  0  0  0
 14 33  1  0  0  0  0
 15 34  1  0  0  0  0
 15 35  1  0  0  0  0
 19 36  1  0  0  0  0
 22 37  1  0  0  0  0
 23 38  1  0  0  0  0
 25 39  1  0  0  0  0
 25 40  1  0  0  0  0
 25 41  1  0  0  0  0
M  END
>  <Alias name>
2,4-Bis(2-oxo-oxazolidin-3-ylcarbonylamino)toluene

>  <deltaH�(fus)>   kJ/mol
5.2

$$$$
1-Propanol
  ChemBrain IXL

 12 11  0  0  0  0  0  0  0  0  1 V2000
    2.3875    2.9721    0.1462 C   0  0  0  0  0  0  0  0  0  0  0  0
    3.5975    3.9259    0.1769 C   0  0  0  0  0  0  0  0  0  0  0  0
    4.8741    3.1485   -0.1980 C   0  0  0  0  0  0  0  0  0  0  0  0
    6.0283    4.0584   -0.1687 O   0  0  0  0  0  0  0  0  0  0  0  0
    2.5422    2.1713    0.8541 H   0  0  0  0  0  0  0  0  0  0  0  0
    1.4928    3.5170    0.4089 H   0  0  0  0  0  0  0  0  0  0  0  0
    2.2793    2.5596   -0.8461 H   0  0  0  0  0  0  0  0  0  0  0  0
    3.4427    4.7268   -0.5310 H   0  0  0  0  0  0  0  0  0  0  0  0
    3.7056    4.3385    1.1692 H   0  0  0  0  0  0  0  0  0  0  0  0
    5.0289    2.3477    0.5099 H   0  0  0  0  0  0  0  0  0  0  0  0
    4.7661    2.7360   -1.1903 H   0  0  0  0  0  0  0  0  0  0  0  0
    5.9737    4.7956   -0.7654 H   0  0  0  0  0  0  0  0  0  0  0  0
  1  2  1  0  0  0  0
  2  3  1  0  0  0  0
  3  4  1  0  0  0  0
  1  5  1  0  0  0  0
  1  6  1  0  0  0  0
  1  7  1  0  0  0  0
  2  8  1  0  0  0  0
  2  9  1  0  0  0  0
  3 10  1  0  0  0  0
  3 11  1  0  0  0  0
  4 12  1  0  0  0  0
M  END
>  <Alias name>
1-Propanol

>  <deltaH�(fus)>   kJ/mol
5.4

$$$$
2,2-Dichloro-1,1,1-trifluoroethane
  ChemBrain IXL

  8  7  0  0  0  0  0  0  0  0  1 V2000
    3.5810    3.2229    0.6923 C   0  0  0  0  0  0  0  0  0  0  0  0
    4.2316    4.0337   -0.4487 C   0  0  0  0  0  0  0  0  0  0  0  0
    3.5974    1.4873    0.2756 Cl  0  0  0  0  0  0  0  0  0  0  0  0
    1.8952    3.7628    0.9220 Cl  0  0  0  0  0  0  0  0  0  0  0  0
    4.2194    5.3559   -0.1297 F   0  0  0  0  0  0  0  0  0  0  0  0
    3.5338    3.8390   -1.6006 F   0  0  0  0  0  0  0  0  0  0  0  0
    5.5164    3.6221   -0.6222 F   0  0  0  0  0  0  0  0  0  0  0  0
    4.1374    3.3789    1.6082 H   0  0  0  0  0  0  0  0  0  0  0  0
  1  2  1  0  0  0  0
  1  3  1  0  0  0  0
  1  4  1  0  0  0  0
  2  5  1  0  0  0  0
  2  6  1  0  0  0  0
  2  7  1  0  0  0  0
  1  8  1  0  0  0  0
M  END
>  <Alias name>
2,2-Dichloro-1,1,1-trifluoroethane

>  <deltaH�(fus)>   kJ/mol
5.5

$$$$
1-Chloroadamantane
  ChemBrain IXL

 26 28  0  0  0  0  0  0  0  0  1 V2000
    4.1639    3.9973    1.8044 C   0  0  0  0  0  0  0  0  0  0  0  0
    5.2713    3.2852    0.9999 C   0  0  0  0  0  0  0  0  0  0  0  0
    6.0137    4.3154    0.1235 C   0  0  0  0  0  0  0  0  0  0  0  0
    5.0159    4.9771   -0.8494 C   0  0  0  0  0  0  0  0  0  0  0  0
    3.9086    5.6892   -0.0449 C   0  0  0  0  0  0  0  0  0  0  0  0
    3.1661    4.6591    0.8314 C   0  0  0  0  0  0  0  0  0  0  0  0
    2.5331    3.5785   -0.0697 C   0  0  0  0  0  0  0  0  0  0  0  0
    4.6381    2.2046    0.0987 C   0  0  0  0  0  0  0  0  0  0  0  0
    4.3828    3.8965   -1.7505 C   0  0  0  0  0  0  0  0  0  0  0  0
    3.6403    2.8663   -0.8742 C   0  0  0  0  0  0  0  0  0  0  0  0
    6.4249    2.5201    2.1248 Cl  0  0  0  0  0  0  0  0  0  0  0  0
    3.6427    3.2743    2.4195 H   0  0  0  0  0  0  0  0  0  0  0  0
    4.6082    4.7558    2.4369 H   0  0  0  0  0  0  0  0  0  0  0  0
    6.4581    5.0739    0.7560 H   0  0  0  0  0  0  0  0  0  0  0  0
    6.7909    3.8156   -0.4412 H   0  0  0  0  0  0  0  0  0  0  0  0
    5.5369    5.7000   -1.4644 H   0  0  0  0  0  0  0  0  0  0  0  0
    3.2082    6.1537   -0.7278 H   0  0  0  0  0  0  0  0  0  0  0  0
    4.3529    6.4476    0.5876 H   0  0  0  0  0  0  0  0  0  0  0  0
    2.3890    5.1588    1.3960 H   0  0  0  0  0  0  0  0  0  0  0  0
    1.8326    4.0429   -0.7526 H   0  0  0  0  0  0  0  0  0  0  0  0
    2.0120    2.8554    0.5454 H   0  0  0  0  0  0  0  0  0  0  0  0
    4.1170    1.4815    0.7137 H   0  0  0  0  0  0  0  0  0  0  0  0
    5.4153    1.7047   -0.4660 H   0  0  0  0  0  0  0  0  0  0  0  0
    5.1600    3.3967   -2.3151 H   0  0  0  0  0  0  0  0  0  0  0  0
    3.6824    4.3610   -2.4334 H   0  0  0  0  0  0  0  0  0  0  0  0
    3.1960    2.1081   -1.5066 H   0  0  0  0  0  0  0  0  0  0  0  0
  1  2  1  0  0  0  0
  2  3  1  0  0  0  0
  3  4  1  0  0  0  0
  4  5  1  0  0  0  0
  5  6  1  0  0  0  0
  6  1  1  0  0  0  0
  6  7  1  0  0  0  0
  2  8  1  0  0  0  0
  4  9  1  0  0  0  0
  7 10  1  0  0  0  0
 10  9  1  0  0  0  0
 10  8  1  0  0  0  0
  2 11  1  0  0  0  0
  1 12  1  0  0  0  0
  1 13  1  0  0  0  0
  3 14  1  0  0  0  0
  3 15  1  0  0  0  0
  4 16  1  0  0  0  0
  5 17  1  0  0  0  0
  5 18  1  0  0  0  0
  6 19  1  0  0  0  0
  7 20  1  0  0  0  0
  7 21  1  0  0  0  0
  8 22  1  0  0  0  0
  8 23  1  0  0  0  0
  9 24  1  0  0  0  0
  9 25  1  0  0  0  0
 10 26  1  0  0  0  0
M  END
>  <Alias name>
1-Chloroadamantane

>  <deltaH�(fus)>   kJ/mol
5.53

$$$$
2-Methoxybenzoic acid
  ChemBrain IXL

 19 19  0  0  0  0  0  0  0  0  1 V2000
    5.2965    2.5206    0.1276 C   0  0  0  0  0  0  0  0  0  0  0  0
    6.6609    2.8102    0.1555 C   0  0  0  0  0  0  0  0  0  0  0  0
    7.0931    4.1363    0.1319 C   0  0  0  0  0  0  0  0  0  0  0  0
    6.1610    5.1729    0.0805 C   0  0  0  0  0  0  0  0  0  0  0  0
    4.7966    4.8834    0.0525 C   0  0  0  0  0  0  0  0  0  0  0  0
    4.3644    3.5572    0.0763 C   0  0  0  0  0  0  0  0  0  0  0  0
    6.6195    6.5799    0.0557 C   0  0  0  0  0  0  0  0  0  0  0  0
    7.8125    6.8333    0.0861 O   0  0  0  0  0  0  0  0  0  0  0  0
    5.6375    7.6720   -0.0056 O   0  0  0  0  0  0  0  0  0  0  0  0
    3.8144    5.9757   -0.0022 O   0  0  0  0  0  0  0  0  0  0  0  0
    2.4085    5.5467   -0.0191 C   0  0  0  0  0  0  0  0  0  0  0  0
    4.6976    7.3849   -0.0267 H   0  0  0  0  0  0  0  0  0  0  0  0
    4.9610    1.4911    0.1459 H   0  0  0  0  0  0  0  0  0  0  0  0
    7.3845    2.0054    0.1953 H   0  0  0  0  0  0  0  0  0  0  0  0
    8.1523    4.3611    0.1536 H   0  0  0  0  0  0  0  0  0  0  0  0
    3.3052    3.3325    0.0549 H   0  0  0  0  0  0  0  0  0  0  0  0
    2.2303    4.9282   -0.8900 H   0  0  0  0  0  0  0  0  0  0  0  0
    2.1937    4.9784    0.8774 H   0  0  0  0  0  0  0  0  0  0  0  0
    1.7658    6.4176   -0.0572 H   0  0  0  0  0  0  0  0  0  0  0  0
  1  2  4  0  0  0  0
  2  3  4  0  0  0  0
  3  4  4  0  0  0  0
  4  5  4  0  0  0  0
  5  6  4  0  0  0  0
  6  1  4  0  0  0  0
  7  8  2  0  0  0  0
  7  9  1  0  0  0  0
  7  4  1  0  0  0  0
 10 11  1  0  0  0  0
 10  5  1  0  0  0  0
  9 12  1  0  0  0  0
  1 13  1  0  0  0  0
  2 14  1  0  0  0  0
  3 15  1  0  0  0  0
  6 16  1  0  0  0  0
 11 17  1  0  0  0  0
 11 18  1  0  0  0  0
 11 19  1  0  0  0  0
M  END
>  <Alias name>
o-Anisic acid

>  <deltaH�(fus)>   kJ/mol
5.7

$$$$
3-Bromoacetophenone
  ChemBrain IXL

 17 17  0  0  0  0  0  0  0  0  1 V2000
    5.8719    4.3401    0.0319 C   0  0  0  0  0  0  0  0  0  0  0  0
    7.0454    3.4446   -0.0744 C   0  0  0  0  0  0  0  0  0  0  0  0
    6.0470    5.7240    0.0171 C   0  0  0  0  0  0  0  0  0  0  0  0
    4.5907    3.8003    0.1469 C   0  0  0  0  0  0  0  0  0  0  0  0
    6.8599    1.9764   -0.0571 C   0  0  0  0  0  0  0  0  0  0  0  0
    8.1658    3.9167   -0.1764 O   0  0  0  0  0  0  0  0  0  0  0  0
    4.9409    6.5681    0.1174 C   0  0  0  0  0  0  0  0  0  0  0  0
    3.4846    4.6444    0.2472 C   0  0  0  0  0  0  0  0  0  0  0  0
    3.6597    6.0283    0.2324 C   0  0  0  0  0  0  0  0  0  0  0  0
    1.7130    3.8980    0.4063 Br  0  0  0  0  0  0  0  0  0  0  0  0
    7.0416    6.1431   -0.0722 H   0  0  0  0  0  0  0  0  0  0  0  0
    4.4548    2.7259    0.1584 H   0  0  0  0  0  0  0  0  0  0  0  0
    7.8235    1.4897   -0.1439 H   0  0  0  0  0  0  0  0  0  0  0  0
    6.3897    1.6829    0.8733 H   0  0  0  0  0  0  0  0  0  0  0  0
    6.2307    1.6822   -0.8880 H   0  0  0  0  0  0  0  0  0  0  0  0
    5.0768    7.6425    0.1059 H   0  0  0  0  0  0  0  0  0  0  0  0
    2.8010    6.6836    0.3102 H   0  0  0  0  0  0  0  0  0  0  0  0
  1  2  1  0  0  0  0
  1  3  4  0  0  0  0
  1  4  4  0  0  0  0
  2  5  1  0  0  0  0
  2  6  2  0  0  0  0
  3  7  4  0  0  0  0
  4  8  4  0  0  0  0
  7  9  4  0  0  0  0
  8  9  4  0  0  0  0
  8 10  1  0  0  0  0
  3 11  1  0  0  0  0
  4 12  1  0  0  0  0
  5 13  1  0  0  0  0
  5 14  1  0  0  0  0
  5 15  1  0  0  0  0
  7 16  1  0  0  0  0
  9 17  1  0  0  0  0
M  END
>  <Alias name>
3-Bromoacetophenone

>  <deltaH�(fus)>   kJ/mol
5.7

$$$$
(1R) (-)-Thiocamphor
  ChemBrain IXL

 27 28  0  0  0  0  0  0  0  0  1 V2000
    5.2465    4.1179    0.1525 C   0  0  0  0  0  0  0  0  0  0  0  0
    4.2723    5.1142    0.3648 C   0  0  0  0  0  0  0  0  0  0  0  0
    4.4715    2.9758    0.4154 C   0  0  0  0  0  0  0  0  0  0  0  0
    5.4118    4.1299   -1.3709 C   0  0  0  0  0  0  0  0  0  0  0  0
    6.5767    4.2299    0.9795 C   0  0  0  0  0  0  0  0  0  0  0  0
    3.1812    4.5273   -0.4884 C   0  0  0  0  0  0  0  0  0  0  0  0
    4.7310    6.4635   -0.1144 C   0  0  0  0  0  0  0  0  0  0  0  0
    3.8845    5.1079    1.8726 C   0  0  0  0  0  0  0  0  0  0  0  0
    3.0998    3.1747    0.0729 C   0  0  0  0  0  0  0  0  0  0  0  0
    5.1174    1.5076    1.0826 S   0  0  0  0  0  0  0  0  0  0  0  0
    3.9175    4.3248   -1.8485 C   0  0  0  0  0  0  0  0  0  0  0  0
    5.8324    3.1860   -1.7347 H   0  0  0  0  0  0  0  0  0  0  0  0
    6.0229    4.9630   -1.6711 H   0  0  0  0  0  0  0  0  0  0  0  0
    6.3498    4.4999    2.0016 H   0  0  0  0  0  0  0  0  0  0  0  0
    7.2143    4.9847    0.5383 H   0  0  0  0  0  0  0  0  0  0  0  0
    7.0984    3.2701    0.9689 H   0  0  0  0  0  0  0  0  0  0  0  0
    2.2590    5.0729   -0.5222 H   0  0  0  0  0  0  0  0  0  0  0  0
    3.9715    7.1950    0.1069 H   0  0  0  0  0  0  0  0  0  0  0  0
    4.9008    6.4253   -1.1801 H   0  0  0  0  0  0  0  0  0  0  0  0
    5.6504    6.7282    0.3909 H   0  0  0  0  0  0  0  0  0  0  0  0
    3.5178    4.1171    2.1470 H   0  0  0  0  0  0  0  0  0  0  0  0
    4.7598    5.3404    2.4716 H   0  0  0  0  0  0  0  0  0  0  0  0
    3.1172    5.8365    2.0565 H   0  0  0  0  0  0  0  0  0  0  0  0
    2.7755    2.4475   -0.6641 H   0  0  0  0  0  0  0  0  0  0  0  0
    2.4802    3.1428    0.9605 H   0  0  0  0  0  0  0  0  0  0  0  0
    3.8231    5.1782   -2.4862 H   0  0  0  0  0  0  0  0  0  0  0  0
    3.5576    3.4210   -2.3401 H   0  0  0  0  0  0  0  0  0  0  0  0
  1  2  1  0  0  0  0
  1  3  1  0  0  0  0
  1  4  1  0  0  0  0
  1  5  1  0  0  0  0
  2  6  1  0  0  0  0
  2  7  1  0  0  0  0
  2  8  1  0  0  0  0
  3  9  1  0  0  0  0
  3 10  2  0  0  0  0
  4 11  1  0  0  0  0
  6  9  1  0  0  0  0
  6 11  1  0  0  0  0
  4 12  1  0  0  0  0
  4 13  1  0  0  0  0
  5 14  1  0  0  0  0
  5 15  1  0  0  0  0
  5 16  1  0  0  0  0
  6 17  1  0  0  0  0
  7 18  1  0  0  0  0
  7 19  1  0  0  0  0
  7 20  1  0  0  0  0
  8 21  1  0  0  0  0
  8 22  1  0  0  0  0
  8 23  1  0  0  0  0
  9 24  1  0  0  0  0
  9 25  1  0  0  0  0
 11 26  1  0  0  0  0
 11 27  1  0  0  0  0
M  END
>  <Alias name>
(1R) (-)-Thiocamphor

>  <deltaH�(fus)>   kJ/mol
6.2

$$$$
Adamantane
  ChemBrain IXL

 26 28  0  0  0  0  0  0  0  0  1 V2000
    2.5997    4.1648    0.7693 C   0  0  0  0  0  0  0  0  0  0  0  0
    4.0171    4.0348    1.3597 C   0  0  0  0  0  0  0  0  0  0  0  0
    4.9260    5.1242    0.7583 C   0  0  0  0  0  0  0  0  0  0  0  0
    4.9893    4.9532   -0.7719 C   0  0  0  0  0  0  0  0  0  0  0  0
    3.5719    5.0831   -1.3624 C   0  0  0  0  0  0  0  0  0  0  0  0
    2.6630    3.9937   -0.7609 C   0  0  0  0  0  0  0  0  0  0  0  0
    3.2348    2.6033   -1.0991 C   0  0  0  0  0  0  0  0  0  0  0  0
    4.5889    2.6444    1.0215 C   0  0  0  0  0  0  0  0  0  0  0  0
    5.5611    3.5627   -1.1101 C   0  0  0  0  0  0  0  0  0  0  0  0
    4.6522    2.4733   -0.5087 C   0  0  0  0  0  0  0  0  0  0  0  0
    1.9609    3.3992    1.1920 H   0  0  0  0  0  0  0  0  0  0  0  0
    2.1978    5.1420    1.0070 H   0  0  0  0  0  0  0  0  0  0  0  0
    3.9726    4.1550    2.4351 H   0  0  0  0  0  0  0  0  0  0  0  0
    4.5242    6.1014    0.9960 H   0  0  0  0  0  0  0  0  0  0  0  0
    5.9222    5.0328    1.1732 H   0  0  0  0  0  0  0  0  0  0  0  0
    5.6281    5.7188   -1.1946 H   0  0  0  0  0  0  0  0  0  0  0  0
    3.6163    4.9629   -2.4378 H   0  0  0  0  0  0  0  0  0  0  0  0
    3.1700    6.0603   -1.1247 H   0  0  0  0  0  0  0  0  0  0  0  0
    1.6668    4.0851   -1.1758 H   0  0  0  0  0  0  0  0  0  0  0  0
    3.2793    2.4831   -2.1745 H   0  0  0  0  0  0  0  0  0  0  0  0
    2.5960    1.8377   -0.6764 H   0  0  0  0  0  0  0  0  0  0  0  0
    3.9502    1.8787    1.4442 H   0  0  0  0  0  0  0  0  0  0  0  0
    5.5851    2.5530    1.4365 H   0  0  0  0  0  0  0  0  0  0  0  0
    5.6056    3.4425   -2.1855 H   0  0  0  0  0  0  0  0  0  0  0  0
    6.5573    3.4714   -0.6952 H   0  0  0  0  0  0  0  0  0  0  0  0
    5.0541    1.4961   -0.7464 H   0  0  0  0  0  0  0  0  0  0  0  0
  1  2  1  0  0  0  0
  2  3  1  0  0  0  0
  3  4  1  0  0  0  0
  4  5  1  0  0  0  0
  5  6  1  0  0  0  0
  6  1  1  0  0  0  0
  6  7  1  0  0  0  0
  2  8  1  0  0  0  0
  4  9  1  0  0  0  0
  7 10  1  0  0  0  0
 10  9  1  0  0  0  0
 10  8  1  0  0  0  0
  1 11  1  0  0  0  0
  1 12  1  0  0  0  0
  2 13  1  0  0  0  0
  3 14  1  0  0  0  0
  3 15  1  0  0  0  0
  4 16  1  0  0  0  0
  5 17  1  0  0  0  0
  5 18  1  0  0  0  0
  6 19  1  0  0  0  0
  7 20  1  0  0  0  0
  7 21  1  0  0  0  0
  8 22  1  0  0  0  0
  8 23  1  0  0  0  0
  9 24  1  0  0  0  0
  9 25  1  0  0  0  0
 10 26  1  0  0  0  0
M  END
>  <Alias name>
Adamantane

>  <deltaH�(fus)>   kJ/mol
6.3

$$$$
t-Amyl alcohol
  ChemBrain IXL

 18 17  0  0  0  0  0  0  0  0  1 V2000
    3.9382    2.0361   -0.0536 C   0  0  0  0  0  0  0  0  0  0  0  0
    4.2156    3.5121   -0.3991 C   0  0  0  0  0  0  0  0  0  0  0  0
    5.0477    4.1558    0.7278 C   0  0  0  0  0  0  0  0  0  0  0  0
    5.3285    5.6312    0.3817 C   0  0  0  0  0  0  0  0  0  0  0  0
    4.9618    3.5874   -1.6634 O   0  0  0  0  0  0  0  0  0  0  0  0
    2.8788    4.2651   -0.5459 C   0  0  0  0  0  0  0  0  0  0  0  0
    4.8749    1.5083    0.0491 H   0  0  0  0  0  0  0  0  0  0  0  0
    3.3901    1.9806    0.8753 H   0  0  0  0  0  0  0  0  0  0  0  0
    4.4987    4.1021    1.6563 H   0  0  0  0  0  0  0  0  0  0  0  0
    5.9832    3.6262    0.8317 H   0  0  0  0  0  0  0  0  0  0  0  0
    5.9132    6.0809    1.1705 H   0  0  0  0  0  0  0  0  0  0  0  0
    5.8761    5.6850   -0.5477 H   0  0  0  0  0  0  0  0  0  0  0  0
    4.3934    6.1615    0.2797 H   0  0  0  0  0  0  0  0  0  0  0  0
    5.8031    3.1461   -1.6601 H   0  0  0  0  0  0  0  0  0  0  0  0
    3.3554    1.5850   -0.8430 H   0  0  0  0  0  0  0  0  0  0  0  0
    2.2954    3.8125   -1.3341 H   0  0  0  0  0  0  0  0  0  0  0  0
    2.3313    4.2112    0.3835 H   0  0  0  0  0  0  0  0  0  0  0  0
    3.0727    5.2990   -0.7900 H   0  0  0  0  0  0  0  0  0  0  0  0
  1  2  1  0  0  0  0
  2  3  1  0  0  0  0
  3  4  1  0  0  0  0
  1  7  1  0  0  0  0
  1  8  1  0  0  0  0
  2  5  1  0  0  0  0
  2  6  1  0  0  0  0
  3  9  1  0  0  0  0
  3 10  1  0  0  0  0
  4 11  1  0  0  0  0
  4 12  1  0  0  0  0
  4 13  1  0  0  0  0
  5 14  1  0  0  0  0
  1 15  1  0  0  0  0
  6 16  1  0  0  0  0
  6 17  1  0  0  0  0
  6 18  1  0  0  0  0
M  END
>  <Alias name>
2-Methyl-2-butanol

>  <deltaH�(fus)>   kJ/mol
6.6

$$$$
4-Chlorobiphenyl
  ChemBrain IXL

 22 23  0  0  0  0  0  0  0  0  1 V2000
    3.2721    5.9228    0.0000 C   0  0  0  0  0  0  0  0  0  0  0  0
    3.9696    7.1309    0.0000 C   0  0  0  0  0  0  0  0  0  0  0  0
    5.3646    7.1309    0.0000 C   0  0  0  0  0  0  0  0  0  0  0  0
    6.0621    5.9228    0.0000 C   0  0  0  0  0  0  0  0  0  0  0  0
    5.3645    4.7147    0.0000 C   0  0  0  0  0  0  0  0  0  0  0  0
    3.9695    4.7147    0.0000 C   0  0  0  0  0  0  0  0  0  0  0  0
    7.5421    5.9228   -0.0001 C   0  0  0  0  0  0  0  0  0  0  0  0
    8.2395    4.7146   -0.0012 C   0  0  0  0  0  0  0  0  0  0  0  0
    9.6345    4.7146   -0.0012 C   0  0  0  0  0  0  0  0  0  0  0  0
   10.3321    5.9227   -0.0001 C   0  0  0  0  0  0  0  0  0  0  0  0
    9.6346    7.1308    0.0010 C   0  0  0  0  0  0  0  0  0  0  0  0
    8.2396    7.1309    0.0011 C   0  0  0  0  0  0  0  0  0  0  0  0
    1.4881    5.9229    0.0000 Cl  0  0  0  0  0  0  0  0  0  0  0  0
    3.4281    8.0688    0.0000 H   0  0  0  0  0  0  0  0  0  0  0  0
    5.9061    8.0688   -0.0001 H   0  0  0  0  0  0  0  0  0  0  0  0
    5.9060    3.7768    0.0000 H   0  0  0  0  0  0  0  0  0  0  0  0
    3.4280    3.7768    0.0000 H   0  0  0  0  0  0  0  0  0  0  0  0
    7.6980    3.7767   -0.0021 H   0  0  0  0  0  0  0  0  0  0  0  0
   10.1760    3.7767   -0.0021 H   0  0  0  0  0  0  0  0  0  0  0  0
   11.4151    5.9227   -0.0001 H   0  0  0  0  0  0  0  0  0  0  0  0
   10.1761    8.0687    0.0019 H   0  0  0  0  0  0  0  0  0  0  0  0
    7.6981    8.0688    0.0019 H   0  0  0  0  0  0  0  0  0  0  0  0
  1  2  4  0  0  0  0
  2  3  4  0  0  0  0
  3  4  4  0  0  0  0
  4  5  4  0  0  0  0
  5  6  4  0  0  0  0
  6  1  4  0  0  0  0
  7  8  4  0  0  0  0
  8  9  4  0  0  0  0
  9 10  4  0  0  0  0
 10 11  4  0  0  0  0
 11 12  4  0  0  0  0
 12  7  4  0  0  0  0
  4  7  1  0  0  0  0
  1 13  1  0  0  0  0
  2 14  1  0  0  0  0
  3 15  1  0  0  0  0
  5 16  1  0  0  0  0
  6 17  1  0  0  0  0
  8 18  1  0  0  0  0
  9 19  1  0  0  0  0
 10 20  1  0  0  0  0
 11 21  1  0  0  0  0
 12 22  1  0  0  0  0
M  END
>  <Alias name>
4-Chlorobiphenyl

>  <deltaH�(fus)>   kJ/mol
6.7

$$$$
Benzo(k)fluoranthene
  ChemBrain IXL

 32 36  0  0  0  0  0  0  0  0  1 V2000
    5.2734    9.2285    0.0488 C   0  0  0  0  0  0  0  0  0  0  0  0
    5.1575   10.6064    0.2142 C   0  0  0  0  0  0  0  0  0  0  0  0
    6.3177   11.3680    0.4019 C   0  0  0  0  0  0  0  0  0  0  0  0
    7.5460   10.7209    0.4090 C   0  0  0  0  0  0  0  0  0  0  0  0
    7.5533    9.4020    0.2358 C   0  0  0  0  0  0  0  0  0  0  0  0
    6.5317    8.6860    0.0747 C   0  0  0  0  0  0  0  0  0  0  0  0
    8.7663   11.3647    0.5863 C   0  0  0  0  0  0  0  0  0  0  0  0
    9.9366   10.6001    0.5682 C   0  0  0  0  0  0  0  0  0  0  0  0
    9.8392    9.2217    0.3708 C   0  0  0  0  0  0  0  0  0  0  0  0
    8.5774    8.6788    0.2075 C   0  0  0  0  0  0  0  0  0  0  0  0
    8.2241    4.9889   -0.2966 C   0  0  0  0  0  0  0  0  0  0  0  0
    6.8372    5.0080   -0.3422 C   0  0  0  0  0  0  0  0  0  0  0  0
    6.1742    6.2329   -0.2272 C   0  0  0  0  0  0  0  0  0  0  0  0
    6.9309    7.3883   -0.0564 C   0  0  0  0  0  0  0  0  0  0  0  0
    8.1724    7.3771    0.0053 C   0  0  0  0  0  0  0  0  0  0  0  0
    8.9121    6.1982   -0.1208 C   0  0  0  0  0  0  0  0  0  0  0  0
    6.1231    3.8110   -0.5032 C   0  0  0  0  0  0  0  0  0  0  0  0
    8.9106    3.7694   -0.4230 C   0  0  0  0  0  0  0  0  0  0  0  0
    6.8053    2.5962   -0.6131 C   0  0  0  0  0  0  0  0  0  0  0  0
    8.1983    2.5753   -0.5758 C   0  0  0  0  0  0  0  0  0  0  0  0
    4.4058    8.5963   -0.0972 H   0  0  0  0  0  0  0  0  0  0  0  0
    4.1825   11.0779    0.1987 H   0  0  0  0  0  0  0  0  0  0  0  0
    6.2643   12.4414    0.5380 H   0  0  0  0  0  0  0  0  0  0  0  0
    8.8055   12.4371    0.7357 H   0  0  0  0  0  0  0  0  0  0  0  0
   10.9039   11.0691    0.7041 H   0  0  0  0  0  0  0  0  0  0  0  0
   10.7206    8.5918    0.3469 H   0  0  0  0  0  0  0  0  0  0  0  0
    5.0929    6.2834   -0.2661 H   0  0  0  0  0  0  0  0  0  0  0  0
    9.9946    6.2190   -0.0816 H   0  0  0  0  0  0  0  0  0  0  0  0
    5.0407    3.8245   -0.5400 H   0  0  0  0  0  0  0  0  0  0  0  0
    9.9933    3.7493   -0.4010 H   0  0  0  0  0  0  0  0  0  0  0  0
    6.2540    1.6708   -0.7292 H   0  0  0  0  0  0  0  0  0  0  0  0
    8.7263    1.6334   -0.6649 H   0  0  0  0  0  0  0  0  0  0  0  0
  1  2  4  0  0  0  0
  2  3  4  0  0  0  0
  3  4  4  0  0  0  0
  4  5  4  0  0  0  0
  5  6  4  0  0  0  0
  6  1  4  0  0  0  0
  7  8  4  0  0  0  0
  8  9  4  0  0  0  0
  9 10  4  0  0  0  0
  7  4  4  0  0  0  0
 10  5  4  0  0  0  0
 11 12  4  0  0  0  0
 12 13  4  0  0  0  0
 13 14  4  0  0  0  0
 14 15  4  0  0  0  0
 15 16  4  0  0  0  0
 16 11  4  0  0  0  0
 14  6  1  0  0  0  0
 15 10  1  0  0  0  0
 12 17  4  0  0  0  0
 11 18  4  0  0  0  0
 17 19  4  0  0  0  0
 18 20  4  0  0  0  0
 19 20  4  0  0  0  0
  1 21  1  0  0  0  0
  2 22  1  0  0  0  0
  3 23  1  0  0  0  0
  7 24  1  0  0  0  0
  8 25  1  0  0  0  0
  9 26  1  0  0  0  0
 13 27  1  0  0  0  0
 16 28  1  0  0  0  0
 17 29  1  0  0  0  0
 18 30  1  0  0  0  0
 19 31  1  0  0  0  0
 20 32  1  0  0  0  0
M  END
>  <Alias name>
Benzo[k]fluoranthene

>  <deltaH�(fus)>   kJ/mol
6.8

$$$$
3-Methylphenol
  ChemBrain IXL

 16 16  0  0  0  0  0  0  0  0  1 V2000
    2.9333    3.0830    0.3592 C   0  0  0  0  0  0  0  0  0  0  0  0
    2.7656    4.4641    0.4740 C   0  0  0  0  0  0  0  0  0  0  0  0
    3.8793    5.3076    0.4564 C   0  0  0  0  0  0  0  0  0  0  0  0
    5.1602    4.7680    0.3238 C   0  0  0  0  0  0  0  0  0  0  0  0
    5.3290    3.3848    0.2087 C   0  0  0  0  0  0  0  0  0  0  0  0
    4.2139    2.5432    0.2266 C   0  0  0  0  0  0  0  0  0  0  0  0
    3.7060    6.7666    0.5774 O   0  0  0  0  0  0  0  0  0  0  0  0
    6.7470    2.7841    0.0617 C   0  0  0  0  0  0  0  0  0  0  0  0
    2.0719    2.4316    0.3729 H   0  0  0  0  0  0  0  0  0  0  0  0
    1.7745    4.8807    0.5766 H   0  0  0  0  0  0  0  0  0  0  0  0
    6.0210    5.4206    0.3102 H   0  0  0  0  0  0  0  0  0  0  0  0
    4.3419    1.4741    0.1378 H   0  0  0  0  0  0  0  0  0  0  0  0
    2.8063    7.0617    0.6643 H   0  0  0  0  0  0  0  0  0  0  0  0
    7.4803    3.5781    0.0716 H   0  0  0  0  0  0  0  0  0  0  0  0
    6.8140    2.2446   -0.8716 H   0  0  0  0  0  0  0  0  0  0  0  0
    6.9381    2.1082    0.8823 H   0  0  0  0  0  0  0  0  0  0  0  0
  1  2  4  0  0  0  0
  2  3  4  0  0  0  0
  3  4  4  0  0  0  0
  4  5  4  0  0  0  0
  5  6  4  0  0  0  0
  6  1  4  0  0  0  0
  3  7  1  0  0  0  0
  5  8  1  0  0  0  0
  1  9  1  0  0  0  0
  2 10  1  0  0  0  0
  4 11  1  0  0  0  0
  6 12  1  0  0  0  0
  7 13  1  0  0  0  0
  8 14  1  0  0  0  0
  8 15  1  0  0  0  0
  8 16  1  0  0  0  0
M  END
>  <Alias name>
m-Cresol

>  <deltaH�(fus)>   kJ/mol
6.9

$$$$
Perylene
  ChemBrain IXL

 32 36  0  0  0  0  0  0  0  0  1 V2000
    7.8100    5.3906   -0.0424 C   0  0  0  0  0  0  0  0  0  0  0  0
    7.7970    6.7855   -0.0560 C   0  0  0  0  0  0  0  0  0  0  0  0
    6.6089    4.6823   -0.0032 C   0  0  0  0  0  0  0  0  0  0  0  0
    9.0242    4.7041   -0.0682 C   0  0  0  0  0  0  0  0  0  0  0  0
    6.5829    7.4720   -0.0302 C   0  0  0  0  0  0  0  0  0  0  0  0
    8.9982    7.4939   -0.0952 C   0  0  0  0  0  0  0  0  0  0  0  0
    5.3948    5.3688    0.0225 C   0  0  0  0  0  0  0  0  0  0  0  0
    6.6219    3.2874    0.0103 C   0  0  0  0  0  0  0  0  0  0  0  0
   10.2253    5.4125   -0.1074 C   0  0  0  0  0  0  0  0  0  0  0  0
    4.2067    3.2655    0.0753 C   0  0  0  0  0  0  0  0  0  0  0  0
    5.3818    6.7636    0.0090 C   0  0  0  0  0  0  0  0  0  0  0  0
    6.5699    8.8669   -0.0438 C   0  0  0  0  0  0  0  0  0  0  0  0
   10.2123    6.8074   -0.1209 C   0  0  0  0  0  0  0  0  0  0  0  0
    8.9852    8.8887   -0.1087 C   0  0  0  0  0  0  0  0  0  0  0  0
    4.1937    4.6604    0.0618 C   0  0  0  0  0  0  0  0  0  0  0  0
    5.4208    2.5790    0.0496 C   0  0  0  0  0  0  0  0  0  0  0  0
    4.1677    7.4501    0.0347 C   0  0  0  0  0  0  0  0  0  0  0  0
    7.7711    9.5752   -0.0830 C   0  0  0  0  0  0  0  0  0  0  0  0
    2.9796    5.3469    0.0875 C   0  0  0  0  0  0  0  0  0  0  0  0
    2.9666    6.7418    0.0740 C   0  0  0  0  0  0  0  0  0  0  0  0
    9.0342    3.6212   -0.0577 H   0  0  0  0  0  0  0  0  0  0  0  0
    7.5645    2.7544   -0.0097 H   0  0  0  0  0  0  0  0  0  0  0  0
   11.1679    4.8795   -0.1274 H   0  0  0  0  0  0  0  0  0  0  0  0
    3.2742    2.7156    0.1057 H   0  0  0  0  0  0  0  0  0  0  0  0
    5.6274    9.3998   -0.0238 H   0  0  0  0  0  0  0  0  0  0  0  0
   11.1448    7.3573   -0.1514 H   0  0  0  0  0  0  0  0  0  0  0  0
    9.9177    9.4387   -0.1392 H   0  0  0  0  0  0  0  0  0  0  0  0
    5.4309    1.4961    0.0600 H   0  0  0  0  0  0  0  0  0  0  0  0
    4.1576    8.5330    0.0242 H   0  0  0  0  0  0  0  0  0  0  0  0
    7.7610   10.6582   -0.0935 H   0  0  0  0  0  0  0  0  0  0  0  0
    2.0471    4.7970    0.1179 H   0  0  0  0  0  0  0  0  0  0  0  0
    2.0240    7.2747    0.0939 H   0  0  0  0  0  0  0  0  0  0  0  0
  1  2  4  0  0  0  0
  1  3  4  0  0  0  0
  1  4  4  0  0  0  0
  2  5  4  0  0  0  0
  2  6  4  0  0  0  0
  3  7  4  0  0  0  0
  3  8  4  0  0  0  0
  4  9  4  0  0  0  0
  5 11  4  0  0  0  0
  5 12  4  0  0  0  0
  6 13  4  0  0  0  0
  6 14  4  0  0  0  0
  7 15  4  0  0  0  0
  7 11  4  0  0  0  0
  8 16  4  0  0  0  0
  9 13  4  0  0  0  0
 10 16  4  0  0  0  0
 11 17  4  0  0  0  0
 12 18  4  0  0  0  0
 14 18  4  0  0  0  0
 15 19  4  0  0  0  0
 17 20  4  0  0  0  0
 19 20  4  0  0  0  0
 10 15  4  0  0  0  0
  4 21  1  0  0  0  0
  8 22  1  0  0  0  0
  9 23  1  0  0  0  0
 10 24  1  0  0  0  0
 12 25  1  0  0  0  0
 13 26  1  0  0  0  0
 14 27  1  0  0  0  0
 16 28  1  0  0  0  0
 17 29  1  0  0  0  0
 18 30  1  0  0  0  0
 19 31  1  0  0  0  0
 20 32  1  0  0  0  0
M  END
>  <Alias name>
Perylene

>  <deltaH�(fus)>   kJ/mol
7

$$$$
4-Ethoxyisonitrosoacetanilide
  ChemBrain IXL

 27 27  0  0  0  0  0  0  0  0  1 V2000
    3.8082    8.3369   -0.2058 C   0  0  0  0  0  0  0  0  0  0  0  0
    5.2830    8.4078   -0.3084 C   0  0  0  0  0  0  0  0  0  0  0  0
    6.0442    7.2332   -0.2759 N   0  0  0  0  0  0  0  0  0  0  0  0
    3.2327    7.2101   -0.0964 N   0  0  0  0  0  0  0  0  0  0  0  0
    5.8353    9.4897   -0.4214 O   0  0  0  0  0  0  0  0  0  0  0  0
    7.4380    7.3052   -0.1667 C   0  0  0  0  0  0  0  0  0  0  0  0
    1.8327    7.1428    0.0008 O   0  0  0  0  0  0  0  0  0  0  0  0
    8.0523    8.5213    0.1332 C   0  0  0  0  0  0  0  0  0  0  0  0
    8.2127    6.1609   -0.3578 C   0  0  0  0  0  0  0  0  0  0  0  0
    9.4412    8.5930    0.2421 C   0  0  0  0  0  0  0  0  0  0  0  0
    9.6016    6.2327   -0.2489 C   0  0  0  0  0  0  0  0  0  0  0  0
   10.2158    7.4487    0.0511 C   0  0  0  0  0  0  0  0  0  0  0  0
   11.6794    7.5242    0.1661 O   0  0  0  0  0  0  0  0  0  0  0  0
   12.3879    6.2599   -0.0798 C   0  0  0  0  0  0  0  0  0  0  0  0
   13.9048    6.4825    0.0763 C   0  0  0  0  0  0  0  0  0  0  0  0
    5.5882    6.3348   -0.3311 H   0  0  0  0  0  0  0  0  0  0  0  0
    1.4651    6.2348    0.0825 H   0  0  0  0  0  0  0  0  0  0  0  0
    3.2198    9.2460   -0.2241 H   0  0  0  0  0  0  0  0  0  0  0  0
    7.4509    9.4097    0.2814 H   0  0  0  0  0  0  0  0  0  0  0  0
    7.7358    5.2169   -0.5907 H   0  0  0  0  0  0  0  0  0  0  0  0
    9.9180    9.5371    0.4750 H   0  0  0  0  0  0  0  0  0  0  0  0
   10.2030    5.3443   -0.3974 H   0  0  0  0  0  0  0  0  0  0  0  0
   12.1750    5.9162   -1.0845 H   0  0  0  0  0  0  0  0  0  0  0  0
   12.0569    5.5159    0.6341 H   0  0  0  0  0  0  0  0  0  0  0  0
   14.2353    7.2285   -0.6358 H   0  0  0  0  0  0  0  0  0  0  0  0
   14.4270    5.5516   -0.1075 H   0  0  0  0  0  0  0  0  0  0  0  0
   14.1180    6.8236    1.0818 H   0  0  0  0  0  0  0  0  0  0  0  0
  2  1  1  0  0  0  0
  3  2  1  0  0  0  0
  4  1  2  0  0  0  0
  5  2  2  0  0  0  0
  6  3  1  0  0  0  0
  7  4  1  0  0  0  0
  8  6  4  0  0  0  0
  9  6  4  0  0  0  0
 10  8  4  0  0  0  0
 11  9  4  0  0  0  0
 12 11  4  0  0  0  0
 10 12  4  0  0  0  0
 13 14  1  0  0  0  0
 13 12  1  0  0  0  0
 14 15  1  0  0  0  0
  3 16  1  0  0  0  0
  7 17  1  0  0  0  0
  1 18  1  0  0  0  0
  8 19  1  0  0  0  0
  9 20  1  0  0  0  0
 10 21  1  0  0  0  0
 11 22  1  0  0  0  0
 14 23  1  0  0  0  0
 14 24  1  0  0  0  0
 15 25  1  0  0  0  0
 15 26  1  0  0  0  0
 15 27  1  0  0  0  0
M  END
>  <Alias name>
4-Ethoxyisonitrosoacetanilide

>  <deltaH�(fus)>   kJ/mol
7.6

$$$$
1,2,4-Trichlorobenzene
  ChemBrain IXL

 12 12  0  0  0  0  0  0  0  0  1 V2000
    3.5676    3.9604    0.0327 C   0  0  0  0  0  0  0  0  0  0  0  0
    3.5618    5.3553    0.0191 C   0  0  0  0  0  0  0  0  0  0  0  0
    4.7668    6.0576   -0.0094 C   0  0  0  0  0  0  0  0  0  0  0  0
    5.9776    5.3649   -0.0242 C   0  0  0  0  0  0  0  0  0  0  0  0
    5.9834    3.9700   -0.0106 C   0  0  0  0  0  0  0  0  0  0  0  0
    4.7784    3.2677    0.0179 C   0  0  0  0  0  0  0  0  0  0  0  0
    4.7858    1.4838    0.0353 Cl  0  0  0  0  0  0  0  0  0  0  0  0
    7.5319    3.0842   -0.0295 Cl  0  0  0  0  0  0  0  0  0  0  0  0
    4.7594    7.8415   -0.0269 Cl  0  0  0  0  0  0  0  0  0  0  0  0
    2.6321    3.4152    0.0548 H   0  0  0  0  0  0  0  0  0  0  0  0
    2.6218    5.8931    0.0307 H   0  0  0  0  0  0  0  0  0  0  0  0
    6.9131    5.9101   -0.0463 H   0  0  0  0  0  0  0  0  0  0  0  0
  1  2  4  0  0  0  0
  2  3  4  0  0  0  0
  3  4  4  0  0  0  0
  4  5  4  0  0  0  0
  5  6  4  0  0  0  0
  6  1  4  0  0  0  0
  6  7  1  0  0  0  0
  5  8  1  0  0  0  0
  3  9  1  0  0  0  0
  1 10  1  0  0  0  0
  2 11  1  0  0  0  0
  4 12  1  0  0  0  0
M  END
>  <Alias name>
1,2,4-Trichlorobenzene

>  <deltaH�(fus)>   kJ/mol
7.6

$$$$
Methyl adamantyl-1-carboxylate
  ChemBrain IXL

 32 34  0  0  0  0  0  0  0  0  1 V2000
    5.9174    4.3676    0.4931 C   0  0  0  0  0  0  0  0  0  0  0  0
    4.6673    3.7192    0.9482 C   0  0  0  0  0  0  0  0  0  0  0  0
    7.1274    3.6439    1.1151 C   0  0  0  0  0  0  0  0  0  0  0  0
    6.0065    4.2899   -1.0433 C   0  0  0  0  0  0  0  0  0  0  0  0
    5.9200    5.8443    0.9337 C   0  0  0  0  0  0  0  0  0  0  0  0
    3.4729    4.5329    1.2168 O   0  0  0  0  0  0  0  0  0  0  0  0
    8.4290    4.3190    0.6412 C   0  0  0  0  0  0  0  0  0  0  0  0
    7.3082    4.9650   -1.5172 C   0  0  0  0  0  0  0  0  0  0  0  0
    7.2216    6.5194    0.4599 C   0  0  0  0  0  0  0  0  0  0  0  0
    8.5181    4.2413   -0.8952 C   0  0  0  0  0  0  0  0  0  0  0  0
    8.4316    5.7957    1.0818 C   0  0  0  0  0  0  0  0  0  0  0  0
    7.3107    6.4417   -1.0766 C   0  0  0  0  0  0  0  0  0  0  0  0
    4.6281    2.5094    1.1005 O   0  0  0  0  0  0  0  0  0  0  0  0
    2.2971    3.7784    1.6743 C   0  0  0  0  0  0  0  0  0  0  0  0
    7.1256    2.6061    0.8054 H   0  0  0  0  0  0  0  0  0  0  0  0
    7.0648    3.6985    2.1949 H   0  0  0  0  0  0  0  0  0  0  0  0
    5.1562    4.7985   -1.4805 H   0  0  0  0  0  0  0  0  0  0  0  0
    6.0047    3.2521   -1.3530 H   0  0  0  0  0  0  0  0  0  0  0  0
    5.0697    6.3529    0.4966 H   0  0  0  0  0  0  0  0  0  0  0  0
    5.8574    5.8989    2.0135 H   0  0  0  0  0  0  0  0  0  0  0  0
    9.2794    3.8104    1.0783 H   0  0  0  0  0  0  0  0  0  0  0  0
    7.3708    4.9104   -2.5970 H   0  0  0  0  0  0  0  0  0  0  0  0
    7.2235    7.5572    0.7695 H   0  0  0  0  0  0  0  0  0  0  0  0
    9.4329    4.7158   -1.2283 H   0  0  0  0  0  0  0  0  0  0  0  0
    8.5163    3.2035   -1.2049 H   0  0  0  0  0  0  0  0  0  0  0  0
    8.3690    5.8503    2.1616 H   0  0  0  0  0  0  0  0  0  0  0  0
    9.3464    6.2702    0.7488 H   0  0  0  0  0  0  0  0  0  0  0  0
    8.2255    6.9162   -1.4096 H   0  0  0  0  0  0  0  0  0  0  0  0
    6.4604    6.9503   -1.5137 H   0  0  0  0  0  0  0  0  0  0  0  0
    2.0187    3.0520    0.9208 H   0  0  0  0  0  0  0  0  0  0  0  0
    2.5339    3.2667    2.5989 H   0  0  0  0  0  0  0  0  0  0  0  0
    1.4725    4.4606    1.8402 H   0  0  0  0  0  0  0  0  0  0  0  0
  1  2  1  0  0  0  0
  1  3  1  0  0  0  0
  1  4  1  0  0  0  0
  1  5  1  0  0  0  0
  2  6  1  0  0  0  0
  3  7  1  0  0  0  0
  4  8  1  0  0  0  0
  5  9  1  0  0  0  0
  7 10  1  0  0  0  0
  7 11  1  0  0  0  0
  8 12  1  0  0  0  0
  8 10  1  0  0  0  0
  9 11  1  0  0  0  0
  9 12  1  0  0  0  0
  2 13  2  0  0  0  0
  6 14  1  0  0  0  0
  3 15  1  0  0  0  0
  3 16  1  0  0  0  0
  4 17  1  0  0  0  0
  4 18  1  0  0  0  0
  5 19  1  0  0  0  0
  5 20  1  0  0  0  0
  7 21  1  0  0  0  0
  8 22  1  0  0  0  0
  9 23  1  0  0  0  0
 10 24  1  0  0  0  0
 10 25  1  0  0  0  0
 11 26  1  0  0  0  0
 11 27  1  0  0  0  0
 12 28  1  0  0  0  0
 12 29  1  0  0  0  0
 14 30  1  0  0  0  0
 14 31  1  0  0  0  0
 14 32  1  0  0  0  0
M  END
>  <Alias name>
Methyl adamantyl-1-carboxylate

>  <deltaH�(fus)>   kJ/mol
7.7

$$$$
Fluorene
  ChemBrain IXL

 23 25  0  0  0  0  0  0  0  0  1 V2000
    2.5186    5.5187   -1.1482 C   0  0  0  0  0  0  0  0  0  0  0  0
    3.3709    6.5460   -0.7462 C   0  0  0  0  0  0  0  0  0  0  0  0
    4.6341    6.2091   -0.3379 C   0  0  0  0  0  0  0  0  0  0  0  0
    5.0546    4.9348   -0.3194 C   0  0  0  0  0  0  0  0  0  0  0  0
    4.2569    3.8897   -0.7038 C   0  0  0  0  0  0  0  0  0  0  0  0
    2.9624    4.1836   -1.1269 C   0  0  0  0  0  0  0  0  0  0  0  0
    6.3654    4.8861    0.1330 C   0  0  0  0  0  0  0  0  0  0  0  0
    6.7918    6.1282    0.4071 C   0  0  0  0  0  0  0  0  0  0  0  0
    8.0567    6.3709    0.8716 C   0  0  0  0  0  0  0  0  0  0  0  0
    8.9053    5.2805    1.0564 C   0  0  0  0  0  0  0  0  0  0  0  0
    8.4558    3.9786    0.7688 C   0  0  0  0  0  0  0  0  0  0  0  0
    7.1595    3.7811    0.2976 C   0  0  0  0  0  0  0  0  0  0  0  0
    5.7144    7.1206    0.1320 C   0  0  0  0  0  0  0  0  0  0  0  0
    1.5271    5.7494   -1.4720 H   0  0  0  0  0  0  0  0  0  0  0  0
    3.0571    7.5681   -0.7530 H   0  0  0  0  0  0  0  0  0  0  0  0
    4.6208    2.8778   -0.6785 H   0  0  0  0  0  0  0  0  0  0  0  0
    2.3093    3.3935   -1.4354 H   0  0  0  0  0  0  0  0  0  0  0  0
    8.3747    7.3690    1.0830 H   0  0  0  0  0  0  0  0  0  0  0  0
    9.8981    5.4376    1.4177 H   0  0  0  0  0  0  0  0  0  0  0  0
    9.1066    3.1400    0.9101 H   0  0  0  0  0  0  0  0  0  0  0  0
    6.7914    2.7962    0.0699 H   0  0  0  0  0  0  0  0  0  0  0  0
    6.0065    7.8000   -0.6402 H   0  0  0  0  0  0  0  0  0  0  0  0
    5.4243    7.6296    1.0275 H   0  0  0  0  0  0  0  0  0  0  0  0
  1  2  4  0  0  0  0
  2  3  4  0  0  0  0
  3  4  4  0  0  0  0
  4  5  4  0  0  0  0
  5  6  4  0  0  0  0
  6  1  4  0  0  0  0
  7  8  4  0  0  0  0
  8  9  4  0  0  0  0
  9 10  4  0  0  0  0
 10 11  4  0  0  0  0
 11 12  4  0  0  0  0
 12  7  4  0  0  0  0
  4  7  1  0  0  0  0
  3 13  1  0  0  0  0
 13  8  1  0  0  0  0
  1 14  1  0  0  0  0
  2 15  1  0  0  0  0
  5 16  1  0  0  0  0
  6 17  1  0  0  0  0
  9 18  1  0  0  0  0
 10 19  1  0  0  0  0
 11 20  1  0  0  0  0
 12 21  1  0  0  0  0
 13 22  1  0  0  0  0
 13 23  1  0  0  0  0
M  END
>  <Alias name>
Fluorene

>  <deltaH�(fus)>   kJ/mol
7.8

$$$$
Snoutene
  ChemBrain IXL

 20 24  0  0  0  0  0  0  0  0  1 V2000
    4.4243    3.8379   -1.3326 C   0  0  0  0  0  0  0  0  0  0  0  0
    4.3871    2.6237   -0.3700 C   0  0  0  0  0  0  0  0  0  0  0  0
    3.2248    2.9421    0.6065 C   0  0  0  0  0  0  0  0  0  0  0  0
    3.5080    4.2313    1.3771 C   0  0  0  0  0  0  0  0  0  0  0  0
    4.8723    4.8318    0.9524 C   0  0  0  0  0  0  0  0  0  0  0  0
    4.7085    5.1267   -0.5615 C   0  0  0  0  0  0  0  0  0  0  0  0
    2.5540    4.2481    0.1840 C   0  0  0  0  0  0  0  0  0  0  0  0
    3.2808    4.7912   -0.9896 C   0  0  0  0  0  0  0  0  0  0  0  0
    5.8477    3.7718    1.0681 C   0  0  0  0  0  0  0  0  0  0  0  0
    5.6067    2.6686    0.4039 C   0  0  0  0  0  0  0  0  0  0  0  0
    4.7418    3.7756   -2.3657 H   0  0  0  0  0  0  0  0  0  0  0  0
    4.2560    1.6806   -0.8870 H   0  0  0  0  0  0  0  0  0  0  0  0
    2.6102    2.1842    1.0763 H   0  0  0  0  0  0  0  0  0  0  0  0
    3.0855    4.3423    2.3677 H   0  0  0  0  0  0  0  0  0  0  0  0
    5.1421    5.7108    1.5256 H   0  0  0  0  0  0  0  0  0  0  0  0
    5.2162    5.9340   -1.0747 H   0  0  0  0  0  0  0  0  0  0  0  0
    1.4996    4.3749    0.3684 H   0  0  0  0  0  0  0  0  0  0  0  0
    2.8284    5.3613   -1.7846 H   0  0  0  0  0  0  0  0  0  0  0  0
    6.7416    3.8825    1.6786 H   0  0  0  0  0  0  0  0  0  0  0  0
    6.2948    1.8262    0.4345 H   0  0  0  0  0  0  0  0  0  0  0  0
  1  2  1  0  0  0  0
  2  3  1  0  0  0  0
  3  4  1  0  0  0  0
  4  5  1  0  0  0  0
  5  6  1  0  0  0  0
  6  1  1  0  0  0  0
  4  7  1  0  0  0  0
  7  3  1  0  0  0  0
  6  8  1  0  0  0  0
  8  1  1  0  0  0  0
  7  8  1  0  0  0  0
  5  9  1  0  0  0  0
  2 10  1  0  0  0  0
  9 10  2  0  0  0  0
  1 11  1  0  0  0  0
  2 12  1  0  0  0  0
  3 13  1  0  0  0  0
  4 14  1  0  0  0  0
  5 15  1  0  0  0  0
  6 16  1  0  0  0  0
  7 17  1  0  0  0  0
  8 18  1  0  0  0  0
  9 19  1  0  0  0  0
 10 20  1  0  0  0  0
M  END
>  <Alias name>
Snoutene

>  <deltaH�(fus)>   kJ/mol
7.87

$$$$
4-Hexylbenzoic acid
  ChemBrain IXL

 33 33  0  0  0  0  0  0  0  0  1 V2000
    5.6388    8.9916    0.4064 C   0  0  0  0  0  0  0  0  0  0  0  0
    6.6001    7.9915    0.2586 C   0  0  0  0  0  0  0  0  0  0  0  0
    6.2902    6.6719    0.5882 C   0  0  0  0  0  0  0  0  0  0  0  0
    5.0189    6.3523    1.0654 C   0  0  0  0  0  0  0  0  0  0  0  0
    4.0576    7.3523    1.2131 C   0  0  0  0  0  0  0  0  0  0  0  0
    4.3675    8.6719    0.8836 C   0  0  0  0  0  0  0  0  0  0  0  0
    2.7088    7.0132    1.7194 C   0  0  0  0  0  0  0  0  0  0  0  0
    1.8681    7.8878    1.8485 O   0  0  0  0  0  0  0  0  0  0  0  0
    2.3823    5.6227    2.0666 O   0  0  0  0  0  0  0  0  0  0  0  0
    7.9488    8.3306   -0.2479 C   0  0  0  0  0  0  0  0  0  0  0  0
    8.8051    7.0518   -0.3247 C   0  0  0  0  0  0  0  0  0  0  0  0
   10.2091    7.4046   -0.8531 C   0  0  0  0  0  0  0  0  0  0  0  0
   11.0653    6.1258   -0.9302 C   0  0  0  0  0  0  0  0  0  0  0  0
   12.4692    6.4787   -1.4586 C   0  0  0  0  0  0  0  0  0  0  0  0
   13.3254    5.1997   -1.5359 C   0  0  0  0  0  0  0  0  0  0  0  0
    1.4667    5.4806    2.3951 H   0  0  0  0  0  0  0  0  0  0  0  0
    5.8794   10.0161    0.1507 H   0  0  0  0  0  0  0  0  0  0  0  0
    7.0366    5.8956    0.4736 H   0  0  0  0  0  0  0  0  0  0  0  0
    4.7783    5.3278    1.3212 H   0  0  0  0  0  0  0  0  0  0  0  0
    3.6212    9.4483    0.9983 H   0  0  0  0  0  0  0  0  0  0  0  0
    8.4184    9.0398    0.4225 H   0  0  0  0  0  0  0  0  0  0  0  0
    7.8642    8.7683   -1.2349 H   0  0  0  0  0  0  0  0  0  0  0  0
    8.3351    6.3423   -0.9945 H   0  0  0  0  0  0  0  0  0  0  0  0
    8.8903    6.6145    0.6624 H   0  0  0  0  0  0  0  0  0  0  0  0
   10.6791    8.1140   -0.1831 H   0  0  0  0  0  0  0  0  0  0  0  0
   10.1239    7.8421   -1.8401 H   0  0  0  0  0  0  0  0  0  0  0  0
   10.5952    5.4164   -1.6001 H   0  0  0  0  0  0  0  0  0  0  0  0
   11.1505    5.6883    0.0569 H   0  0  0  0  0  0  0  0  0  0  0  0
   12.9394    7.1879   -0.7886 H   0  0  0  0  0  0  0  0  0  0  0  0
   12.3840    6.9163   -2.4456 H   0  0  0  0  0  0  0  0  0  0  0  0
   14.3120    5.4477   -1.9073 H   0  0  0  0  0  0  0  0  0  0  0  0
   12.8552    4.4905   -2.2059 H   0  0  0  0  0  0  0  0  0  0  0  0
   13.4107    4.7621   -0.5490 H   0  0  0  0  0  0  0  0  0  0  0  0
  1  2  4  0  0  0  0
  2  3  4  0  0  0  0
  3  4  4  0  0  0  0
  4  5  4  0  0  0  0
  5  6  4  0  0  0  0
  6  1  4  0  0  0  0
  5  7  1  0  0  0  0
  7  8  2  0  0  0  0
  7  9  1  0  0  0  0
  2 10  1  0  0  0  0
 10 11  1  0  0  0  0
 11 12  1  0  0  0  0
 12 13  1  0  0  0  0
 13 14  1  0  0  0  0
 14 15  1  0  0  0  0
  9 16  1  0  0  0  0
  1 17  1  0  0  0  0
  3 18  1  0  0  0  0
  4 19  1  0  0  0  0
  6 20  1  0  0  0  0
 10 21  1  0  0  0  0
 10 22  1  0  0  0  0
 11 23  1  0  0  0  0
 11 24  1  0  0  0  0
 12 25  1  0  0  0  0
 12 26  1  0  0  0  0
 13 27  1  0  0  0  0
 13 28  1  0  0  0  0
 14 29  1  0  0  0  0
 14 30  1  0  0  0  0
 15 31  1  0  0  0  0
 15 32  1  0  0  0  0
 15 33  1  0  0  0  0
M  END
>  <Alias name>
4-Hexylbenzoic acid

>  <deltaH�(fus)>   kJ/mol
7.9

$$$$
Quinoxaline
  ChemBrain IXL

 16 17  0  0  0  0  0  0  0  0  1 V2000
    4.8036    3.7327    0.0000 C   0  0  0  0  0  0  0  0  0  0  0  0
    4.7325    5.1250    0.0485 C   0  0  0  0  0  0  0  0  0  0  0  0
    3.6745    2.9882   -0.3420 C   0  0  0  0  0  0  0  0  0  0  0  0
    5.9615    3.1076    0.2832 N   0  0  0  0  0  0  0  0  0  0  0  0
    3.5324    5.7728   -0.2449 C   0  0  0  0  0  0  0  0  0  0  0  0
    5.8219    5.8434    0.3783 N   0  0  0  0  0  0  0  0  0  0  0  0
    2.4744    3.6360   -0.6354 C   0  0  0  0  0  0  0  0  0  0  0  0
    7.0509    3.8260    0.6130 C   0  0  0  0  0  0  0  0  0  0  0  0
    2.4033    5.0283   -0.5869 C   0  0  0  0  0  0  0  0  0  0  0  0
    6.9799    5.2184    0.6614 C   0  0  0  0  0  0  0  0  0  0  0  0
    3.7297    1.9072   -0.3796 H   0  0  0  0  0  0  0  0  0  0  0  0
    3.4772    6.8538   -0.2071 H   0  0  0  0  0  0  0  0  0  0  0  0
    1.5979    3.0580   -0.9010 H   0  0  0  0  0  0  0  0  0  0  0  0
    7.9826    3.3231    0.8409 H   0  0  0  0  0  0  0  0  0  0  0  0
    1.4716    5.5312   -0.8146 H   0  0  0  0  0  0  0  0  0  0  0  0
    7.8565    5.7964    0.9267 H   0  0  0  0  0  0  0  0  0  0  0  0
  1  2  4  0  0  0  0
  1  3  4  0  0  0  0
  1  4  4  0  0  0  0
  2  5  4  0  0  0  0
  2  6  4  0  0  0  0
  3  7  4  0  0  0  0
  4  8  4  0  0  0  0
  5  9  4  0  0  0  0
  6 10  4  0  0  0  0
  7  9  4  0  0  0  0
  8 10  4  0  0  0  0
  3 11  1  0  0  0  0
  5 12  1  0  0  0  0
  7 13  1  0  0  0  0
  8 14  1  0  0  0  0
  9 15  1  0  0  0  0
 10 16  1  0  0  0  0
M  END
>  <Alias name>
Quinoxaline

>  <deltaH�(fus)>   kJ/mol
7.9

$$$$
Benzo(c)cinnoline
  ChemBrain IXL

 22 24  0  0  0  0  0  0  0  0  1 V2000
    5.0222    5.4987    0.0000 C   0  0  0  0  0  0  0  0  0  0  0  0
    4.8629    6.8726   -0.1210 C   0  0  0  0  0  0  0  0  0  0  0  0
    3.9060    4.6641    0.0932 C   0  0  0  0  0  0  0  0  0  0  0  0
    6.3013    4.9652    0.0272 C   0  0  0  0  0  0  0  0  0  0  0  0
    3.5794    7.4218   -0.1495 C   0  0  0  0  0  0  0  0  0  0  0  0
    5.9489    7.6698   -0.2104 N   0  0  0  0  0  0  0  0  0  0  0  0
    2.6239    5.2116    0.0648 C   0  0  0  0  0  0  0  0  0  0  0  0
    7.3936    5.8170   -0.0672 C   0  0  0  0  0  0  0  0  0  0  0  0
    2.4603    6.5915   -0.0566 C   0  0  0  0  0  0  0  0  0  0  0  0
    7.1997    7.1481   -0.1838 N   0  0  0  0  0  0  0  0  0  0  0  0
    6.4896    3.5864    0.1482 C   0  0  0  0  0  0  0  0  0  0  0  0
    7.7808    3.0605    0.1745 C   0  0  0  0  0  0  0  0  0  0  0  0
    8.6869    5.2913   -0.0409 C   0  0  0  0  0  0  0  0  0  0  0  0
    8.8804    3.9135    0.0799 C   0  0  0  0  0  0  0  0  0  0  0  0
    4.0350    3.5916    0.1876 H   0  0  0  0  0  0  0  0  0  0  0  0
    3.4514    8.4919   -0.2437 H   0  0  0  0  0  0  0  0  0  0  0  0
    1.7557    4.5656    0.1371 H   0  0  0  0  0  0  0  0  0  0  0  0
    1.4647    7.0185   -0.0789 H   0  0  0  0  0  0  0  0  0  0  0  0
    5.6337    2.9248    0.2216 H   0  0  0  0  0  0  0  0  0  0  0  0
    7.9296    1.9903    0.2683 H   0  0  0  0  0  0  0  0  0  0  0  0
    9.5404    5.9520   -0.1142 H   0  0  0  0  0  0  0  0  0  0  0  0
    9.8844    3.5065    0.1002 H   0  0  0  0  0  0  0  0  0  0  0  0
  1  2  4  0  0  0  0
  1  3  4  0  0  0  0
  1  4  4  0  0  0  0
  2  5  4  0  0  0  0
  2  6  4  0  0  0  0
  3  7  4  0  0  0  0
  4  8  4  0  0  0  0
  5  9  4  0  0  0  0
  6 10  4  0  0  0  0
  7  9  4  0  0  0  0
  8 10  4  0  0  0  0
  4 11  4  0  0  0  0
 11 12  4  0  0  0  0
  8 13  4  0  0  0  0
 13 14  4  0  0  0  0
 12 14  4  0  0  0  0
  3 15  1  0  0  0  0
  5 16  1  0  0  0  0
  7 17  1  0  0  0  0
  9 18  1  0  0  0  0
 11 19  1  0  0  0  0
 12 20  1  0  0  0  0
 13 21  1  0  0  0  0
 14 22  1  0  0  0  0
M  END
>  <Alias name>
Benzo[c]cinnoline

>  <deltaH�(fus)>   kJ/mol
8

$$$$
Hexachloroethane
  ChemBrain IXL

  8  7  0  0  0  0  0  0  0  0  1 V2000
    2.6617    3.0512    0.3462 C   0  0  0  0  0  0  0  0  0  0  0  0
    4.0290    3.1528   -0.3681 C   0  0  0  0  0  0  0  0  0  0  0  0
    1.4761    2.2783   -0.7416 Cl  0  0  0  0  0  0  0  0  0  0  0  0
    2.8340    2.0712    1.8282 Cl  0  0  0  0  0  0  0  0  0  0  0  0
    2.0916    4.6864    0.7792 Cl  0  0  0  0  0  0  0  0  0  0  0  0
    3.8566    4.1327   -1.8500 Cl  0  0  0  0  0  0  0  0  0  0  0  0
    5.2145    3.9257    0.7197 Cl  0  0  0  0  0  0  0  0  0  0  0  0
    4.5990    1.5176   -0.8011 Cl  0  0  0  0  0  0  0  0  0  0  0  0
  1  2  1  0  0  0  0
  1  3  1  0  0  0  0
  1  4  1  0  0  0  0
  1  5  1  0  0  0  0
  2  6  1  0  0  0  0
  2  7  1  0  0  0  0
  2  8  1  0  0  0  0
M  END
>  <Alias name>
Hexachloroethane

>  <deltaH�(fus)>   kJ/mol
8

$$$$
2-Oxaadamantane
  ChemBrain IXL

 24 26  0  0  0  0  0  0  0  0  1 V2000
    2.2158    3.0563    0.0255 C   0  0  0  0  0  0  0  0  0  0  0  0
    3.2062    2.6243    1.1246 C   0  0  0  0  0  0  0  0  0  0  0  0
    3.9135    3.8719    1.6891 C   0  0  0  0  0  0  0  0  0  0  0  0
    4.7021    4.5601    0.5552 C   0  0  0  0  0  0  0  0  0  0  0  0
    3.7246    4.9881   -0.5632 C   0  0  0  0  0  0  0  0  0  0  0  0
    2.9972    3.7410   -1.1156 C   0  0  0  0  0  0  0  0  0  0  0  0
    4.0363    2.7510   -1.6825 C   0  0  0  0  0  0  0  0  0  0  0  0
    4.2119    1.7236    0.5398 O   0  0  0  0  0  0  0  0  0  0  0  0
    5.7340    3.5665   -0.0189 C   0  0  0  0  0  0  0  0  0  0  0  0
    4.9935    2.3245   -0.5523 C   0  0  0  0  0  0  0  0  0  0  0  0
    1.7016    2.1851   -0.3608 H   0  0  0  0  0  0  0  0  0  0  0  0
    1.4938    3.7496    0.4389 H   0  0  0  0  0  0  0  0  0  0  0  0
    2.6734    2.1150    1.9179 H   0  0  0  0  0  0  0  0  0  0  0  0
    3.1767    4.5581    2.0881 H   0  0  0  0  0  0  0  0  0  0  0  0
    4.5962    3.5756    2.4758 H   0  0  0  0  0  0  0  0  0  0  0  0
    5.2134    5.4316    0.9443 H   0  0  0  0  0  0  0  0  0  0  0  0
    4.2771    5.4672   -1.3619 H   0  0  0  0  0  0  0  0  0  0  0  0
    2.9970    5.6820   -0.1609 H   0  0  0  0  0  0  0  0  0  0  0  0
    2.3115    4.0376   -1.8994 H   0  0  0  0  0  0  0  0  0  0  0  0
    3.5281    1.8787   -2.0743 H   0  0  0  0  0  0  0  0  0  0  0  0
    4.5993    3.2287   -2.4747 H   0  0  0  0  0  0  0  0  0  0  0  0
    6.4226    3.2693    0.7622 H   0  0  0  0  0  0  0  0  0  0  0  0
    6.2822    4.0371   -0.8256 H   0  0  0  0  0  0  0  0  0  0  0  0
    5.7096    1.6058   -0.9307 H   0  0  0  0  0  0  0  0  0  0  0  0
  1  2  1  0  0  0  0
  2  3  1  0  0  0  0
  3  4  1  0  0  0  0
  4  5  1  0  0  0  0
  5  6  1  0  0  0  0
  6  1  1  0  0  0  0
  6  7  1  0  0  0  0
  2  8  1  0  0  0  0
  4  9  1  0  0  0  0
  7 10  1  0  0  0  0
 10  9  1  0  0  0  0
 10  8  1  0  0  0  0
  1 11  1  0  0  0  0
  1 12  1  0  0  0  0
  2 13  1  0  0  0  0
  3 14  1  0  0  0  0
  3 15  1  0  0  0  0
  4 16  1  0  0  0  0
  5 17  1  0  0  0  0
  5 18  1  0  0  0  0
  6 19  1  0  0  0  0
  7 20  1  0  0  0  0
  7 21  1  0  0  0  0
  9 22  1  0  0  0  0
  9 23  1  0  0  0  0
 10 24  1  0  0  0  0
M  END
>  <Alias name>
2-Oxaadamantane

>  <deltaH�(fus)>   kJ/mol
8.1

$$$$
2-Piperidone
  ChemBrain IXL

 16 16  0  0  0  0  0  0  0  0  1 V2000
    2.9550    2.5080   -0.4221 C   0  0  0  0  0  0  0  0  0  0  0  0
    4.3566    2.5748   -1.0592 C   0  0  0  0  0  0  0  0  0  0  0  0
    5.2810    3.2535   -0.1395 N   0  0  0  0  0  0  0  0  0  0  0  0
    4.8602    4.3876    0.5654 C   0  0  0  0  0  0  0  0  0  0  0  0
    3.4668    4.4793    1.0559 C   0  0  0  0  0  0  0  0  0  0  0  0
    2.5076    3.9255   -0.0155 C   0  0  0  0  0  0  0  0  0  0  0  0
    5.6421    5.3002    0.7754 O   0  0  0  0  0  0  0  0  0  0  0  0
    6.2187    2.9020   -0.0163 H   0  0  0  0  0  0  0  0  0  0  0  0
    2.2524    2.0991   -1.1376 H   0  0  0  0  0  0  0  0  0  0  0  0
    2.9871    1.8739    0.4552 H   0  0  0  0  0  0  0  0  0  0  0  0
    4.7130    1.5708   -1.2535 H   0  0  0  0  0  0  0  0  0  0  0  0
    4.3042    3.1257   -1.9901 H   0  0  0  0  0  0  0  0  0  0  0  0
    3.2228    5.5149    1.2583 H   0  0  0  0  0  0  0  0  0  0  0  0
    3.3654    3.9001    1.9654 H   0  0  0  0  0  0  0  0  0  0  0  0
    2.5241    4.5723   -0.8839 H   0  0  0  0  0  0  0  0  0  0  0  0
    1.5025    3.8855    0.3858 H   0  0  0  0  0  0  0  0  0  0  0  0
  1  2  1  0  0  0  0
  2  3  1  0  0  0  0
  3  4  1  0  0  0  0
  4  5  1  0  0  0  0
  5  6  1  0  0  0  0
  6  1  1  0  0  0  0
  4  7  2  0  0  0  0
  3  8  1  0  0  0  0
  1  9  1  0  0  0  0
  1 10  1  0  0  0  0
  2 11  1  0  0  0  0
  2 12  1  0  0  0  0
  5 13  1  0  0  0  0
  5 14  1  0  0  0  0
  6 15  1  0  0  0  0
  6 16  1  0  0  0  0
M  END
>  <Alias name>
2-Piperidone

>  <deltaH�(fus)>   kJ/mol
8.2

$$$$
4-Methoxyisonitrosoacetanilide
  ChemBrain IXL

 24 24  0  0  0  0  0  0  0  0  1 V2000
    3.7535    7.7477   -0.0962 C   0  0  0  0  0  0  0  0  0  0  0  0
    5.2282    7.8483   -0.1723 C   0  0  0  0  0  0  0  0  0  0  0  0
    6.0117    6.6886   -0.1369 N   0  0  0  0  0  0  0  0  0  0  0  0
    3.1983    6.6086   -0.0121 N   0  0  0  0  0  0  0  0  0  0  0  0
    5.7610    8.9418   -0.2659 O   0  0  0  0  0  0  0  0  0  0  0  0
    7.4047    6.7877   -0.0389 C   0  0  0  0  0  0  0  0  0  0  0  0
    1.7984    6.5131    0.0600 O   0  0  0  0  0  0  0  0  0  0  0  0
    8.0012    8.0272    0.1933 C   0  0  0  0  0  0  0  0  0  0  0  0
    8.1963    5.6470   -0.1735 C   0  0  0  0  0  0  0  0  0  0  0  0
    9.3892    8.1259    0.2912 C   0  0  0  0  0  0  0  0  0  0  0  0
    9.5844    5.7457   -0.0756 C   0  0  0  0  0  0  0  0  0  0  0  0
   10.1808    6.9852    0.1567 C   0  0  0  0  0  0  0  0  0  0  0  0
   11.6435    7.0892    0.2597 O   0  0  0  0  0  0  0  0  0  0  0  0
   12.3694    5.8211    0.0988 C   0  0  0  0  0  0  0  0  0  0  0  0
    5.5724    5.7814   -0.1819 H   0  0  0  0  0  0  0  0  0  0  0  0
    1.4472    5.5972    0.1229 H   0  0  0  0  0  0  0  0  0  0  0  0
    3.1480    8.6454   -0.1123 H   0  0  0  0  0  0  0  0  0  0  0  0
    7.3866    8.9129    0.2976 H   0  0  0  0  0  0  0  0  0  0  0  0
    7.7333    4.6848   -0.3539 H   0  0  0  0  0  0  0  0  0  0  0  0
    9.8523    9.0882    0.4716 H   0  0  0  0  0  0  0  0  0  0  0  0
   10.1989    4.8601   -0.1800 H   0  0  0  0  0  0  0  0  0  0  0  0
   13.4337    6.0004    0.1888 H   0  0  0  0  0  0  0  0  0  0  0  0
   12.1549    5.4037   -0.8773 H   0  0  0  0  0  0  0  0  0  0  0  0
   12.0544    5.1250    0.8663 H   0  0  0  0  0  0  0  0  0  0  0  0
  2  1  1  0  0  0  0
  3  2  1  0  0  0  0
  4  1  2  0  0  0  0
  5  2  2  0  0  0  0
  6  3  1  0  0  0  0
  7  4  1  0  0  0  0
  8  6  4  0  0  0  0
  9  6  4  0  0  0  0
 10  8  4  0  0  0  0
 11  9  4  0  0  0  0
 12 11  4  0  0  0  0
 10 12  4  0  0  0  0
 13 14  1  0  0  0  0
 13 12  1  0  0  0  0
  3 15  1  0  0  0  0
  7 16  1  0  0  0  0
  1 17  1  0  0  0  0
  8 18  1  0  0  0  0
  9 19  1  0  0  0  0
 10 20  1  0  0  0  0
 11 21  1  0  0  0  0
 14 22  1  0  0  0  0
 14 23  1  0  0  0  0
 14 24  1  0  0  0  0
M  END
>  <Alias name>
4-Methoxyisonitrosoacetanilide

>  <deltaH�(fus)>   kJ/mol
8.3

$$$$
Perfluoro-N-(4-methylcyclohexyl)piperidine
  ChemBrain IXL

 36 37  0  0  0  0  0  0  0  0  1 V2000
    3.5722    5.1405    1.0020 C   0  0  0  0  0  0  0  0  0  0  0  0
    5.0147    4.8481    0.5271 C   0  0  0  0  0  0  0  0  0  0  0  0
    5.6356    6.0972   -0.0620 N   0  0  0  0  0  0  0  0  0  0  0  0
    4.7851    6.5485   -1.2450 C   0  0  0  0  0  0  0  0  0  0  0  0
    3.3499    6.8613   -0.7756 C   0  0  0  0  0  0  0  0  0  0  0  0
    2.7224    5.6058   -0.1772 C   0  0  0  0  0  0  0  0  0  0  0  0
    7.0729    5.7957   -0.5301 C   0  0  0  0  0  0  0  0  0  0  0  0
    7.9120    7.1323   -0.8407 C   0  0  0  0  0  0  0  0  0  0  0  0
    9.3439    5.1152    0.3505 C   0  0  0  0  0  0  0  0  0  0  0  0
    9.7876    6.5422    0.7803 C   0  0  0  0  0  0  0  0  0  0  0  0
    8.6656    7.5792    0.4253 C   0  0  0  0  0  0  0  0  0  0  0  0
    7.8433    4.9775    0.5773 C   0  0  0  0  0  0  0  0  0  0  0  0
   11.1228    6.9079    0.0675 C   0  0  0  0  0  0  0  0  0  0  0  0
    3.0319    4.0087    1.5287 F   0  0  0  0  0  0  0  0  0  0  0  0
    3.5986    6.1124    1.9537 F   0  0  0  0  0  0  0  0  0  0  0  0
    5.7276    4.4243    1.5905 F   0  0  0  0  0  0  0  0  0  0  0  0
    4.9891    3.8662   -0.4150 F   0  0  0  0  0  0  0  0  0  0  0  0
    5.2869    7.6475   -1.8139 F   0  0  0  0  0  0  0  0  0  0  0  0
    4.7415    5.5535   -2.1725 F   0  0  0  0  0  0  0  0  0  0  0  0
    2.6068    7.2752   -1.8373 F   0  0  0  0  0  0  0  0  0  0  0  0
    3.3842    7.8457    0.1629 F   0  0  0  0  0  0  0  0  0  0  0  0
    2.6722    4.6256   -1.1197 F   0  0  0  0  0  0  0  0  0  0  0  0
    1.4626    5.8867    0.2524 F   0  0  0  0  0  0  0  0  0  0  0  0
    7.0132    5.0449   -1.6636 F   0  0  0  0  0  0  0  0  0  0  0  0
    8.8097    6.8759   -1.8214 F   0  0  0  0  0  0  0  0  0  0  0  0
    7.1152    8.1248   -1.2370 F   0  0  0  0  0  0  0  0  0  0  0  0
   10.0119    4.1930    1.0950 F   0  0  0  0  0  0  0  0  0  0  0  0
    9.6181    4.9149   -0.9661 F   0  0  0  0  0  0  0  0  0  0  0  0
    9.9891    6.5649    2.1261 F   0  0  0  0  0  0  0  0  0  0  0  0
    9.2263    8.8017    0.2218 F   0  0  0  0  0  0  0  0  0  0  0  0
    7.7812    7.6631    1.4546 F   0  0  0  0  0  0  0  0  0  0  0  0
    7.4911    3.6636    0.5003 F   0  0  0  0  0  0  0  0  0  0  0  0
    7.5464    5.4635    1.8137 F   0  0  0  0  0  0  0  0  0  0  0  0
   11.5322    8.1392    0.4760 F   0  0  0  0  0  0  0  0  0  0  0  0
   10.9479    6.9156   -1.2769 F   0  0  0  0  0  0  0  0  0  0  0  0
   12.0719    5.9892    0.3918 F   0  0  0  0  0  0  0  0  0  0  0  0
  1  2  1  0  0  0  0
  2  3  1  0  0  0  0
  3  4  1  0  0  0  0
  4  5  1  0  0  0  0
  5  6  1  0  0  0  0
  6  1  1  0  0  0  0
  3  7  1  0  0  0  0
  7  8  1  0  0  0  0
  9 10  1  0  0  0  0
  8 11  1  0  0  0  0
 11 10  1  0  0  0  0
  9 12  1  0  0  0  0
 12  7  1  0  0  0  0
 10 13  1  0  0  0  0
  1 14  1  0  0  0  0
  1 15  1  0  0  0  0
  2 16  1  0  0  0  0
  2 17  1  0  0  0  0
  4 18  1  0  0  0  0
  4 19  1  0  0  0  0
  5 20  1  0  0  0  0
  5 21  1  0  0  0  0
  6 22  1  0  0  0  0
  6 23  1  0  0  0  0
  7 24  1  0  0  0  0
  8 25  1  0  0  0  0
  8 26  1  0  0  0  0
  9 27  1  0  0  0  0
  9 28  1  0  0  0  0
 10 29  1  0  0  0  0
 11 30  1  0  0  0  0
 11 31  1  0  0  0  0
 12 32  1  0  0  0  0
 12 33  1  0  0  0  0
 13 34  1  0  0  0  0
 13 35  1  0  0  0  0
 13 36  1  0  0  0  0
M  END
>  <Alias name>
Perfluoro-N-(4-methylcyclohexyl)piperidine

>  <deltaH�(fus)>   kJ/mol
8.32

$$$$
1,6-Dimethylnaphthalene
  ChemBrain IXL

 24 25  0  0  0  0  0  0  0  0  1 V2000
    3.5459    4.6931   -0.1043 C   0  0  0  0  0  0  0  0  0  0  0  0
    3.5615    6.0868   -0.0466 C   0  0  0  0  0  0  0  0  0  0  0  0
    4.7683    6.7642    0.1291 C   0  0  0  0  0  0  0  0  0  0  0  0
    5.9595    6.0479    0.2471 C   0  0  0  0  0  0  0  0  0  0  0  0
    5.9439    4.6542    0.1894 C   0  0  0  0  0  0  0  0  0  0  0  0
    4.7371    3.9768    0.0137 C   0  0  0  0  0  0  0  0  0  0  0  0
    7.1351    3.9378    0.3073 C   0  0  0  0  0  0  0  0  0  0  0  0
    8.3419    4.6152    0.4830 C   0  0  0  0  0  0  0  0  0  0  0  0
    8.3574    6.0089    0.5408 C   0  0  0  0  0  0  0  0  0  0  0  0
    7.1662    6.7253    0.4228 C   0  0  0  0  0  0  0  0  0  0  0  0
    7.1186    2.4592    0.2461 C   0  0  0  0  0  0  0  0  0  0  0  0
    2.2977    6.8468   -0.1718 C   0  0  0  0  0  0  0  0  0  0  0  0
    2.6090    4.1672   -0.2407 H   0  0  0  0  0  0  0  0  0  0  0  0
    4.7804    7.8462    0.1739 H   0  0  0  0  0  0  0  0  0  0  0  0
    4.7250    2.8948   -0.0311 H   0  0  0  0  0  0  0  0  0  0  0  0
    9.2667    4.0591    0.5746 H   0  0  0  0  0  0  0  0  0  0  0  0
    9.2943    6.5348    0.6772 H   0  0  0  0  0  0  0  0  0  0  0  0
    7.1783    7.8073    0.4676 H   0  0  0  0  0  0  0  0  0  0  0  0
    8.1322    2.0838    0.3130 H   0  0  0  0  0  0  0  0  0  0  0  0
    6.5344    2.0702    1.0709 H   0  0  0  0  0  0  0  0  0  0  0  0
    6.6771    2.1416   -0.6904 H   0  0  0  0  0  0  0  0  0  0  0  0
    1.4628    6.1574   -0.1966 H   0  0  0  0  0  0  0  0  0  0  0  0
    2.1912    7.5124    0.6758 H   0  0  0  0  0  0  0  0  0  0  0  0
    2.3143    7.4268   -1.0863 H   0  0  0  0  0  0  0  0  0  0  0  0
  1  2  4  0  0  0  0
  2  3  4  0  0  0  0
  3  4  4  0  0  0  0
  4  5  4  0  0  0  0
  5  6  4  0  0  0  0
  6  1  4  0  0  0  0
  5  7  4  0  0  0  0
  7  8  4  0  0  0  0
  8  9  4  0  0  0  0
  9 10  4  0  0  0  0
 10  4  4  0  0  0  0
  7 11  1  0  0  0  0
  2 12  1  0  0  0  0
  1 13  1  0  0  0  0
  3 14  1  0  0  0  0
  6 15  1  0  0  0  0
  8 16  1  0  0  0  0
  9 17  1  0  0  0  0
 10 18  1  0  0  0  0
 11 19  1  0  0  0  0
 11 20  1  0  0  0  0
 11 21  1  0  0  0  0
 12 22  1  0  0  0  0
 12 23  1  0  0  0  0
 12 24  1  0  0  0  0
M  END
>  <Alias name>
1,6-Dimethylnaphthalene

>  <deltaH�(fus)>   kJ/mol
8.5

$$$$
2,2-Dimethyl-1-propanol
  ChemBrain IXL

 18 17  0  0  0  0  0  0  0  0  1 V2000
    4.2432    2.1216    0.8438 C   0  0  0  0  0  0  0  0  0  0  0  0
    3.3399    3.0288   -0.0140 C   0  0  0  0  0  0  0  0  0  0  0  0
    4.2160    3.9467   -0.8884 C   0  0  0  0  0  0  0  0  0  0  0  0
    5.0698    4.7761   -0.0258 O   0  0  0  0  0  0  0  0  0  0  0  0
    2.4470    2.1572   -0.9183 C   0  0  0  0  0  0  0  0  0  0  0  0
    2.4536    3.8896    0.9069 C   0  0  0  0  0  0  0  0  0  0  0  0
    5.6656    5.3955   -0.5031 H   0  0  0  0  0  0  0  0  0  0  0  0
    4.8706    2.7341    1.4795 H   0  0  0  0  0  0  0  0  0  0  0  0
    3.6275    1.4763    1.4582 H   0  0  0  0  0  0  0  0  0  0  0  0
    4.8662    1.5167    0.1966 H   0  0  0  0  0  0  0  0  0  0  0  0
    3.5812    4.5858   -1.4897 H   0  0  0  0  0  0  0  0  0  0  0  0
    4.8374    3.3418   -1.5371 H   0  0  0  0  0  0  0  0  0  0  0  0
    3.0699    1.5523   -1.5655 H   0  0  0  0  0  0  0  0  0  0  0  0
    1.8313    1.5121   -0.3038 H   0  0  0  0  0  0  0  0  0  0  0  0
    1.8122    2.7948   -1.5212 H   0  0  0  0  0  0  0  0  0  0  0  0
    1.8378    3.2445    1.5213 H   0  0  0  0  0  0  0  0  0  0  0  0
    1.8189    4.5273    0.3040 H   0  0  0  0  0  0  0  0  0  0  0  0
    3.0811    4.5020    1.5426 H   0  0  0  0  0  0  0  0  0  0  0  0
  1  2  1  0  0  0  0
  2  3  1  0  0  0  0
  3  4  1  0  0  0  0
  2  5  1  0  0  0  0
  2  6  1  0  0  0  0
  4  7  1  0  0  0  0
  1  8  1  0  0  0  0
  1  9  1  0  0  0  0
  1 10  1  0  0  0  0
  3 11  1  0  0  0  0
  3 12  1  0  0  0  0
  5 13  1  0  0  0  0
  5 14  1  0  0  0  0
  5 15  1  0  0  0  0
  6 16  1  0  0  0  0
  6 17  1  0  0  0  0
  6 18  1  0  0  0  0
M  END
>  <Alias name>
Neopentyl alcohol

>  <deltaH�(fus)>   kJ/mol
8.5

$$$$
Ethylcyclohexane
  ChemBrain IXL

 24 24  0  0  0  0  0  0  0  0  1 V2000
    4.1513    6.0454    0.1586 C   0  0  0  0  0  0  0  0  0  0  0  0
    2.8984    5.6080   -0.6259 C   0  0  0  0  0  0  0  0  0  0  0  0
    2.4738    4.1975   -0.1718 C   0  0  0  0  0  0  0  0  0  0  0  0
    3.6205    3.2035   -0.4425 C   0  0  0  0  0  0  0  0  0  0  0  0
    4.8754    3.6386    0.3411 C   0  0  0  0  0  0  0  0  0  0  0  0
    5.3008    5.0527   -0.1108 C   0  0  0  0  0  0  0  0  0  0  0  0
    6.5540    5.4947    0.6763 C   0  0  0  0  0  0  0  0  0  0  0  0
    7.7172    4.5231    0.3898 C   0  0  0  0  0  0  0  0  0  0  0  0
    3.9271    6.0590    1.2181 H   0  0  0  0  0  0  0  0  0  0  0  0
    4.4486    7.0367   -0.1600 H   0  0  0  0  0  0  0  0  0  0  0  0
    3.1224    5.5941   -1.6854 H   0  0  0  0  0  0  0  0  0  0  0  0
    2.0924    6.3059   -0.4366 H   0  0  0  0  0  0  0  0  0  0  0  0
    1.5931    3.8911   -0.7223 H   0  0  0  0  0  0  0  0  0  0  0  0
    2.2506    4.2113    0.8879 H   0  0  0  0  0  0  0  0  0  0  0  0
    3.8435    3.1898   -1.5022 H   0  0  0  0  0  0  0  0  0  0  0  0
    3.3218    2.2126   -0.1239 H   0  0  0  0  0  0  0  0  0  0  0  0
    4.6532    3.6499    1.4010 H   0  0  0  0  0  0  0  0  0  0  0  0
    5.6793    2.9404    0.1485 H   0  0  0  0  0  0  0  0  0  0  0  0
    5.5258    5.0407   -1.1701 H   0  0  0  0  0  0  0  0  0  0  0  0
    6.3340    5.4918    1.7367 H   0  0  0  0  0  0  0  0  0  0  0  0
    6.8369    6.4941    0.3698 H   0  0  0  0  0  0  0  0  0  0  0  0
    8.5980    4.8457    0.9309 H   0  0  0  0  0  0  0  0  0  0  0  0
    7.9286    4.5163   -0.6724 H   0  0  0  0  0  0  0  0  0  0  0  0
    7.4432    3.5262    0.7097 H   0  0  0  0  0  0  0  0  0  0  0  0
  1  2  1  0  0  0  0
  2  3  1  0  0  0  0
  3  4  1  0  0  0  0
  4  5  1  0  0  0  0
  5  6  1  0  0  0  0
  6  1  1  0  0  0  0
  6  7  1  0  0  0  0
  7  8  1  0  0  0  0
  1  9  1  0  0  0  0
  1 10  1  0  0  0  0
  2 11  1  0  0  0  0
  2 12  1  0  0  0  0
  3 13  1  0  0  0  0
  3 14  1  0  0  0  0
  4 15  1  0  0  0  0
  4 16  1  0  0  0  0
  5 17  1  0  0  0  0
  5 18  1  0  0  0  0
  6 19  1  0  0  0  0
  7 20  1  0  0  0  0
  7 21  1  0  0  0  0
  8 22  1  0  0  0  0
  8 23  1  0  0  0  0
  8 24  1  0  0  0  0
M  END
>  <Alias name>
Ethylcyclohexane

>  <deltaH�(fus)>   kJ/mol
8.5

$$$$
Isopropyl t-butyl ether
  ChemBrain IXL

 24 23  0  0  0  0  0  0  0  0  1 V2000
    3.6030    4.6056    0.0313 C   0  0  0  0  0  0  0  0  0  0  0  0
    4.8592    4.3884    0.7960 O   0  0  0  0  0  0  0  0  0  0  0  0
    2.4052    4.5288    0.9982 C   0  0  0  0  0  0  0  0  0  0  0  0
    3.4435    3.5310   -1.0606 C   0  0  0  0  0  0  0  0  0  0  0  0
    3.6358    6.0002   -0.6271 C   0  0  0  0  0  0  0  0  0  0  0  0
    6.1131    4.3068    0.0111 C   0  0  0  0  0  0  0  0  0  0  0  0
    6.3076    2.8703   -0.5341 C   0  0  0  0  0  0  0  0  0  0  0  0
    7.3028    4.6594    0.9246 C   0  0  0  0  0  0  0  0  0  0  0  0
    2.3779    3.5505    1.4621 H   0  0  0  0  0  0  0  0  0  0  0  0
    2.5095    5.2882    1.7632 H   0  0  0  0  0  0  0  0  0  0  0  0
    1.4864    4.6936    0.4488 H   0  0  0  0  0  0  0  0  0  0  0  0
    4.2298    3.6426   -1.7939 H   0  0  0  0  0  0  0  0  0  0  0  0
    3.5007    2.5470   -0.6119 H   0  0  0  0  0  0  0  0  0  0  0  0
    2.4825    3.6512   -1.5454 H   0  0  0  0  0  0  0  0  0  0  0  0
    2.7128    6.1652   -1.1690 H   0  0  0  0  0  0  0  0  0  0  0  0
    3.7451    6.7583    0.1386 H   0  0  0  0  0  0  0  0  0  0  0  0
    4.4714    6.0568   -1.3128 H   0  0  0  0  0  0  0  0  0  0  0  0
    6.0735    5.0086   -0.8117 H   0  0  0  0  0  0  0  0  0  0  0  0
    7.2359    2.8194   -1.0895 H   0  0  0  0  0  0  0  0  0  0  0  0
    5.4903    2.6109   -1.1817 H   0  0  0  0  0  0  0  0  0  0  0  0
    6.3454    2.1735    0.2940 H   0  0  0  0  0  0  0  0  0  0  0  0
    7.1767    5.6635    1.3100 H   0  0  0  0  0  0  0  0  0  0  0  0
    8.2232    4.6037    0.3565 H   0  0  0  0  0  0  0  0  0  0  0  0
    7.3447    3.9587    1.7494 H   0  0  0  0  0  0  0  0  0  0  0  0
  1  2  1  0  0  0  0
  1  3  1  0  0  0  0
  1  4  1  0  0  0  0
  1  5  1  0  0  0  0
  2  6  1  0  0  0  0
  6  7  1  0  0  0  0
  6  8  1  0  0  0  0
  3  9  1  0  0  0  0
  3 10  1  0  0  0  0
  3 11  1  0  0  0  0
  4 12  1  0  0  0  0
  4 13  1  0  0  0  0
  4 14  1  0  0  0  0
  5 15  1  0  0  0  0
  5 16  1  0  0  0  0
  5 17  1  0  0  0  0
  6 18  1  0  0  0  0
  7 19  1  0  0  0  0
  7 20  1  0  0  0  0
  7 21  1  0  0  0  0
  8 22  1  0  0  0  0
  8 23  1  0  0  0  0
  8 24  1  0  0  0  0
M  END
>  <Alias name>
Isopropyl t-butyl ether

>  <deltaH�(fus)>   kJ/mol
8.5

$$$$
Isobutyl-t-butylether
  ChemBrain IXL

 27 26  0  0  0  0  0  0  0  0  1 V2000
    5.5744    4.7215    0.4874 C   0  0  0  0  0  0  0  0  0  0  0  0
    6.6588    5.1316   -0.5290 C   0  0  0  0  0  0  0  0  0  0  0  0
    6.0458    6.0761   -1.5819 C   0  0  0  0  0  0  0  0  0  0  0  0
    4.4787    4.0314   -0.2151 O   0  0  0  0  0  0  0  0  0  0  0  0
    3.3648    3.5801    0.6387 C   0  0  0  0  0  0  0  0  0  0  0  0
    3.8922    2.5892    1.6968 C   0  0  0  0  0  0  0  0  0  0  0  0
    2.7281    4.7954    1.3440 C   0  0  0  0  0  0  0  0  0  0  0  0
    2.3039    2.8808   -0.2336 C   0  0  0  0  0  0  0  0  0  0  0  0
    7.2123    3.8733   -1.2270 C   0  0  0  0  0  0  0  0  0  0  0  0
    5.1885    5.6055    0.9787 H   0  0  0  0  0  0  0  0  0  0  0  0
    6.0055    4.0574    1.2256 H   0  0  0  0  0  0  0  0  0  0  0  0
    7.4630    5.6407   -0.0126 H   0  0  0  0  0  0  0  0  0  0  0  0
    5.6576    6.9602   -1.0914 H   0  0  0  0  0  0  0  0  0  0  0  0
    6.8077    6.3644   -2.2955 H   0  0  0  0  0  0  0  0  0  0  0  0
    5.2413    5.5673   -2.0986 H   0  0  0  0  0  0  0  0  0  0  0  0
    4.3456    1.7396    1.2014 H   0  0  0  0  0  0  0  0  0  0  0  0
    3.0701    2.2500    2.3150 H   0  0  0  0  0  0  0  0  0  0  0  0
    4.6303    3.0815    2.3170 H   0  0  0  0  0  0  0  0  0  0  0  0
    1.9026    4.4627    1.9612 H   0  0  0  0  0  0  0  0  0  0  0  0
    3.4692    5.2821    1.9651 H   0  0  0  0  0  0  0  0  0  0  0  0
    2.3644    5.4942    0.6010 H   0  0  0  0  0  0  0  0  0  0  0  0
    2.7495    2.0270   -0.7289 H   0  0  0  0  0  0  0  0  0  0  0  0
    1.4844    2.5484    0.3916 H   0  0  0  0  0  0  0  0  0  0  0  0
    1.9324    3.5757   -0.9765 H   0  0  0  0  0  0  0  0  0  0  0  0
    7.9741    4.1620   -1.9406 H   0  0  0  0  0  0  0  0  0  0  0  0
    6.4082    3.3638   -1.7436 H   0  0  0  0  0  0  0  0  0  0  0  0
    7.6434    3.2103   -0.4872 H   0  0  0  0  0  0  0  0  0  0  0  0
  1  2  1  0  0  0  0
  2  3  1  0  0  0  0
  1  4  1  0  0  0  0
  4  5  1  0  0  0  0
  5  6  1  0  0  0  0
  5  7  1  0  0  0  0
  5  8  1  0  0  0  0
  2  9  1  0  0  0  0
  1 10  1  0  0  0  0
  1 11  1  0  0  0  0
  2 12  1  0  0  0  0
  3 13  1  0  0  0  0
  3 14  1  0  0  0  0
  3 15  1  0  0  0  0
  6 16  1  0  0  0  0
  6 17  1  0  0  0  0
  6 18  1  0  0  0  0
  7 19  1  0  0  0  0
  7 20  1  0  0  0  0
  7 21  1  0  0  0  0
  8 22  1  0  0  0  0
  8 23  1  0  0  0  0
  8 24  1  0  0  0  0
  9 25  1  0  0  0  0
  9 26  1  0  0  0  0
  9 27  1  0  0  0  0
M  END
>  <Alias name>
Isobutyl t-butylether

>  <deltaH�(fus)>   kJ/mol
8.7

$$$$
Ethyl beta-cyano-3,4-dimethoxy-alph,alpha-dimethyl-beta-(1-methylethyl)benzenepropanoate
  ChemBrain IXL

 51 51  0  0  0  0  0  0  0  0  1 V2000
    6.1432    6.3214   -1.9260 C   0  0  0  0  0  0  0  0  0  0  0  0
    4.8637    6.8723   -1.8660 C   0  0  0  0  0  0  0  0  0  0  0  0
    4.5296    7.7497   -0.8337 C   0  0  0  0  0  0  0  0  0  0  0  0
    5.4756    8.0768    0.1389 C   0  0  0  0  0  0  0  0  0  0  0  0
    6.7577    7.5291    0.0787 C   0  0  0  0  0  0  0  0  0  0  0  0
    7.0902    6.6479   -0.9526 C   0  0  0  0  0  0  0  0  0  0  0  0
    7.7646    7.8837    1.1106 C   0  0  0  0  0  0  0  0  0  0  0  0
    8.9577    8.6020    0.4467 C   0  0  0  0  0  0  0  0  0  0  0  0
   10.0019    8.8657    1.4642 C   0  0  0  0  0  0  0  0  0  0  0  0
    9.8781    9.8021    2.2361 O   0  0  0  0  0  0  0  0  0  0  0  0
   11.1881    7.9990    1.5445 O   0  0  0  0  0  0  0  0  0  0  0  0
   12.1470    8.3544    2.6024 C   0  0  0  0  0  0  0  0  0  0  0  0
   13.3263    7.3617    2.5831 C   0  0  0  0  0  0  0  0  0  0  0  0
    6.4926    5.3966   -3.0157 O   0  0  0  0  0  0  0  0  0  0  0  0
    7.8653    4.8726   -2.9740 C   0  0  0  0  0  0  0  0  0  0  0  0
    3.8675    6.5277   -2.8913 O   0  0  0  0  0  0  0  0  0  0  0  0
    2.5556    7.1690   -2.7247 C   0  0  0  0  0  0  0  0  0  0  0  0
    8.4826    9.9375   -0.1576 C   0  0  0  0  0  0  0  0  0  0  0  0
    9.5401    7.7117   -0.6683 C   0  0  0  0  0  0  0  0  0  0  0  0
    7.1212    8.8179    2.1535 C   0  0  0  0  0  0  0  0  0  0  0  0
    6.6377    9.5199    2.9372 N   0  0  0  0  0  0  0  0  0  0  0  0
    8.2629    6.6026    1.8089 C   0  0  0  0  0  0  0  0  0  0  0  0
    8.4712    5.4923    0.7610 C   0  0  0  0  0  0  0  0  0  0  0  0
    7.2192    6.1429    2.8448 C   0  0  0  0  0  0  0  0  0  0  0  0
    3.5357    8.1771   -0.7873 H   0  0  0  0  0  0  0  0  0  0  0  0
    5.2146    8.7560    0.9409 H   0  0  0  0  0  0  0  0  0  0  0  0
    8.0830    6.2173   -0.9977 H   0  0  0  0  0  0  0  0  0  0  0  0
   11.6543    8.3105    3.5658 H   0  0  0  0  0  0  0  0  0  0  0  0
   12.5172    9.3578    2.4318 H   0  0  0  0  0  0  0  0  0  0  0  0
   14.0317    7.6240    3.3622 H   0  0  0  0  0  0  0  0  0  0  0  0
   13.8196    7.4057    1.6200 H   0  0  0  0  0  0  0  0  0  0  0  0
   12.9566    6.3583    2.7539 H   0  0  0  0  0  0  0  0  0  0  0  0
    8.5675    5.6949   -3.0312 H   0  0  0  0  0  0  0  0  0  0  0  0
    8.0222    4.2049   -3.8125 H   0  0  0  0  0  0  0  0  0  0  0  0
    8.0172    4.3315   -2.0485 H   0  0  0  0  0  0  0  0  0  0  0  0
    1.8957    6.8538   -3.5236 H   0  0  0  0  0  0  0  0  0  0  0  0
    2.1313    6.8805   -1.7710 H   0  0  0  0  0  0  0  0  0  0  0  0
    2.6731    8.2450   -2.7569 H   0  0  0  0  0  0  0  0  0  0  0  0
    7.7444    9.7440   -0.9257 H   0  0  0  0  0  0  0  0  0  0  0  0
    8.0425   10.5494    0.6202 H   0  0  0  0  0  0  0  0  0  0  0  0
    9.3274   10.4581   -0.5917 H   0  0  0  0  0  0  0  0  0  0  0  0
    9.9026    6.7860   -0.2389 H   0  0  0  0  0  0  0  0  0  0  0  0
   10.3587    8.2297   -1.1532 H   0  0  0  0  0  0  0  0  0  0  0  0
    8.7688    7.4943   -1.3966 H   0  0  0  0  0  0  0  0  0  0  0  0
    9.2017    6.8067    2.3092 H   0  0  0  0  0  0  0  0  0  0  0  0
    8.8291    4.5955    1.2518 H   0  0  0  0  0  0  0  0  0  0  0  0
    9.2000    5.8185    0.0293 H   0  0  0  0  0  0  0  0  0  0  0  0
    7.5315    5.2822    0.2658 H   0  0  0  0  0  0  0  0  0  0  0  0
    6.2876    5.9153    2.3421 H   0  0  0  0  0  0  0  0  0  0  0  0
    7.5809    5.2576    3.3532 H   0  0  0  0  0  0  0  0  0  0  0  0
    7.0559    6.9328    3.5676 H   0  0  0  0  0  0  0  0  0  0  0  0
  1  2  4  0  0  0  0
  2  3  4  0  0  0  0
  3  4  4  0  0  0  0
  4  5  4  0  0  0  0
  5  6  4  0  0  0  0
  6  1  4  0  0  0  0
  5  7  1  0  0  0  0
  8  9  1  0  0  0  0
  9 10  2  0  0  0  0
  9 11  1  0  0  0  0
  8  7  1  0  0  0  0
 11 12  1  0  0  0  0
 12 13  1  0  0  0  0
  1 14  1  0  0  0  0
 14 15  1  0  0  0  0
  2 16  1  0  0  0  0
 16 17  1  0  0  0  0
  8 18  1  0  0  0  0
  8 19  1  0  0  0  0
 20 21  3  0  0  0  0
 20  7  1  0  0  0  0
  7 22  1  0  0  0  0
 22 23  1  0  0  0  0
 22 24  1  0  0  0  0
  3 25  1  0  0  0  0
  4 26  1  0  0  0  0
  6 27  1  0  0  0  0
 12 28  1  0  0  0  0
 12 29  1  0  0  0  0
 13 30  1  0  0  0  0
 13 31  1  0  0  0  0
 13 32  1  0  0  0  0
 15 33  1  0  0  0  0
 15 34  1  0  0  0  0
 15 35  1  0  0  0  0
 17 36  1  0  0  0  0
 17 37  1  0  0  0  0
 17 38  1  0  0  0  0
 18 39  1  0  0  0  0
 18 40  1  0  0  0  0
 18 41  1  0  0  0  0
 19 42  1  0  0  0  0
 19 43  1  0  0  0  0
 19 44  1  0  0  0  0
 22 45  1  0  0  0  0
 23 46  1  0  0  0  0
 23 47  1  0  0  0  0
 23 48  1  0  0  0  0
 24 49  1  0  0  0  0
 24 50  1  0  0  0  0
 24 51  1  0  0  0  0
M  END
>  <Alias name>
Ethyl beta-cyano-3,4-dimethoxy-alph,alpha-dimethyl-beta-(1-methylethyl)benzenepropanoate

>  <deltaH�(fus)>   kJ/mol
8.8

$$$$
N,N-Dimethylformamide
  ChemBrain IXL

 12 11  0  0  0  0  0  0  0  0  1 V2000
    1.6896    2.8649    0.3673 O   0  0  0  0  0  0  0  0  0  0  0  0
    2.8159    2.5143    0.0561 C   0  0  0  0  0  0  0  0  0  0  0  0
    3.8646    3.4418    0.0625 N   0  0  0  0  0  0  0  0  0  0  0  0
    5.2217    3.0194   -0.3124 C   0  0  0  0  0  0  0  0  0  0  0  0
    3.6085    4.8382    0.4440 C   0  0  0  0  0  0  0  0  0  0  0  0
    3.0046    1.4856   -0.2250 H   0  0  0  0  0  0  0  0  0  0  0  0
    5.8939    3.8661   -0.2486 H   0  0  0  0  0  0  0  0  0  0  0  0
    5.2144    2.6399   -1.3267 H   0  0  0  0  0  0  0  0  0  0  0  0
    5.5567    2.2410    0.3619 H   0  0  0  0  0  0  0  0  0  0  0  0
    2.5598    4.9599    0.6856 H   0  0  0  0  0  0  0  0  0  0  0  0
    4.2098    5.0924    1.3080 H   0  0  0  0  0  0  0  0  0  0  0  0
    3.8671    5.4909   -0.3806 H   0  0  0  0  0  0  0  0  0  0  0  0
  1  2  2  0  0  0  0
  2  3  1  0  0  0  0
  3  4  1  0  0  0  0
  3  5  1  0  0  0  0
  2  6  1  0  0  0  0
  4  7  1  0  0  0  0
  4  8  1  0  0  0  0
  4  9  1  0  0  0  0
  5 10  1  0  0  0  0
  5 11  1  0  0  0  0
  5 12  1  0  0  0  0
M  END
>  <Alias name>
N,N-Dimethylformamide

>  <deltaH�(fus)>   kJ/mol
8.9

$$$$
Azacyclotridecan-2-one
  ChemBrain IXL

 37 37  0  0  0  0  0  0  0  0  1 V2000
    2.8878    7.2716    0.5219 C   0  0  0  0  0  0  0  0  0  0  0  0
    4.2263    6.7851    1.1104 C   0  0  0  0  0  0  0  0  0  0  0  0
    5.2523    6.7555    0.0441 C   0  0  0  0  0  0  0  0  0  0  0  0
    5.0622    7.3535   -1.0021 O   0  0  0  0  0  0  0  0  0  0  0  0
    2.2022    6.1104   -0.2238 C   0  0  0  0  0  0  0  0  0  0  0  0
    3.2639    5.2856   -0.9770 C   0  0  0  0  0  0  0  0  0  0  0  0
    3.7836    4.1596   -0.0623 C   0  0  0  0  0  0  0  0  0  0  0  0
    5.2930    3.9601   -0.3000 C   0  0  0  0  0  0  0  0  0  0  0  0
    5.8076    2.8173    0.5966 C   0  0  0  0  0  0  0  0  0  0  0  0
    7.3090    3.0211    0.8774 C   0  0  0  0  0  0  0  0  0  0  0  0
    8.0394    3.3415   -0.4411 C   0  0  0  0  0  0  0  0  0  0  0  0
    8.4647    4.8227   -0.4459 C   0  0  0  0  0  0  0  0  0  0  0  0
    7.2845    5.6945   -0.9167 C   0  0  0  0  0  0  0  0  0  0  0  0
    6.4410    6.0412    0.2362 N   0  0  0  0  0  0  0  0  0  0  0  0
    6.7187    5.7644    1.1659 H   0  0  0  0  0  0  0  0  0  0  0  0
    3.0716    8.0856   -0.1685 H   0  0  0  0  0  0  0  0  0  0  0  0
    2.2451    7.6158    1.3228 H   0  0  0  0  0  0  0  0  0  0  0  0
    4.5418    7.4602    1.8963 H   0  0  0  0  0  0  0  0  0  0  0  0
    4.1008    5.7898    1.5183 H   0  0  0  0  0  0  0  0  0  0  0  0
    1.4857    6.5088   -0.9315 H   0  0  0  0  0  0  0  0  0  0  0  0
    1.6907    5.4755    0.4890 H   0  0  0  0  0  0  0  0  0  0  0  0
    2.8214    4.8533   -1.8659 H   0  0  0  0  0  0  0  0  0  0  0  0
    4.0873    5.9296   -1.2602 H   0  0  0  0  0  0  0  0  0  0  0  0
    3.2580    3.2399   -0.2877 H   0  0  0  0  0  0  0  0  0  0  0  0
    3.6135    4.4281    0.9731 H   0  0  0  0  0  0  0  0  0  0  0  0
    5.8205    4.8745   -0.0578 H   0  0  0  0  0  0  0  0  0  0  0  0
    5.4647    3.7088   -1.3393 H   0  0  0  0  0  0  0  0  0  0  0  0
    5.2619    2.8187    1.5321 H   0  0  0  0  0  0  0  0  0  0  0  0
    5.6598    1.8696    0.0938 H   0  0  0  0  0  0  0  0  0  0  0  0
    7.4383    3.8430    1.5707 H   0  0  0  0  0  0  0  0  0  0  0  0
    7.7217    2.1172    1.3082 H   0  0  0  0  0  0  0  0  0  0  0  0
    8.9173    2.7135   -0.5294 H   0  0  0  0  0  0  0  0  0  0  0  0
    7.3758    3.1538   -1.2762 H   0  0  0  0  0  0  0  0  0  0  0  0
    8.7552    5.1181    0.5547 H   0  0  0  0  0  0  0  0  0  0  0  0
    9.3027    4.9554   -1.1190 H   0  0  0  0  0  0  0  0  0  0  0  0
    6.6968    5.1454   -1.6419 H   0  0  0  0  0  0  0  0  0  0  0  0
    7.6643    6.6010   -1.3717 H   0  0  0  0  0  0  0  0  0  0  0  0
  1  2  1  0  0  0  0
  2  3  1  0  0  0  0
  3  4  2  0  0  0  0
  1  5  1  0  0  0  0
  5  6  1  0  0  0  0
  6  7  1  0  0  0  0
  7  8  1  0  0  0  0
  8  9  1  0  0  0  0
  9 10  1  0  0  0  0
 10 11  1  0  0  0  0
 11 12  1  0  0  0  0
 12 13  1  0  0  0  0
 13 14  1  0  0  0  0
 14  3  1  0  0  0  0
 14 15  1  0  0  0  0
  1 16  1  0  0  0  0
  1 17  1  0  0  0  0
  2 18  1  0  0  0  0
  2 19  1  0  0  0  0
  5 20  1  0  0  0  0
  5 21  1  0  0  0  0
  6 22  1  0  0  0  0
  6 23  1  0  0  0  0
  7 24  1  0  0  0  0
  7 25  1  0  0  0  0
  8 26  1  0  0  0  0
  8 27  1  0  0  0  0
  9 28  1  0  0  0  0
  9 29  1  0  0  0  0
 10 30  1  0  0  0  0
 10 31  1  0  0  0  0
 11 32  1  0  0  0  0
 11 33  1  0  0  0  0
 12 34  1  0  0  0  0
 12 35  1  0  0  0  0
 13 36  1  0  0  0  0
 13 37  1  0  0  0  0
M  END
>  <Alias name>
Azacyclotridecan-2-one

>  <deltaH�(fus)>   kJ/mol
9

$$$$
Propylenecarbonate
  ChemBrain IXL

 13 13  0  0  0  0  0  0  0  0  1 V2000
    3.0247    3.5904   -0.6148 C   0  0  0  0  0  0  0  0  0  0  0  0
    2.5720    4.5606    0.5628 C   0  0  0  0  0  0  0  0  0  0  0  0
    4.3127    4.0681   -1.0119 O   0  0  0  0  0  0  0  0  0  0  0  0
    4.7163    5.0186   -0.0849 C   0  0  0  0  0  0  0  0  0  0  0  0
    3.7310    5.3626    0.8401 O   0  0  0  0  0  0  0  0  0  0  0  0
    5.8417    5.5032   -0.0777 O   0  0  0  0  0  0  0  0  0  0  0  0
    3.1869    2.1754   -0.0903 C   0  0  0  0  0  0  0  0  0  0  0  0
    2.3302    3.6282   -1.4403 H   0  0  0  0  0  0  0  0  0  0  0  0
    1.7569    5.1916    0.2400 H   0  0  0  0  0  0  0  0  0  0  0  0
    2.2945    3.9957    1.4349 H   0  0  0  0  0  0  0  0  0  0  0  0
    3.5143    1.5302   -0.8951 H   0  0  0  0  0  0  0  0  0  0  0  0
    3.9348    2.1728    0.6998 H   0  0  0  0  0  0  0  0  0  0  0  0
    2.2496    1.8257    0.2988 H   0  0  0  0  0  0  0  0  0  0  0  0
  1  2  1  0  0  0  0
  1  3  1  0  0  0  0
  3  4  1  0  0  0  0
  4  5  1  0  0  0  0
  5  2  1  0  0  0  0
  4  6  2  0  0  0  0
  1  7  1  0  0  0  0
  1  8  1  0  0  0  0
  2  9  1  0  0  0  0
  2 10  1  0  0  0  0
  7 11  1  0  0  0  0
  7 12  1  0  0  0  0
  7 13  1  0  0  0  0
M  END
>  <Alias name>
Propylenecarbonate

>  <deltaH�(fus)>   kJ/mol
9

$$$$
Cyclohexanecarboxylic acid
  ChemBrain IXL

 21 21  0  0  0  0  0  0  0  0  1 V2000
    5.2336    3.7132    0.1170 C   0  0  0  0  0  0  0  0  0  0  0  0
    4.9028    5.2169    0.0513 C   0  0  0  0  0  0  0  0  0  0  0  0
    4.1684    2.9184   -0.6630 C   0  0  0  0  0  0  0  0  0  0  0  0
    6.5651    3.4743   -0.4833 C   0  0  0  0  0  0  0  0  0  0  0  0
    3.5164    5.4656    0.6764 C   0  0  0  0  0  0  0  0  0  0  0  0
    2.7820    3.1671   -0.0379 C   0  0  0  0  0  0  0  0  0  0  0  0
    7.5725    4.5449   -0.4871 O   0  0  0  0  0  0  0  0  0  0  0  0
    6.8267    2.3889   -0.9751 O   0  0  0  0  0  0  0  0  0  0  0  0
    2.4512    4.6708   -0.1035 C   0  0  0  0  0  0  0  0  0  0  0  0
    7.2851    5.3872   -0.0696 H   0  0  0  0  0  0  0  0  0  0  0  0
    5.2403    3.3899    1.1505 H   0  0  0  0  0  0  0  0  0  0  0  0
    5.6514    5.7755    0.5994 H   0  0  0  0  0  0  0  0  0  0  0  0
    4.8961    5.5402   -0.9823 H   0  0  0  0  0  0  0  0  0  0  0  0
    4.4009    1.8617   -0.6169 H   0  0  0  0  0  0  0  0  0  0  0  0
    4.1617    3.2418   -1.6966 H   0  0  0  0  0  0  0  0  0  0  0  0
    3.2840    6.5224    0.6302 H   0  0  0  0  0  0  0  0  0  0  0  0
    3.5232    5.1423    1.7100 H   0  0  0  0  0  0  0  0  0  0  0  0
    2.0334    2.6085   -0.5861 H   0  0  0  0  0  0  0  0  0  0  0  0
    2.7888    2.8438    0.9957 H   0  0  0  0  0  0  0  0  0  0  0  0
    2.4444    4.9941   -1.1371 H   0  0  0  0  0  0  0  0  0  0  0  0
    1.4769    4.8456    0.3358 H   0  0  0  0  0  0  0  0  0  0  0  0
  1  2  1  0  0  0  0
  1  3  1  0  0  0  0
  1  4  1  0  0  0  0
  2  5  1  0  0  0  0
  3  6  1  0  0  0  0
  4  7  1  0  0  0  0
  4  8  2  0  0  0  0
  5  9  1  0  0  0  0
  6  9  1  0  0  0  0
  7 10  1  0  0  0  0
  1 11  1  0  0  0  0
  2 12  1  0  0  0  0
  2 13  1  0  0  0  0
  3 14  1  0  0  0  0
  3 15  1  0  0  0  0
  5 16  1  0  0  0  0
  5 17  1  0  0  0  0
  6 18  1  0  0  0  0
  6 19  1  0  0  0  0
  9 20  1  0  0  0  0
  9 21  1  0  0  0  0
M  END
>  <Alias name>
Cyclohexanecarboxylic acid

>  <deltaH�(fus)>   kJ/mol
9.2

$$$$
4-t-Butylbenzoic acid
  ChemBrain IXL

 27 27  0  0  0  0  0  0  0  0  1 V2000
    6.4708    6.7505   -0.0399 C   0  0  0  0  0  0  0  0  0  0  0  0
    7.5301    5.8687   -0.2559 C   0  0  0  0  0  0  0  0  0  0  0  0
    7.2746    4.5530   -0.6425 C   0  0  0  0  0  0  0  0  0  0  0  0
    5.9599    4.1189   -0.8131 C   0  0  0  0  0  0  0  0  0  0  0  0
    4.9006    5.0006   -0.5972 C   0  0  0  0  0  0  0  0  0  0  0  0
    5.1561    6.3164   -0.2106 C   0  0  0  0  0  0  0  0  0  0  0  0
    8.9249    6.3293   -0.0748 C   0  0  0  0  0  0  0  0  0  0  0  0
    9.1698    7.5795   -0.9417 C   0  0  0  0  0  0  0  0  0  0  0  0
    9.1625    6.6774    1.4075 C   0  0  0  0  0  0  0  0  0  0  0  0
    9.8948    5.2103   -0.5014 C   0  0  0  0  0  0  0  0  0  0  0  0
    3.5058    4.5401   -0.7782 C   0  0  0  0  0  0  0  0  0  0  0  0
    2.3898    5.4706   -0.5557 O   0  0  0  0  0  0  0  0  0  0  0  0
    3.2822    3.3881   -1.1120 O   0  0  0  0  0  0  0  0  0  0  0  0
    1.4954    5.0879   -0.6967 H   0  0  0  0  0  0  0  0  0  0  0  0
    6.6692    7.7720    0.2602 H   0  0  0  0  0  0  0  0  0  0  0  0
    8.0969    3.8685   -0.8103 H   0  0  0  0  0  0  0  0  0  0  0  0
    5.7615    3.0974   -1.1132 H   0  0  0  0  0  0  0  0  0  0  0  0
    4.3338    7.0009   -0.0429 H   0  0  0  0  0  0  0  0  0  0  0  0
    8.4880    8.3658   -0.6420 H   0  0  0  0  0  0  0  0  0  0  0  0
    9.0029    7.3348   -1.9834 H   0  0  0  0  0  0  0  0  0  0  0  0
   10.1904    7.9166   -0.8091 H   0  0  0  0  0  0  0  0  0  0  0  0
    8.4786    7.4614    1.7083 H   0  0  0  0  0  0  0  0  0  0  0  0
   10.1822    7.0177    1.5394 H   0  0  0  0  0  0  0  0  0  0  0  0
    8.9938    5.7979    2.0164 H   0  0  0  0  0  0  0  0  0  0  0  0
   10.9154    5.5511   -0.3789 H   0  0  0  0  0  0  0  0  0  0  0  0
    9.7206    4.9583   -1.5402 H   0  0  0  0  0  0  0  0  0  0  0  0
    9.7299    4.3352    0.1149 H   0  0  0  0  0  0  0  0  0  0  0  0
  1  2  4  0  0  0  0
  6  1  4  0  0  0  0
  2  3  4  0  0  0  0
  3  4  4  0  0  0  0
  4  5  4  0  0  0  0
  5 11  1  0  0  0  0
  5  6  4  0  0  0  0
  7  8  1  0  0  0  0
  7  9  1  0  0  0  0
  7 10  1  0  0  0  0
 11 12  1  0  0  0  0
 11 13  2  0  0  0  0
  7  2  1  0  0  0  0
 12 14  1  0  0  0  0
  1 15  1  0  0  0  0
  3 16  1  0  0  0  0
  4 17  1  0  0  0  0
  6 18  1  0  0  0  0
  8 19  1  0  0  0  0
  8 20  1  0  0  0  0
  8 21  1  0  0  0  0
  9 22  1  0  0  0  0
  9 23  1  0  0  0  0
  9 24  1  0  0  0  0
 10 25  1  0  0  0  0
 10 26  1  0  0  0  0
 10 27  1  0  0  0  0
M  END
>  <Alias name>
4-t-Butylbenzoic acid

>  <deltaH�(fus)>   kJ/mol
9.2

$$$$
Diethylcarbonate
  ChemBrain IXL

 18 17  0  0  0  0  0  0  0  0  1 V2000
    5.7352    3.7552    0.3414 C   0  0  0  0  0  0  0  0  0  0  0  0
    5.6602    2.5747    0.6419 O   0  0  0  0  0  0  0  0  0  0  0  0
    4.6066    4.6611    0.6189 O   0  0  0  0  0  0  0  0  0  0  0  0
    6.9542    4.2721   -0.2984 O   0  0  0  0  0  0  0  0  0  0  0  0
    3.4407    4.0314    1.2592 C   0  0  0  0  0  0  0  0  0  0  0  0
    2.3470    5.0915    1.4903 C   0  0  0  0  0  0  0  0  0  0  0  0
    6.9310    5.7068   -0.6174 C   0  0  0  0  0  0  0  0  0  0  0  0
    8.2640    6.1070   -1.2775 C   0  0  0  0  0  0  0  0  0  0  0  0
    3.0550    3.2488    0.6175 H   0  0  0  0  0  0  0  0  0  0  0  0
    3.7370    3.6054    2.2099 H   0  0  0  0  0  0  0  0  0  0  0  0
    1.4889    4.6281    1.9612 H   0  0  0  0  0  0  0  0  0  0  0  0
    2.7325    5.8738    2.1322 H   0  0  0  0  0  0  0  0  0  0  0  0
    2.0508    5.5176    0.5398 H   0  0  0  0  0  0  0  0  0  0  0  0
    6.1147    5.9120   -1.2989 H   0  0  0  0  0  0  0  0  0  0  0  0
    6.7934    6.2769    0.2930 H   0  0  0  0  0  0  0  0  0  0  0  0
    8.2473    7.1638   -1.5129 H   0  0  0  0  0  0  0  0  0  0  0  0
    8.4016    5.5364   -2.1876 H   0  0  0  0  0  0  0  0  0  0  0  0
    9.0802    5.9017   -0.5959 H   0  0  0  0  0  0  0  0  0  0  0  0
  1  2  2  0  0  0  0
  1  3  1  0  0  0  0
  1  4  1  0  0  0  0
  3  5  1  0  0  0  0
  5  6  1  0  0  0  0
  4  7  1  0  0  0  0
  7  8  1  0  0  0  0
  5  9  1  0  0  0  0
  5 10  1  0  0  0  0
  6 11  1  0  0  0  0
  6 12  1  0  0  0  0
  6 13  1  0  0  0  0
  7 14  1  0  0  0  0
  7 15  1  0  0  0  0
  8 16  1  0  0  0  0
  8 17  1  0  0  0  0
  8 18  1  0  0  0  0
M  END
>  <Alias name>
Diethylcarbonate

>  <deltaH�(fus)>   kJ/mol
9.2

$$$$
2,2-Dimethoxybutane
  ChemBrain IXL

 22 21  0  0  0  0  0  0  0  0  1 V2000
    4.4996    5.9428    0.6792 C   0  0  0  0  0  0  0  0  0  0  0  0
    4.5369    4.4917    0.1546 C   0  0  0  0  0  0  0  0  0  0  0  0
    5.1281    3.5688    1.2407 C   0  0  0  0  0  0  0  0  0  0  0  0
    5.1796    2.1212    0.7141 C   0  0  0  0  0  0  0  0  0  0  0  0
    3.1691    4.0503   -0.1689 O   0  0  0  0  0  0  0  0  0  0  0  0
    5.3727    4.4255   -1.0595 O   0  0  0  0  0  0  0  0  0  0  0  0
    6.7759    4.8362   -0.8838 C   0  0  0  0  0  0  0  0  0  0  0  0
    2.4851    4.8362   -1.2083 C   0  0  0  0  0  0  0  0  0  0  0  0
    3.8698    5.9924    1.5588 H   0  0  0  0  0  0  0  0  0  0  0  0
    4.1003    6.5943   -0.0877 H   0  0  0  0  0  0  0  0  0  0  0  0
    5.5024    6.2602    0.9356 H   0  0  0  0  0  0  0  0  0  0  0  0
    4.5054    3.6087    2.1259 H   0  0  0  0  0  0  0  0  0  0  0  0
    6.1290    3.8981    1.4892 H   0  0  0  0  0  0  0  0  0  0  0  0
    5.8026    2.0810   -0.1709 H   0  0  0  0  0  0  0  0  0  0  0  0
    4.1783    1.7915    0.4659 H   0  0  0  0  0  0  0  0  0  0  0  0
    5.5940    1.4741    1.4770 H   0  0  0  0  0  0  0  0  0  0  0  0
    6.8121    5.8632   -0.5434 H   0  0  0  0  0  0  0  0  0  0  0  0
    7.2972    4.7513   -1.8291 H   0  0  0  0  0  0  0  0  0  0  0  0
    7.2511    4.1960   -0.1515 H   0  0  0  0  0  0  0  0  0  0  0  0
    1.4987    4.4242   -1.3813 H   0  0  0  0  0  0  0  0  0  0  0  0
    2.3942    5.8647   -0.8828 H   0  0  0  0  0  0  0  0  0  0  0  0
    3.0586    4.7973   -2.1262 H   0  0  0  0  0  0  0  0  0  0  0  0
  1  2  1  0  0  0  0
  2  3  1  0  0  0  0
  3  4  1  0  0  0  0
  2  5  1  0  0  0  0
  2  6  1  0  0  0  0
  6  7  1  0  0  0  0
  5  8  1  0  0  0  0
  1  9  1  0  0  0  0
  1 10  1  0  0  0  0
  1 11  1  0  0  0  0
  3 12  1  0  0  0  0
  3 13  1  0  0  0  0
  4 14  1  0  0  0  0
  4 15  1  0  0  0  0
  4 16  1  0  0  0  0
  7 17  1  0  0  0  0
  7 18  1  0  0  0  0
  7 19  1  0  0  0  0
  8 20  1  0  0  0  0
  8 21  1  0  0  0  0
  8 22  1  0  0  0  0
M  END
>  <Alias name>
2,2-Dimethoxybutane

>  <deltaH�(fus)>   kJ/mol
9.32

$$$$
3-Chlorothiophene
  ChemBrain IXL

  9  9  0  0  0  0  0  0  0  0  1 V2000
    3.2376    3.0870    0.0502 C   0  0  0  0  0  0  0  0  0  0  0  0
    2.6943    4.2182    0.0397 C   0  0  0  0  0  0  0  0  0  0  0  0
    4.6397    3.1508    0.0046 C   0  0  0  0  0  0  0  0  0  0  0  0
    5.0763    4.3254   -0.0378 C   0  0  0  0  0  0  0  0  0  0  0  0
    3.8311    5.4459   -0.0260 S   0  0  0  0  0  0  0  0  0  0  0  0
    5.7139    1.7152    0.0059 Cl  0  0  0  0  0  0  0  0  0  0  0  0
    2.6729    2.1635    0.0905 H   0  0  0  0  0  0  0  0  0  0  0  0
    1.6094    4.3703    0.0701 H   0  0  0  0  0  0  0  0  0  0  0  0
    6.1425    4.5742   -0.0774 H   0  0  0  0  0  0  0  0  0  0  0  0
  1  2  2  0  0  0  0
  1  3  1  0  0  0  0
  3  4  2  0  0  0  0
  4  5  1  0  0  0  0
  5  2  1  0  0  0  0
  3  6  1  0  0  0  0
  1  7  1  0  0  0  0
  2  8  1  0  0  0  0
  4  9  1  0  0  0  0
M  END
>  <Alias name>
3-Chlorothiophene

>  <deltaH�(fus)>   kJ/mol
9.39

$$$$
1,4-Dihydronaphthalene
  ChemBrain IXL

 20 21  0  0  0  0  0  0  0  0  1 V2000
    2.4302    3.8820   -0.4734 C   0  0  0  0  0  0  0  0  0  0  0  0
    2.4770    5.2743   -0.4149 C   0  0  0  0  0  0  0  0  0  0  0  0
    3.6977    5.9269   -0.2378 C   0  0  0  0  0  0  0  0  0  0  0  0
    4.8835    5.1936   -0.1177 C   0  0  0  0  0  0  0  0  0  0  0  0
    4.8356    3.7754   -0.1771 C   0  0  0  0  0  0  0  0  0  0  0  0
    3.6037    3.1364   -0.3552 C   0  0  0  0  0  0  0  0  0  0  0  0
    6.0687    2.9161   -0.0552 C   0  0  0  0  0  0  0  0  0  0  0  0
    7.3652    3.7061    0.1369 C   0  0  0  0  0  0  0  0  0  0  0  0
    7.4111    5.0653    0.1936 C   0  0  0  0  0  0  0  0  0  0  0  0
    6.1715    5.9543    0.0716 C   0  0  0  0  0  0  0  0  0  0  0  0
    1.4816    3.3787   -0.6110 H   0  0  0  0  0  0  0  0  0  0  0  0
    1.5644    5.8500   -0.5069 H   0  0  0  0  0  0  0  0  0  0  0  0
    3.7267    7.0079   -0.1933 H   0  0  0  0  0  0  0  0  0  0  0  0
    3.5599    2.0561   -0.4015 H   0  0  0  0  0  0  0  0  0  0  0  0
    6.1585    2.3202   -0.9515 H   0  0  0  0  0  0  0  0  0  0  0  0
    5.9406    2.2548    0.7893 H   0  0  0  0  0  0  0  0  0  0  0  0
    8.2894    3.1646    0.2324 H   0  0  0  0  0  0  0  0  0  0  0  0
    8.3693    5.5332    0.3313 H   0  0  0  0  0  0  0  0  0  0  0  0
    6.0863    6.5506    0.9681 H   0  0  0  0  0  0  0  0  0  0  0  0
    6.3039    6.6150   -0.7728 H   0  0  0  0  0  0  0  0  0  0  0  0
  1  2  4  0  0  0  0
  2  3  4  0  0  0  0
  3  4  4  0  0  0  0
  4  5  4  0  0  0  0
  5  6  4  0  0  0  0
  6  1  4  0  0  0  0
  5  7  1  0  0  0  0
  7  8  1  0  0  0  0
  8  9  2  0  0  0  0
  9 10  1  0  0  0  0
 10  4  1  0  0  0  0
  1 11  1  0  0  0  0
  2 12  1  0  0  0  0
  3 13  1  0  0  0  0
  6 14  1  0  0  0  0
  7 15  1  0  0  0  0
  7 16  1  0  0  0  0
  8 17  1  0  0  0  0
  9 18  1  0  0  0  0
 10 19  1  0  0  0  0
 10 20  1  0  0  0  0
M  END
>  <Alias name>
1,4-Dihydronaphthalene

>  <deltaH�(fus)>   kJ/mol
9.4

$$$$
3,3-Dimethyl-1-butanol
  ChemBrain IXL

 21 20  0  0  0  0  0  0  0  0  1 V2000
    4.8122    4.5638    0.9624 C   0  0  0  0  0  0  0  0  0  0  0  0
    3.4796    4.5768    0.1825 C   0  0  0  0  0  0  0  0  0  0  0  0
    2.3609    4.6900    1.1288 O   0  0  0  0  0  0  0  0  0  0  0  0
    5.9990    4.4448   -0.0241 C   0  0  0  0  0  0  0  0  0  0  0  0
    5.9936    5.6474   -0.9911 C   0  0  0  0  0  0  0  0  0  0  0  0
    7.3211    4.4330    0.7686 C   0  0  0  0  0  0  0  0  0  0  0  0
    5.8750    3.1352   -0.8308 C   0  0  0  0  0  0  0  0  0  0  0  0
    1.4685    4.7057    0.7169 H   0  0  0  0  0  0  0  0  0  0  0  0
    4.8230    3.7201    1.6413 H   0  0  0  0  0  0  0  0  0  0  0  0
    4.9061    5.4821    1.5287 H   0  0  0  0  0  0  0  0  0  0  0  0
    3.4649    5.4207   -0.4947 H   0  0  0  0  0  0  0  0  0  0  0  0
    3.3818    3.6588   -0.3821 H   0  0  0  0  0  0  0  0  0  0  0  0
    5.0733    5.6497   -1.5606 H   0  0  0  0  0  0  0  0  0  0  0  0
    6.0697    6.5670   -0.4241 H   0  0  0  0  0  0  0  0  0  0  0  0
    6.8357    5.5700   -1.6676 H   0  0  0  0  0  0  0  0  0  0  0  0
    7.4109    5.3519    1.3347 H   0  0  0  0  0  0  0  0  0  0  0  0
    8.1537    4.3498    0.0810 H   0  0  0  0  0  0  0  0  0  0  0  0
    7.3277    3.5889    1.4472 H   0  0  0  0  0  0  0  0  0  0  0  0
    6.7166    3.0469   -1.5066 H   0  0  0  0  0  0  0  0  0  0  0  0
    5.8678    2.2919   -0.1514 H   0  0  0  0  0  0  0  0  0  0  0  0
    4.9552    3.1471   -1.4010 H   0  0  0  0  0  0  0  0  0  0  0  0
  1  2  1  0  0  0  0
  2  3  1  0  0  0  0
  1  4  1  0  0  0  0
  4  5  1  0  0  0  0
  4  6  1  0  0  0  0
  4  7  1  0  0  0  0
  3  8  1  0  0  0  0
  1  9  1  0  0  0  0
  1 10  1  0  0  0  0
  2 11  1  0  0  0  0
  2 12  1  0  0  0  0
  5 13  1  0  0  0  0
  5 14  1  0  0  0  0
  5 15  1  0  0  0  0
  6 16  1  0  0  0  0
  6 17  1  0  0  0  0
  6 18  1  0  0  0  0
  7 19  1  0  0  0  0
  7 20  1  0  0  0  0
  7 21  1  0  0  0  0
M  END
>  <Alias name>
3,3-Dimethyl-1-butanol

>  <deltaH�(fus)>   kJ/mol
9.5

$$$$
4,5-Dicyano-1-methylimidazole
  ChemBrain IXL

 14 14  0  0  0  0  0  0  0  0  1 V2000
    5.0605    4.1514   -0.3636 C   0  0  0  0  0  0  0  0  0  0  0  0
    4.8983    5.3512   -0.3219 C   0  0  0  0  0  0  0  0  0  0  0  0
    3.9619    3.5931    0.0061 N   0  0  0  0  0  0  0  0  0  0  0  0
    6.3489    3.4895   -0.7840 C   0  0  0  0  0  0  0  0  0  0  0  0
    3.6826    5.5819    0.0787 N   0  0  0  0  0  0  0  0  0  0  0  0
    5.9626    6.3390   -0.6845 C   0  0  0  0  0  0  0  0  0  0  0  0
    3.1145    4.5665    0.2772 C   0  0  0  0  0  0  0  0  0  0  0  0
    3.7313    2.0788    0.0976 C   0  0  0  0  0  0  0  0  0  0  0  0
    7.3493    2.9904   -1.1105 N   0  0  0  0  0  0  0  0  0  0  0  0
    6.7992    7.0945   -0.9693 N   0  0  0  0  0  0  0  0  0  0  0  0
    2.0590    4.4691    0.6279 H   0  0  0  0  0  0  0  0  0  0  0  0
    4.6324    1.5647   -0.1959 H   0  0  0  0  0  0  0  0  0  0  0  0
    3.4833    1.7950    1.1227 H   0  0  0  0  0  0  0  0  0  0  0  0
    2.9220    1.7781   -0.5712 H   0  0  0  0  0  0  0  0  0  0  0  0
  1  2  2  0  0  0  0
  1  3  1  0  0  0  0
  1  4  1  0  0  0  0
  2  5  1  0  0  0  0
  2  6  1  0  0  0  0
  3  7  1  0  0  0  0
  3  8  1  0  0  0  0
  4  9  3  0  0  0  0
  5  7  2  0  0  0  0
  6 10  3  0  0  0  0
  7 11  1  0  0  0  0
  8 12  1  0  0  0  0
  8 13  1  0  0  0  0
  8 14  1  0  0  0  0
M  END
>  <Alias name>
4,5-Dicyano-1-methylimidazole

>  <deltaH�(fus)>   kJ/mol
9.5

$$$$
Phthalazine
  ChemBrain IXL

 16 17  0  0  0  0  0  0  0  0  1 V2000
    4.8653    3.3185    0.0000 C   0  0  0  0  0  0  0  0  0  0  0  0
    4.8624    4.7015    0.0143 C   0  0  0  0  0  0  0  0  0  0  0  0
    3.6571    2.6147   -0.0065 C   0  0  0  0  0  0  0  0  0  0  0  0
    6.0816    2.6428   -0.0077 C   0  0  0  0  0  0  0  0  0  0  0  0
    3.6513    5.4003    0.0222 C   0  0  0  0  0  0  0  0  0  0  0  0
    6.0759    5.3823    0.0206 C   0  0  0  0  0  0  0  0  0  0  0  0
    2.4452    3.3077    0.0014 C   0  0  0  0  0  0  0  0  0  0  0  0
    7.2376    3.3383   -0.0012 N   0  0  0  0  0  0  0  0  0  0  0  0
    2.4423    4.7021    0.0158 C   0  0  0  0  0  0  0  0  0  0  0  0
    7.2348    4.6917    0.0127 N   0  0  0  0  0  0  0  0  0  0  0  0
    3.6597    1.5317   -0.0177 H   0  0  0  0  0  0  0  0  0  0  0  0
    6.0989    1.5599   -0.0189 H   0  0  0  0  0  0  0  0  0  0  0  0
    3.6494    6.4833    0.0334 H   0  0  0  0  0  0  0  0  0  0  0  0
    6.0886    6.4653    0.0317 H   0  0  0  0  0  0  0  0  0  0  0  0
    1.5069    2.7632   -0.0037 H   0  0  0  0  0  0  0  0  0  0  0  0
    1.5017    5.2428    0.0219 H   0  0  0  0  0  0  0  0  0  0  0  0
  1  2  4  0  0  0  0
  1  3  4  0  0  0  0
  1  4  4  0  0  0  0
  2  5  4  0  0  0  0
  2  6  4  0  0  0  0
  3  7  4  0  0  0  0
  4  8  4  0  0  0  0
  5  9  4  0  0  0  0
  6 10  4  0  0  0  0
  7  9  4  0  0  0  0
  8 10  4  0  0  0  0
  3 11  1  0  0  0  0
  4 12  1  0  0  0  0
  5 13  1  0  0  0  0
  6 14  1  0  0  0  0
  7 15  1  0  0  0  0
  9 16  1  0  0  0  0
M  END
>  <Alias name>
Phthalazine

>  <deltaH�(fus)>   kJ/mol
9.5

$$$$
2,6-Dioxaadamantane
  ChemBrain IXL

 22 24  0  0  0  0  0  0  0  0  1 V2000
    5.2106    4.4194    0.6275 C   0  0  0  0  0  0  0  0  0  0  0  0
    4.2999    3.6566    1.6070 C   0  0  0  0  0  0  0  0  0  0  0  0
    3.0031    3.2689    0.8727 C   0  0  0  0  0  0  0  0  0  0  0  0
    2.3523    4.4910    0.3712 O   0  0  0  0  0  0  0  0  0  0  0  0
    3.1818    5.2744   -0.5599 C   0  0  0  0  0  0  0  0  0  0  0  0
    3.5384    4.3968   -1.7738 C   0  0  0  0  0  0  0  0  0  0  0  0
    4.2809    3.1439   -1.2739 C   0  0  0  0  0  0  0  0  0  0  0  0
    5.4859    3.5623   -0.5380 O   0  0  0  0  0  0  0  0  0  0  0  0
    3.3572    2.3632   -0.3211 C   0  0  0  0  0  0  0  0  0  0  0  0
    4.4810    5.6902    0.1542 C   0  0  0  0  0  0  0  0  0  0  0  0
    6.1387    4.6867    1.1174 H   0  0  0  0  0  0  0  0  0  0  0  0
    4.0636    4.2902    2.4529 H   0  0  0  0  0  0  0  0  0  0  0  0
    4.8043    2.7623    1.9516 H   0  0  0  0  0  0  0  0  0  0  0  0
    2.3376    2.7464    1.5487 H   0  0  0  0  0  0  0  0  0  0  0  0
    2.6412    6.1544   -0.8859 H   0  0  0  0  0  0  0  0  0  0  0  0
    4.1764    4.9525   -2.4499 H   0  0  0  0  0  0  0  0  0  0  0  0
    2.6322    4.1017   -2.2884 H   0  0  0  0  0  0  0  0  0  0  0  0
    4.5589    2.5192   -2.1138 H   0  0  0  0  0  0  0  0  0  0  0  0
    2.4520    2.0789   -0.8433 H   0  0  0  0  0  0  0  0  0  0  0  0
    3.8666    1.4758    0.0338 H   0  0  0  0  0  0  0  0  0  0  0  0
    4.2439    6.3129    1.0079 H   0  0  0  0  0  0  0  0  0  0  0  0
    5.1140    6.2390   -0.5321 H   0  0  0  0  0  0  0  0  0  0  0  0
  1  2  1  0  0  0  0
  2  3  1  0  0  0  0
  3  4  1  0  0  0  0
  4  5  1  0  0  0  0
  5  6  1  0  0  0  0
  6  7  1  0  0  0  0
  7  8  1  0  0  0  0
  1  8  1  0  0  0  0
  7  9  1  0  0  0  0
  3  9  1  0  0  0  0
  5 10  1  0  0  0  0
  1 10  1  0  0  0  0
  1 11  1  0  0  0  0
  2 12  1  0  0  0  0
  2 13  1  0  0  0  0
  3 14  1  0  0  0  0
  5 15  1  0  0  0  0
  6 16  1  0  0  0  0
  6 17  1  0  0  0  0
  7 18  1  0  0  0  0
  9 19  1  0  0  0  0
  9 20  1  0  0  0  0
 10 21  1  0  0  0  0
 10 22  1  0  0  0  0
M  END
>  <Alias name>
2,6-Dioxaadamantane

>  <deltaH�(fus)>   kJ/mol
9.6

$$$$
Ethylurea
  ChemBrain IXL

 14 13  0  0  0  0  0  0  0  0  1 V2000
    3.5257    2.9665   -0.0973 N   0  0  0  0  0  0  0  0  0  0  0  0
    2.4862    2.9550    0.8404 C   0  0  0  0  0  0  0  0  0  0  0  0
    1.8056    1.9528    0.9844 O   0  0  0  0  0  0  0  0  0  0  0  0
    2.2277    4.0936    1.6129 N   0  0  0  0  0  0  0  0  0  0  0  0
    4.3461    4.1739   -0.2704 C   0  0  0  0  0  0  0  0  0  0  0  0
    5.4052    3.9233   -1.3614 C   0  0  0  0  0  0  0  0  0  0  0  0
    3.7118    2.1460   -0.6542 H   0  0  0  0  0  0  0  0  0  0  0  0
    1.4786    4.0853    2.2888 H   0  0  0  0  0  0  0  0  0  0  0  0
    2.7904    4.9226    1.4936 H   0  0  0  0  0  0  0  0  0  0  0  0
    3.7128    5.0014   -0.5653 H   0  0  0  0  0  0  0  0  0  0  0  0
    4.8396    4.4121    0.6638 H   0  0  0  0  0  0  0  0  0  0  0  0
    6.0097    4.8128   -1.4888 H   0  0  0  0  0  0  0  0  0  0  0  0
    4.9117    3.6853   -2.2956 H   0  0  0  0  0  0  0  0  0  0  0  0
    6.0384    3.0956   -1.0665 H   0  0  0  0  0  0  0  0  0  0  0  0
  1  2  1  0  0  0  0
  2  3  2  0  0  0  0
  2  4  1  0  0  0  0
  1  5  1  0  0  0  0
  5  6  1  0  0  0  0
  1  7  1  0  0  0  0
  4  8  1  0  0  0  0
  4  9  1  0  0  0  0
  5 10  1  0  0  0  0
  5 11  1  0  0  0  0
  6 12  1  0  0  0  0
  6 13  1  0  0  0  0
  6 14  1  0  0  0  0
M  END
>  <Alias name>
Ethylurea

>  <deltaH�(fus)>   kJ/mol
9.6

$$$$
4,4'-Dichlorobiphenyl
  ChemBrain IXL

 22 23  0  0  0  0  0  0  0  0  1 V2000
    3.2399    6.2609    0.0000 C   0  0  0  0  0  0  0  0  0  0  0  0
    3.9374    7.4689   -0.0087 C   0  0  0  0  0  0  0  0  0  0  0  0
    5.3324    7.4689   -0.0087 C   0  0  0  0  0  0  0  0  0  0  0  0
    6.0299    6.2609    0.0000 C   0  0  0  0  0  0  0  0  0  0  0  0
    5.3324    5.0528    0.0087 C   0  0  0  0  0  0  0  0  0  0  0  0
    3.9374    5.0528    0.0087 C   0  0  0  0  0  0  0  0  0  0  0  0
   10.2999    6.2609    0.0000 C   0  0  0  0  0  0  0  0  0  0  0  0
    9.6024    7.4690    0.0002 C   0  0  0  0  0  0  0  0  0  0  0  0
    8.2074    7.4690    0.0002 C   0  0  0  0  0  0  0  0  0  0  0  0
    7.5099    6.2609    0.0000 C   0  0  0  0  0  0  0  0  0  0  0  0
    8.2074    5.0528   -0.0002 C   0  0  0  0  0  0  0  0  0  0  0  0
    9.6024    5.0528   -0.0002 C   0  0  0  0  0  0  0  0  0  0  0  0
    1.4559    6.2609    0.0000 Cl  0  0  0  0  0  0  0  0  0  0  0  0
   12.0839    6.2609    0.0000 Cl  0  0  0  0  0  0  0  0  0  0  0  0
    3.3959    8.4068   -0.0155 H   0  0  0  0  0  0  0  0  0  0  0  0
    5.8739    8.4068   -0.0155 H   0  0  0  0  0  0  0  0  0  0  0  0
    5.8739    4.1149    0.0155 H   0  0  0  0  0  0  0  0  0  0  0  0
    3.3959    4.1149    0.0155 H   0  0  0  0  0  0  0  0  0  0  0  0
   10.1439    8.4069    0.0004 H   0  0  0  0  0  0  0  0  0  0  0  0
    7.6659    8.4069    0.0004 H   0  0  0  0  0  0  0  0  0  0  0  0
    7.6659    4.1149   -0.0004 H   0  0  0  0  0  0  0  0  0  0  0  0
   10.1439    4.1149   -0.0004 H   0  0  0  0  0  0  0  0  0  0  0  0
  1  2  4  0  0  0  0
  2  3  4  0  0  0  0
  3  4  4  0  0  0  0
  4  5  4  0  0  0  0
  5  6  4  0  0  0  0
  6  1  4  0  0  0  0
  7  8  4  0  0  0  0
  8  9  4  0  0  0  0
  9 10  4  0  0  0  0
 10 11  4  0  0  0  0
 11 12  4  0  0  0  0
 12  7  4  0  0  0  0
 10  4  1  0  0  0  0
  1 13  1  0  0  0  0
  7 14  1  0  0  0  0
  2 15  1  0  0  0  0
  3 16  1  0  0  0  0
  5 17  1  0  0  0  0
  6 18  1  0  0  0  0
  8 19  1  0  0  0  0
  9 20  1  0  0  0  0
 11 21  1  0  0  0  0
 12 22  1  0  0  0  0
M  END
>  <Alias name>
4,4'-Dichlorobiphenyl

>  <deltaH�(fus)>   kJ/mol
9.8

$$$$
Butanedinitrile
  ChemBrain IXL

 10  9  0  0  0  0  0  0  0  0  1 V2000
    6.1931    4.1754   -0.5605 C   0  0  0  0  0  0  0  0  0  0  0  0
    7.2079    4.6948   -0.7641 N   0  0  0  0  0  0  0  0  0  0  0  0
    4.8427    3.4843   -0.2895 C   0  0  0  0  0  0  0  0  0  0  0  0
    2.5050    3.8125    0.5823 C   0  0  0  0  0  0  0  0  0  0  0  0
    1.4902    3.2932    0.7859 N   0  0  0  0  0  0  0  0  0  0  0  0
    3.8554    4.5036    0.3113 C   0  0  0  0  0  0  0  0  0  0  0  0
    4.4420    3.0981   -1.2186 H   0  0  0  0  0  0  0  0  0  0  0  0
    4.9881    2.6685    0.4077 H   0  0  0  0  0  0  0  0  0  0  0  0
    4.2561    4.8899    1.2404 H   0  0  0  0  0  0  0  0  0  0  0  0
    3.7099    5.3194   -0.3860 H   0  0  0  0  0  0  0  0  0  0  0  0
  1  2  3  0  0  0  0
  1  3  1  0  0  0  0
  4  5  3  0  0  0  0
  3  6  1  0  0  0  0
  4  6  1  0  0  0  0
  3  7  1  0  0  0  0
  3  8  1  0  0  0  0
  6  9  1  0  0  0  0
  6 10  1  0  0  0  0
M  END
>  <Alias name>
Succinonitrile

>  <deltaH�(fus)>   kJ/mol
9.84

$$$$
t-Butyl propyl ether
  ChemBrain IXL

 24 23  0  0  0  0  0  0  0  0  1 V2000
    3.6279    4.7336   -0.1037 C   0  0  0  0  0  0  0  0  0  0  0  0
    4.7092    5.6554   -0.4982 O   0  0  0  0  0  0  0  0  0  0  0  0
    3.7246    4.4388    1.4075 C   0  0  0  0  0  0  0  0  0  0  0  0
    2.2649    5.3837   -0.4121 C   0  0  0  0  0  0  0  0  0  0  0  0
    3.7573    3.4153   -0.8943 C   0  0  0  0  0  0  0  0  0  0  0  0
    6.0766    5.1639   -0.2603 C   0  0  0  0  0  0  0  0  0  0  0  0
    7.0911    6.2288   -0.7193 C   0  0  0  0  0  0  0  0  0  0  0  0
    8.5227    5.7157   -0.4710 C   0  0  0  0  0  0  0  0  0  0  0  0
    4.6773    3.9729    1.6247 H   0  0  0  0  0  0  0  0  0  0  0  0
    2.9224    3.7712    1.6969 H   0  0  0  0  0  0  0  0  0  0  0  0
    3.6409    5.3652    1.9620 H   0  0  0  0  0  0  0  0  0  0  0  0
    1.4690    4.7084   -0.1231 H   0  0  0  0  0  0  0  0  0  0  0  0
    2.1725    6.3091    0.1429 H   0  0  0  0  0  0  0  0  0  0  0  0
    2.1955    5.5906   -1.4729 H   0  0  0  0  0  0  0  0  0  0  0  0
    4.7099    2.9520   -0.6713 H   0  0  0  0  0  0  0  0  0  0  0  0
    3.6965    3.6233   -1.9554 H   0  0  0  0  0  0  0  0  0  0  0  0
    2.9552    2.7447   -0.6115 H   0  0  0  0  0  0  0  0  0  0  0  0
    6.2122    4.9687    0.7958 H   0  0  0  0  0  0  0  0  0  0  0  0
    6.2351    4.2506   -0.8196 H   0  0  0  0  0  0  0  0  0  0  0  0
    6.9559    6.4244   -1.7758 H   0  0  0  0  0  0  0  0  0  0  0  0
    6.9331    7.1426   -0.1600 H   0  0  0  0  0  0  0  0  0  0  0  0
    9.2355    6.4644   -0.7937 H   0  0  0  0  0  0  0  0  0  0  0  0
    8.6809    4.8019   -1.0304 H   0  0  0  0  0  0  0  0  0  0  0  0
    8.6580    5.5201    0.5856 H   0  0  0  0  0  0  0  0  0  0  0  0
  1  2  1  0  0  0  0
  1  3  1  0  0  0  0
  1  4  1  0  0  0  0
  1  5  1  0  0  0  0
  2  6  1  0  0  0  0
  6  7  1  0  0  0  0
  7  8  1  0  0  0  0
  3  9  1  0  0  0  0
  3 10  1  0  0  0  0
  3 11  1  0  0  0  0
  4 12  1  0  0  0  0
  4 13  1  0  0  0  0
  4 14  1  0  0  0  0
  5 15  1  0  0  0  0
  5 16  1  0  0  0  0
  5 17  1  0  0  0  0
  6 18  1  0  0  0  0
  6 19  1  0  0  0  0
  7 20  1  0  0  0  0
  7 21  1  0  0  0  0
  8 22  1  0  0  0  0
  8 23  1  0  0  0  0
  8 24  1  0  0  0  0
M  END
>  <Alias name>
t-Butyl propyl ether

>  <deltaH�(fus)>   kJ/mol
9.9

$$$$
2-Thiaadamantane
  ChemBrain IXL

 24 26  0  0  0  0  0  0  0  0  1 V2000
    5.5489    4.6888    0.5271 C   0  0  0  0  0  0  0  0  0  0  0  0
    5.9076    3.2113    0.2150 C   0  0  0  0  0  0  0  0  0  0  0  0
    5.1537    5.4073   -0.7689 C   0  0  0  0  0  0  0  0  0  0  0  0
    4.3794    4.7689    1.5446 C   0  0  0  0  0  0  0  0  0  0  0  0
    3.9248    4.7244   -1.3814 C   0  0  0  0  0  0  0  0  0  0  0  0
    3.0977    4.1312    0.9571 C   0  0  0  0  0  0  0  0  0  0  0  0
    3.3515    2.3782    0.7084 S   0  0  0  0  0  0  0  0  0  0  0  0
    2.7349    4.8049   -0.3879 C   0  0  0  0  0  0  0  0  0  0  0  0
    4.2631    3.2473   -1.7175 C   0  0  0  0  0  0  0  0  0  0  0  0
    4.7122    2.4856   -0.4476 C   0  0  0  0  0  0  0  0  0  0  0  0
    6.4167    5.1783    0.9511 H   0  0  0  0  0  0  0  0  0  0  0  0
    6.1708    2.7033    1.1345 H   0  0  0  0  0  0  0  0  0  0  0  0
    6.7541    3.1881   -0.4600 H   0  0  0  0  0  0  0  0  0  0  0  0
    4.9199    6.4420   -0.5506 H   0  0  0  0  0  0  0  0  0  0  0  0
    5.9774    5.3642   -1.4706 H   0  0  0  0  0  0  0  0  0  0  0  0
    4.6562    4.2471    2.4522 H   0  0  0  0  0  0  0  0  0  0  0  0
    4.1833    5.8084    1.7765 H   0  0  0  0  0  0  0  0  0  0  0  0
    3.6543    5.2388   -2.2949 H   0  0  0  0  0  0  0  0  0  0  0  0
    2.2813    4.2715    1.6545 H   0  0  0  0  0  0  0  0  0  0  0  0
    1.8738    4.3080   -0.8173 H   0  0  0  0  0  0  0  0  0  0  0  0
    2.4937    5.8454   -0.2090 H   0  0  0  0  0  0  0  0  0  0  0  0
    5.0644    3.2251   -2.4455 H   0  0  0  0  0  0  0  0  0  0  0  0
    3.3884    2.7642   -2.1350 H   0  0  0  0  0  0  0  0  0  0  0  0
    5.0162    1.4840   -0.7249 H   0  0  0  0  0  0  0  0  0  0  0  0
  2  1  1  0  0  0  0
  1  3  1  0  0  0  0
  4  1  1  0  0  0  0
 10  2  1  0  0  0  0
  5  3  1  0  0  0  0
  4  6  1  0  0  0  0
  5  8  1  0  0  0  0
  5  9  1  0  0  0  0
  6  7  1  0  0  0  0
  8  6  1  0  0  0  0
  7 10  1  0  0  0  0
 10  9  1  0  0  0  0
  1 11  1  0  0  0  0
  2 12  1  0  0  0  0
  2 13  1  0  0  0  0
  3 14  1  0  0  0  0
  3 15  1  0  0  0  0
  4 16  1  0  0  0  0
  4 17  1  0  0  0  0
  5 18  1  0  0  0  0
  6 19  1  0  0  0  0
  8 20  1  0  0  0  0
  8 21  1  0  0  0  0
  9 22  1  0  0  0  0
  9 23  1  0  0  0  0
 10 24  1  0  0  0  0
M  END
>  <Alias name>
2-Thiaadamantane

>  <deltaH�(fus)>   kJ/mol
10.1

$$$$
2,5-Norbornadiene
  ChemBrain IXL

 15 16  0  0  0  0  0  0  0  0  1 V2000
    4.0197    4.4561    0.8776 C   0  0  0  0  0  0  0  0  0  0  0  0
    5.0339    4.8070    0.0417 C   0  0  0  0  0  0  0  0  0  0  0  0
    5.1333    3.9363   -0.8225 C   0  0  0  0  0  0  0  0  0  0  0  0
    4.1869    2.9904   -0.5772 C   0  0  0  0  0  0  0  0  0  0  0  0
    3.0484    3.6946   -0.8186 C   0  0  0  0  0  0  0  0  0  0  0  0
    2.9490    4.5653    0.0456 C   0  0  0  0  0  0  0  0  0  0  0  0
    4.1818    3.0571    0.8304 C   0  0  0  0  0  0  0  0  0  0  0  0
    3.9647    4.9461    1.8359 H   0  0  0  0  0  0  0  0  0  0  0  0
    5.6532    5.7120    0.0980 H   0  0  0  0  0  0  0  0  0  0  0  0
    5.8542    3.9504   -1.6505 H   0  0  0  0  0  0  0  0  0  0  0  0
    4.2972    2.0316   -1.0569 H   0  0  0  0  0  0  0  0  0  0  0  0
    2.3403    3.5429   -1.6440 H   0  0  0  0  0  0  0  0  0  0  0  0
    2.1393    5.3046    0.1045 H   0  0  0  0  0  0  0  0  0  0  0  0
    3.3372    2.5403    1.2539 H   0  0  0  0  0  0  0  0  0  0  0  0
    5.1238    2.7474    1.2506 H   0  0  0  0  0  0  0  0  0  0  0  0
  1  2  1  0  0  0  0
  2  3  2  0  0  0  0
  3  4  1  0  0  0  0
  4  5  1  0  0  0  0
  5  6  2  0  0  0  0
  6  1  1  0  0  0  0
  4  7  1  0  0  0  0
  7  1  1  0  0  0  0
  1  8  1  0  0  0  0
  2  9  1  0  0  0  0
  3 10  1  0  0  0  0
  4 11  1  0  0  0  0
  5 12  1  0  0  0  0
  6 13  1  0  0  0  0
  7 14  1  0  0  0  0
  7 15  1  0  0  0  0
M  END
>  <Alias name>
2,5-Norbornadiene

>  <deltaH�(fus)>   kJ/mol
10.1

$$$$
Dimethylacetamide
  ChemBrain IXL

 15 14  0  0  0  0  0  0  0  0  1 V2000
    2.1919    3.1162    0.5018 C   0  0  0  0  0  0  0  0  0  0  0  0
    3.5791    2.8165   -0.0990 C   0  0  0  0  0  0  0  0  0  0  0  0
    3.8067    1.7244   -0.5930 O   0  0  0  0  0  0  0  0  0  0  0  0
    4.6282    3.8464   -0.0770 N   0  0  0  0  0  0  0  0  0  0  0  0
    4.3541    5.1624    0.5182 C   0  0  0  0  0  0  0  0  0  0  0  0
    5.9515    3.5602   -0.6501 C   0  0  0  0  0  0  0  0  0  0  0  0
    1.9069    2.3146    1.1671 H   0  0  0  0  0  0  0  0  0  0  0  0
    1.4656    3.1995   -0.2933 H   0  0  0  0  0  0  0  0  0  0  0  0
    2.2309    4.0444    1.0524 H   0  0  0  0  0  0  0  0  0  0  0  0
    3.4591    5.5771    0.0782 H   0  0  0  0  0  0  0  0  0  0  0  0
    4.2144    5.0536    1.5836 H   0  0  0  0  0  0  0  0  0  0  0  0
    5.1873    5.8233    0.3300 H   0  0  0  0  0  0  0  0  0  0  0  0
    6.0567    2.4957   -0.7993 H   0  0  0  0  0  0  0  0  0  0  0  0
    6.0507    4.0681   -1.5981 H   0  0  0  0  0  0  0  0  0  0  0  0
    6.7192    3.9066    0.0260 H   0  0  0  0  0  0  0  0  0  0  0  0
  1  2  1  0  0  0  0
  2  3  2  0  0  0  0
  2  4  1  0  0  0  0
  4  5  1  0  0  0  0
  4  6  1  0  0  0  0
  1  7  1  0  0  0  0
  1  8  1  0  0  0  0
  1  9  1  0  0  0  0
  5 10  1  0  0  0  0
  5 11  1  0  0  0  0
  5 12  1  0  0  0  0
  6 13  1  0  0  0  0
  6 14  1  0  0  0  0
  6 15  1  0  0  0  0
M  END
>  <Alias name>
Dimethylacetamide

>  <deltaH�(fus)>   kJ/mol
10.2

$$$$
Isonitrosoacetanilide
  ChemBrain IXL

 20 20  0  0  0  0  0  0  0  0  1 V2000
    4.0714    7.3534   -0.0831 C   0  0  0  0  0  0  0  0  0  0  0  0
    5.5431    7.2262   -0.1739 C   0  0  0  0  0  0  0  0  0  0  0  0
    6.1383    5.9591   -0.1622 N   0  0  0  0  0  0  0  0  0  0  0  0
    3.3478    6.3127   -0.0041 N   0  0  0  0  0  0  0  0  0  0  0  0
    6.2377    8.2256   -0.2589 O   0  0  0  0  0  0  0  0  0  0  0  0
    7.5306    5.8405   -0.0764 C   0  0  0  0  0  0  0  0  0  0  0  0
    1.9506    6.4335    0.0816 O   0  0  0  0  0  0  0  0  0  0  0  0
    8.3128    6.9687    0.1710 C   0  0  0  0  0  0  0  0  0  0  0  0
    8.1357    4.5940   -0.2384 C   0  0  0  0  0  0  0  0  0  0  0  0
    9.7001    6.8503    0.2574 C   0  0  0  0  0  0  0  0  0  0  0  0
    9.5230    4.4756   -0.1521 C   0  0  0  0  0  0  0  0  0  0  0  0
   10.3052    5.6038    0.0958 C   0  0  0  0  0  0  0  0  0  0  0  0
    5.5637    5.1314   -0.2156 H   0  0  0  0  0  0  0  0  0  0  0  0
    1.4628    5.5820    0.1392 H   0  0  0  0  0  0  0  0  0  0  0  0
    3.6115    8.3339   -0.0840 H   0  0  0  0  0  0  0  0  0  0  0  0
    7.8431    7.9365    0.2961 H   0  0  0  0  0  0  0  0  0  0  0  0
    7.5285    3.7182   -0.4312 H   0  0  0  0  0  0  0  0  0  0  0  0
   10.3074    7.7261    0.4498 H   0  0  0  0  0  0  0  0  0  0  0  0
    9.9927    3.5079   -0.2776 H   0  0  0  0  0  0  0  0  0  0  0  0
   11.3822    5.5119    0.1628 H   0  0  0  0  0  0  0  0  0  0  0  0
  2  1  1  0  0  0  0
  3  2  1  0  0  0  0
  4  1  2  0  0  0  0
  5  2  2  0  0  0  0
  6  3  1  0  0  0  0
  7  4  1  0  0  0  0
  8  6  4  0  0  0  0
  9  6  4  0  0  0  0
 10  8  4  0  0  0  0
 11  9  4  0  0  0  0
 12 11  4  0  0  0  0
 10 12  4  0  0  0  0
  3 13  1  0  0  0  0
  7 14  1  0  0  0  0
  1 15  1  0  0  0  0
  8 16  1  0  0  0  0
  9 17  1  0  0  0  0
 10 18  1  0  0  0  0
 11 19  1  0  0  0  0
 12 20  1  0  0  0  0
M  END
>  <Alias name>
Isonitrosoacetanilide

>  <deltaH�(fus)>   kJ/mol
10.4

$$$$
Carbazole
  ChemBrain IXL

 22 24  0  0  0  0  0  0  0  0  1 V2000
    3.2838    3.7038    0.0000 C   0  0  0  0  0  0  0  0  0  0  0  0
    2.5876    4.9122   -0.0257 C   0  0  0  0  0  0  0  0  0  0  0  0
    3.3100    6.1196   -0.0285 C   0  0  0  0  0  0  0  0  0  0  0  0
    4.7233    6.0703   -0.0002 C   0  0  0  0  0  0  0  0  0  0  0  0
    5.3470    4.9629    0.0167 C   0  0  0  0  0  0  0  0  0  0  0  0
    4.6842    3.7259    0.0182 C   0  0  0  0  0  0  0  0  0  0  0  0
    6.7179    5.2392    0.0277 C   0  0  0  0  0  0  0  0  0  0  0  0
    6.8645    6.5024    0.0269 C   0  0  0  0  0  0  0  0  0  0  0  0
    8.1460    7.0966    0.0352 C   0  0  0  0  0  0  0  0  0  0  0  0
    9.2806    6.2639    0.0305 C   0  0  0  0  0  0  0  0  0  0  0  0
    9.1069    4.8776    0.0296 C   0  0  0  0  0  0  0  0  0  0  0  0
    7.8075    4.3549    0.0328 C   0  0  0  0  0  0  0  0  0  0  0  0
    5.6405    7.0535    0.0139 N   0  0  0  0  0  0  0  0  0  0  0  0
    5.4369    8.0698    0.0190 H   0  0  0  0  0  0  0  0  0  0  0  0
    2.7394    2.7522    0.0041 H   0  0  0  0  0  0  0  0  0  0  0  0
    1.4915    4.9126   -0.0427 H   0  0  0  0  0  0  0  0  0  0  0  0
    2.7770    7.0732   -0.0510 H   0  0  0  0  0  0  0  0  0  0  0  0
    5.2440    2.7941    0.0334 H   0  0  0  0  0  0  0  0  0  0  0  0
    8.2652    8.1832    0.0410 H   0  0  0  0  0  0  0  0  0  0  0  0
   10.2913    6.6913    0.0269 H   0  0  0  0  0  0  0  0  0  0  0  0
    9.9770    4.2096    0.0260 H   0  0  0  0  0  0  0  0  0  0  0  0
    7.6520    3.2778    0.0354 H   0  0  0  0  0  0  0  0  0  0  0  0
  1  2  4  0  0  0  0
  2  3  4  0  0  0  0
  3  4  4  0  0  0  0
  4  5  4  0  0  0  0
  5  6  4  0  0  0  0
  6  1  4  0  0  0  0
  7  8  4  0  0  0  0
  8  9  4  0  0  0  0
  9 10  4  0  0  0  0
 10 11  4  0  0  0  0
 11 12  4  0  0  0  0
 12  7  4  0  0  0  0
  4 13  1  0  0  0  0
 13  8  1  0  0  0  0
  5  7  1  0  0  0  0
 13 14  1  0  0  0  0
  1 15  1  0  0  0  0
  2 16  1  0  0  0  0
  3 17  1  0  0  0  0
  6 18  1  0  0  0  0
  9 19  1  0  0  0  0
 10 20  1  0  0  0  0
 11 21  1  0  0  0  0
 12 22  1  0  0  0  0
M  END
>  <Alias name>
Carbazole

>  <deltaH�(fus)>   kJ/mol
10.4

$$$$
1,2-Dihydronaphthalene
  ChemBrain IXL

 20 21  0  0  0  0  0  0  0  0  1 V2000
    2.4751    3.7745   -0.1844 C   0  0  0  0  0  0  0  0  0  0  0  0
    2.4406    5.1669   -0.1156 C   0  0  0  0  0  0  0  0  0  0  0  0
    3.6307    5.8881   -0.0071 C   0  0  0  0  0  0  0  0  0  0  0  0
    4.8538    5.2151    0.0324 C   0  0  0  0  0  0  0  0  0  0  0  0
    4.8882    3.8348   -0.0375 C   0  0  0  0  0  0  0  0  0  0  0  0
    3.7000    3.1067   -0.1453 C   0  0  0  0  0  0  0  0  0  0  0  0
    6.1902    3.1506    0.0018 C   0  0  0  0  0  0  0  0  0  0  0  0
    7.2967    3.8253   -0.3097 C   0  0  0  0  0  0  0  0  0  0  0  0
    7.2091    5.2545   -0.6966 C   0  0  0  0  0  0  0  0  0  0  0  0
    6.1200    5.9603    0.1484 C   0  0  0  0  0  0  0  0  0  0  0  0
    1.5513    3.2121   -0.2681 H   0  0  0  0  0  0  0  0  0  0  0  0
    1.4904    5.6880   -0.1463 H   0  0  0  0  0  0  0  0  0  0  0  0
    3.6048    6.9690    0.0465 H   0  0  0  0  0  0  0  0  0  0  0  0
    3.7280    2.0246   -0.1986 H   0  0  0  0  0  0  0  0  0  0  0  0
    6.2478    2.1049    0.2838 H   0  0  0  0  0  0  0  0  0  0  0  0
    8.2583    3.3284   -0.2806 H   0  0  0  0  0  0  0  0  0  0  0  0
    8.1643    5.7325   -0.5249 H   0  0  0  0  0  0  0  0  0  0  0  0
    6.9532    5.3265   -1.7455 H   0  0  0  0  0  0  0  0  0  0  0  0
    5.9798    6.9708   -0.2127 H   0  0  0  0  0  0  0  0  0  0  0  0
    6.4282    5.9861    1.1860 H   0  0  0  0  0  0  0  0  0  0  0  0
  1  2  4  0  0  0  0
  2  3  4  0  0  0  0
  3  4  4  0  0  0  0
  4  5  4  0  0  0  0
  5  6  4  0  0  0  0
  6  1  4  0  0  0  0
  5  7  1  0  0  0  0
  7  8  2  0  0  0  0
  8  9  1  0  0  0  0
  9 10  1  0  0  0  0
 10  4  1  0  0  0  0
  1 11  1  0  0  0  0
  2 12  1  0  0  0  0
  3 13  1  0  0  0  0
  6 14  1  0  0  0  0
  7 15  1  0  0  0  0
  8 16  1  0  0  0  0
  9 17  1  0  0  0  0
  9 18  1  0  0  0  0
 10 19  1  0  0  0  0
 10 20  1  0  0  0  0
M  END
>  <Alias name>
1,2-Dihydronaphthalene

>  <deltaH�(fus)>   kJ/mol
10.5

$$$$
1-Pentanol
  ChemBrain IXL

 18 17  0  0  0  0  0  0  0  0  1 V2000
    4.8653    4.1564    0.0322 C   0  0  0  0  0  0  0  0  0  0  0  0
    6.0615    5.1273   -0.0061 C   0  0  0  0  0  0  0  0  0  0  0  0
    7.3547    4.3383   -0.2887 C   0  0  0  0  0  0  0  0  0  0  0  0
    8.4957    5.2645   -0.3252 O   0  0  0  0  0  0  0  0  0  0  0  0
    3.5721    4.9455    0.3148 C   0  0  0  0  0  0  0  0  0  0  0  0
    2.3760    3.9746    0.3532 C   0  0  0  0  0  0  0  0  0  0  0  0
    5.0193    3.4261    0.8128 H   0  0  0  0  0  0  0  0  0  0  0  0
    4.7793    3.6533   -0.9196 H   0  0  0  0  0  0  0  0  0  0  0  0
    5.9075    5.8576   -0.7868 H   0  0  0  0  0  0  0  0  0  0  0  0
    6.1474    5.6305    0.9456 H   0  0  0  0  0  0  0  0  0  0  0  0
    7.5087    3.6080    0.4920 H   0  0  0  0  0  0  0  0  0  0  0  0
    7.2688    3.8352   -1.2404 H   0  0  0  0  0  0  0  0  0  0  0  0
    8.4409    5.9431   -0.9878 H   0  0  0  0  0  0  0  0  0  0  0  0
    3.4181    5.6758   -0.4658 H   0  0  0  0  0  0  0  0  0  0  0  0
    3.6580    5.4486    1.2666 H   0  0  0  0  0  0  0  0  0  0  0  0
    2.5299    3.2443    1.1339 H   0  0  0  0  0  0  0  0  0  0  0  0
    1.4697    4.5276    0.5513 H   0  0  0  0  0  0  0  0  0  0  0  0
    2.2900    3.4715   -0.5985 H   0  0  0  0  0  0  0  0  0  0  0  0
  1  2  1  0  0  0  0
  2  3  1  0  0  0  0
  3  4  1  0  0  0  0
  1  5  1  0  0  0  0
  5  6  1  0  0  0  0
  1  7  1  0  0  0  0
  1  8  1  0  0  0  0
  2  9  1  0  0  0  0
  2 10  1  0  0  0  0
  3 11  1  0  0  0  0
  3 12  1  0  0  0  0
  4 13  1  0  0  0  0
  5 14  1  0  0  0  0
  5 15  1  0  0  0  0
  6 16  1  0  0  0  0
  6 17  1  0  0  0  0
  6 18  1  0  0  0  0
M  END
>  <Alias name>
1-Pentanol

>  <deltaH�(fus)>   kJ/mol
10.5

$$$$
3,4-Dichlorophenol
  ChemBrain IXL

 13 13  0  0  0  0  0  0  0  0  1 V2000
    5.3725    5.7975    0.2428 C   0  0  0  0  0  0  0  0  0  0  0  0
    3.9789    5.7429    0.2117 C   0  0  0  0  0  0  0  0  0  0  0  0
    3.3333    4.5270   -0.0135 C   0  0  0  0  0  0  0  0  0  0  0  0
    4.0813    3.3656   -0.2076 C   0  0  0  0  0  0  0  0  0  0  0  0
    5.4749    3.4201   -0.1764 C   0  0  0  0  0  0  0  0  0  0  0  0
    6.1205    4.6360    0.0488 C   0  0  0  0  0  0  0  0  0  0  0  0
    7.9027    4.7058    0.0886 Cl  0  0  0  0  0  0  0  0  0  0  0  0
    1.8648    4.4695   -0.0463 O   0  0  0  0  0  0  0  0  0  0  0  0
    6.4315    1.9348   -0.4246 Cl  0  0  0  0  0  0  0  0  0  0  0  0
    1.4876    3.5767   -0.2101 H   0  0  0  0  0  0  0  0  0  0  0  0
    5.8737    6.7414    0.4177 H   0  0  0  0  0  0  0  0  0  0  0  0
    3.3982    6.6446    0.3623 H   0  0  0  0  0  0  0  0  0  0  0  0
    3.5801    2.4216   -0.3824 H   0  0  0  0  0  0  0  0  0  0  0  0
  1  2  4  0  0  0  0
  2  3  4  0  0  0  0
  3  4  4  0  0  0  0
  4  5  4  0  0  0  0
  5  6  4  0  0  0  0
  6  1  4  0  0  0  0
  6  7  1  0  0  0  0
  3  8  1  0  0  0  0
  5  9  1  0  0  0  0
  8 10  1  0  0  0  0
  1 11  1  0  0  0  0
  2 12  1  0  0  0  0
  4 13  1  0  0  0  0
M  END
>  <Alias name>
3,4-Dichlorophenol

>  <deltaH�(fus)>   kJ/mol
10.5

$$$$
1,4-Dimethylnaphthalene
  ChemBrain IXL

 24 25  0  0  0  0  0  0  0  0  1 V2000
    3.6079    2.4952    0.1686 C   0  0  0  0  0  0  0  0  0  0  0  0
    2.7205    3.5709    0.1330 C   0  0  0  0  0  0  0  0  0  0  0  0
    3.2087    4.8759    0.0647 C   0  0  0  0  0  0  0  0  0  0  0  0
    4.5844    5.1051    0.0318 C   0  0  0  0  0  0  0  0  0  0  0  0
    5.4718    4.0293    0.0674 C   0  0  0  0  0  0  0  0  0  0  0  0
    4.9835    2.7243    0.1358 C   0  0  0  0  0  0  0  0  0  0  0  0
    5.0727    6.4101   -0.0368 C   0  0  0  0  0  0  0  0  0  0  0  0
    6.4483    6.6392   -0.0695 C   0  0  0  0  0  0  0  0  0  0  0  0
    7.3357    5.5635   -0.0337 C   0  0  0  0  0  0  0  0  0  0  0  0
    6.8474    4.2585    0.0347 C   0  0  0  0  0  0  0  0  0  0  0  0
    7.7889    3.1172    0.0726 C   0  0  0  0  0  0  0  0  0  0  0  0
    4.1312    7.5514   -0.0748 C   0  0  0  0  0  0  0  0  0  0  0  0
    3.2288    1.4821    0.2216 H   0  0  0  0  0  0  0  0  0  0  0  0
    1.6525    3.3930    0.1585 H   0  0  0  0  0  0  0  0  0  0  0  0
    2.5198    5.7111    0.0371 H   0  0  0  0  0  0  0  0  0  0  0  0
    5.6724    1.8892    0.1635 H   0  0  0  0  0  0  0  0  0  0  0  0
    6.8274    7.6523   -0.1226 H   0  0  0  0  0  0  0  0  0  0  0  0
    8.4037    5.7414   -0.0590 H   0  0  0  0  0  0  0  0  0  0  0  0
    8.8062    3.4885    0.0798 H   0  0  0  0  0  0  0  0  0  0  0  0
    7.6377    2.4954   -0.8011 H   0  0  0  0  0  0  0  0  0  0  0  0
    7.6116    2.5325    0.9669 H   0  0  0  0  0  0  0  0  0  0  0  0
    3.1144    7.1798   -0.1034 H   0  0  0  0  0  0  0  0  0  0  0  0
    4.2679    8.1617    0.8093 H   0  0  0  0  0  0  0  0  0  0  0  0
    4.3225    8.1478   -0.9583 H   0  0  0  0  0  0  0  0  0  0  0  0
  1  2  4  0  0  0  0
  2  3  4  0  0  0  0
  3  4  4  0  0  0  0
  4  5  4  0  0  0  0
  5  6  4  0  0  0  0
  6  1  4  0  0  0  0
  7  8  4  0  0  0  0
  8  9  4  0  0  0  0
  9 10  4  0  0  0  0
  7  4  4  0  0  0  0
 10  5  4  0  0  0  0
 10 11  1  0  0  0  0
  7 12  1  0  0  0  0
  1 13  1  0  0  0  0
  2 14  1  0  0  0  0
  3 15  1  0  0  0  0
  6 16  1  0  0  0  0
  8 17  1  0  0  0  0
  9 18  1  0  0  0  0
 11 19  1  0  0  0  0
 11 20  1  0  0  0  0
 11 21  1  0  0  0  0
 12 22  1  0  0  0  0
 12 23  1  0  0  0  0
 12 24  1  0  0  0  0
M  END
>  <Alias name>
1,4-Dimethylnaphthalene

>  <deltaH�(fus)>   kJ/mol
10.6

$$$$
Benzene
  ChemBrain IXL

 12 12  0  0  0  0  0  0  0  0  1 V2000
    5.5339    4.1370    0.0269 C   0  0  0  0  0  0  0  0  0  0  0  0
    4.6062    5.1703   -0.1063 C   0  0  0  0  0  0  0  0  0  0  0  0
    3.2414    4.8829   -0.1354 C   0  0  0  0  0  0  0  0  0  0  0  0
    2.8044    3.5622   -0.0314 C   0  0  0  0  0  0  0  0  0  0  0  0
    3.7321    2.5289    0.1017 C   0  0  0  0  0  0  0  0  0  0  0  0
    5.0969    2.8163    0.1308 C   0  0  0  0  0  0  0  0  0  0  0  0
    6.5934    4.3601    0.0496 H   0  0  0  0  0  0  0  0  0  0  0  0
    4.9455    6.1956   -0.1871 H   0  0  0  0  0  0  0  0  0  0  0  0
    2.5212    5.6851   -0.2386 H   0  0  0  0  0  0  0  0  0  0  0  0
    1.7449    3.3391   -0.0541 H   0  0  0  0  0  0  0  0  0  0  0  0
    3.3928    1.5036    0.1824 H   0  0  0  0  0  0  0  0  0  0  0  0
    5.8171    2.0141    0.2340 H   0  0  0  0  0  0  0  0  0  0  0  0
  1  2  4  0  0  0  0
  2  3  4  0  0  0  0
  3  4  4  0  0  0  0
  4  5  4  0  0  0  0
  5  6  4  0  0  0  0
  6  1  4  0  0  0  0
  1  7  1  0  0  0  0
  2  8  1  0  0  0  0
  3  9  1  0  0  0  0
  4 10  1  0  0  0  0
  5 11  1  0  0  0  0
  6 12  1  0  0  0  0
M  END
>  <Alias name>
Benzene

>  <deltaH�(fus)>   kJ/mol
10.6

$$$$
Cuban
  ChemBrain IXL

 16 20  0  0  0  0  0  0  0  0  1 V2000
    3.2601    3.6465   -1.2316 C   0  0  0  0  0  0  0  0  0  0  0  0
    2.9008    4.4853    0.0102 C   0  0  0  0  0  0  0  0  0  0  0  0
    4.3889    4.5345    0.4074 C   0  0  0  0  0  0  0  0  0  0  0  0
    4.7482    3.6957   -0.8343 C   0  0  0  0  0  0  0  0  0  0  0  0
    2.7243    3.1936    0.8317 C   0  0  0  0  0  0  0  0  0  0  0  0
    4.2124    3.2428    1.2290 C   0  0  0  0  0  0  0  0  0  0  0  0
    3.0835    2.3547   -0.4101 C   0  0  0  0  0  0  0  0  0  0  0  0
    4.5716    2.4039   -0.0128 C   0  0  0  0  0  0  0  0  0  0  0  0
    2.8737    3.8103   -2.2300 H   0  0  0  0  0  0  0  0  0  0  0  0
    2.2229    5.3298    0.0195 H   0  0  0  0  0  0  0  0  0  0  0  0
    4.9186    5.4190    0.7391 H   0  0  0  0  0  0  0  0  0  0  0  0
    5.5694    3.8994   -1.5103 H   0  0  0  0  0  0  0  0  0  0  0  0
    1.9030    2.9898    1.5077 H   0  0  0  0  0  0  0  0  0  0  0  0
    4.5988    3.0790    2.2273 H   0  0  0  0  0  0  0  0  0  0  0  0
    2.5538    1.4702   -0.7418 H   0  0  0  0  0  0  0  0  0  0  0  0
    5.2495    1.5594   -0.0221 H   0  0  0  0  0  0  0  0  0  0  0  0
  1  2  1  0  0  0  0
  2  3  1  0  0  0  0
  3  4  1  0  0  0  0
  4  1  1  0  0  0  0
  2  5  1  0  0  0  0
  3  6  1  0  0  0  0
  1  7  1  0  0  0  0
  4  8  1  0  0  0  0
  8  7  1  0  0  0  0
  7  5  1  0  0  0  0
  5  6  1  0  0  0  0
  6  8  1  0  0  0  0
  1  9  1  0  0  0  0
  2 10  1  0  0  0  0
  3 11  1  0  0  0  0
  4 12  1  0  0  0  0
  5 13  1  0  0  0  0
  6 14  1  0  0  0  0
  7 15  1  0  0  0  0
  8 16  1  0  0  0  0
M  END
>  <Alias name>
Cubane

>  <deltaH�(fus)>   kJ/mol
10.6

$$$$
Methyldinitramine
  ChemBrain IXL

 11 10  0  0  0  0  0  0  0  0  1 V2000
    3.6864    1.8789   -0.0476 C   0  0  0  0  0  0  0  0  0  0  0  0
    3.6776    3.3464   -0.1334 N   0  0  0  0  0  0  0  0  0  0  0  0
    1.5048    3.4809    0.6776 O   0  5  0  0  0  0  0  0  0  0  0  0
    2.5061    4.0837    0.2634 N   0  3  0  0  0  0  0  0  0  0  0  0
    2.4986    5.3216    0.1910 O   0  0  0  0  0  0  0  0  0  0  0  0
    5.8491    3.4115   -0.9562 O   0  5  0  0  0  0  0  0  0  0  0  0
    4.8404    4.0465   -0.6144 N   0  3  0  0  0  0  0  0  0  0  0  0
    4.8329    5.2843   -0.6869 O   0  0  0  0  0  0  0  0  0  0  0  0
    4.6442    1.5033   -0.3859 H   0  0  0  0  0  0  0  0  0  0  0  0
    2.8993    1.4759   -0.6728 H   0  0  0  0  0  0  0  0  0  0  0  0
    3.5223    1.5764    0.9793 H   0  0  0  0  0  0  0  0  0  0  0  0
  1  2  1  0  0  0  0
  3  4  1  0  0  0  0
  4  5  2  0  0  0  0
  6  7  1  0  0  0  0
  7  8  2  0  0  0  0
  4  2  1  0  0  0  0
  7  2  1  0  0  0  0
  1  9  1  0  0  0  0
  1 10  1  0  0  0  0
  1 11  1  0  0  0  0
M  END
>  <Alias name>
Methyldinitramine

>  <deltaH�(fus)>   kJ/mol
10.6

$$$$
Propylcyclohexane
  ChemBrain IXL

 27 27  0  0  0  0  0  0  0  0  1 V2000
    2.5186    3.8282    0.5709 C   0  0  0  0  0  0  0  0  0  0  0  0
    2.4962    5.1011    1.4400 C   0  0  0  0  0  0  0  0  0  0  0  0
    3.2429    6.2351    0.7102 C   0  0  0  0  0  0  0  0  0  0  0  0
    4.7042    5.8113    0.4587 C   0  0  0  0  0  0  0  0  0  0  0  0
    4.7286    4.5347   -0.4099 C   0  0  0  0  0  0  0  0  0  0  0  0
    3.9788    3.4020    0.3209 C   0  0  0  0  0  0  0  0  0  0  0  0
    6.1904    4.1035   -0.6588 C   0  0  0  0  0  0  0  0  0  0  0  0
    6.9400    5.2200   -1.4150 C   0  0  0  0  0  0  0  0  0  0  0  0
    8.3913    4.7753   -1.6800 C   0  0  0  0  0  0  0  0  0  0  0  0
    2.0339    4.0294   -0.3765 H   0  0  0  0  0  0  0  0  0  0  0  0
    1.9930    3.0321    1.0833 H   0  0  0  0  0  0  0  0  0  0  0  0
    1.4704    5.3996    1.6164 H   0  0  0  0  0  0  0  0  0  0  0  0
    2.9815    4.9001    2.3871 H   0  0  0  0  0  0  0  0  0  0  0  0
    2.7574    6.4359   -0.2367 H   0  0  0  0  0  0  0  0  0  0  0  0
    3.2266    7.1292    1.3208 H   0  0  0  0  0  0  0  0  0  0  0  0
    5.1906    5.6129    1.4058 H   0  0  0  0  0  0  0  0  0  0  0  0
    5.2260    6.6080   -0.0549 H   0  0  0  0  0  0  0  0  0  0  0  0
    4.2448    4.7340   -1.3581 H   0  0  0  0  0  0  0  0  0  0  0  0
    4.4633    3.2011    1.2685 H   0  0  0  0  0  0  0  0  0  0  0  0
    3.9940    2.5072   -0.2889 H   0  0  0  0  0  0  0  0  0  0  0  0
    6.6790    3.9191    0.2900 H   0  0  0  0  0  0  0  0  0  0  0  0
    6.2018    3.1975   -1.2521 H   0  0  0  0  0  0  0  0  0  0  0  0
    6.4439    5.4131   -2.3580 H   0  0  0  0  0  0  0  0  0  0  0  0
    6.9434    6.1222   -0.8175 H   0  0  0  0  0  0  0  0  0  0  0  0
    8.9176    5.5587   -2.2111 H   0  0  0  0  0  0  0  0  0  0  0  0
    8.3888    3.8725   -2.2783 H   0  0  0  0  0  0  0  0  0  0  0  0
    8.8877    4.5821   -0.7370 H   0  0  0  0  0  0  0  0  0  0  0  0
  1  2  1  0  0  0  0
  2  3  1  0  0  0  0
  3  4  1  0  0  0  0
  4  5  1  0  0  0  0
  5  6  1  0  0  0  0
  6  1  1  0  0  0  0
  5  7  1  0  0  0  0
  7  8  1  0  0  0  0
  8  9  1  0  0  0  0
  1 10  1  0  0  0  0
  1 11  1  0  0  0  0
  2 12  1  0  0  0  0
  2 13  1  0  0  0  0
  3 14  1  0  0  0  0
  3 15  1  0  0  0  0
  4 16  1  0  0  0  0
  4 17  1  0  0  0  0
  5 18  1  0  0  0  0
  6 19  1  0  0  0  0
  6 20  1  0  0  0  0
  7 21  1  0  0  0  0
  7 22  1  0  0  0  0
  8 23  1  0  0  0  0
  8 24  1  0  0  0  0
  9 25  1  0  0  0  0
  9 26  1  0  0  0  0
  9 27  1  0  0  0  0
M  END
>  <Alias name>
Propylcyclohexane

>  <deltaH�(fus)>   kJ/mol
10.6

$$$$
Isobutyl p-aminobenzoate
  ChemBrain IXL

 29 29  0  0  0  0  0  0  0  0  1 V2000
    6.5396    6.2719   -0.3824 C   0  0  0  0  0  0  0  0  0  0  0  0
    5.4930    7.3253   -0.4230 C   0  0  0  0  0  0  0  0  0  0  0  0
    6.3509    5.1262    0.3930 C   0  0  0  0  0  0  0  0  0  0  0  0
    7.7156    6.4268   -1.1189 C   0  0  0  0  0  0  0  0  0  0  0  0
    4.0656    6.9559   -0.5009 O   0  0  0  0  0  0  0  0  0  0  0  0
    5.8146    8.5017   -0.3915 O   0  0  0  0  0  0  0  0  0  0  0  0
    7.3366    4.1385    0.4325 C   0  0  0  0  0  0  0  0  0  0  0  0
    8.7011    5.4390   -1.0789 C   0  0  0  0  0  0  0  0  0  0  0  0
    3.7875    5.5723   -0.9281 C   0  0  0  0  0  0  0  0  0  0  0  0
    8.5115    4.2947   -0.3037 C   0  0  0  0  0  0  0  0  0  0  0  0
    2.6026    5.0135   -0.1105 C   0  0  0  0  0  0  0  0  0  0  0  0
    9.5002    3.3029   -0.2644 N   0  0  0  0  0  0  0  0  0  0  0  0
    2.2964    3.5699   -0.5596 C   0  0  0  0  0  0  0  0  0  0  0  0
    2.9662    5.0187    1.3859 C   0  0  0  0  0  0  0  0  0  0  0  0
   10.3538    3.4201   -0.7902 H   0  0  0  0  0  0  0  0  0  0  0  0
    9.3592    2.4712    0.2896 H   0  0  0  0  0  0  0  0  0  0  0  0
    5.4394    5.0035    0.9643 H   0  0  0  0  0  0  0  0  0  0  0  0
    7.8637    7.3140   -1.7217 H   0  0  0  0  0  0  0  0  0  0  0  0
    7.1896    3.2502    1.0348 H   0  0  0  0  0  0  0  0  0  0  0  0
    9.6136    5.5607   -1.6499 H   0  0  0  0  0  0  0  0  0  0  0  0
    4.6636    4.9584   -0.7613 H   0  0  0  0  0  0  0  0  0  0  0  0
    3.5349    5.5632   -1.9819 H   0  0  0  0  0  0  0  0  0  0  0  0
    1.7292    5.6337   -0.2714 H   0  0  0  0  0  0  0  0  0  0  0  0
    3.1700    2.9498   -0.4031 H   0  0  0  0  0  0  0  0  0  0  0  0
    1.4682    3.1797    0.0203 H   0  0  0  0  0  0  0  0  0  0  0  0
    2.0342    3.5661   -1.6103 H   0  0  0  0  0  0  0  0  0  0  0  0
    3.2098    6.0278    1.6944 H   0  0  0  0  0  0  0  0  0  0  0  0
    3.8205    4.3743    1.5519 H   0  0  0  0  0  0  0  0  0  0  0  0
    2.1242    4.6579    1.9635 H   0  0  0  0  0  0  0  0  0  0  0  0
  1  2  1  0  0  0  0
  1  3  4  0  0  0  0
  1  4  4  0  0  0  0
  2  5  1  0  0  0  0
  2  6  2  0  0  0  0
  3  7  4  0  0  0  0
  4  8  4  0  0  0  0
  5  9  1  0  0  0  0
  7 10  4  0  0  0  0
  8 10  4  0  0  0  0
  9 11  1  0  0  0  0
 10 12  1  0  0  0  0
 11 13  1  0  0  0  0
 11 14  1  0  0  0  0
 12 15  1  0  0  0  0
 12 16  1  0  0  0  0
  3 17  1  0  0  0  0
  4 18  1  0  0  0  0
  7 19  1  0  0  0  0
  8 20  1  0  0  0  0
  9 21  1  0  0  0  0
  9 22  1  0  0  0  0
 11 23  1  0  0  0  0
 13 24  1  0  0  0  0
 13 25  1  0  0  0  0
 13 26  1  0  0  0  0
 14 27  1  0  0  0  0
 14 28  1  0  0  0  0
 14 29  1  0  0  0  0
M  END
>  <Alias name>
Isobutyl p-aminobenzoate

>  <deltaH�(fus)>   kJ/mol
10.7

$$$$
8-Methylquinoline
  ChemBrain IXL

 20 21  0  0  0  0  0  0  0  0  1 V2000
    7.1983    3.2719    0.0935 C   0  0  0  0  0  0  0  0  0  0  0  0
    7.2362    4.6531   -0.0961 C   0  0  0  0  0  0  0  0  0  0  0  0
    6.0615    5.4025   -0.0136 C   0  0  0  0  0  0  0  0  0  0  0  0
    4.8472    4.7742    0.2582 C   0  0  0  0  0  0  0  0  0  0  0  0
    4.8125    3.3934    0.4471 C   0  0  0  0  0  0  0  0  0  0  0  0
    5.9854    2.6409    0.3654 C   0  0  0  0  0  0  0  0  0  0  0  0
    3.6034    2.7692    0.7175 C   0  0  0  0  0  0  0  0  0  0  0  0
    2.4480    3.5345    0.7949 C   0  0  0  0  0  0  0  0  0  0  0  0
    2.5217    4.9136    0.6001 C   0  0  0  0  0  0  0  0  0  0  0  0
    3.7101    5.5037    0.3375 N   0  0  0  0  0  0  0  0  0  0  0  0
    6.1038    6.8635   -0.2145 C   0  0  0  0  0  0  0  0  0  0  0  0
    8.1102    2.6901    0.0295 H   0  0  0  0  0  0  0  0  0  0  0  0
    8.1775    5.1440   -0.3072 H   0  0  0  0  0  0  0  0  0  0  0  0
    5.9541    1.5668    0.5130 H   0  0  0  0  0  0  0  0  0  0  0  0
    3.5619    1.6945    0.8668 H   0  0  0  0  0  0  0  0  0  0  0  0
    1.4952    3.0611    1.0055 H   0  0  0  0  0  0  0  0  0  0  0  0
    1.6225    5.5124    0.6599 H   0  0  0  0  0  0  0  0  0  0  0  0
    7.1155    7.1658   -0.4525 H   0  0  0  0  0  0  0  0  0  0  0  0
    5.7815    7.3612    0.6914 H   0  0  0  0  0  0  0  0  0  0  0  0
    5.4445    7.1343   -1.0295 H   0  0  0  0  0  0  0  0  0  0  0  0
  1  2  4  0  0  0  0
  2  3  4  0  0  0  0
  3  4  4  0  0  0  0
  4  5  4  0  0  0  0
  5  6  4  0  0  0  0
  6  1  4  0  0  0  0
  5  7  4  0  0  0  0
  7  8  4  0  0  0  0
  8  9  4  0  0  0  0
  9 10  4  0  0  0  0
 10  4  4  0  0  0  0
  3 11  1  0  0  0  0
  1 12  1  0  0  0  0
  2 13  1  0  0  0  0
  6 14  1  0  0  0  0
  7 15  1  0  0  0  0
  8 16  1  0  0  0  0
  9 17  1  0  0  0  0
 11 18  1  0  0  0  0
 11 19  1  0  0  0  0
 11 20  1  0  0  0  0
M  END
>  <Alias name>
8-Methylquinoline

>  <deltaH�(fus)>   kJ/mol
10.7

$$$$
1,2-Dimethoxytetrafluoroethane
  ChemBrain IXL

 16 15  0  0  0  0  0  0  0  0  1 V2000
    2.0437    4.4962   -0.7546 C   0  0  0  0  0  0  0  0  0  0  0  0
    3.4720    4.1681   -0.6303 O   0  0  0  0  0  0  0  0  0  0  0  0
    4.1319    4.7016    0.5715 C   0  0  0  0  0  0  0  0  0  0  0  0
    5.6157    4.2834    0.5710 C   0  0  0  0  0  0  0  0  0  0  0  0
    6.2755    4.8190   -0.6299 O   0  0  0  0  0  0  0  0  0  0  0  0
    7.7036    4.4910   -0.7551 C   0  0  0  0  0  0  0  0  0  0  0  0
    3.5215    4.2064    1.6819 F   0  0  0  0  0  0  0  0  0  0  0  0
    4.0434    6.0592    0.5728 F   0  0  0  0  0  0  0  0  0  0  0  0
    5.7042    2.9258    0.5700 F   0  0  0  0  0  0  0  0  0  0  0  0
    6.2262    4.7767    1.6823 F   0  0  0  0  0  0  0  0  0  0  0  0
    1.6515    4.0613   -1.6656 H   0  0  0  0  0  0  0  0  0  0  0  0
    1.5061    4.0969    0.0966 H   0  0  0  0  0  0  0  0  0  0  0  0
    1.9217    5.5719   -0.7865 H   0  0  0  0  0  0  0  0  0  0  0  0
    8.0957    4.9275   -1.6653 H   0  0  0  0  0  0  0  0  0  0  0  0
    7.8255    3.4154   -0.7889 H   0  0  0  0  0  0  0  0  0  0  0  0
    8.2414    4.8887    0.0967 H   0  0  0  0  0  0  0  0  0  0  0  0
  1  2  1  0  0  0  0
  2  3  1  0  0  0  0
  3  4  1  0  0  0  0
  4  5  1  0  0  0  0
  5  6  1  0  0  0  0
  3  7  1  0  0  0  0
  3  8  1  0  0  0  0
  4  9  1  0  0  0  0
  4 10  1  0  0  0  0
  1 11  1  0  0  0  0
  1 12  1  0  0  0  0
  1 13  1  0  0  0  0
  6 14  1  0  0  0  0
  6 15  1  0  0  0  0
  6 16  1  0  0  0  0
M  END
>  <Alias name>
1,2-Dimethoxytetrafluoroethane

>  <deltaH�(fus)>   kJ/mol
10.75

$$$$
2,3-Butanediol
  ChemBrain IXL

 16 15  0  0  0  0  0  0  0  0  1 V2000
    5.0353    5.1879    0.3815 C   0  0  0  0  0  0  0  0  0  0  0  0
    4.6123    3.7061    0.3772 C   0  0  0  0  0  0  0  0  0  0  0  0
    3.2706    3.5572   -0.3661 C   0  0  0  0  0  0  0  0  0  0  0  0
    2.8475    2.0754   -0.3703 C   0  0  0  0  0  0  0  0  0  0  0  0
    5.6405    2.9049   -0.3023 O   0  0  0  0  0  0  0  0  0  0  0  0
    2.2424    4.3584    0.3134 O   0  0  0  0  0  0  0  0  0  0  0  0
    5.8088    3.1528   -1.2386 H   0  0  0  0  0  0  0  0  0  0  0  0
    2.0742    4.1107    1.2497 H   0  0  0  0  0  0  0  0  0  0  0  0
    4.2778    5.7782    0.8821 H   0  0  0  0  0  0  0  0  0  0  0  0
    5.9783    5.2926    0.9038 H   0  0  0  0  0  0  0  0  0  0  0  0
    5.1472    5.5343   -0.6385 H   0  0  0  0  0  0  0  0  0  0  0  0
    4.5003    3.3597    1.3972 H   0  0  0  0  0  0  0  0  0  0  0  0
    3.3826    3.9035   -1.3861 H   0  0  0  0  0  0  0  0  0  0  0  0
    3.6050    1.4851   -0.8710 H   0  0  0  0  0  0  0  0  0  0  0  0
    1.9046    1.9707   -0.8926 H   0  0  0  0  0  0  0  0  0  0  0  0
    2.7356    1.7290    0.6497 H   0  0  0  0  0  0  0  0  0  0  0  0
  1  2  1  0  0  0  0
  2  3  1  0  0  0  0
  3  4  1  0  0  0  0
  2  5  1  0  0  0  0
  3  6  1  0  0  0  0
  5  7  1  0  0  0  0
  6  8  1  0  0  0  0
  1  9  1  0  0  0  0
  1 10  1  0  0  0  0
  1 11  1  0  0  0  0
  2 12  1  0  0  0  0
  3 13  1  0  0  0  0
  4 14  1  0  0  0  0
  4 15  1  0  0  0  0
  4 16  1  0  0  0  0
M  END
>  <Alias name>
2,3-Butyleneglycol

>  <deltaH�(fus)>   kJ/mol
10.8

$$$$
Methyl naltrexone-3-O-carbonate
  ChemBrain IXL

 54 59  0  0  0  0  0  0  0  0  1 V2000
    9.9439    5.0825    1.6021 C   0  0  0  0  0  0  0  0  0  0  0  0
   10.0442    6.5930    1.8442 C   0  0  0  0  0  0  0  0  0  0  0  0
   10.4707    7.2591    0.5597 C   0  0  0  0  0  0  0  0  0  0  0  0
    9.4202    7.0653   -0.4712 C   0  0  0  0  0  0  0  0  0  0  0  0
    8.9136    5.5847   -0.7085 C   0  0  0  0  0  0  0  0  0  0  0  0
    8.9257    4.8137    0.5621 C   0  0  0  0  0  0  0  0  0  0  0  0
    8.2519    7.7038   -0.0901 C   0  0  0  0  0  0  0  0  0  0  0  0
    8.1508    8.8450    0.7035 C   0  0  0  0  0  0  0  0  0  0  0  0
    6.8979    9.4209    0.8857 C   0  0  0  0  0  0  0  0  0  0  0  0
    5.7809    8.8169    0.3139 C   0  0  0  0  0  0  0  0  0  0  0  0
    5.9406    7.6503   -0.4352 C   0  0  0  0  0  0  0  0  0  0  0  0
    7.2029    7.0671   -0.5149 C   0  0  0  0  0  0  0  0  0  0  0  0
   10.6619    8.8212    0.7861 C   0  0  0  0  0  0  0  0  0  0  0  0
    9.3523    9.4461    1.3553 C   0  0  0  0  0  0  0  0  0  0  0  0
    4.7927    7.0551   -1.1331 O   0  0  0  0  0  0  0  0  0  0  0  0
    7.5365    5.7846   -1.0281 O   0  0  0  0  0  0  0  0  0  0  0  0
    8.0734    3.9632    0.7570 O   0  0  0  0  0  0  0  0  0  0  0  0
   10.0258    9.2400   -1.5668 C   0  0  0  0  0  0  0  0  0  0  0  0
   11.0147    9.5357   -0.4981 N   0  0  0  0  0  0  0  0  0  0  0  0
   12.3677    9.1674   -0.9416 C   0  0  0  0  0  0  0  0  0  0  0  0
   13.4063    9.7316    0.0583 C   0  0  0  0  0  0  0  0  0  0  0  0
   14.7347   10.2263   -0.5522 C   0  0  0  0  0  0  0  0  0  0  0  0
   13.6888   11.2451   -0.0531 C   0  0  0  0  0  0  0  0  0  0  0  0
    9.9144    7.7077   -1.7834 C   0  0  0  0  0  0  0  0  0  0  0  0
   11.7310    6.6722    0.0939 O   0  0  0  0  0  0  0  0  0  0  0  0
    3.5991    7.9114   -1.2052 C   0  0  0  0  0  0  0  0  0  0  0  0
    2.6459    7.5742   -1.8879 O   0  0  0  0  0  0  0  0  0  0  0  0
    3.5539    9.1736   -0.4552 O   0  0  0  0  0  0  0  0  0  0  0  0
    2.3277    9.9583   -0.6417 C   0  0  0  0  0  0  0  0  0  0  0  0
   12.5209    6.9142    0.6248 H   0  0  0  0  0  0  0  0  0  0  0  0
    9.6603    4.5878    2.5205 H   0  0  0  0  0  0  0  0  0  0  0  0
   10.9033    4.7068    1.2701 H   0  0  0  0  0  0  0  0  0  0  0  0
    9.0799    6.9802    2.1501 H   0  0  0  0  0  0  0  0  0  0  0  0
   10.7772    6.7914    2.6135 H   0  0  0  0  0  0  0  0  0  0  0  0
    9.4514    5.0849   -1.5089 H   0  0  0  0  0  0  0  0  0  0  0  0
    6.7917   10.3313    1.4676 H   0  0  0  0  0  0  0  0  0  0  0  0
    4.7954    9.2510    0.4519 H   0  0  0  0  0  0  0  0  0  0  0  0
   11.4603    8.9763    1.4994 H   0  0  0  0  0  0  0  0  0  0  0  0
    9.3589   10.5177    1.1693 H   0  0  0  0  0  0  0  0  0  0  0  0
    9.3063    9.2711    2.4192 H   0  0  0  0  0  0  0  0  0  0  0  0
   10.3444    9.7158   -2.4913 H   0  0  0  0  0  0  0  0  0  0  0  0
    9.0583    9.6356   -1.2776 H   0  0  0  0  0  0  0  0  0  0  0  0
   12.4534    8.0913   -0.9874 H   0  0  0  0  0  0  0  0  0  0  0  0
   12.5509    9.5878   -1.9261 H   0  0  0  0  0  0  0  0  0  0  0  0
   13.4728    9.3166    1.0554 H   0  0  0  0  0  0  0  0  0  0  0  0
   15.6125   10.1123    0.0728 H   0  0  0  0  0  0  0  0  0  0  0  0
   14.8235   10.1353   -1.6273 H   0  0  0  0  0  0  0  0  0  0  0  0
   13.1440   11.7727   -0.8265 H   0  0  0  0  0  0  0  0  0  0  0  0
   13.9332   11.7500    0.8745 H   0  0  0  0  0  0  0  0  0  0  0  0
   10.8876    7.3085   -2.0441 H   0  0  0  0  0  0  0  0  0  0  0  0
    9.2110    7.5044   -2.5830 H   0  0  0  0  0  0  0  0  0  0  0  0
    1.4665    9.3351   -0.4358 H   0  0  0  0  0  0  0  0  0  0  0  0
    2.3325   10.8030    0.0356 H   0  0  0  0  0  0  0  0  0  0  0  0
    2.2796   10.3145   -1.6631 H   0  0  0  0  0  0  0  0  0  0  0  0
  1  2  1  0  0  0  0
  3  4  1  0  0  0  0
  5  6  1  0  0  0  0
  6  1  1  0  0  0  0
  7  8  4  0  0  0  0
  8  9  4  0  0  0  0
  9 10  4  0  0  0  0
 10 11  4  0  0  0  0
 11 12  4  0  0  0  0
 12  7  4  0  0  0  0
  4  7  1  0  0  0  0
  3 13  1  0  0  0  0
 13 14  1  0  0  0  0
 14  8  1  0  0  0  0
 11 15  1  0  0  0  0
 12 16  1  0  0  0  0
 16  5  1  0  0  0  0
  6 17  2  0  0  0  0
 18 19  1  0  0  0  0
  5  4  1  0  0  0  0
 19 20  1  0  0  0  0
 20 21  1  0  0  0  0
 21 22  1  0  0  0  0
 21 23  1  0  0  0  0
 23 22  1  0  0  0  0
  4 24  1  0  0  0  0
 19 13  1  0  0  0  0
 24 18  1  0  0  0  0
  3 25  1  0  0  0  0
  2  3  1  0  0  0  0
 26 27  2  0  0  0  0
 26 28  1  0  0  0  0
 26 15  1  0  0  0  0
 28 29  1  0  0  0  0
 25 30  1  0  0  0  0
  1 31  1  0  0  0  0
  1 32  1  0  0  0  0
  2 33  1  0  0  0  0
  2 34  1  0  0  0  0
  5 35  1  0  0  0  0
  9 36  1  0  0  0  0
 10 37  1  0  0  0  0
 13 38  1  0  0  0  0
 14 39  1  0  0  0  0
 14 40  1  0  0  0  0
 18 41  1  0  0  0  0
 18 42  1  0  0  0  0
 20 43  1  0  0  0  0
 20 44  1  0  0  0  0
 21 45  1  0  0  0  0
 22 46  1  0  0  0  0
 22 47  1  0  0  0  0
 23 48  1  0  0  0  0
 23 49  1  0  0  0  0
 24 50  1  0  0  0  0
 24 51  1  0  0  0  0
 29 52  1  0  0  0  0
 29 53  1  0  0  0  0
 29 54  1  0  0  0  0
M  END
>  <Alias name>
Methyl naltrexone-3-O-carbonate

>  <deltaH�(fus)>   kJ/mol
10.9

$$$$
1,3-Dimethyladamantane
  ChemBrain IXL

 32 34  0  0  0  0  0  0  0  0  1 V2000
    4.6096    4.8100   -1.9755 C   0  0  0  0  0  0  0  0  0  0  0  0
    5.3686    3.9989   -0.9045 C   0  0  0  0  0  0  0  0  0  0  0  0
    4.7997    2.5657   -0.8459 C   0  0  0  0  0  0  0  0  0  0  0  0
    3.3013    2.6215   -0.4831 C   0  0  0  0  0  0  0  0  0  0  0  0
    2.5427    3.4326   -1.5540 C   0  0  0  0  0  0  0  0  0  0  0  0
    3.1112    4.8656   -1.6126 C   0  0  0  0  0  0  0  0  0  0  0  0
    2.9400    5.5434   -0.2374 C   0  0  0  0  0  0  0  0  0  0  0  0
    5.1974    4.6767    0.4710 C   0  0  0  0  0  0  0  0  0  0  0  0
    3.1301    3.2991    0.8923 C   0  0  0  0  0  0  0  0  0  0  0  0
    3.6987    4.7325    0.8340 C   0  0  0  0  0  0  0  0  0  0  0  0
    6.8656    3.9432   -1.2672 C   0  0  0  0  0  0  0  0  0  0  0  0
    3.5276    5.4095    2.2080 C   0  0  0  0  0  0  0  0  0  0  0  0
    5.0086    5.8160   -2.0166 H   0  0  0  0  0  0  0  0  0  0  0  0
    4.7297    4.3344   -2.9410 H   0  0  0  0  0  0  0  0  0  0  0  0
    5.3322    1.9964   -0.0941 H   0  0  0  0  0  0  0  0  0  0  0  0
    4.9199    2.0898   -1.8113 H   0  0  0  0  0  0  0  0  0  0  0  0
    2.9022    1.6158   -0.4420 H   0  0  0  0  0  0  0  0  0  0  0  0
    2.6628    2.9568   -2.5194 H   0  0  0  0  0  0  0  0  0  0  0  0
    1.4909    3.4716   -1.2993 H   0  0  0  0  0  0  0  0  0  0  0  0
    2.5787    5.4347   -2.3642 H   0  0  0  0  0  0  0  0  0  0  0  0
    3.3391    6.5493   -0.2786 H   0  0  0  0  0  0  0  0  0  0  0  0
    1.8881    5.5826    0.0173 H   0  0  0  0  0  0  0  0  0  0  0  0
    5.7300    4.1075    1.2228 H   0  0  0  0  0  0  0  0  0  0  0  0
    5.5965    5.6827    0.4299 H   0  0  0  0  0  0  0  0  0  0  0  0
    2.0783    3.3381    1.1470 H   0  0  0  0  0  0  0  0  0  0  0  0
    3.6627    2.7298    1.6440 H   0  0  0  0  0  0  0  0  0  0  0  0
    7.2648    4.9491   -1.3083 H   0  0  0  0  0  0  0  0  0  0  0  0
    6.9858    3.4674   -2.2326 H   0  0  0  0  0  0  0  0  0  0  0  0
    7.3983    3.3739   -0.5154 H   0  0  0  0  0  0  0  0  0  0  0  0
    2.4757    5.4486    2.4627 H   0  0  0  0  0  0  0  0  0  0  0  0
    4.0602    4.8403    2.9598 H   0  0  0  0  0  0  0  0  0  0  0  0
    3.9267    6.4155    2.1669 H   0  0  0  0  0  0  0  0  0  0  0  0
  1  2  1  0  0  0  0
  2  3  1  0  0  0  0
  3  4  1  0  0  0  0
  4  5  1  0  0  0  0
  5  6  1  0  0  0  0
  6  1  1  0  0  0  0
  6  7  1  0  0  0  0
  2  8  1  0  0  0  0
  4  9  1  0  0  0  0
  7 10  1  0  0  0  0
 10  9  1  0  0  0  0
 10  8  1  0  0  0  0
  2 11  1  0  0  0  0
 10 12  1  0  0  0  0
  1 13  1  0  0  0  0
  1 14  1  0  0  0  0
  3 15  1  0  0  0  0
  3 16  1  0  0  0  0
  4 17  1  0  0  0  0
  5 18  1  0  0  0  0
  5 19  1  0  0  0  0
  6 20  1  0  0  0  0
  7 21  1  0  0  0  0
  7 22  1  0  0  0  0
  8 23  1  0  0  0  0
  8 24  1  0  0  0  0
  9 25  1  0  0  0  0
  9 26  1  0  0  0  0
 11 27  1  0  0  0  0
 11 28  1  0  0  0  0
 11 29  1  0  0  0  0
 12 30  1  0  0  0  0
 12 31  1  0  0  0  0
 12 32  1  0  0  0  0
M  END
>  <Alias name>
1,3-Dimethyladamantane

>  <deltaH�(fus)>   kJ/mol
10.9

$$$$
2,3,6,7-Dibenzobicyclo(3,2,2)nona-2,6-dien-4-one
  ChemBrain IXL

 32 35  0  0  0  0  0  0  0  0  1 V2000
    2.4779    4.9076   -1.3938 C   0  0  0  0  0  0  0  0  0  0  0  0
    2.3010    6.2881   -1.3285 C   0  0  0  0  0  0  0  0  0  0  0  0
    3.2503    7.0769   -0.6813 C   0  0  0  0  0  0  0  0  0  0  0  0
    4.3779    6.4815   -0.1149 C   0  0  0  0  0  0  0  0  0  0  0  0
    4.5569    5.1269   -0.1810 C   0  0  0  0  0  0  0  0  0  0  0  0
    3.6040    4.3242   -0.8120 C   0  0  0  0  0  0  0  0  0  0  0  0
    9.1556    5.1641   -2.1119 C   0  0  0  0  0  0  0  0  0  0  0  0
    8.7134    3.8744   -1.8124 C   0  0  0  0  0  0  0  0  0  0  0  0
    7.6007    3.6904   -0.9958 C   0  0  0  0  0  0  0  0  0  0  0  0
    6.9308    4.7919   -0.4668 C   0  0  0  0  0  0  0  0  0  0  0  0
    7.3696    6.1117   -0.7730 C   0  0  0  0  0  0  0  0  0  0  0  0
    8.4852    6.2777   -1.5972 C   0  0  0  0  0  0  0  0  0  0  0  0
    5.7624    4.5425    0.4146 C   0  0  0  0  0  0  0  0  0  0  0  0
    5.3757    7.2773    0.5734 C   0  0  0  0  0  0  0  0  0  0  0  0
    6.6677    7.3546   -0.2323 C   0  0  0  0  0  0  0  0  0  0  0  0
    7.1574    8.4494   -0.4529 O   0  0  0  0  0  0  0  0  0  0  0  0
    6.0388    5.1374    1.8401 C   0  0  0  0  0  0  0  0  0  0  0  0
    5.6345    6.6513    1.9536 C   0  0  0  0  0  0  0  0  0  0  0  0
    1.7421    4.2893   -1.8954 H   0  0  0  0  0  0  0  0  0  0  0  0
    1.4280    6.7468   -1.7796 H   0  0  0  0  0  0  0  0  0  0  0  0
    3.1123    8.1495   -0.6189 H   0  0  0  0  0  0  0  0  0  0  0  0
    3.7378    3.2505   -0.8506 H   0  0  0  0  0  0  0  0  0  0  0  0
   10.0210    5.3017   -2.7451 H   0  0  0  0  0  0  0  0  0  0  0  0
    9.2349    3.0151   -2.2146 H   0  0  0  0  0  0  0  0  0  0  0  0
    7.2537    2.6880   -0.7700 H   0  0  0  0  0  0  0  0  0  0  0  0
    8.8317    7.2734   -1.8380 H   0  0  0  0  0  0  0  0  0  0  0  0
    5.6186    3.4726    0.5074 H   0  0  0  0  0  0  0  0  0  0  0  0
    4.9884    8.2798    0.7109 H   0  0  0  0  0  0  0  0  0  0  0  0
    5.4740    4.5696    2.5709 H   0  0  0  0  0  0  0  0  0  0  0  0
    7.0927    5.0404    2.0607 H   0  0  0  0  0  0  0  0  0  0  0  0
    4.7311    6.7302    2.5499 H   0  0  0  0  0  0  0  0  0  0  0  0
    6.4295    7.1944    2.4452 H   0  0  0  0  0  0  0  0  0  0  0  0
  1  2  4  0  0  0  0
  2  3  4  0  0  0  0
  3  4  4  0  0  0  0
  4  5  4  0  0  0  0
  5  6  4  0  0  0  0
  6  1  4  0  0  0  0
  7  8  4  0  0  0  0
  8  9  4  0  0  0  0
  9 10  4  0  0  0  0
 10 11  4  0  0  0  0
 11 12  4  0  0  0  0
 12  7  4  0  0  0  0
  5 13  1  0  0  0  0
 10 13  1  0  0  0  0
  4 14  1  0  0  0  0
 11 15  1  0  0  0  0
 15 14  1  0  0  0  0
 15 16  2  0  0  0  0
 13 17  1  0  0  0  0
 14 18  1  0  0  0  0
 18 17  1  0  0  0  0
  1 19  1  0  0  0  0
  2 20  1  0  0  0  0
  3 21  1  0  0  0  0
  6 22  1  0  0  0  0
  7 23  1  0  0  0  0
  8 24  1  0  0  0  0
  9 25  1  0  0  0  0
 12 26  1  0  0  0  0
 13 27  1  0  0  0  0
 14 28  1  0  0  0  0
 17 29  1  0  0  0  0
 17 30  1  0  0  0  0
 18 31  1  0  0  0  0
 18 32  1  0  0  0  0
M  END
>  <Alias name>
2:3,6:7-Dibenzobicyclo[3.2.2]nona-2,6-dien-4-one

>  <deltaH�(fus)>   kJ/mol
10.9

$$$$
Dibenzo(ah)anthracene
  ChemBrain IXL

 36 40  0  0  0  0  0  0  0  0  1 V2000
    6.2241    7.4786   -0.1447 C   0  0  0  0  0  0  0  0  0  0  0  0
    4.9624    8.0607   -0.2682 C   0  0  0  0  0  0  0  0  0  0  0  0
    6.3414    6.1016    0.0453 C   0  0  0  0  0  0  0  0  0  0  0  0
    7.3685    8.2735   -0.2114 C   0  0  0  0  0  0  0  0  0  0  0  0
    3.8180    7.2658   -0.2015 C   0  0  0  0  0  0  0  0  0  0  0  0
    4.8451    9.4377   -0.4582 C   0  0  0  0  0  0  0  0  0  0  0  0
    7.6032    5.5195    0.1687 C   0  0  0  0  0  0  0  0  0  0  0  0
    5.1970    5.3067    0.1120 C   0  0  0  0  0  0  0  0  0  0  0  0
    8.6303    7.6914   -0.0880 C   0  0  0  0  0  0  0  0  0  0  0  0
    3.9353    5.8888   -0.0114 C   0  0  0  0  0  0  0  0  0  0  0  0
    2.5562    7.8479   -0.3249 C   0  0  0  0  0  0  0  0  0  0  0  0
    3.5834   10.0198   -0.5817 C   0  0  0  0  0  0  0  0  0  0  0  0
    8.7476    6.3144    0.1021 C   0  0  0  0  0  0  0  0  0  0  0  0
    9.7747    8.4863   -0.1546 C   0  0  0  0  0  0  0  0  0  0  0  0
    2.4389    9.2249   -0.5150 C   0  0  0  0  0  0  0  0  0  0  0  0
   10.0093    5.7323    0.2255 C   0  0  0  0  0  0  0  0  0  0  0  0
   11.0364    7.9043   -0.0312 C   0  0  0  0  0  0  0  0  0  0  0  0
   11.1537    6.5272    0.1589 C   0  0  0  0  0  0  0  0  0  0  0  0
   10.1266    4.3553    0.4156 C   0  0  0  0  0  0  0  0  0  0  0  0
   12.4155    5.9452    0.2823 C   0  0  0  0  0  0  0  0  0  0  0  0
   11.3884    3.7732    0.5390 C   0  0  0  0  0  0  0  0  0  0  0  0
   12.5328    4.5682    0.4723 C   0  0  0  0  0  0  0  0  0  0  0  0
    7.2775    9.3425   -0.3590 H   0  0  0  0  0  0  0  0  0  0  0  0
    5.7336   10.0548   -0.5100 H   0  0  0  0  0  0  0  0  0  0  0  0
    7.6942    4.4505    0.3163 H   0  0  0  0  0  0  0  0  0  0  0  0
    5.2881    4.2377    0.2595 H   0  0  0  0  0  0  0  0  0  0  0  0
    3.0468    5.2716    0.0403 H   0  0  0  0  0  0  0  0  0  0  0  0
    1.6678    7.2307   -0.2732 H   0  0  0  0  0  0  0  0  0  0  0  0
    3.4923   11.0888   -0.7292 H   0  0  0  0  0  0  0  0  0  0  0  0
    9.6836    9.5554   -0.3022 H   0  0  0  0  0  0  0  0  0  0  0  0
    1.4594    9.6768   -0.6108 H   0  0  0  0  0  0  0  0  0  0  0  0
   11.9249    8.5214   -0.0830 H   0  0  0  0  0  0  0  0  0  0  0  0
    9.2382    3.7382    0.4673 H   0  0  0  0  0  0  0  0  0  0  0  0
   13.3039    6.5623    0.2305 H   0  0  0  0  0  0  0  0  0  0  0  0
   11.4794    2.7042    0.6866 H   0  0  0  0  0  0  0  0  0  0  0  0
   13.5123    4.1163    0.5682 H   0  0  0  0  0  0  0  0  0  0  0  0
  1  2  4  0  0  0  0
  1  3  4  0  0  0  0
  1  4  4  0  0  0  0
  2  5  4  0  0  0  0
  2  6  4  0  0  0  0
  3  7  4  0  0  0  0
  3  8  4  0  0  0  0
  4  9  4  0  0  0  0
  5 10  4  0  0  0  0
  5 11  4  0  0  0  0
  6 12  4  0  0  0  0
  7 13  4  0  0  0  0
  8 10  4  0  0  0  0
  9 14  4  0  0  0  0
  9 13  4  0  0  0  0
 11 15  4  0  0  0  0
 12 15  4  0  0  0  0
 13 16  4  0  0  0  0
 14 17  4  0  0  0  0
 16 18  4  0  0  0  0
 16 19  4  0  0  0  0
 17 18  4  0  0  0  0
 18 20  4  0  0  0  0
 19 21  4  0  0  0  0
 20 22  4  0  0  0  0
 21 22  4  0  0  0  0
  4 23  1  0  0  0  0
  6 24  1  0  0  0  0
  7 25  1  0  0  0  0
  8 26  1  0  0  0  0
 10 27  1  0  0  0  0
 11 28  1  0  0  0  0
 12 29  1  0  0  0  0
 14 30  1  0  0  0  0
 15 31  1  0  0  0  0
 17 32  1  0  0  0  0
 19 33  1  0  0  0  0
 20 34  1  0  0  0  0
 21 35  1  0  0  0  0
 22 36  1  0  0  0  0
M  END
>  <Alias name>
Dibenz[ah]anthracene

>  <deltaH�(fus)>   kJ/mol
10.9

$$$$
Phenol
  ChemBrain IXL

 13 13  0  0  0  0  0  0  0  0  1 V2000
    3.0110    5.1130    0.0000 C   0  0  0  0  0  0  0  0  0  0  0  0
    2.5519    3.7957   -0.0009 C   0  0  0  0  0  0  0  0  0  0  0  0
    3.4632    2.7394   -0.0033 C   0  0  0  0  0  0  0  0  0  0  0  0
    4.8335    3.0005   -0.0046 C   0  0  0  0  0  0  0  0  0  0  0  0
    5.2926    4.3178   -0.0036 C   0  0  0  0  0  0  0  0  0  0  0  0
    4.3813    5.3740   -0.0015 C   0  0  0  0  0  0  0  0  0  0  0  0
    6.7366    4.5930   -0.0049 O   0  0  0  0  0  0  0  0  0  0  0  0
    7.3115    3.7956   -0.0038 H   0  0  0  0  0  0  0  0  0  0  0  0
    2.3035    5.9329    0.0018 H   0  0  0  0  0  0  0  0  0  0  0  0
    1.4880    3.5930    0.0003 H   0  0  0  0  0  0  0  0  0  0  0  0
    3.1068    1.7168   -0.0041 H   0  0  0  0  0  0  0  0  0  0  0  0
    5.5410    2.1806   -0.0065 H   0  0  0  0  0  0  0  0  0  0  0  0
    4.7377    6.3967   -0.0009 H   0  0  0  0  0  0  0  0  0  0  0  0
  1  2  4  0  0  0  0
  2  3  4  0  0  0  0
  3  4  4  0  0  0  0
  4  5  4  0  0  0  0
  5  6  4  0  0  0  0
  6  1  4  0  0  0  0
  5  7  1  0  0  0  0
  7  8  1  0  0  0  0
  1  9  1  0  0  0  0
  2 10  1  0  0  0  0
  3 11  1  0  0  0  0
  4 12  1  0  0  0  0
  6 13  1  0  0  0  0
M  END
>  <Alias name>
Phenol

>  <deltaH�(fus)>   kJ/mol
10.9

$$$$
4-Ethylbenzoic acid
  ChemBrain IXL

 21 21  0  0  0  0  0  0  0  0  1 V2000
    5.6596    6.7376   -0.1925 C   0  0  0  0  0  0  0  0  0  0  0  0
    4.7867    5.7482    0.2636 C   0  0  0  0  0  0  0  0  0  0  0  0
    5.2858    4.5014    0.6467 C   0  0  0  0  0  0  0  0  0  0  0  0
    6.6555    4.2447    0.5737 C   0  0  0  0  0  0  0  0  0  0  0  0
    7.5278    5.2339    0.1176 C   0  0  0  0  0  0  0  0  0  0  0  0
    7.0296    6.4807   -0.2654 C   0  0  0  0  0  0  0  0  0  0  0  0
    8.9815    4.9606    0.0403 C   0  0  0  0  0  0  0  0  0  0  0  0
    9.7459    5.8278   -0.3502 O   0  0  0  0  0  0  0  0  0  0  0  0
    9.5039    3.6442    0.4339 O   0  0  0  0  0  0  0  0  0  0  0  0
    3.3314    6.0217    0.3409 C   0  0  0  0  0  0  0  0  0  0  0  0
    2.5517    4.8652   -0.3188 C   0  0  0  0  0  0  0  0  0  0  0  0
   10.4784    3.5430    0.3532 H   0  0  0  0  0  0  0  0  0  0  0  0
    5.2738    7.7049   -0.4898 H   0  0  0  0  0  0  0  0  0  0  0  0
    4.6104    3.7331    1.0008 H   0  0  0  0  0  0  0  0  0  0  0  0
    7.0415    3.2776    0.8709 H   0  0  0  0  0  0  0  0  0  0  0  0
    7.7062    7.2487   -0.6193 H   0  0  0  0  0  0  0  0  0  0  0  0
    3.1103    6.9467   -0.1773 H   0  0  0  0  0  0  0  0  0  0  0  0
    3.0356    6.1103    1.3788 H   0  0  0  0  0  0  0  0  0  0  0  0
    2.8523    4.7716   -1.3549 H   0  0  0  0  0  0  0  0  0  0  0  0
    2.7648    3.9411    0.2037 H   0  0  0  0  0  0  0  0  0  0  0  0
    1.4897    5.0710   -0.2683 H   0  0  0  0  0  0  0  0  0  0  0  0
  1  2  4  0  0  0  0
  2  3  4  0  0  0  0
  3  4  4  0  0  0  0
  4  5  4  0  0  0  0
  5  6  4  0  0  0  0
  6  1  4  0  0  0  0
  5  7  1  0  0  0  0
  7  8  2  0  0  0  0
  7  9  1  0  0  0  0
  2 10  1  0  0  0  0
 10 11  1  0  0  0  0
  9 12  1  0  0  0  0
  1 13  1  0  0  0  0
  3 14  1  0  0  0  0
  4 15  1  0  0  0  0
  6 16  1  0  0  0  0
 10 17  1  0  0  0  0
 10 18  1  0  0  0  0
 11 19  1  0  0  0  0
 11 20  1  0  0  0  0
 11 21  1  0  0  0  0
M  END
>  <Alias name>
4-Ethylbenzoic acid

>  <deltaH�(fus)>   kJ/mol
11

$$$$
4-Nitrophenol
  ChemBrain IXL

 15 15  0  0  0  0  0  0  0  0  1 V2000
    3.9639    3.5449    0.0000 C   0  0  0  0  0  0  0  0  0  0  0  0
    3.4790    4.8529    0.0000 C   0  0  0  0  0  0  0  0  0  0  0  0
    4.3693    5.9269    0.0000 C   0  0  0  0  0  0  0  0  0  0  0  0
    5.7445    5.6928    0.0000 C   0  0  0  0  0  0  0  0  0  0  0  0
    6.2294    4.3848    0.0001 C   0  0  0  0  0  0  0  0  0  0  0  0
    5.3391    3.3109    0.0000 C   0  0  0  0  0  0  0  0  0  0  0  0
    8.1096    2.9754    0.0001 O   0  5  0  0  0  0  0  0  0  0  0  0
    7.6786    4.1381    0.0001 N   0  3  0  0  0  0  0  0  0  0  0  0
    8.4700    5.0927    0.0001 O   0  0  0  0  0  0  0  0  0  0  0  0
    2.0298    5.0996   -0.0001 O   0  0  0  0  0  0  0  0  0  0  0  0
    3.2746    2.7135    0.0000 H   0  0  0  0  0  0  0  0  0  0  0  0
    3.9939    6.9395    0.0000 H   0  0  0  0  0  0  0  0  0  0  0  0
    6.4338    6.5242    0.0000 H   0  0  0  0  0  0  0  0  0  0  0  0
    5.7145    2.2982    0.0001 H   0  0  0  0  0  0  0  0  0  0  0  0
    1.4896    4.3182    0.0000 H   0  0  0  0  0  0  0  0  0  0  0  0
  1  2  4  0  0  0  0
  2  3  4  0  0  0  0
  3  4  4  0  0  0  0
  4  5  4  0  0  0  0
  5  6  4  0  0  0  0
  6  1  4  0  0  0  0
  7  8  1  0  0  0  0
  8  9  2  0  0  0  0
  8  5  1  0  0  0  0
 10  2  1  0  0  0  0
  1 11  1  0  0  0  0
  3 12  1  0  0  0  0
  4 13  1  0  0  0  0
  6 14  1  0  0  0  0
 10 15  1  0  0  0  0
M  END
>  <Alias name>
4-Nitrophenol

>  <deltaH�(fus)>   kJ/mol
11

$$$$
Acetal
  ChemBrain IXL

 22 21  0  0  0  0  0  0  0  0  1 V2000
    4.5311    3.3436   -0.0625 C   0  0  0  0  0  0  0  0  0  0  0  0
    5.5690    4.1194   -0.7588 O   0  0  0  0  0  0  0  0  0  0  0  0
    3.7096    4.2482    0.7605 O   0  0  0  0  0  0  0  0  0  0  0  0
    3.6380    2.6337   -1.0997 C   0  0  0  0  0  0  0  0  0  0  0  0
    6.4960    4.8479    0.1197 C   0  0  0  0  0  0  0  0  0  0  0  0
    3.0292    5.3240    0.0220 C   0  0  0  0  0  0  0  0  0  0  0  0
    7.5213    5.6136   -0.7381 C   0  0  0  0  0  0  0  0  0  0  0  0
    2.2313    6.1980    1.0083 C   0  0  0  0  0  0  0  0  0  0  0  0
    5.0003    2.6042    0.5745 H   0  0  0  0  0  0  0  0  0  0  0  0
    4.2423    1.9620   -1.6966 H   0  0  0  0  0  0  0  0  0  0  0  0
    2.8691    2.0686   -0.5874 H   0  0  0  0  0  0  0  0  0  0  0  0
    3.1756    3.3710   -1.7436 H   0  0  0  0  0  0  0  0  0  0  0  0
    5.9398    5.5493    0.7292 H   0  0  0  0  0  0  0  0  0  0  0  0
    7.0144    4.1450    0.7601 H   0  0  0  0  0  0  0  0  0  0  0  0
    3.7652    5.9341   -0.4868 H   0  0  0  0  0  0  0  0  0  0  0  0
    2.3533    4.8922   -0.7051 H   0  0  0  0  0  0  0  0  0  0  0  0
    8.2042    6.1503   -0.0912 H   0  0  0  0  0  0  0  0  0  0  0  0
    7.0030    6.3165   -1.3785 H   0  0  0  0  0  0  0  0  0  0  0  0
    8.0775    4.9123   -1.3477 H   0  0  0  0  0  0  0  0  0  0  0  0
    1.4953    5.5880    1.5172 H   0  0  0  0  0  0  0  0  0  0  0  0
    2.9071    6.6303    1.7357 H   0  0  0  0  0  0  0  0  0  0  0  0
    1.7306    6.9900    0.4653 H   0  0  0  0  0  0  0  0  0  0  0  0
  1  2  1  0  0  0  0
  1  3  1  0  0  0  0
  1  4  1  0  0  0  0
  2  5  1  0  0  0  0
  3  6  1  0  0  0  0
  5  7  1  0  0  0  0
  6  8  1  0  0  0  0
  1  9  1  0  0  0  0
  4 10  1  0  0  0  0
  4 11  1  0  0  0  0
  4 12  1  0  0  0  0
  5 13  1  0  0  0  0
  5 14  1  0  0  0  0
  6 15  1  0  0  0  0
  6 16  1  0  0  0  0
  7 17  1  0  0  0  0
  7 18  1  0  0  0  0
  7 19  1  0  0  0  0
  8 20  1  0  0  0  0
  8 21  1  0  0  0  0
  8 22  1  0  0  0  0
M  END
>  <Alias name>
1,1-Diethoxyethane

>  <deltaH�(fus)>   kJ/mol
11

$$$$
Malonodinitrile
  ChemBrain IXL

  7  6  0  0  0  0  0  0  0  0  1 V2000
    4.5118    2.6721   -0.6790 C   0  0  0  0  0  0  0  0  0  0  0  0
    5.3078    1.9454   -1.1025 N   0  0  0  0  0  0  0  0  0  0  0  0
    3.4525    3.6390   -0.1154 C   0  0  0  0  0  0  0  0  0  0  0  0
    2.3378    2.8322    0.5783 C   0  0  0  0  0  0  0  0  0  0  0  0
    1.5002    2.2259    1.0995 N   0  0  0  0  0  0  0  0  0  0  0  0
    3.9165    4.3044    0.6021 H   0  0  0  0  0  0  0  0  0  0  0  0
    3.0275    4.2202   -0.9244 H   0  0  0  0  0  0  0  0  0  0  0  0
  1  2  3  0  0  0  0
  1  3  1  0  0  0  0
  4  5  3  0  0  0  0
  4  3  1  0  0  0  0
  3  6  1  0  0  0  0
  3  7  1  0  0  0  0
M  END
>  <Alias name>
Dicyanomethane

>  <deltaH�(fus)>   kJ/mol
11.1

$$$$
N-2-(3-Picolyl)-N'-(2-chlorophenyl) thiourea
  ChemBrain IXL

 30 31  0  0  0  0  0  0  0  0  1 V2000
    6.9190    4.1015    0.9737 C   0  0  0  0  0  0  0  0  0  0  0  0
    5.9355    4.7797    0.2513 C   0  0  0  0  0  0  0  0  0  0  0  0
    6.5763    3.2907    2.0006 N   0  0  0  0  0  0  0  0  0  0  0  0
    8.2654    4.2618    0.6329 N   0  0  0  0  0  0  0  0  0  0  0  0
    4.6016    4.6178    0.5958 C   0  0  0  0  0  0  0  0  0  0  0  0
    5.2817    3.1211    2.3511 C   0  0  0  0  0  0  0  0  0  0  0  0
    9.2297    3.4090    1.1811 C   0  0  0  0  0  0  0  0  0  0  0  0
    4.2711    3.7823    1.6540 C   0  0  0  0  0  0  0  0  0  0  0  0
   10.5314    3.8755    1.4108 N   0  0  0  0  0  0  0  0  0  0  0  0
    8.8179    1.7963    1.5706 S   0  0  0  0  0  0  0  0  0  0  0  0
   10.7953    5.2531    1.4233 C   0  0  0  0  0  0  0  0  0  0  0  0
    9.7518    6.1662    1.5892 C   0  0  0  0  0  0  0  0  0  0  0  0
   12.1036    5.7118    1.2703 C   0  0  0  0  0  0  0  0  0  0  0  0
   10.0184    7.5362    1.6033 C   0  0  0  0  0  0  0  0  0  0  0  0
   12.3699    7.0815    1.2846 C   0  0  0  0  0  0  0  0  0  0  0  0
   11.3274    7.9936    1.4511 C   0  0  0  0  0  0  0  0  0  0  0  0
   13.4366    4.5464    1.0564 Cl  0  0  0  0  0  0  0  0  0  0  0  0
    6.3070    5.6691   -0.8784 C   0  0  0  0  0  0  0  0  0  0  0  0
    8.5407    4.9911   -0.0087 H   0  0  0  0  0  0  0  0  0  0  0  0
   11.2801    3.2188    1.5671 H   0  0  0  0  0  0  0  0  0  0  0  0
    3.8256    5.1387    0.0440 H   0  0  0  0  0  0  0  0  0  0  0  0
    5.0264    2.4697    3.1761 H   0  0  0  0  0  0  0  0  0  0  0  0
    3.2329    3.6461    1.9350 H   0  0  0  0  0  0  0  0  0  0  0  0
    8.7351    5.8119    1.7070 H   0  0  0  0  0  0  0  0  0  0  0  0
    9.2088    8.2447    1.7324 H   0  0  0  0  0  0  0  0  0  0  0  0
   13.3860    7.4367    1.1664 H   0  0  0  0  0  0  0  0  0  0  0  0
   11.5345    9.0569    1.4621 H   0  0  0  0  0  0  0  0  0  0  0  0
    5.4576    6.2882   -1.1456 H   0  0  0  0  0  0  0  0  0  0  0  0
    6.5972    5.0682   -1.7315 H   0  0  0  0  0  0  0  0  0  0  0  0
    7.1350    6.3014   -0.5838 H   0  0  0  0  0  0  0  0  0  0  0  0
  1  2  4  0  0  0  0
  1  3  4  0  0  0  0
  1  4  1  0  0  0  0
  2  5  4  0  0  0  0
  3  6  4  0  0  0  0
  4  7  1  0  0  0  0
  5  8  4  0  0  0  0
  6  8  4  0  0  0  0
  7  9  1  0  0  0  0
  7 10  2  0  0  0  0
 11 12  4  0  0  0  0
 11 13  4  0  0  0  0
 12 14  4  0  0  0  0
 13 15  4  0  0  0  0
 14 16  4  0  0  0  0
 15 16  4  0  0  0  0
 11  9  1  0  0  0  0
 13 17  1  0  0  0  0
  2 18  1  0  0  0  0
  4 19  1  0  0  0  0
  9 20  1  0  0  0  0
  5 21  1  0  0  0  0
  6 22  1  0  0  0  0
  8 23  1  0  0  0  0
 12 24  1  0  0  0  0
 14 25  1  0  0  0  0
 15 26  1  0  0  0  0
 16 27  1  0  0  0  0
 18 28  1  0  0  0  0
 18 29  1  0  0  0  0
 18 30  1  0  0  0  0
M  END
>  <Alias name>
N-2-(3-Picolyl)-N'-(2-chlorophenyl) thiourea

>  <deltaH�(fus)>   kJ/mol
11.2

$$$$
4-Methylbiphenyl
  ChemBrain IXL

 25 26  0  0  0  0  0  0  0  0  1 V2000
    3.4901    5.8305    0.5338 C   0  0  0  0  0  0  0  0  0  0  0  0
    4.1706    7.0446    0.4378 C   0  0  0  0  0  0  0  0  0  0  0  0
    5.4979    7.0682    0.0093 C   0  0  0  0  0  0  0  0  0  0  0  0
    6.1448    5.8778   -0.3233 C   0  0  0  0  0  0  0  0  0  0  0  0
    5.4644    4.6638   -0.2273 C   0  0  0  0  0  0  0  0  0  0  0  0
    4.1370    4.6402    0.2013 C   0  0  0  0  0  0  0  0  0  0  0  0
    7.5530    5.9029   -0.7779 C   0  0  0  0  0  0  0  0  0  0  0  0
    8.1996    4.7127   -1.1115 C   0  0  0  0  0  0  0  0  0  0  0  0
    9.5269    4.7364   -1.5401 C   0  0  0  0  0  0  0  0  0  0  0  0
   10.2077    5.9503   -1.6349 C   0  0  0  0  0  0  0  0  0  0  0  0
    9.5611    7.1405   -1.3013 C   0  0  0  0  0  0  0  0  0  0  0  0
    8.2338    7.1168   -0.8728 C   0  0  0  0  0  0  0  0  0  0  0  0
    2.0819    5.8055    0.9884 C   0  0  0  0  0  0  0  0  0  0  0  0
    3.6683    7.9687    0.6960 H   0  0  0  0  0  0  0  0  0  0  0  0
    6.0262    8.0107   -0.0652 H   0  0  0  0  0  0  0  0  0  0  0  0
    5.9666    3.7397   -0.4854 H   0  0  0  0  0  0  0  0  0  0  0  0
    3.6088    3.6977    0.2758 H   0  0  0  0  0  0  0  0  0  0  0  0
    7.6710    3.7703   -1.0379 H   0  0  0  0  0  0  0  0  0  0  0  0
   10.0289    3.8123   -1.7991 H   0  0  0  0  0  0  0  0  0  0  0  0
   11.2382    5.9686   -1.9676 H   0  0  0  0  0  0  0  0  0  0  0  0
   10.0897    8.0829   -1.3750 H   0  0  0  0  0  0  0  0  0  0  0  0
    7.7319    8.0409   -0.6138 H   0  0  0  0  0  0  0  0  0  0  0  0
    1.7239    4.7834    0.9984 H   0  0  0  0  0  0  0  0  0  0  0  0
    2.0174    6.2203    1.9867 H   0  0  0  0  0  0  0  0  0  0  0  0
    1.4739    6.3943    0.3127 H   0  0  0  0  0  0  0  0  0  0  0  0
  1  2  4  0  0  0  0
  2  3  4  0  0  0  0
  3  4  4  0  0  0  0
  4  5  4  0  0  0  0
  5  6  4  0  0  0  0
  6  1  4  0  0  0  0
  7  8  4  0  0  0  0
  8  9  4  0  0  0  0
  9 10  4  0  0  0  0
 10 11  4  0  0  0  0
 11 12  4  0  0  0  0
 12  7  4  0  0  0  0
  4  7  1  0  0  0  0
  1 13  1  0  0  0  0
  2 14  1  0  0  0  0
  3 15  1  0  0  0  0
  5 16  1  0  0  0  0
  6 17  1  0  0  0  0
  8 18  1  0  0  0  0
  9 19  1  0  0  0  0
 10 20  1  0  0  0  0
 11 21  1  0  0  0  0
 12 22  1  0  0  0  0
 13 23  1  0  0  0  0
 13 24  1  0  0  0  0
 13 25  1  0  0  0  0
M  END
>  <Alias name>
4-Phenyltoluene

>  <deltaH�(fus)>   kJ/mol
11.2

$$$$
Ethyl methyl carbonate
  ChemBrain IXL

 15 14  0  0  0  0  0  0  0  0  1 V2000
    6.2114    5.2438   -0.0312 C   0  0  0  0  0  0  0  0  0  0  0  0
    1.9266    4.9796   -0.1588 C   0  0  0  0  0  0  0  0  0  0  0  0
    5.6048    3.9275    0.2149 O   0  0  0  0  0  0  0  0  0  0  0  0
    4.1362    3.8999    0.1582 C   0  0  0  0  0  0  0  0  0  0  0  0
    3.3884    5.1324   -0.1294 O   0  0  0  0  0  0  0  0  0  0  0  0
    3.5379    2.8541    0.3499 O   0  0  0  0  0  0  0  0  0  0  0  0
    7.7454    5.1271    0.0576 C   0  0  0  0  0  0  0  0  0  0  0  0
    5.9322    5.5910   -1.0183 H   0  0  0  0  0  0  0  0  0  0  0  0
    5.8593    5.9482    0.7122 H   0  0  0  0  0  0  0  0  0  0  0  0
    1.6537    4.2645   -0.9249 H   0  0  0  0  0  0  0  0  0  0  0  0
    1.5812    4.6258    0.8048 H   0  0  0  0  0  0  0  0  0  0  0  0
    1.4680    5.9360   -0.3778 H   0  0  0  0  0  0  0  0  0  0  0  0
    8.1922    6.0969   -0.1236 H   0  0  0  0  0  0  0  0  0  0  0  0
    8.0975    4.4228   -0.6860 H   0  0  0  0  0  0  0  0  0  0  0  0
    8.0245    4.7797    1.0446 H   0  0  0  0  0  0  0  0  0  0  0  0
  1  3  1  0  0  0  0
  3  4  1  0  0  0  0
  4  5  1  0  0  0  0
  5  2  1  0  0  0  0
  4  6  2  0  0  0  0
  1  7  1  0  0  0  0
  1  8  1  0  0  0  0
  1  9  1  0  0  0  0
  2 10  1  0  0  0  0
  2 11  1  0  0  0  0
  2 12  1  0  0  0  0
  7 13  1  0  0  0  0
  7 14  1  0  0  0  0
  7 15  1  0  0  0  0
M  END
>  <Alias name>
Ethyl methyl carbonate

>  <deltaH�(fus)>   kJ/mol
11.24

$$$$
1-Ethyladamantane
  ChemBrain IXL

 32 34  0  0  0  0  0  0  0  0  1 V2000
    4.6353    5.3160   -1.3938 C   0  0  0  0  0  0  0  0  0  0  0  0
    5.3752    4.4807   -0.3256 C   0  0  0  0  0  0  0  0  0  0  0  0
    4.7650    3.0637   -0.2699 C   0  0  0  0  0  0  0  0  0  0  0  0
    3.2698    3.1597    0.0954 C   0  0  0  0  0  0  0  0  0  0  0  0
    2.5323    3.9940   -0.9720 C   0  0  0  0  0  0  0  0  0  0  0  0
    3.1395    5.4108   -1.0275 C   0  0  0  0  0  0  0  0  0  0  0  0
    2.9895    6.0889    0.3504 C   0  0  0  0  0  0  0  0  0  0  0  0
    5.2231    5.1591    1.0539 C   0  0  0  0  0  0  0  0  0  0  0  0
    3.1195    3.8373    1.4729 C   0  0  0  0  0  0  0  0  0  0  0  0
    3.7269    5.2540    1.4182 C   0  0  0  0  0  0  0  0  0  0  0  0
    6.8753    4.3763   -0.6925 C   0  0  0  0  0  0  0  0  0  0  0  0
    7.5015    5.7865   -0.7525 C   0  0  0  0  0  0  0  0  0  0  0  0
    5.0595    6.3108   -1.4327 H   0  0  0  0  0  0  0  0  0  0  0  0
    4.7408    4.8404   -2.3610 H   0  0  0  0  0  0  0  0  0  0  0  0
    5.2824    2.4773    0.4793 H   0  0  0  0  0  0  0  0  0  0  0  0
    4.8703    2.5873   -1.2367 H   0  0  0  0  0  0  0  0  0  0  0  0
    2.8433    2.1652    0.1341 H   0  0  0  0  0  0  0  0  0  0  0  0
    2.6381    3.5179   -1.9389 H   0  0  0  0  0  0  0  0  0  0  0  0
    1.4823    4.0611   -0.7157 H   0  0  0  0  0  0  0  0  0  0  0  0
    2.6211    5.9964   -1.7762 H   0  0  0  0  0  0  0  0  0  0  0  0
    3.4162    7.0834    0.3117 H   0  0  0  0  0  0  0  0  0  0  0  0
    1.9395    6.1565    0.6069 H   0  0  0  0  0  0  0  0  0  0  0  0
    5.7409    4.5735    1.8034 H   0  0  0  0  0  0  0  0  0  0  0  0
    5.6477    6.1538    1.0164 H   0  0  0  0  0  0  0  0  0  0  0  0
    2.0695    3.9044    1.7294 H   0  0  0  0  0  0  0  0  0  0  0  0
    3.6373    3.2512    2.2219 H   0  0  0  0  0  0  0  0  0  0  0  0
    3.6205    5.7297    2.3850 H   0  0  0  0  0  0  0  0  0  0  0  0
    7.3885    3.7868    0.0571 H   0  0  0  0  0  0  0  0  0  0  0  0
    6.9765    3.8968   -1.6583 H   0  0  0  0  0  0  0  0  0  0  0  0
    6.9925    6.3769   -1.5029 H   0  0  0  0  0  0  0  0  0  0  0  0
    8.5502    5.7040   -1.0096 H   0  0  0  0  0  0  0  0  0  0  0  0
    7.4044    6.2669    0.2123 H   0  0  0  0  0  0  0  0  0  0  0  0
  1  2  1  0  0  0  0
  2  3  1  0  0  0  0
  3  4  1  0  0  0  0
  4  5  1  0  0  0  0
  5  6  1  0  0  0  0
  6  1  1  0  0  0  0
  6  7  1  0  0  0  0
  2  8  1  0  0  0  0
  4  9  1  0  0  0  0
  7 10  1  0  0  0  0
 10  9  1  0  0  0  0
 10  8  1  0  0  0  0
  2 11  1  0  0  0  0
 11 12  1  0  0  0  0
  1 13  1  0  0  0  0
  1 14  1  0  0  0  0
  3 15  1  0  0  0  0
  3 16  1  0  0  0  0
  4 17  1  0  0  0  0
  5 18  1  0  0  0  0
  5 19  1  0  0  0  0
  6 20  1  0  0  0  0
  7 21  1  0  0  0  0
  7 22  1  0  0  0  0
  8 23  1  0  0  0  0
  8 24  1  0  0  0  0
  9 25  1  0  0  0  0
  9 26  1  0  0  0  0
 10 27  1  0  0  0  0
 11 28  1  0  0  0  0
 11 29  1  0  0  0  0
 12 30  1  0  0  0  0
 12 31  1  0  0  0  0
 12 32  1  0  0  0  0
M  END
>  <Alias name>
1-Ethyladamantane

>  <deltaH�(fus)>   kJ/mol
11.3

$$$$
1-Adamantanecarboxylic acid
  ChemBrain IXL

 29 31  0  0  0  0  0  0  0  0  1 V2000
    3.9524    4.9106    0.2994 C   0  0  0  0  0  0  0  0  0  0  0  0
    2.6263    5.5328    0.5106 C   0  0  0  0  0  0  0  0  0  0  0  0
    4.4444    4.2890    1.6209 C   0  0  0  0  0  0  0  0  0  0  0  0
    3.8390    3.8113   -0.7745 C   0  0  0  0  0  0  0  0  0  0  0  0
    4.9547    5.9837   -0.1679 C   0  0  0  0  0  0  0  0  0  0  0  0
    1.4872    4.7080    0.9386 O   0  0  0  0  0  0  0  0  0  0  0  0
    2.4784    6.7301    0.3294 O   0  0  0  0  0  0  0  0  0  0  0  0
    5.8252    3.6411    1.4010 C   0  0  0  0  0  0  0  0  0  0  0  0
    5.2198    3.1635   -0.9943 C   0  0  0  0  0  0  0  0  0  0  0  0
    6.3356    5.3359   -0.3877 C   0  0  0  0  0  0  0  0  0  0  0  0
    5.7118    2.5418    0.3271 C   0  0  0  0  0  0  0  0  0  0  0  0
    6.8275    4.7143    0.9337 C   0  0  0  0  0  0  0  0  0  0  0  0
    6.2221    4.2366   -1.4617 C   0  0  0  0  0  0  0  0  0  0  0  0
    1.6885    3.7538    1.0625 H   0  0  0  0  0  0  0  0  0  0  0  0
    3.7400    3.5348    1.9493 H   0  0  0  0  0  0  0  0  0  0  0  0
    4.5241    5.0615    2.3756 H   0  0  0  0  0  0  0  0  0  0  0  0
    3.4932    4.2482   -1.7032 H   0  0  0  0  0  0  0  0  0  0  0  0
    3.1346    3.0571   -0.4461 H   0  0  0  0  0  0  0  0  0  0  0  0
    4.6090    6.4206   -1.0966 H   0  0  0  0  0  0  0  0  0  0  0  0
    5.0345    6.7563    0.5868 H   0  0  0  0  0  0  0  0  0  0  0  0
    6.1710    3.2043    2.3297 H   0  0  0  0  0  0  0  0  0  0  0  0
    5.1401    2.3909   -1.7491 H   0  0  0  0  0  0  0  0  0  0  0  0
    7.0400    6.0901   -0.7162 H   0  0  0  0  0  0  0  0  0  0  0  0
    5.0074    1.7876    0.6556 H   0  0  0  0  0  0  0  0  0  0  0  0
    6.6822    2.0865    0.1726 H   0  0  0  0  0  0  0  0  0  0  0  0
    6.9073    5.4869    1.6884 H   0  0  0  0  0  0  0  0  0  0  0  0
    7.7980    4.2590    0.7792 H   0  0  0  0  0  0  0  0  0  0  0  0
    7.1926    3.7813   -1.6161 H   0  0  0  0  0  0  0  0  0  0  0  0
    5.8764    4.6735   -2.3904 H   0  0  0  0  0  0  0  0  0  0  0  0
  1  2  1  0  0  0  0
  1  3  1  0  0  0  0
  1  4  1  0  0  0  0
  1  5  1  0  0  0  0
  2  6  1  0  0  0  0
  2  7  2  0  0  0  0
  3  8  1  0  0  0  0
  4  9  1  0  0  0  0
  5 10  1  0  0  0  0
  8 11  1  0  0  0  0
  8 12  1  0  0  0  0
  9 13  1  0  0  0  0
  9 11  1  0  0  0  0
 10 12  1  0  0  0  0
 10 13  1  0  0  0  0
  6 14  1  0  0  0  0
  3 15  1  0  0  0  0
  3 16  1  0  0  0  0
  4 17  1  0  0  0  0
  4 18  1  0  0  0  0
  5 19  1  0  0  0  0
  5 20  1  0  0  0  0
  8 21  1  0  0  0  0
  9 22  1  0  0  0  0
 10 23  1  0  0  0  0
 11 24  1  0  0  0  0
 11 25  1  0  0  0  0
 12 26  1  0  0  0  0
 12 27  1  0  0  0  0
 13 28  1  0  0  0  0
 13 29  1  0  0  0  0
M  END
>  <Alias name>
1-Adamantanecarboxylic acid

>  <deltaH�(fus)>   kJ/mol
11.4

$$$$
Methylacetamide
  ChemBrain IXL

 12 11  0  0  0  0  0  0  0  0  1 V2000
    2.5145    4.0892   -0.0762 C   0  0  0  0  0  0  0  0  0  0  0  0
    3.4498    3.0399   -0.5394 C   0  0  0  0  0  0  0  0  0  0  0  0
    3.0168    2.0075   -1.0242 O   0  0  0  0  0  0  0  0  0  0  0  0
    4.8315    3.2321   -0.4214 N   0  0  0  0  0  0  0  0  0  0  0  0
    5.3533    4.4761    0.1628 C   0  0  0  0  0  0  0  0  0  0  0  0
    5.4692    2.5169   -0.7374 H   0  0  0  0  0  0  0  0  0  0  0  0
    1.4956    3.7715   -0.2603 H   0  0  0  0  0  0  0  0  0  0  0  0
    2.6548    4.2550    0.9848 H   0  0  0  0  0  0  0  0  0  0  0  0
    2.7086    5.0089   -0.6141 H   0  0  0  0  0  0  0  0  0  0  0  0
    4.7444    4.7590    1.0126 H   0  0  0  0  0  0  0  0  0  0  0  0
    5.3246    5.2636   -0.5800 H   0  0  0  0  0  0  0  0  0  0  0  0
    6.3753    4.3220    0.4864 H   0  0  0  0  0  0  0  0  0  0  0  0
  1  2  1  0  0  0  0
  2  3  2  0  0  0  0
  2  4  1  0  0  0  0
  4  5  1  0  0  0  0
  4  6  1  0  0  0  0
  1  7  1  0  0  0  0
  1  8  1  0  0  0  0
  1  9  1  0  0  0  0
  5 10  1  0  0  0  0
  5 11  1  0  0  0  0
  5 12  1  0  0  0  0
M  END
>  <Alias name>
Methylacetamide

>  <deltaH�(fus)>   kJ/mol
11.4

$$$$
3,4-Bis(trifluoromethyl)-1,2,5-thiadiazole
  ChemBrain IXL

 13 13  0  0  0  0  0  0  0  0  1 V2000
    3.6574    4.0513   -0.3376 C   0  0  0  0  0  0  0  0  0  0  0  0
    3.2140    5.2042   -0.5425 N   0  0  0  0  0  0  0  0  0  0  0  0
    5.0714    4.0315   -0.4341 C   0  0  0  0  0  0  0  0  0  0  0  0
    5.5135    5.1719   -0.7005 N   0  0  0  0  0  0  0  0  0  0  0  0
    4.3625    6.2865   -0.8472 S   0  0  0  0  0  0  0  0  0  0  0  0
    5.9425    2.7281   -0.2271 C   0  0  0  0  0  0  0  0  0  0  0  0
    5.7268    1.8544   -1.2540 F   0  0  0  0  0  0  0  0  0  0  0  0
    7.2732    3.0468   -0.1885 F   0  0  0  0  0  0  0  0  0  0  0  0
    5.6007    2.1116    0.9520 F   0  0  0  0  0  0  0  0  0  0  0  0
    2.7881    2.7733   -0.0143 C   0  0  0  0  0  0  0  0  0  0  0  0
    1.4579    3.0469   -0.1875 F   0  0  0  0  0  0  0  0  0  0  0  0
    3.1393    1.7396   -0.8465 F   0  0  0  0  0  0  0  0  0  0  0  0
    2.9947    2.3824    1.2777 F   0  0  0  0  0  0  0  0  0  0  0  0
  1  2  2  0  0  0  0
  1  3  1  0  0  0  0
  3  4  2  0  0  0  0
  4  5  1  0  0  0  0
  5  2  1  0  0  0  0
  6  7  1  0  0  0  0
  6  8  1  0  0  0  0
  6  9  1  0  0  0  0
 10 11  1  0  0  0  0
 10 12  1  0  0  0  0
 10 13  1  0  0  0  0
  6  3  1  0  0  0  0
 10  1  1  0  0  0  0
M  END
>  <Alias name>
3,4-Bis(trifluoromethyl)-1,2,5-thiadiazole

>  <deltaH�(fus)>   kJ/mol
11.5

$$$$
Dimethylcarbonate
  ChemBrain IXL

 12 11  0  0  0  0  0  0  0  0  1 V2000
    4.1067    4.7213    0.3632 C   0  0  0  0  0  0  0  0  0  0  0  0
    3.4877    5.6107    0.9237 O   0  0  0  0  0  0  0  0  0  0  0  0
    3.4482    3.4404    0.0687 O   0  0  0  0  0  0  0  0  0  0  0  0
    5.5110    4.9305   -0.0178 O   0  0  0  0  0  0  0  0  0  0  0  0
    6.1501    3.7880   -0.6863 C   0  0  0  0  0  0  0  0  0  0  0  0
    2.0448    3.3505    0.4968 C   0  0  0  0  0  0  0  0  0  0  0  0
    7.1763    4.0378   -0.9259 H   0  0  0  0  0  0  0  0  0  0  0  0
    5.6128    3.5562   -1.5976 H   0  0  0  0  0  0  0  0  0  0  0  0
    6.1322    2.9282   -0.0280 H   0  0  0  0  0  0  0  0  0  0  0  0
    1.6501    2.3758    0.2377 H   0  0  0  0  0  0  0  0  0  0  0  0
    1.9847    3.4910    1.5689 H   0  0  0  0  0  0  0  0  0  0  0  0
    1.4657    4.1184   -0.0010 H   0  0  0  0  0  0  0  0  0  0  0  0
  1  2  2  0  0  0  0
  1  3  1  0  0  0  0
  1  4  1  0  0  0  0
  4  5  1  0  0  0  0
  3  6  1  0  0  0  0
  5  7  1  0  0  0  0
  5  8  1  0  0  0  0
  5  9  1  0  0  0  0
  6 10  1  0  0  0  0
  6 11  1  0  0  0  0
  6 12  1  0  0  0  0
M  END
>  <Alias name>
Dimethyl carbonate

>  <deltaH�(fus)>   kJ/mol
11.6

$$$$
Formamide
  ChemBrain IXL

  6  5  0  0  0  0  0  0  0  0  1 V2000
    1.6021    3.0398    0.0000 O   0  0  0  0  0  0  0  0  0  0  0  0
    2.7202    2.5518    0.0001 C   0  0  0  0  0  0  0  0  0  0  0  0
    3.8468    3.3829    0.0001 N   0  0  0  0  0  0  0  0  0  0  0  0
    3.7340    4.3856    0.0001 H   0  0  0  0  0  0  0  0  0  0  0  0
    4.7715    2.9792    0.0000 H   0  0  0  0  0  0  0  0  0  0  0  0
    2.8413    1.4756    0.0003 H   0  0  0  0  0  0  0  0  0  0  0  0
  1  2  2  0  0  0  0
  2  3  1  0  0  0  0
  3  4  1  0  0  0  0
  3  5  1  0  0  0  0
  2  6  1  0  0  0  0
M  END
>  <Alias name>
Formamide

>  <deltaH�(fus)>   kJ/mol
11.6

$$$$
Oxamide
  ChemBrain IXL

 10  9  0  0  0  0  0  0  0  0  1 V2000
    3.5709    3.4898   -0.1623 C   0  0  0  0  0  0  0  0  0  0  0  0
    4.8161    4.2265    0.1493 C   0  0  0  0  0  0  0  0  0  0  0  0
    2.3286    4.1139    0.0018 N   0  0  0  0  0  0  0  0  0  0  0  0
    3.6271    2.3386   -0.5623 O   0  0  0  0  0  0  0  0  0  0  0  0
    6.0586    3.6029   -0.0163 N   0  0  0  0  0  0  0  0  0  0  0  0
    4.7599    5.3773    0.5506 O   0  0  0  0  0  0  0  0  0  0  0  0
    1.4797    3.6116   -0.2105 H   0  0  0  0  0  0  0  0  0  0  0  0
    2.2821    5.0661    0.3325 H   0  0  0  0  0  0  0  0  0  0  0  0
    6.9075    4.1050    0.1965 H   0  0  0  0  0  0  0  0  0  0  0  0
    6.1051    2.6513   -0.3484 H   0  0  0  0  0  0  0  0  0  0  0  0
  1  2  1  0  0  0  0
  1  3  1  0  0  0  0
  1  4  2  0  0  0  0
  2  5  1  0  0  0  0
  2  6  2  0  0  0  0
  3  7  1  0  0  0  0
  3  8  1  0  0  0  0
  5  9  1  0  0  0  0
  5 10  1  0  0  0  0
M  END
>  <Alias name>
Oxalamide

>  <deltaH�(fus)>   kJ/mol
11.7

$$$$
2-Azacyclooctanone
  ChemBrain IXL

 22 22  0  0  0  0  0  0  0  0  1 V2000
    3.1638    3.8669    0.0586 C   0  0  0  0  0  0  0  0  0  0  0  0
    3.9180    3.5067   -1.0646 N   0  0  0  0  0  0  0  0  0  0  0  0
    6.0519    2.6677   -0.1768 C   0  0  0  0  0  0  0  0  0  0  0  0
    5.6855    3.7015    0.9056 C   0  0  0  0  0  0  0  0  0  0  0  0
    5.5140    5.0878    0.2549 C   0  0  0  0  0  0  0  0  0  0  0  0
    3.0115    5.2937    0.4211 C   0  0  0  0  0  0  0  0  0  0  0  0
    4.3561    5.8378    0.9414 C   0  0  0  0  0  0  0  0  0  0  0  0
    4.8006    2.3324   -1.0115 C   0  0  0  0  0  0  0  0  0  0  0  0
    2.6322    3.0046    0.7385 O   0  0  0  0  0  0  0  0  0  0  0  0
    3.8556    4.0531   -1.9105 H   0  0  0  0  0  0  0  0  0  0  0  0
    6.4229    1.7665    0.2955 H   0  0  0  0  0  0  0  0  0  0  0  0
    6.8178    3.0780   -0.8234 H   0  0  0  0  0  0  0  0  0  0  0  0
    4.7586    3.4101    1.3840 H   0  0  0  0  0  0  0  0  0  0  0  0
    6.4753    3.7451    1.6453 H   0  0  0  0  0  0  0  0  0  0  0  0
    6.4293    5.6555    0.3681 H   0  0  0  0  0  0  0  0  0  0  0  0
    5.2919    4.9673   -0.7983 H   0  0  0  0  0  0  0  0  0  0  0  0
    2.7075    5.8576   -0.4521 H   0  0  0  0  0  0  0  0  0  0  0  0
    2.2591    5.3915    1.1939 H   0  0  0  0  0  0  0  0  0  0  0  0
    4.4151    5.6901    2.0127 H   0  0  0  0  0  0  0  0  0  0  0  0
    4.4282    6.8952    0.7183 H   0  0  0  0  0  0  0  0  0  0  0  0
    5.0993    2.0595   -2.0161 H   0  0  0  0  0  0  0  0  0  0  0  0
    4.2730    1.5045   -0.5542 H   0  0  0  0  0  0  0  0  0  0  0  0
  1  2  1  0  0  0  0
  3  4  1  0  0  0  0
  4  5  1  0  0  0  0
  6  1  1  0  0  0  0
  6  7  1  0  0  0  0
  7  5  1  0  0  0  0
  2  8  1  0  0  0  0
  8  3  1  0  0  0  0
  1  9  2  0  0  0  0
  2 10  1  0  0  0  0
  3 11  1  0  0  0  0
  3 12  1  0  0  0  0
  4 13  1  0  0  0  0
  4 14  1  0  0  0  0
  5 15  1  0  0  0  0
  5 16  1  0  0  0  0
  6 17  1  0  0  0  0
  6 18  1  0  0  0  0
  7 19  1  0  0  0  0
  7 20  1  0  0  0  0
  8 21  1  0  0  0  0
  8 22  1  0  0  0  0
M  END
>  <Alias name>
Enantholactam

>  <deltaH�(fus)>   kJ/mol
11.7

$$$$
4-Hydroxymethylpyridine
  ChemBrain IXL

 15 15  0  0  0  0  0  0  0  0  1 V2000
    5.7027    5.6127    0.0000 C   0  0  0  0  0  0  0  0  0  0  0  0
    4.7117    4.6386   -0.0018 C   0  0  0  0  0  0  0  0  0  0  0  0
    7.0447    5.2306    0.0026 C   0  0  0  0  0  0  0  0  0  0  0  0
    3.2728    5.0255   -0.0047 C   0  0  0  0  0  0  0  0  0  0  0  0
    5.0813    3.2994   -0.0009 C   0  0  0  0  0  0  0  0  0  0  0  0
    7.3827    3.9212    0.0034 N   0  0  0  0  0  0  0  0  0  0  0  0
    2.4356    3.8147    0.0017 O   0  0  0  0  0  0  0  0  0  0  0  0
    6.4340    2.9575    0.0017 C   0  0  0  0  0  0  0  0  0  0  0  0
    1.4654    3.9795    0.0008 H   0  0  0  0  0  0  0  0  0  0  0  0
    5.4329    6.6633   -0.0006 H   0  0  0  0  0  0  0  0  0  0  0  0
    7.8180    5.9874    0.0039 H   0  0  0  0  0  0  0  0  0  0  0  0
    3.0566    5.6079   -0.8925 H   0  0  0  0  0  0  0  0  0  0  0  0
    3.0558    5.6178    0.8762 H   0  0  0  0  0  0  0  0  0  0  0  0
    4.3215    2.5254   -0.0021 H   0  0  0  0  0  0  0  0  0  0  0  0
    6.7239    1.9151    0.0024 H   0  0  0  0  0  0  0  0  0  0  0  0
  1  2  4  0  0  0  0
  1  3  4  0  0  0  0
  2  5  4  0  0  0  0
  3  6  4  0  0  0  0
  4  7  1  0  0  0  0
  5  8  4  0  0  0  0
  6  8  4  0  0  0  0
  4  2  1  0  0  0  0
  7  9  1  0  0  0  0
  1 10  1  0  0  0  0
  3 11  1  0  0  0  0
  4 12  1  0  0  0  0
  4 13  1  0  0  0  0
  5 14  1  0  0  0  0
  8 15  1  0  0  0  0
M  END
>  <Alias name>
4-Pyridinemethanol

>  <deltaH�(fus)>   kJ/mol
11.78

$$$$
p-Terphenyl
  ChemBrain IXL

 32 34  0  0  0  0  0  0  0  0  1 V2000
    2.4413    4.5896    0.1953 C   0  0  0  0  0  0  0  0  0  0  0  0
    2.5806    5.9611    0.4086 C   0  0  0  0  0  0  0  0  0  0  0  0
    3.8446    6.5496    0.3617 C   0  0  0  0  0  0  0  0  0  0  0  0
    4.9701    5.7667    0.1014 C   0  0  0  0  0  0  0  0  0  0  0  0
    4.8301    4.3947   -0.1120 C   0  0  0  0  0  0  0  0  0  0  0  0
    3.5659    3.8064   -0.0650 C   0  0  0  0  0  0  0  0  0  0  0  0
    6.2949    6.3833    0.0521 C   0  0  0  0  0  0  0  0  0  0  0  0
    6.4350    7.7551    0.2660 C   0  0  0  0  0  0  0  0  0  0  0  0
    7.6991    8.3435    0.2191 C   0  0  0  0  0  0  0  0  0  0  0  0
    8.8245    7.5607   -0.0418 C   0  0  0  0  0  0  0  0  0  0  0  0
    8.6844    6.1889   -0.2557 C   0  0  0  0  0  0  0  0  0  0  0  0
    7.4203    5.6005   -0.2088 C   0  0  0  0  0  0  0  0  0  0  0  0
   10.1493    8.1774   -0.0910 C   0  0  0  0  0  0  0  0  0  0  0  0
   10.2894    9.5492    0.1235 C   0  0  0  0  0  0  0  0  0  0  0  0
   11.5536   10.1374    0.0765 C   0  0  0  0  0  0  0  0  0  0  0  0
   12.6781    9.3545   -0.1849 C   0  0  0  0  0  0  0  0  0  0  0  0
   12.5387    7.9831   -0.3995 C   0  0  0  0  0  0  0  0  0  0  0  0
   11.2746    7.3946   -0.3526 C   0  0  0  0  0  0  0  0  0  0  0  0
    1.4627    4.1341    0.2317 H   0  0  0  0  0  0  0  0  0  0  0  0
    1.7099    6.5674    0.6101 H   0  0  0  0  0  0  0  0  0  0  0  0
    3.9517    7.6112    0.5269 H   0  0  0  0  0  0  0  0  0  0  0  0
    5.7001    3.7878   -0.3135 H   0  0  0  0  0  0  0  0  0  0  0  0
    3.4580    2.7446   -0.2301 H   0  0  0  0  0  0  0  0  0  0  0  0
    5.5651    8.3618    0.4680 H   0  0  0  0  0  0  0  0  0  0  0  0
    7.8063    9.4050    0.3848 H   0  0  0  0  0  0  0  0  0  0  0  0
    9.5543    5.5822   -0.4577 H   0  0  0  0  0  0  0  0  0  0  0  0
    7.3131    4.5391   -0.3744 H   0  0  0  0  0  0  0  0  0  0  0  0
    9.4196   10.1559    0.3259 H   0  0  0  0  0  0  0  0  0  0  0  0
   11.6616   11.1991    0.2426 H   0  0  0  0  0  0  0  0  0  0  0  0
   13.6567    9.8099   -0.2213 H   0  0  0  0  0  0  0  0  0  0  0  0
   13.4093    7.3770   -0.6019 H   0  0  0  0  0  0  0  0  0  0  0  0
   11.1675    6.3332   -0.5187 H   0  0  0  0  0  0  0  0  0  0  0  0
  1  2  4  0  0  0  0
  2  3  4  0  0  0  0
  3  4  4  0  0  0  0
  4  5  4  0  0  0  0
  5  6  4  0  0  0  0
  6  1  4  0  0  0  0
  7  8  4  0  0  0  0
  8  9  4  0  0  0  0
  9 10  4  0  0  0  0
 10 11  4  0  0  0  0
 11 12  4  0  0  0  0
 12  7  4  0  0  0  0
 13 14  4  0  0  0  0
 14 15  4  0  0  0  0
 15 16  4  0  0  0  0
 16 17  4  0  0  0  0
 17 18  4  0  0  0  0
 18 13  4  0  0  0  0
  4  7  1  0  0  0  0
 10 13  1  0  0  0  0
  1 19  1  0  0  0  0
  2 20  1  0  0  0  0
  3 21  1  0  0  0  0
  5 22  1  0  0  0  0
  6 23  1  0  0  0  0
  8 24  1  0  0  0  0
  9 25  1  0  0  0  0
 11 26  1  0  0  0  0
 12 27  1  0  0  0  0
 14 28  1  0  0  0  0
 15 29  1  0  0  0  0
 16 30  1  0  0  0  0
 17 31  1  0  0  0  0
 18 32  1  0  0  0  0
M  END
>  <Alias name>
p-Terphenyl

>  <deltaH�(fus)>   kJ/mol
11.8

$$$$
2,5-Dichlorothiophene
  ChemBrain IXL

  9  9  0  0  0  0  0  0  0  0  1 V2000
    3.8692    3.4852    0.0591 C   0  0  0  0  0  0  0  0  0  0  0  0
    3.3569    4.6385    0.0494 C   0  0  0  0  0  0  0  0  0  0  0  0
    5.3116    3.5123    0.0111 C   0  0  0  0  0  0  0  0  0  0  0  0
    5.7802    4.6855   -0.0309 C   0  0  0  0  0  0  0  0  0  0  0  0
    4.5423    5.8507   -0.0179 S   0  0  0  0  0  0  0  0  0  0  0  0
    1.5562    4.9435    0.1023 Cl  0  0  0  0  0  0  0  0  0  0  0  0
    7.5797    5.0620   -0.0972 Cl  0  0  0  0  0  0  0  0  0  0  0  0
    3.2533    2.5672    0.1008 H   0  0  0  0  0  0  0  0  0  0  0  0
    5.9599    2.6182    0.0106 H   0  0  0  0  0  0  0  0  0  0  0  0
  1  2  2  0  0  0  0
  1  3  1  0  0  0  0
  3  4  2  0  0  0  0
  4  5  1  0  0  0  0
  5  2  1  0  0  0  0
  2  6  1  0  0  0  0
  4  7  1  0  0  0  0
  1  8  1  0  0  0  0
  3  9  1  0  0  0  0
M  END
>  <Alias name>
2,5-Dichlorothiophene

>  <deltaH�(fus)>   kJ/mol
11.87

$$$$
3,4,5,6-Tetrahydrophthalic anhydride
  ChemBrain IXL

 19 20  0  0  0  0  0  0  0  0  1 V2000
    2.6380    3.2124   -0.1325 C   0  0  0  0  0  0  0  0  0  0  0  0
    2.5155    4.4418    0.7646 C   0  0  0  0  0  0  0  0  0  0  0  0
    3.6789    5.4223    0.4476 C   0  0  0  0  0  0  0  0  0  0  0  0
    4.9902    4.6671    0.3613 C   0  0  0  0  0  0  0  0  0  0  0  0
    5.1031    3.4538    0.2599 C   0  0  0  0  0  0  0  0  0  0  0  0
    3.9555    2.4699    0.2053 C   0  0  0  0  0  0  0  0  0  0  0  0
    6.2231    5.2205    0.3832 C   0  0  0  0  0  0  0  0  0  0  0  0
    6.4500    6.4145    0.4806 O   0  0  0  0  0  0  0  0  0  0  0  0
    6.4159    3.1387    0.2051 C   0  0  0  0  0  0  0  0  0  0  0  0
    6.8576    2.0071    0.0990 O   0  0  0  0  0  0  0  0  0  0  0  0
    7.1556    4.2576    0.2833 O   0  0  0  0  0  0  0  0  0  0  0  0
    2.6496    3.5241   -1.1695 H   0  0  0  0  0  0  0  0  0  0  0  0
    1.7925    2.5572    0.0382 H   0  0  0  0  0  0  0  0  0  0  0  0
    1.5647    4.9268    0.5796 H   0  0  0  0  0  0  0  0  0  0  0  0
    2.5682    4.1346    1.8018 H   0  0  0  0  0  0  0  0  0  0  0  0
    3.4909    5.9118   -0.5013 H   0  0  0  0  0  0  0  0  0  0  0  0
    3.7492    6.1674    1.2293 H   0  0  0  0  0  0  0  0  0  0  0  0
    3.8606    1.9835    1.1696 H   0  0  0  0  0  0  0  0  0  0  0  0
    4.1597    1.7266   -0.5543 H   0  0  0  0  0  0  0  0  0  0  0  0
  1  2  1  0  0  0  0
  2  3  1  0  0  0  0
  3  4  1  0  0  0  0
  4  5  2  0  0  0  0
  5  6  1  0  0  0  0
  6  1  1  0  0  0  0
  7  8  2  0  0  0  0
  7  4  1  0  0  0  0
  9 10  2  0  0  0  0
  9 11  1  0  0  0  0
  9  5  1  0  0  0  0
  7 11  1  0  0  0  0
  1 12  1  0  0  0  0
  1 13  1  0  0  0  0
  2 14  1  0  0  0  0
  2 15  1  0  0  0  0
  3 16  1  0  0  0  0
  3 17  1  0  0  0  0
  6 18  1  0  0  0  0
  6 19  1  0  0  0  0
M  END
>  <Alias name>
3,4,5,6-Tetrahydrophthalic anhydride

>  <deltaH�(fus)>   kJ/mol
11.9

$$$$
Rofecoxib
  ChemBrain IXL

 36 38  0  0  0  0  0  0  0  0  1 V2000
    4.0270    3.0520   -0.2967 C   0  0  0  0  0  0  0  0  0  0  0  0
    4.9035    3.8754   -1.0080 C   0  0  0  0  0  0  0  0  0  0  0  0
    4.8084    5.2831   -0.9049 C   0  0  0  0  0  0  0  0  0  0  0  0
    3.8284    5.8973   -0.0824 C   0  0  0  0  0  0  0  0  0  0  0  0
    2.9466    5.0360    0.6306 C   0  0  0  0  0  0  0  0  0  0  0  0
    3.0506    3.6279    0.5201 C   0  0  0  0  0  0  0  0  0  0  0  0
    6.0974    7.7371   -0.0819 C   0  0  0  0  0  0  0  0  0  0  0  0
    6.4716    6.6079    0.6608 C   0  0  0  0  0  0  0  0  0  0  0  0
    7.7767    6.1097    0.5761 C   0  0  0  0  0  0  0  0  0  0  0  0
    8.7108    6.7346   -0.2558 C   0  0  0  0  0  0  0  0  0  0  0  0
    8.3315    7.8504   -1.0062 C   0  0  0  0  0  0  0  0  0  0  0  0
    7.0276    8.3485   -0.9217 C   0  0  0  0  0  0  0  0  0  0  0  0
    3.7311    7.4959    0.0360 C   0  0  0  0  0  0  0  0  0  0  0  0
    4.7032    8.2700    0.0164 C   0  0  0  0  0  0  0  0  0  0  0  0
    4.3010    9.6987    0.1042 C   0  0  0  0  0  0  0  0  0  0  0  0
    2.5904    8.2362    0.1716 C   0  0  0  0  0  0  0  0  0  0  0  0
    2.8775    9.5999    0.2749 O   0  0  0  0  0  0  0  0  0  0  0  0
    1.4639    7.7543    0.1877 O   0  0  0  0  0  0  0  0  0  0  0  0
   10.4296    6.1021   -0.3593 S   0  0  0  0  0  0  0  0  0  0  0  0
   10.7184    5.7166   -1.7079 O   0  0  0  0  0  0  0  0  0  0  0  0
   11.3339    7.1299    0.0440 O   0  0  0  0  0  0  0  0  0  0  0  0
   10.6267    4.6562    0.7407 C   0  0  0  0  0  0  0  0  0  0  0  0
    4.1053    1.9617   -0.3794 H   0  0  0  0  0  0  0  0  0  0  0  0
    5.6628    3.4231   -1.6447 H   0  0  0  0  0  0  0  0  0  0  0  0
    5.4949    5.8941   -1.4633 H   0  0  0  0  0  0  0  0  0  0  0  0
    2.1843    5.4546    1.2671 H   0  0  0  0  0  0  0  0  0  0  0  0
    2.3680    2.9817    1.0726 H   0  0  0  0  0  0  0  0  0  0  0  0
    5.7498    6.1193    1.3072 H   0  0  0  0  0  0  0  0  0  0  0  0
    8.0644    5.2393    1.1582 H   0  0  0  0  0  0  0  0  0  0  0  0
    9.0500    8.3321   -1.6534 H   0  0  0  0  0  0  0  0  0  0  0  0
    6.7396    9.2116   -1.5052 H   0  0  0  0  0  0  0  0  0  0  0  0
    4.7596   10.1830    0.9450 H   0  0  0  0  0  0  0  0  0  0  0  0
    4.5329   10.2048   -0.8175 H   0  0  0  0  0  0  0  0  0  0  0  0
   11.6661    4.3443    0.7431 H   0  0  0  0  0  0  0  0  0  0  0  0
   10.0078    3.8416    0.3858 H   0  0  0  0  0  0  0  0  0  0  0  0
   10.3293    4.9244    1.7465 H   0  0  0  0  0  0  0  0  0  0  0  0
  1  2  4  0  0  0  0
  2  3  4  0  0  0  0
  3  4  4  0  0  0  0
  4  5  4  0  0  0  0
  5  6  4  0  0  0  0
  6  1  4  0  0  0  0
  7  8  4  0  0  0  0
  8  9  4  0  0  0  0
  9 10  4  0  0  0  0
 10 11  4  0  0  0  0
 11 12  4  0  0  0  0
 12  7  4  0  0  0  0
  4 13  1  0  0  0  0
  7 14  1  0  0  0  0
 13 14  2  0  0  0  0
 14 15  1  0  0  0  0
 13 16  1  0  0  0  0
 16 17  1  0  0  0  0
 17 15  1  0  0  0  0
 16 18  2  0  0  0  0
 19 20  2  0  0  0  0
 19 21  2  0  0  0  0
 19 22  1  0  0  0  0
 19 10  1  0  0  0  0
  1 23  1  0  0  0  0
  2 24  1  0  0  0  0
  3 25  1  0  0  0  0
  5 26  1  0  0  0  0
  6 27  1  0  0  0  0
  8 28  1  0  0  0  0
  9 29  1  0  0  0  0
 11 30  1  0  0  0  0
 12 31  1  0  0  0  0
 15 32  1  0  0  0  0
 15 33  1  0  0  0  0
 22 34  1  0  0  0  0
 22 35  1  0  0  0  0
 22 36  1  0  0  0  0
M  END
>  <Alias name>
Vioxx

>  <deltaH�(fus)>   kJ/mol
12

$$$$
Glutaronitrile
  ChemBrain IXL

 13 12  0  0  0  0  0  0  0  0  1 V2000
    4.5820    4.1551   -0.0285 C   0  0  0  0  0  0  0  0  0  0  0  0
    5.8591    3.6698   -0.7412 C   0  0  0  0  0  0  0  0  0  0  0  0
    3.7373    2.9384    0.3970 C   0  0  0  0  0  0  0  0  0  0  0  0
    6.7038    4.8864   -1.1667 C   0  0  0  0  0  0  0  0  0  0  0  0
    2.4602    3.4237    1.1098 C   0  0  0  0  0  0  0  0  0  0  0  0
    7.3385    5.8007   -1.4864 N   0  0  0  0  0  0  0  0  0  0  0  0
    1.5004    3.7884    1.6454 N   0  0  0  0  0  0  0  0  0  0  0  0
    4.0059    4.7763   -0.7031 H   0  0  0  0  0  0  0  0  0  0  0  0
    4.8540    4.7300    0.8481 H   0  0  0  0  0  0  0  0  0  0  0  0
    6.4351    3.0485   -0.0666 H   0  0  0  0  0  0  0  0  0  0  0  0
    5.5870    3.0949   -1.6178 H   0  0  0  0  0  0  0  0  0  0  0  0
    3.4652    2.3635   -0.4796 H   0  0  0  0  0  0  0  0  0  0  0  0
    4.3133    2.3172    1.0717 H   0  0  0  0  0  0  0  0  0  0  0  0
  1  2  1  0  0  0  0
  1  3  1  0  0  0  0
  2  4  1  0  0  0  0
  3  5  1  0  0  0  0
  4  6  3  0  0  0  0
  5  7  3  0  0  0  0
  1  8  1  0  0  0  0
  1  9  1  0  0  0  0
  2 10  1  0  0  0  0
  2 11  1  0  0  0  0
  3 12  1  0  0  0  0
  3 13  1  0  0  0  0
M  END
>  <Alias name>
Pentanedinitrile

>  <deltaH�(fus)>   kJ/mol
12.03

$$$$
1-Methylindole
  ChemBrain IXL

 19 20  0  0  0  0  0  0  0  0  1 V2000
    2.4450    3.4842    0.9780 C   0  0  0  0  0  0  0  0  0  0  0  0
    2.4659    4.8638    0.7306 C   0  0  0  0  0  0  0  0  0  0  0  0
    3.6767    5.4739    0.3639 C   0  0  0  0  0  0  0  0  0  0  0  0
    4.8173    4.6823    0.2558 C   0  0  0  0  0  0  0  0  0  0  0  0
    4.7971    3.4444    0.4665 C   0  0  0  0  0  0  0  0  0  0  0  0
    3.6333    2.7567    0.8433 C   0  0  0  0  0  0  0  0  0  0  0  0
    6.0680    2.9825    0.2532 C   0  0  0  0  0  0  0  0  0  0  0  0
    6.7824    3.9302   -0.0546 C   0  0  0  0  0  0  0  0  0  0  0  0
    6.0548    5.0065   -0.0584 N   0  0  0  0  0  0  0  0  0  0  0  0
    6.5483    6.3676   -0.3193 C   0  0  0  0  0  0  0  0  0  0  0  0
    1.5133    2.9823    1.2698 H   0  0  0  0  0  0  0  0  0  0  0  0
    1.5503    5.4576    0.8241 H   0  0  0  0  0  0  0  0  0  0  0  0
    3.7252    6.5445    0.1671 H   0  0  0  0  0  0  0  0  0  0  0  0
    3.6470    1.6772    1.0281 H   0  0  0  0  0  0  0  0  0  0  0  0
    6.4105    1.9405    0.3337 H   0  0  0  0  0  0  0  0  0  0  0  0
    7.8678    3.8568   -0.2892 H   0  0  0  0  0  0  0  0  0  0  0  0
    5.7258    7.0387   -0.3821 H   0  0  0  0  0  0  0  0  0  0  0  0
    7.0914    6.3792   -1.2664 H   0  0  0  0  0  0  0  0  0  0  0  0
    7.2033    6.6813    0.4971 H   0  0  0  0  0  0  0  0  0  0  0  0
  1  2  4  0  0  0  0
  2  3  4  0  0  0  0
  3  4  4  0  0  0  0
  4  5  4  0  0  0  0
  5  6  4  0  0  0  0
  6  1  4  0  0  0  0
  5  7  1  0  0  0  0
  7  8  2  0  0  0  0
  8  9  1  0  0  0  0
  9  4  1  0  0  0  0
  9 10  1  0  0  0  0
  1 11  1  0  0  0  0
  2 12  1  0  0  0  0
  3 13  1  0  0  0  0
  6 14  1  0  0  0  0
  7 15  1  0  0  0  0
  8 16  1  0  0  0  0
 10 17  1  0  0  0  0
 10 18  1  0  0  0  0
 10 19  1  0  0  0  0
M  END
>  <Alias name>
1-Methylindole

>  <deltaH�(fus)>   kJ/mol
12.1

$$$$
Fluoranthene
  ChemBrain IXL

 26 29  0  0  0  0  0  0  0  0  1 V2000
    3.9568    6.7831   -0.0808 C   0  0  0  0  0  0  0  0  0  0  0  0
    3.8359    8.1617    0.0821 C   0  0  0  0  0  0  0  0  0  0  0  0
    4.9939    8.9289    0.2759 C   0  0  0  0  0  0  0  0  0  0  0  0
    6.2307    8.2853    0.2873 C   0  0  0  0  0  0  0  0  0  0  0  0
    6.2418    6.9618    0.1144 C   0  0  0  0  0  0  0  0  0  0  0  0
    5.2176    6.2416   -0.0480 C   0  0  0  0  0  0  0  0  0  0  0  0
    7.4556    8.9355    0.4671 C   0  0  0  0  0  0  0  0  0  0  0  0
    8.6295    8.1748    0.4487 C   0  0  0  0  0  0  0  0  0  0  0  0
    8.5366    6.7933    0.2513 C   0  0  0  0  0  0  0  0  0  0  0  0
    7.2700    6.2396    0.0865 C   0  0  0  0  0  0  0  0  0  0  0  0
    6.9080    2.5387   -0.4431 C   0  0  0  0  0  0  0  0  0  0  0  0
    5.5188    2.5587   -0.4811 C   0  0  0  0  0  0  0  0  0  0  0  0
    4.8580    3.7797   -0.3472 C   0  0  0  0  0  0  0  0  0  0  0  0
    5.6183    4.9390   -0.1787 C   0  0  0  0  0  0  0  0  0  0  0  0
    6.8624    4.9276   -0.1196 C   0  0  0  0  0  0  0  0  0  0  0  0
    7.5994    3.7420   -0.2544 C   0  0  0  0  0  0  0  0  0  0  0  0
    3.0912    6.1491   -0.2303 H   0  0  0  0  0  0  0  0  0  0  0  0
    2.8589    8.6291    0.0600 H   0  0  0  0  0  0  0  0  0  0  0  0
    4.9327   10.0019    0.4125 H   0  0  0  0  0  0  0  0  0  0  0  0
    7.4952   10.0079    0.6177 H   0  0  0  0  0  0  0  0  0  0  0  0
    9.5950    8.6483    0.5844 H   0  0  0  0  0  0  0  0  0  0  0  0
    9.4228    6.1699    0.2281 H   0  0  0  0  0  0  0  0  0  0  0  0
    7.4418    1.6022   -0.5559 H   0  0  0  0  0  0  0  0  0  0  0  0
    4.9609    1.6393   -0.6151 H   0  0  0  0  0  0  0  0  0  0  0  0
    3.7760    3.8253   -0.3725 H   0  0  0  0  0  0  0  0  0  0  0  0
    8.6822    3.7542   -0.2161 H   0  0  0  0  0  0  0  0  0  0  0  0
  1  2  4  0  0  0  0
  2  3  4  0  0  0  0
  3  4  4  0  0  0  0
  4  5  4  0  0  0  0
  5  6  4  0  0  0  0
  6  1  4  0  0  0  0
  7  8  4  0  0  0  0
  8  9  4  0  0  0  0
  9 10  4  0  0  0  0
  7  4  4  0  0  0  0
 10  5  4  0  0  0  0
 11 12  4  0  0  0  0
 12 13  4  0  0  0  0
 13 14  4  0  0  0  0
 14 15  4  0  0  0  0
 15 16  4  0  0  0  0
 16 11  4  0  0  0  0
 14  6  1  0  0  0  0
 15 10  1  0  0  0  0
  1 17  1  0  0  0  0
  2 18  1  0  0  0  0
  3 19  1  0  0  0  0
  7 20  1  0  0  0  0
  8 21  1  0  0  0  0
  9 22  1  0  0  0  0
 11 23  1  0  0  0  0
 12 24  1  0  0  0  0
 13 25  1  0  0  0  0
 16 26  1  0  0  0  0
M  END
>  <Alias name>
Fluoranthene

>  <deltaH�(fus)>   kJ/mol
12.1

$$$$
Pyrene
  ChemBrain IXL

 26 29  0  0  0  0  0  0  0  0  1 V2000
    2.4601    6.6929   -0.1085 C   0  0  0  0  0  0  0  0  0  0  0  0
    2.5688    5.3023   -0.0924 C   0  0  0  0  0  0  0  0  0  0  0  0
    3.8271    4.7015   -0.0488 C   0  0  0  0  0  0  0  0  0  0  0  0
    4.9766    5.4914   -0.0213 C   0  0  0  0  0  0  0  0  0  0  0  0
    6.2348    4.8906    0.0223 C   0  0  0  0  0  0  0  0  0  0  0  0
    6.3436    3.4999    0.0385 C   0  0  0  0  0  0  0  0  0  0  0  0
    5.1941    2.7100    0.0110 C   0  0  0  0  0  0  0  0  0  0  0  0
    3.9358    3.3108   -0.0326 C   0  0  0  0  0  0  0  0  0  0  0  0
    3.6096    7.4828   -0.0811 C   0  0  0  0  0  0  0  0  0  0  0  0
    4.8679    6.8820   -0.0375 C   0  0  0  0  0  0  0  0  0  0  0  0
    6.0174    7.6719   -0.0100 C   0  0  0  0  0  0  0  0  0  0  0  0
    7.2756    7.0711    0.0336 C   0  0  0  0  0  0  0  0  0  0  0  0
    7.3843    5.6805    0.0498 C   0  0  0  0  0  0  0  0  0  0  0  0
    8.6426    5.0797    0.0935 C   0  0  0  0  0  0  0  0  0  0  0  0
    8.7513    3.6890    0.1096 C   0  0  0  0  0  0  0  0  0  0  0  0
    7.6018    2.8991    0.0821 C   0  0  0  0  0  0  0  0  0  0  0  0
    1.4833    7.1594   -0.1424 H   0  0  0  0  0  0  0  0  0  0  0  0
    1.6764    4.6891   -0.1137 H   0  0  0  0  0  0  0  0  0  0  0  0
    5.2785    1.6304    0.0235 H   0  0  0  0  0  0  0  0  0  0  0  0
    3.0434    2.6976   -0.0540 H   0  0  0  0  0  0  0  0  0  0  0  0
    3.5252    8.5625   -0.0936 H   0  0  0  0  0  0  0  0  0  0  0  0
    5.9329    8.7515   -0.0225 H   0  0  0  0  0  0  0  0  0  0  0  0
    8.1680    7.6843    0.0550 H   0  0  0  0  0  0  0  0  0  0  0  0
    9.5350    5.6929    0.1148 H   0  0  0  0  0  0  0  0  0  0  0  0
    9.7282    3.2226    0.1435 H   0  0  0  0  0  0  0  0  0  0  0  0
    7.6863    1.8195    0.0947 H   0  0  0  0  0  0  0  0  0  0  0  0
  1  2  4  0  0  0  0
  3  4  4  0  0  0  0
  4  5  4  0  0  0  0
  5  6  4  0  0  0  0
  6  7  4  0  0  0  0
  7  8  4  0  0  0  0
  8  3  4  0  0  0  0
  2  3  4  0  0  0  0
  1  9  4  0  0  0  0
  9 10  4  0  0  0  0
 10  4  4  0  0  0  0
 10 11  4  0  0  0  0
 11 12  4  0  0  0  0
 12 13  4  0  0  0  0
 13  5  4  0  0  0  0
 13 14  4  0  0  0  0
 14 15  4  0  0  0  0
 15 16  4  0  0  0  0
 16  6  4  0  0  0  0
  1 17  1  0  0  0  0
  2 18  1  0  0  0  0
  7 19  1  0  0  0  0
  8 20  1  0  0  0  0
  9 21  1  0  0  0  0
 11 22  1  0  0  0  0
 12 23  1  0  0  0  0
 14 24  1  0  0  0  0
 15 25  1  0  0  0  0
 16 26  1  0  0  0  0
M  END
>  <Alias name>
Pyrene

>  <deltaH�(fus)>   kJ/mol
12.1

$$$$
1-Nitro-2,6-diisopropylbenzene
  ChemBrain IXL

 32 32  0  0  0  0  0  0  0  0  1 V2000
    6.0642    3.6929    0.4665 C   0  0  0  0  0  0  0  0  0  0  0  0
    4.8494    4.3688    0.3603 C   0  0  0  0  0  0  0  0  0  0  0  0
    4.8303    5.7451    0.1109 C   0  0  0  0  0  0  0  0  0  0  0  0
    6.0349    6.4445   -0.0320 C   0  0  0  0  0  0  0  0  0  0  0  0
    7.2541    5.7644    0.0751 C   0  0  0  0  0  0  0  0  0  0  0  0
    7.2643    4.3880    0.3243 C   0  0  0  0  0  0  0  0  0  0  0  0
    8.5364    6.5058   -0.0765 C   0  0  0  0  0  0  0  0  0  0  0  0
    9.6682    5.7578    0.6616 C   0  0  0  0  0  0  0  0  0  0  0  0
    8.8887    6.6211   -1.5724 C   0  0  0  0  0  0  0  0  0  0  0  0
    3.5324    6.4660   -0.0024 C   0  0  0  0  0  0  0  0  0  0  0  0
    2.4187    5.4831   -0.4254 C   0  0  0  0  0  0  0  0  0  0  0  0
    3.1731    7.0927    1.3589 C   0  0  0  0  0  0  0  0  0  0  0  0
    7.0855    8.5193   -0.4166 O   0  5  0  0  0  0  0  0  0  0  0  0
    6.0194    7.8983   -0.2953 N   0  3  0  0  0  0  0  0  0  0  0  0
    4.9403    8.5003   -0.3956 O   0  0  0  0  0  0  0  0  0  0  0  0
    6.0755    2.6274    0.6595 H   0  0  0  0  0  0  0  0  0  0  0  0
    3.9218    3.8250    0.4715 H   0  0  0  0  0  0  0  0  0  0  0  0
    8.2033    3.8590    0.4074 H   0  0  0  0  0  0  0  0  0  0  0  0
    8.4286    7.4977    0.3446 H   0  0  0  0  0  0  0  0  0  0  0  0
   10.5882    6.3227    0.5769 H   0  0  0  0  0  0  0  0  0  0  0  0
    9.8050    4.7799    0.2187 H   0  0  0  0  0  0  0  0  0  0  0  0
    9.4072    5.6482    1.7069 H   0  0  0  0  0  0  0  0  0  0  0  0
    8.0983    7.1511   -2.0894 H   0  0  0  0  0  0  0  0  0  0  0  0
    8.9956    5.6300   -1.9957 H   0  0  0  0  0  0  0  0  0  0  0  0
    9.8194    7.1634   -1.6832 H   0  0  0  0  0  0  0  0  0  0  0  0
    3.6209    7.2483   -0.7459 H   0  0  0  0  0  0  0  0  0  0  0  0
    2.6852    5.0182   -1.3665 H   0  0  0  0  0  0  0  0  0  0  0  0
    2.3008    4.7209    0.3337 H   0  0  0  0  0  0  0  0  0  0  0  0
    1.4869    6.0227   -0.5407 H   0  0  0  0  0  0  0  0  0  0  0  0
    2.2309    7.6202    1.2759 H   0  0  0  0  0  0  0  0  0  0  0  0
    3.0854    6.3118    2.1041 H   0  0  0  0  0  0  0  0  0  0  0  0
    3.9507    7.7868    1.6530 H   0  0  0  0  0  0  0  0  0  0  0  0
  1  2  4  0  0  0  0
  2  3  4  0  0  0  0
  3  4  4  0  0  0  0
  4  5  4  0  0  0  0
  5  6  4  0  0  0  0
  6  1  4  0  0  0  0
  5  7  1  0  0  0  0
  7  8  1  0  0  0  0
  7  9  1  0  0  0  0
  3 10  1  0  0  0  0
 10 11  1  0  0  0  0
 10 12  1  0  0  0  0
 13 14  1  0  0  0  0
 14 15  2  0  0  0  0
 14  4  1  0  0  0  0
  1 16  1  0  0  0  0
  2 17  1  0  0  0  0
  6 18  1  0  0  0  0
  7 19  1  0  0  0  0
  8 20  1  0  0  0  0
  8 21  1  0  0  0  0
  8 22  1  0  0  0  0
  9 23  1  0  0  0  0
  9 24  1  0  0  0  0
  9 25  1  0  0  0  0
 10 26  1  0  0  0  0
 11 27  1  0  0  0  0
 11 28  1  0  0  0  0
 11 29  1  0  0  0  0
 12 30  1  0  0  0  0
 12 31  1  0  0  0  0
 12 32  1  0  0  0  0
M  END
>  <Alias name>
1-Nitro-2,6-diisopropylbenzene

>  <deltaH�(fus)>   kJ/mol
12.2

$$$$
9,10-Dihydrophenanthrene
  ChemBrain IXL

 26 28  0  0  0  0  0  0  0  0  1 V2000
    2.4401    3.5884    0.7536 C   0  0  0  0  0  0  0  0  0  0  0  0
    2.5328    4.9328    0.3877 C   0  0  0  0  0  0  0  0  0  0  0  0
    3.7762    5.4883    0.0789 C   0  0  0  0  0  0  0  0  0  0  0  0
    4.9154    4.7023    0.1371 C   0  0  0  0  0  0  0  0  0  0  0  0
    4.8291    3.3583    0.5023 C   0  0  0  0  0  0  0  0  0  0  0  0
    3.5894    2.8007    0.8108 C   0  0  0  0  0  0  0  0  0  0  0  0
    6.2105    5.3018   -0.1869 C   0  0  0  0  0  0  0  0  0  0  0  0
    6.3514    6.6782   -0.1180 C   0  0  0  0  0  0  0  0  0  0  0  0
    7.5795    7.2667   -0.4266 C   0  0  0  0  0  0  0  0  0  0  0  0
    8.6614    6.4683   -0.8030 C   0  0  0  0  0  0  0  0  0  0  0  0
    8.5154    5.0831   -0.8710 C   0  0  0  0  0  0  0  0  0  0  0  0
    7.2880    4.4988   -0.5626 C   0  0  0  0  0  0  0  0  0  0  0  0
    3.8921    6.9135   -0.3127 C   0  0  0  0  0  0  0  0  0  0  0  0
    5.1930    7.5111    0.2848 C   0  0  0  0  0  0  0  0  0  0  0  0
    1.4760    3.1567    0.9931 H   0  0  0  0  0  0  0  0  0  0  0  0
    1.6406    5.5438    0.3435 H   0  0  0  0  0  0  0  0  0  0  0  0
    5.7238    2.7483    0.5463 H   0  0  0  0  0  0  0  0  0  0  0  0
    3.5191    1.7567    1.0946 H   0  0  0  0  0  0  0  0  0  0  0  0
    7.6934    8.3417   -0.3741 H   0  0  0  0  0  0  0  0  0  0  0  0
    9.6145    6.9240   -1.0424 H   0  0  0  0  0  0  0  0  0  0  0  0
    9.3544    4.4618   -1.1630 H   0  0  0  0  0  0  0  0  0  0  0  0
    7.1718    3.4225   -0.6149 H   0  0  0  0  0  0  0  0  0  0  0  0
    3.9247    6.9879   -1.3925 H   0  0  0  0  0  0  0  0  0  0  0  0
    3.0370    7.4619    0.0612 H   0  0  0  0  0  0  0  0  0  0  0  0
    5.3288    8.5206   -0.0815 H   0  0  0  0  0  0  0  0  0  0  0  0
    5.1192    7.5258    1.3650 H   0  0  0  0  0  0  0  0  0  0  0  0
  1  2  4  0  0  0  0
  2  3  4  0  0  0  0
  3  4  4  0  0  0  0
  4  5  4  0  0  0  0
  5  6  4  0  0  0  0
  6  1  4  0  0  0  0
  7  8  4  0  0  0  0
  8  9  4  0  0  0  0
  9 10  4  0  0  0  0
 10 11  4  0  0  0  0
 11 12  4  0  0  0  0
 12  7  4  0  0  0  0
  4  7  1  0  0  0  0
  3 13  1  0  0  0  0
 13 14  1  0  0  0  0
 14  8  1  0  0  0  0
  1 15  1  0  0  0  0
  2 16  1  0  0  0  0
  5 17  1  0  0  0  0
  6 18  1  0  0  0  0
  9 19  1  0  0  0  0
 10 20  1  0  0  0  0
 11 21  1  0  0  0  0
 12 22  1  0  0  0  0
 13 23  1  0  0  0  0
 13 24  1  0  0  0  0
 14 25  1  0  0  0  0
 14 26  1  0  0  0  0
M  END
>  <Alias name>
9,10-Dihydrophenanthrene

>  <deltaH�(fus)>   kJ/mol
12.2

$$$$
2-Oxa-6-thiaadamantane
  ChemBrain IXL

 22 24  0  0  0  0  0  0  0  0  1 V2000
    5.2586    4.2023    0.7333 C   0  0  0  0  0  0  0  0  0  0  0  0
    4.3661    3.4295    1.7388 C   0  0  0  0  0  0  0  0  0  0  0  0
    3.0653    2.9553    1.0469 C   0  0  0  0  0  0  0  0  0  0  0  0
    2.0762    4.3751    0.5783 S   0  0  0  0  0  0  0  0  0  0  0  0
    3.2609    5.1505   -0.5214 C   0  0  0  0  0  0  0  0  0  0  0  0
    3.5975    4.1910   -1.6885 C   0  0  0  0  0  0  0  0  0  0  0  0
    4.3351    2.9350   -1.1559 C   0  0  0  0  0  0  0  0  0  0  0  0
    5.5295    3.3516   -0.4239 O   0  0  0  0  0  0  0  0  0  0  0  0
    3.4132    2.1219   -0.2104 C   0  0  0  0  0  0  0  0  0  0  0  0
    4.5504    5.4985    0.2607 C   0  0  0  0  0  0  0  0  0  0  0  0
    6.1931    4.4627    1.2142 H   0  0  0  0  0  0  0  0  0  0  0  0
    4.9088    2.5662    2.1032 H   0  0  0  0  0  0  0  0  0  0  0  0
    4.1178    4.0745    2.5725 H   0  0  0  0  0  0  0  0  0  0  0  0
    2.4980    2.3420    1.7357 H   0  0  0  0  0  0  0  0  0  0  0  0
    2.8293    6.0599   -0.9203 H   0  0  0  0  0  0  0  0  0  0  0  0
    4.2371    4.7039   -2.3959 H   0  0  0  0  0  0  0  0  0  0  0  0
    2.6831    3.8905   -2.1848 H   0  0  0  0  0  0  0  0  0  0  0  0
    4.6256    2.3117   -1.9922 H   0  0  0  0  0  0  0  0  0  0  0  0
    2.5019    1.8575   -0.7325 H   0  0  0  0  0  0  0  0  0  0  0  0
    3.9265    1.2184    0.0941 H   0  0  0  0  0  0  0  0  0  0  0  0
    4.2989    6.1076    1.1201 H   0  0  0  0  0  0  0  0  0  0  0  0
    5.2194    6.0516   -0.3868 H   0  0  0  0  0  0  0  0  0  0  0  0
  1  2  1  0  0  0  0
  2  3  1  0  0  0  0
  3  4  1  0  0  0  0
  4  5  1  0  0  0  0
  5  6  1  0  0  0  0
  6  7  1  0  0  0  0
  7  8  1  0  0  0  0
  1  8  1  0  0  0  0
  7  9  1  0  0  0  0
  3  9  1  0  0  0  0
  5 10  1  0  0  0  0
  1 10  1  0  0  0  0
  1 11  1  0  0  0  0
  2 12  1  0  0  0  0
  2 13  1  0  0  0  0
  3 14  1  0  0  0  0
  5 15  1  0  0  0  0
  6 16  1  0  0  0  0
  6 17  1  0  0  0  0
  7 18  1  0  0  0  0
  9 19  1  0  0  0  0
  9 20  1  0  0  0  0
 10 21  1  0  0  0  0
 10 22  1  0  0  0  0
M  END
>  <Alias name>
2-Oxa-6-thiaadamantane

>  <deltaH�(fus)>   kJ/mol
12.23

$$$$
Indole
  ChemBrain IXL

 16 17  0  0  0  0  0  0  0  0  1 V2000
    2.6729    3.5432   -0.0932 C   0  0  0  0  0  0  0  0  0  0  0  0
    2.4611    4.9184    0.1726 C   0  0  0  0  0  0  0  0  0  0  0  0
    3.5529    5.7955    0.2794 C   0  0  0  0  0  0  0  0  0  0  0  0
    4.8206    5.2628    0.1157 C   0  0  0  0  0  0  0  0  0  0  0  0
    5.0303    3.9422   -0.1399 C   0  0  0  0  0  0  0  0  0  0  0  0
    3.9766    3.0441   -0.2525 C   0  0  0  0  0  0  0  0  0  0  0  0
    6.5223    3.7335   -0.2550 C   0  0  0  0  0  0  0  0  0  0  0  0
    7.1212    4.9136   -0.0668 C   0  0  0  0  0  0  0  0  0  0  0  0
    6.0987    5.8592    0.1609 N   0  0  0  0  0  0  0  0  0  0  0  0
    1.8279    2.8753   -0.1738 H   0  0  0  0  0  0  0  0  0  0  0  0
    1.4560    5.2933    0.2936 H   0  0  0  0  0  0  0  0  0  0  0  0
    3.4078    6.8467    0.4818 H   0  0  0  0  0  0  0  0  0  0  0  0
    4.1521    1.9968   -0.4557 H   0  0  0  0  0  0  0  0  0  0  0  0
    7.0245    2.7887   -0.4559 H   0  0  0  0  0  0  0  0  0  0  0  0
    8.1886    5.1084   -0.0854 H   0  0  0  0  0  0  0  0  0  0  0  0
    6.2742    6.9112    0.3465 H   0  0  0  0  0  0  0  0  0  0  0  0
  1  2  4  0  0  0  0
  2  3  4  0  0  0  0
  3  4  4  0  0  0  0
  4  5  4  0  0  0  0
  5  6  4  0  0  0  0
  6  1  4  0  0  0  0
  7  8  2  0  0  0  0
  8  9  1  0  0  0  0
  4  9  1  0  0  0  0
  7  5  1  0  0  0  0
  1 10  1  0  0  0  0
  2 11  1  0  0  0  0
  3 12  1  0  0  0  0
  6 13  1  0  0  0  0
  7 14  1  0  0  0  0
  8 15  1  0  0  0  0
  9 16  1  0  0  0  0
M  END
>  <Alias name>
Indole

>  <deltaH�(fus)>   kJ/mol
12.3

$$$$
1-Methylbenzimidazole
  ChemBrain IXL

 18 19  0  0  0  0  0  0  0  0  1 V2000
    3.0372    2.9120    0.9393 C   0  0  0  0  0  0  0  0  0  0  0  0
    2.6433    4.2408    0.7946 C   0  0  0  0  0  0  0  0  0  0  0  0
    3.6047    5.1950    0.4901 C   0  0  0  0  0  0  0  0  0  0  0  0
    4.9177    4.7707    0.3506 C   0  0  0  0  0  0  0  0  0  0  0  0
    5.2669    3.5694    0.4803 C   0  0  0  0  0  0  0  0  0  0  0  0
    4.3793    2.5738    0.7744 C   0  0  0  0  0  0  0  0  0  0  0  0
    6.5407    3.5238    0.2871 N   0  0  0  0  0  0  0  0  0  0  0  0
    5.9759    5.4333    0.0850 N   0  0  0  0  0  0  0  0  0  0  0  0
    6.9681    4.6009    0.0568 C   0  0  0  0  0  0  0  0  0  0  0  0
    6.0441    6.8806   -0.1245 C   0  0  0  0  0  0  0  0  0  0  0  0
    2.3069    2.1509    1.1774 H   0  0  0  0  0  0  0  0  0  0  0  0
    1.5991    4.5256    0.9185 H   0  0  0  0  0  0  0  0  0  0  0  0
    3.3310    6.2430    0.3682 H   0  0  0  0  0  0  0  0  0  0  0  0
    4.7182    1.5562    0.8765 H   0  0  0  0  0  0  0  0  0  0  0  0
    8.0233    4.8534   -0.1464 H   0  0  0  0  0  0  0  0  0  0  0  0
    5.0683    7.3003   -0.0024 H   0  0  0  0  0  0  0  0  0  0  0  0
    6.3994    7.0844   -1.1326 H   0  0  0  0  0  0  0  0  0  0  0  0
    6.7198    7.3236    0.6057 H   0  0  0  0  0  0  0  0  0  0  0  0
  1  2  4  0  0  0  0
  2  3  4  0  0  0  0
  3  4  4  0  0  0  0
  4  5  4  0  0  0  0
  5  6  4  0  0  0  0
  6  1  4  0  0  0  0
  5  7  1  0  0  0  0
  4  8  1  0  0  0  0
  7  9  2  0  0  0  0
  9  8  1  0  0  0  0
  8 10  1  0  0  0  0
  1 11  1  0  0  0  0
  2 12  1  0  0  0  0
  3 13  1  0  0  0  0
  6 14  1  0  0  0  0
  9 15  1  0  0  0  0
 10 16  1  0  0  0  0
 10 17  1  0  0  0  0
 10 18  1  0  0  0  0
M  END
>  <Alias name>
1-Methylbenzimidazole

>  <deltaH�(fus)>   kJ/mol
12.4

$$$$
2-Chloroaniline
  ChemBrain IXL

 14 14  0  0  0  0  0  0  0  0  1 V2000
    2.5065    3.1877    0.4087 C   0  0  0  0  0  0  0  0  0  0  0  0
    2.5370    4.5635    0.6390 C   0  0  0  0  0  0  0  0  0  0  0  0
    3.7029    5.2880    0.3880 C   0  0  0  0  0  0  0  0  0  0  0  0
    4.8414    4.6387   -0.0940 C   0  0  0  0  0  0  0  0  0  0  0  0
    4.8117    3.2549   -0.3259 C   0  0  0  0  0  0  0  0  0  0  0  0
    3.6420    2.5345   -0.0730 C   0  0  0  0  0  0  0  0  0  0  0  0
    6.0056    2.5469   -0.8361 N   0  0  0  0  0  0  0  0  0  0  0  0
    6.3267    5.5853   -0.4096 Cl  0  0  0  0  0  0  0  0  0  0  0  0
    1.6039    2.6279    0.6032 H   0  0  0  0  0  0  0  0  0  0  0  0
    1.6580    5.0680    1.0117 H   0  0  0  0  0  0  0  0  0  0  0  0
    3.7245    6.3531    0.5670 H   0  0  0  0  0  0  0  0  0  0  0  0
    3.6163    1.4695   -0.2506 H   0  0  0  0  0  0  0  0  0  0  0  0
    6.8813    3.0722   -1.0279 H   0  0  0  0  0  0  0  0  0  0  0  0
    5.9692    1.5205   -1.0035 H   0  0  0  0  0  0  0  0  0  0  0  0
  1  2  4  0  0  0  0
  2  3  4  0  0  0  0
  3  4  4  0  0  0  0
  4  5  4  0  0  0  0
  5  6  4  0  0  0  0
  6  1  4  0  0  0  0
  5  7  1  0  0  0  0
  4  8  1  0  0  0  0
  1  9  1  0  0  0  0
  2 10  1  0  0  0  0
  3 11  1  0  0  0  0
  6 12  1  0  0  0  0
  7 13  1  0  0  0  0
  7 14  1  0  0  0  0
M  END
>  <Alias name>
2-Chloroaniline

>  <deltaH�(fus)>   kJ/mol
12.4

$$$$
9-Methylfluorene
  ChemBrain IXL

 26 28  0  0  0  0  0  0  0  0  1 V2000
    2.4544    4.8006    1.4077 C   0  0  0  0  0  0  0  0  0  0  0  0
    3.3896    5.8113    1.1749 C   0  0  0  0  0  0  0  0  0  0  0  0
    4.5967    5.4847    0.5702 C   0  0  0  0  0  0  0  0  0  0  0  0
    4.8555    4.2771    0.2268 C   0  0  0  0  0  0  0  0  0  0  0  0
    3.9719    3.2260    0.4290 C   0  0  0  0  0  0  0  0  0  0  0  0
    2.7495    3.4934    1.0300 C   0  0  0  0  0  0  0  0  0  0  0  0
    6.0798    4.2225   -0.3377 C   0  0  0  0  0  0  0  0  0  0  0  0
    6.5954    5.3960   -0.3500 C   0  0  0  0  0  0  0  0  0  0  0  0
    7.8621    5.6096   -0.8874 C   0  0  0  0  0  0  0  0  0  0  0  0
    8.5683    4.5231   -1.4138 C   0  0  0  0  0  0  0  0  0  0  0  0
    7.9930    3.2555   -1.3911 C   0  0  0  0  0  0  0  0  0  0  0  0
    6.7266    3.1016   -0.8433 C   0  0  0  0  0  0  0  0  0  0  0  0
    5.6897    6.3409    0.2392 C   0  0  0  0  0  0  0  0  0  0  0  0
    5.2659    7.3995   -0.7745 C   0  0  0  0  0  0  0  0  0  0  0  0
    1.5051    5.0292    1.8778 H   0  0  0  0  0  0  0  0  0  0  0  0
    3.1773    6.8301    1.4616 H   0  0  0  0  0  0  0  0  0  0  0  0
    4.2286    2.2148    0.1239 H   0  0  0  0  0  0  0  0  0  0  0  0
    2.0340    2.6934    1.2033 H   0  0  0  0  0  0  0  0  0  0  0  0
    8.2949    6.5984   -0.8984 H   0  0  0  0  0  0  0  0  0  0  0  0
    9.5567    4.6633   -1.8385 H   0  0  0  0  0  0  0  0  0  0  0  0
    8.5271    2.3979   -1.7960 H   0  0  0  0  0  0  0  0  0  0  0  0
    6.2535    2.1234   -0.8130 H   0  0  0  0  0  0  0  0  0  0  0  0
    6.1087    6.7882    1.1295 H   0  0  0  0  0  0  0  0  0  0  0  0
    4.3052    7.8058   -0.4882 H   0  0  0  0  0  0  0  0  0  0  0  0
    5.1897    6.9477   -1.7562 H   0  0  0  0  0  0  0  0  0  0  0  0
    6.0018    8.1901   -0.7964 H   0  0  0  0  0  0  0  0  0  0  0  0
  1  2  4  0  0  0  0
  2  3  4  0  0  0  0
  3  4  4  0  0  0  0
  4  5  4  0  0  0  0
  5  6  4  0  0  0  0
  6  1  4  0  0  0  0
  7  8  4  0  0  0  0
  8  9  4  0  0  0  0
  9 10  4  0  0  0  0
 10 11  4  0  0  0  0
 11 12  4  0  0  0  0
 12  7  4  0  0  0  0
  4  7  1  0  0  0  0
  3 13  1  0  0  0  0
 13  8  1  0  0  0  0
 13 14  1  0  0  0  0
  1 15  1  0  0  0  0
  2 16  1  0  0  0  0
  5 17  1  0  0  0  0
  6 18  1  0  0  0  0
  9 19  1  0  0  0  0
 10 20  1  0  0  0  0
 11 21  1  0  0  0  0
 12 22  1  0  0  0  0
 13 23  1  0  0  0  0
 14 24  1  0  0  0  0
 14 25  1  0  0  0  0
 14 26  1  0  0  0  0
M  END
>  <Alias name>
9-Methyl-9H-fluorene

>  <deltaH�(fus)>   kJ/mol
12.4

$$$$
2-t-Butyl-5-methylphenol
  ChemBrain IXL

 28 28  0  0  0  0  0  0  0  0  1 V2000
    3.9246    5.5014    0.8059 C   0  0  0  0  0  0  0  0  0  0  0  0
    3.5541    4.1638    0.9464 C   0  0  0  0  0  0  0  0  0  0  0  0
    4.4908    3.1538    0.7265 C   0  0  0  0  0  0  0  0  0  0  0  0
    5.7980    3.4813    0.3660 C   0  0  0  0  0  0  0  0  0  0  0  0
    6.1685    4.8189    0.2254 C   0  0  0  0  0  0  0  0  0  0  0  0
    5.2318    5.8289    0.4454 C   0  0  0  0  0  0  0  0  0  0  0  0
    5.6222    7.2384    0.2974 O   0  0  0  0  0  0  0  0  0  0  0  0
    7.5553    5.1663   -0.1571 C   0  0  0  0  0  0  0  0  0  0  0  0
    8.3796    3.8756   -0.3285 C   0  0  0  0  0  0  0  0  0  0  0  0
    7.5414    5.9471   -1.4856 C   0  0  0  0  0  0  0  0  0  0  0  0
    8.1889    6.0381    0.9444 C   0  0  0  0  0  0  0  0  0  0  0  0
    2.1672    3.8164    1.3288 C   0  0  0  0  0  0  0  0  0  0  0  0
    4.9052    7.8883    0.4697 H   0  0  0  0  0  0  0  0  0  0  0  0
    3.1973    6.2855    0.9767 H   0  0  0  0  0  0  0  0  0  0  0  0
    4.2032    2.1154    0.8357 H   0  0  0  0  0  0  0  0  0  0  0  0
    6.5253    2.6972    0.1953 H   0  0  0  0  0  0  0  0  0  0  0  0
    9.3947    4.1299   -0.6076 H   0  0  0  0  0  0  0  0  0  0  0  0
    7.9348    3.2634   -1.1032 H   0  0  0  0  0  0  0  0  0  0  0  0
    8.3887    3.3265    0.6049 H   0  0  0  0  0  0  0  0  0  0  0  0
    6.9608    6.8534   -1.3657 H   0  0  0  0  0  0  0  0  0  0  0  0
    7.0976    5.3339   -2.2601 H   0  0  0  0  0  0  0  0  0  0  0  0
    8.5561    6.2027   -1.7648 H   0  0  0  0  0  0  0  0  0  0  0  0
    7.6088    6.9445    1.0657 H   0  0  0  0  0  0  0  0  0  0  0  0
    9.2033    6.2935    0.6638 H   0  0  0  0  0  0  0  0  0  0  0  0
    8.2000    5.4888    1.8777 H   0  0  0  0  0  0  0  0  0  0  0  0
    2.0682    2.7396    1.3885 H   0  0  0  0  0  0  0  0  0  0  0  0
    1.9381    4.2539    2.2926 H   0  0  0  0  0  0  0  0  0  0  0  0
    1.4804    4.2014    0.5852 H   0  0  0  0  0  0  0  0  0  0  0  0
  1  2  4  0  0  0  0
  2  3  4  0  0  0  0
  3  4  4  0  0  0  0
  4  5  4  0  0  0  0
  5  6  4  0  0  0  0
  6  1  4  0  0  0  0
  6  7  1  0  0  0  0
  5  8  1  0  0  0  0
  8  9  1  0  0  0  0
  8 10  1  0  0  0  0
  8 11  1  0  0  0  0
  2 12  1  0  0  0  0
  7 13  1  0  0  0  0
  1 14  1  0  0  0  0
  3 15  1  0  0  0  0
  4 16  1  0  0  0  0
  9 17  1  0  0  0  0
  9 18  1  0  0  0  0
  9 19  1  0  0  0  0
 10 20  1  0  0  0  0
 10 21  1  0  0  0  0
 10 22  1  0  0  0  0
 11 23  1  0  0  0  0
 11 24  1  0  0  0  0
 11 25  1  0  0  0  0
 12 26  1  0  0  0  0
 12 27  1  0  0  0  0
 12 28  1  0  0  0  0
M  END
>  <Alias name>
2-t-Butyl-5-methylphenol

>  <deltaH�(fus)>   kJ/mol
12.5

$$$$
N-Methylurea
  ChemBrain IXL

 11 10  0  0  0  0  0  0  0  0  1 V2000
    2.5342    3.3948   -0.2152 N   0  0  0  0  0  0  0  0  0  0  0  0
    3.6952    4.1288   -0.4858 C   0  0  0  0  0  0  0  0  0  0  0  0
    3.6420    5.3446   -0.5723 O   0  0  0  0  0  0  0  0  0  0  0  0
    4.9173    3.4676   -0.6572 N   0  0  0  0  0  0  0  0  0  0  0  0
    2.5981    1.9299   -0.1118 C   0  0  0  0  0  0  0  0  0  0  0  0
    1.6535    3.8714   -0.0911 H   0  0  0  0  0  0  0  0  0  0  0  0
    5.7543    3.9967   -0.8508 H   0  0  0  0  0  0  0  0  0  0  0  0
    4.9610    2.4620   -0.5870 H   0  0  0  0  0  0  0  0  0  0  0  0
    3.6175    1.6008   -0.2714 H   0  0  0  0  0  0  0  0  0  0  0  0
    2.2697    1.6228    0.8734 H   0  0  0  0  0  0  0  0  0  0  0  0
    1.9542    1.4866   -0.8614 H   0  0  0  0  0  0  0  0  0  0  0  0
  1  2  1  0  0  0  0
  2  3  2  0  0  0  0
  2  4  1  0  0  0  0
  1  5  1  0  0  0  0
  1  6  1  0  0  0  0
  4  7  1  0  0  0  0
  4  8  1  0  0  0  0
  5  9  1  0  0  0  0
  5 10  1  0  0  0  0
  5 11  1  0  0  0  0
M  END
>  <Alias name>
Methylurea

>  <deltaH�(fus)>   kJ/mol
12.5

$$$$
Quinaldine
  ChemBrain IXL

 20 21  0  0  0  0  0  0  0  0  1 V2000
    4.8412    5.4889   -0.3068 C   0  0  0  0  0  0  0  0  0  0  0  0
    4.8992    4.1260   -0.5967 C   0  0  0  0  0  0  0  0  0  0  0  0
    5.9761    6.1845   -0.0657 N   0  0  0  0  0  0  0  0  0  0  0  0
    3.6059    6.1341   -0.2663 C   0  0  0  0  0  0  0  0  0  0  0  0
    6.1289    3.4855   -0.6368 C   0  0  0  0  0  0  0  0  0  0  0  0
    3.7292    3.4076   -0.8456 C   0  0  0  0  0  0  0  0  0  0  0  0
    7.1840    5.5764   -0.1004 C   0  0  0  0  0  0  0  0  0  0  0  0
    2.4337    5.4177   -0.5149 C   0  0  0  0  0  0  0  0  0  0  0  0
    7.2812    4.2162   -0.3866 C   0  0  0  0  0  0  0  0  0  0  0  0
    2.4952    4.0544   -0.8046 C   0  0  0  0  0  0  0  0  0  0  0  0
    8.4097    6.3532    0.1655 C   0  0  0  0  0  0  0  0  0  0  0  0
    3.5565    7.1909   -0.0418 H   0  0  0  0  0  0  0  0  0  0  0  0
    6.1886    2.4250   -0.8612 H   0  0  0  0  0  0  0  0  0  0  0  0
    3.7792    2.3475   -1.0708 H   0  0  0  0  0  0  0  0  0  0  0  0
    1.4760    5.9203   -0.4829 H   0  0  0  0  0  0  0  0  0  0  0  0
    8.2502    3.7305   -0.4140 H   0  0  0  0  0  0  0  0  0  0  0  0
    1.5852    3.4987   -0.9975 H   0  0  0  0  0  0  0  0  0  0  0  0
    8.1488    7.3872    0.3453 H   0  0  0  0  0  0  0  0  0  0  0  0
    9.0694    6.2901   -0.6912 H   0  0  0  0  0  0  0  0  0  0  0  0
    8.9103    5.9494    1.0371 H   0  0  0  0  0  0  0  0  0  0  0  0
  1  2  4  0  0  0  0
  1  3  4  0  0  0  0
  1  4  4  0  0  0  0
  2  5  4  0  0  0  0
  2  6  4  0  0  0  0
  3  7  4  0  0  0  0
  4  8  4  0  0  0  0
  5  9  4  0  0  0  0
  6 10  4  0  0  0  0
  7 11  1  0  0  0  0
  7  9  4  0  0  0  0
  8 10  4  0  0  0  0
  4 12  1  0  0  0  0
  5 13  1  0  0  0  0
  6 14  1  0  0  0  0
  8 15  1  0  0  0  0
  9 16  1  0  0  0  0
 10 17  1  0  0  0  0
 11 18  1  0  0  0  0
 11 19  1  0  0  0  0
 11 20  1  0  0  0  0
M  END
>  <Alias name>
Quinaldine

>  <deltaH�(fus)>   kJ/mol
12.5

$$$$
4-Methylphenol
  ChemBrain IXL

 16 16  0  0  0  0  0  0  0  0  1 V2000
    3.9822    3.5398   -0.5373 C   0  0  0  0  0  0  0  0  0  0  0  0
    3.5820    4.8297   -0.1881 C   0  0  0  0  0  0  0  0  0  0  0  0
    4.5389    5.8154    0.0540 C   0  0  0  0  0  0  0  0  0  0  0  0
    5.8961    5.5112   -0.0530 C   0  0  0  0  0  0  0  0  0  0  0  0
    6.2964    4.2213   -0.4022 C   0  0  0  0  0  0  0  0  0  0  0  0
    5.3395    3.2356   -0.6443 C   0  0  0  0  0  0  0  0  0  0  0  0
    7.7266    3.9008   -0.5149 O   0  0  0  0  0  0  0  0  0  0  0  0
    2.0827    5.1657   -0.0699 C   0  0  0  0  0  0  0  0  0  0  0  0
    3.2414    2.7766   -0.7247 H   0  0  0  0  0  0  0  0  0  0  0  0
    4.2290    6.8141    0.3244 H   0  0  0  0  0  0  0  0  0  0  0  0
    6.6370    6.2744    0.1345 H   0  0  0  0  0  0  0  0  0  0  0  0
    5.6494    2.2369   -0.9146 H   0  0  0  0  0  0  0  0  0  0  0  0
    8.3156    4.6241   -0.3350 H   0  0  0  0  0  0  0  0  0  0  0  0
    1.4978    4.2864   -0.2959 H   0  0  0  0  0  0  0  0  0  0  0  0
    1.8655    5.4938    0.9359 H   0  0  0  0  0  0  0  0  0  0  0  0
    1.8340    5.9524   -0.7668 H   0  0  0  0  0  0  0  0  0  0  0  0
  1  2  4  0  0  0  0
  2  3  4  0  0  0  0
  3  4  4  0  0  0  0
  4  5  4  0  0  0  0
  5  6  4  0  0  0  0
  6  1  4  0  0  0  0
  5  7  1  0  0  0  0
  2  8  1  0  0  0  0
  1  9  1  0  0  0  0
  3 10  1  0  0  0  0
  4 11  1  0  0  0  0
  6 12  1  0  0  0  0
  7 13  1  0  0  0  0
  8 14  1  0  0  0  0
  8 15  1  0  0  0  0
  8 16  1  0  0  0  0
M  END
>  <Alias name>
p-Cresol

>  <deltaH�(fus)>   kJ/mol
12.6

$$$$
6-Methoxy-3,5-dimethyltetrahydrotriazine-2,4-dione
  ChemBrain IXL

 21 21  0  0  0  0  0  0  0  0  1 V2000
    5.0038    6.2731    0.3732 N   0  0  0  0  0  0  0  0  0  0  0  0
    6.2836    6.8465    0.2614 C   0  0  0  0  0  0  0  0  0  0  0  0
    7.4015    6.0299    0.0742 N   0  0  0  0  0  0  0  0  0  0  0  0
    7.2258    4.6608    0.0083 C   0  0  0  0  0  0  0  0  0  0  0  0
    5.9468    4.1382    0.1287 N   0  0  0  0  0  0  0  0  0  0  0  0
    4.8457    5.0032    0.3110 C   0  0  0  0  0  0  0  0  0  0  0  0
    6.4196    8.0571    0.3277 O   0  0  0  0  0  0  0  0  0  0  0  0
    8.1844    3.9221   -0.1538 O   0  0  0  0  0  0  0  0  0  0  0  0
    8.7561    6.6147   -0.0524 C   0  0  0  0  0  0  0  0  0  0  0  0
    5.7485    2.6821    0.0652 C   0  0  0  0  0  0  0  0  0  0  0  0
    3.5037    4.4435    0.4307 O   0  0  0  0  0  0  0  0  0  0  0  0
    2.4462    5.4384    0.6113 C   0  0  0  0  0  0  0  0  0  0  0  0
    9.4941    5.8189   -0.0681 H   0  0  0  0  0  0  0  0  0  0  0  0
    8.9497    7.2679    0.7897 H   0  0  0  0  0  0  0  0  0  0  0  0
    8.8213    7.1833   -0.9724 H   0  0  0  0  0  0  0  0  0  0  0  0
    4.6921    2.4585    0.1124 H   0  0  0  0  0  0  0  0  0  0  0  0
    6.1577    2.3023   -0.8644 H   0  0  0  0  0  0  0  0  0  0  0  0
    6.2557    2.2120    0.9002 H   0  0  0  0  0  0  0  0  0  0  0  0
    2.6356    6.0052    1.5147 H   0  0  0  0  0  0  0  0  0  0  0  0
    2.4337    6.1089   -0.2394 H   0  0  0  0  0  0  0  0  0  0  0  0
    1.4910    4.9386    0.6916 H   0  0  0  0  0  0  0  0  0  0  0  0
  1  2  1  0  0  0  0
  2  3  1  0  0  0  0
  3  4  1  0  0  0  0
  4  5  1  0  0  0  0
  5  6  1  0  0  0  0
  6  1  2  0  0  0  0
  2  7  2  0  0  0  0
  4  8  2  0  0  0  0
  3  9  1  0  0  0  0
  5 10  1  0  0  0  0
  6 11  1  0  0  0  0
 11 12  1  0  0  0  0
  9 13  1  0  0  0  0
  9 14  1  0  0  0  0
  9 15  1  0  0  0  0
 10 16  1  0  0  0  0
 10 17  1  0  0  0  0
 10 18  1  0  0  0  0
 12 19  1  0  0  0  0
 12 20  1  0  0  0  0
 12 21  1  0  0  0  0
M  END
>  <Alias name>
6-Methoxy-3,5-dimethyltetrahydrotriazine-2,4-dione

>  <deltaH�(fus)>   kJ/mol
12.7

$$$$
Cyclohexanone oxime
  ChemBrain IXL

 19 19  0  0  0  0  0  0  0  0  1 V2000
    6.2216    5.8483    0.0311 C   0  0  0  0  0  0  0  0  0  0  0  0
    5.0252    5.3257   -0.7876 C   0  0  0  0  0  0  0  0  0  0  0  0
    4.5714    4.0330   -0.2279 C   0  0  0  0  0  0  0  0  0  0  0  0
    5.5509    2.9542    0.0313 C   0  0  0  0  0  0  0  0  0  0  0  0
    6.7377    3.5202    0.8350 C   0  0  0  0  0  0  0  0  0  0  0  0
    7.3058    4.7561    0.1108 C   0  0  0  0  0  0  0  0  0  0  0  0
    3.3415    3.8494    0.0300 N   0  0  0  0  0  0  0  0  0  0  0  0
    2.4137    4.8785   -0.2025 O   0  0  0  0  0  0  0  0  0  0  0  0
    1.4860    4.6647    0.0423 H   0  0  0  0  0  0  0  0  0  0  0  0
    5.8914    6.1027    1.0307 H   0  0  0  0  0  0  0  0  0  0  0  0
    6.6306    6.7286   -0.4490 H   0  0  0  0  0  0  0  0  0  0  0  0
    5.3264    5.1869   -1.8186 H   0  0  0  0  0  0  0  0  0  0  0  0
    4.2153    6.0432   -0.7416 H   0  0  0  0  0  0  0  0  0  0  0  0
    5.9092    2.5579   -0.9107 H   0  0  0  0  0  0  0  0  0  0  0  0
    5.0754    2.1634    0.5982 H   0  0  0  0  0  0  0  0  0  0  0  0
    6.4008    3.8046    1.8242 H   0  0  0  0  0  0  0  0  0  0  0  0
    7.5093    2.7650    0.9197 H   0  0  0  0  0  0  0  0  0  0  0  0
    8.1599    5.1346    0.6585 H   0  0  0  0  0  0  0  0  0  0  0  0
    7.6128    4.4786   -0.8900 H   0  0  0  0  0  0  0  0  0  0  0  0
  1  2  1  0  0  0  0
  2  3  1  0  0  0  0
  3  4  1  0  0  0  0
  4  5  1  0  0  0  0
  5  6  1  0  0  0  0
  6  1  1  0  0  0  0
  3  7  2  0  0  0  0
  7  8  1  0  0  0  0
  8  9  1  0  0  0  0
  1 10  1  0  0  0  0
  1 11  1  0  0  0  0
  2 12  1  0  0  0  0
  2 13  1  0  0  0  0
  4 14  1  0  0  0  0
  4 15  1  0  0  0  0
  5 16  1  0  0  0  0
  5 17  1  0  0  0  0
  6 18  1  0  0  0  0
  6 19  1  0  0  0  0
M  END
>  <Alias name>
Cyclohexanone oxime

>  <deltaH�(fus)>   kJ/mol
12.7

$$$$
Methylethyl 6-(acetylamino)-2-cyano-1(2H)-quinolinecarboxylate
  ChemBrain IXL

 39 40  0  0  0  0  0  0  0  0  1 V2000
    5.9218    9.0729    0.4890 C   0  0  0  0  0  0  0  0  0  0  0  0
    6.9467   10.0161    0.5004 C   0  0  0  0  0  0  0  0  0  0  0  0
    8.2778    9.6003    0.5256 C   0  0  0  0  0  0  0  0  0  0  0  0
    8.5880    8.2401    0.5429 C   0  0  0  0  0  0  0  0  0  0  0  0
    7.5827    7.2920    0.5312 C   0  0  0  0  0  0  0  0  0  0  0  0
    6.2390    7.7041    0.5026 C   0  0  0  0  0  0  0  0  0  0  0  0
    7.9487    5.8476    0.5488 C   0  0  0  0  0  0  0  0  0  0  0  0
    9.2171    5.4689    0.8014 C   0  0  0  0  0  0  0  0  0  0  0  0
   10.2903    6.4843    1.0801 C   0  0  0  0  0  0  0  0  0  0  0  0
    9.9110    7.8318    0.5656 N   0  0  0  0  0  0  0  0  0  0  0  0
   10.8895    8.7063    0.1115 C   0  0  0  0  0  0  0  0  0  0  0  0
   10.5776    9.6811   -0.5515 O   0  0  0  0  0  0  0  0  0  0  0  0
   12.2900    8.4547    0.4321 O   0  0  0  0  0  0  0  0  0  0  0  0
   13.2288    9.3977   -0.1624 C   0  0  0  0  0  0  0  0  0  0  0  0
   14.6613    9.0138    0.2424 C   0  0  0  0  0  0  0  0  0  0  0  0
   11.5892    6.0340    0.3894 C   0  0  0  0  0  0  0  0  0  0  0  0
   12.5656    5.6948   -0.1316 N   0  0  0  0  0  0  0  0  0  0  0  0
    2.1102    9.0429    0.4004 C   0  0  0  0  0  0  0  0  0  0  0  0
    3.5222    8.5766    0.3987 C   0  0  0  0  0  0  0  0  0  0  0  0
    3.7668    7.3827    0.3402 O   0  0  0  0  0  0  0  0  0  0  0  0
    4.5756    9.5077    0.4641 N   0  0  0  0  0  0  0  0  0  0  0  0
   13.0941    9.3533   -1.6963 C   0  0  0  0  0  0  0  0  0  0  0  0
    4.3682   10.4946    0.4928 H   0  0  0  0  0  0  0  0  0  0  0  0
    6.7092   11.0719    0.4898 H   0  0  0  0  0  0  0  0  0  0  0  0
    9.0717   10.3339    0.5318 H   0  0  0  0  0  0  0  0  0  0  0  0
    5.4452    6.9647    0.4912 H   0  0  0  0  0  0  0  0  0  0  0  0
    7.1895    5.0966    0.3561 H   0  0  0  0  0  0  0  0  0  0  0  0
    9.4659    4.4140    0.8050 H   0  0  0  0  0  0  0  0  0  0  0  0
   10.4555    6.5431    2.1481 H   0  0  0  0  0  0  0  0  0  0  0  0
   13.0079   10.3966    0.1912 H   0  0  0  0  0  0  0  0  0  0  0  0
   15.3595    9.7161   -0.1935 H   0  0  0  0  0  0  0  0  0  0  0  0
   14.8819    8.0154   -0.1145 H   0  0  0  0  0  0  0  0  0  0  0  0
   14.7497    9.0390    1.3217 H   0  0  0  0  0  0  0  0  0  0  0  0
    1.4462    8.1855    0.4008 H   0  0  0  0  0  0  0  0  0  0  0  0
    1.9274    9.6404    1.2851 H   0  0  0  0  0  0  0  0  0  0  0  0
    1.9254    9.6410   -0.4835 H   0  0  0  0  0  0  0  0  0  0  0  0
   13.3100    8.3523   -2.0490 H   0  0  0  0  0  0  0  0  0  0  0  0
   12.0835    9.6250   -1.9778 H   0  0  0  0  0  0  0  0  0  0  0  0
   13.7923   10.0509   -2.1400 H   0  0  0  0  0  0  0  0  0  0  0  0
  1  2  4  0  0  0  0
  2  3  4  0  0  0  0
  3  4  4  0  0  0  0
  4  5  4  0  0  0  0
  5  6  4  0  0  0  0
  6  1  4  0  0  0  0
  5  7  1  0  0  0  0
  7  8  2  0  0  0  0
  8  9  1  0  0  0  0
  9 10  1  0  0  0  0
 10  4  1  0  0  0  0
 11 12  2  0  0  0  0
 11 13  1  0  0  0  0
 11 10  1  0  0  0  0
 13 14  1  0  0  0  0
 14 15  1  0  0  0  0
 16 17  3  0  0  0  0
 16  9  1  0  0  0  0
 18 19  1  0  0  0  0
 19 20  2  0  0  0  0
 19 21  1  0  0  0  0
 21  1  1  0  0  0  0
 14 22  1  0  0  0  0
 21 23  1  0  0  0  0
  2 24  1  0  0  0  0
  3 25  1  0  0  0  0
  6 26  1  0  0  0  0
  7 27  1  0  0  0  0
  8 28  1  0  0  0  0
  9 29  1  0  0  0  0
 14 30  1  0  0  0  0
 15 31  1  0  0  0  0
 15 32  1  0  0  0  0
 15 33  1  0  0  0  0
 18 34  1  0  0  0  0
 18 35  1  0  0  0  0
 18 36  1  0  0  0  0
 22 37  1  0  0  0  0
 22 38  1  0  0  0  0
 22 39  1  0  0  0  0
M  END
>  <Alias name>
Methylethyl 6-(acetylamino)-2-cyano-1(2H)-quinolinecarboxylate

>  <deltaH�(fus)>   kJ/mol
12.7

$$$$
1-Bromoadamantane
  ChemBrain IXL

 26 28  0  0  0  0  0  0  0  0  1 V2000
    4.1990    3.4531    1.6851 C   0  0  0  0  0  0  0  0  0  0  0  0
    5.5725    3.9676    1.2124 C   0  0  0  0  0  0  0  0  0  0  0  0
    5.4210    5.3947    0.6509 C   0  0  0  0  0  0  0  0  0  0  0  0
    4.4418    5.3772   -0.5388 C   0  0  0  0  0  0  0  0  0  0  0  0
    3.0683    4.8627   -0.0661 C   0  0  0  0  0  0  0  0  0  0  0  0
    3.2198    3.4357    0.4954 C   0  0  0  0  0  0  0  0  0  0  0  0
    3.7655    2.5058   -0.6055 C   0  0  0  0  0  0  0  0  0  0  0  0
    6.1183    3.0377    0.1115 C   0  0  0  0  0  0  0  0  0  0  0  0
    4.9875    4.4473   -1.6397 C   0  0  0  0  0  0  0  0  0  0  0  0
    5.1390    3.0203   -1.0782 C   0  0  0  0  0  0  0  0  0  0  0  0
    1.5004    2.7916    1.0871 Br  0  0  0  0  0  0  0  0  0  0  0  0
    3.8154    4.1067    2.4588 H   0  0  0  0  0  0  0  0  0  0  0  0
    4.3054    2.4502    2.0797 H   0  0  0  0  0  0  0  0  0  0  0  0
    6.2607    3.9799    2.0486 H   0  0  0  0  0  0  0  0  0  0  0  0
    5.0374    6.0482    1.4246 H   0  0  0  0  0  0  0  0  0  0  0  0
    6.3863    5.7562    0.3187 H   0  0  0  0  0  0  0  0  0  0  0  0
    4.3353    6.3801   -0.9335 H   0  0  0  0  0  0  0  0  0  0  0  0
    2.3801    4.8505   -0.9023 H   0  0  0  0  0  0  0  0  0  0  0  0
    2.6847    5.5163    0.7076 H   0  0  0  0  0  0  0  0  0  0  0  0
    3.0773    2.4935   -1.4417 H   0  0  0  0  0  0  0  0  0  0  0  0
    3.8720    1.5028   -0.2109 H   0  0  0  0  0  0  0  0  0  0  0  0
    6.2247    2.0348    0.5061 H   0  0  0  0  0  0  0  0  0  0  0  0
    7.0836    3.3993   -0.2207 H   0  0  0  0  0  0  0  0  0  0  0  0
    5.9528    4.8089   -1.9719 H   0  0  0  0  0  0  0  0  0  0  0  0
    4.2994    4.4351   -2.4759 H   0  0  0  0  0  0  0  0  0  0  0  0
    5.5226    2.3667   -1.8519 H   0  0  0  0  0  0  0  0  0  0  0  0
  1  2  1  0  0  0  0
  2  3  1  0  0  0  0
  3  4  1  0  0  0  0
  4  5  1  0  0  0  0
  5  6  1  0  0  0  0
  6  1  1  0  0  0  0
  6  7  1  0  0  0  0
  2  8  1  0  0  0  0
  4  9  1  0  0  0  0
  7 10  1  0  0  0  0
 10  9  1  0  0  0  0
 10  8  1  0  0  0  0
  6 11  1  0  0  0  0
  1 12  1  0  0  0  0
  1 13  1  0  0  0  0
  2 14  1  0  0  0  0
  3 15  1  0  0  0  0
  3 16  1  0  0  0  0
  4 17  1  0  0  0  0
  5 18  1  0  0  0  0
  5 19  1  0  0  0  0
  7 20  1  0  0  0  0
  7 21  1  0  0  0  0
  8 22  1  0  0  0  0
  8 23  1  0  0  0  0
  9 24  1  0  0  0  0
  9 25  1  0  0  0  0
 10 26  1  0  0  0  0
M  END
>  <Alias name>
1-Bromoadamantane

>  <deltaH�(fus)>   kJ/mol
12.8

$$$$
Hexamethylbenzene
  ChemBrain IXL

 30 30  0  0  0  0  0  0  0  0  1 V2000
    3.9903    4.4678    0.3752 C   0  0  0  0  0  0  0  0  0  0  0  0
    4.3084    5.8267    0.3709 C   0  0  0  0  0  0  0  0  0  0  0  0
    5.6251    6.2343    0.1522 C   0  0  0  0  0  0  0  0  0  0  0  0
    6.6234    5.2833   -0.0621 C   0  0  0  0  0  0  0  0  0  0  0  0
    6.3054    3.9247   -0.0577 C   0  0  0  0  0  0  0  0  0  0  0  0
    4.9889    3.5168    0.1608 C   0  0  0  0  0  0  0  0  0  0  0  0
    4.6374    2.0156    0.1654 C   0  0  0  0  0  0  0  0  0  0  0  0
    7.4090    2.8746   -0.2946 C   0  0  0  0  0  0  0  0  0  0  0  0
    8.0778    5.7335   -0.3036 C   0  0  0  0  0  0  0  0  0  0  0  0
    5.9769    7.7353    0.1473 C   0  0  0  0  0  0  0  0  0  0  0  0
    3.2054    6.8777    0.6077 C   0  0  0  0  0  0  0  0  0  0  0  0
    2.5358    4.0169    0.6165 C   0  0  0  0  0  0  0  0  0  0  0  0
    3.7851    1.8473    0.8066 H   0  0  0  0  0  0  0  0  0  0  0  0
    4.4003    1.6984   -0.8393 H   0  0  0  0  0  0  0  0  0  0  0  0
    5.4806    1.4495    0.5320 H   0  0  0  0  0  0  0  0  0  0  0  0
    7.1942    1.9894    0.2851 H   0  0  0  0  0  0  0  0  0  0  0  0
    7.4433    2.6187   -1.3432 H   0  0  0  0  0  0  0  0  0  0  0  0
    8.3629    3.2803    0.0083 H   0  0  0  0  0  0  0  0  0  0  0  0
    8.5853    5.8351    0.6443 H   0  0  0  0  0  0  0  0  0  0  0  0
    8.5871    4.9970   -0.9074 H   0  0  0  0  0  0  0  0  0  0  0  0
    8.0802    6.6835   -0.8169 H   0  0  0  0  0  0  0  0  0  0  0  0
    6.3940    8.0104    1.1048 H   0  0  0  0  0  0  0  0  0  0  0  0
    6.6997    7.9331   -0.6303 H   0  0  0  0  0  0  0  0  0  0  0  0
    5.0839    8.3140   -0.0361 H   0  0  0  0  0  0  0  0  0  0  0  0
    2.5004    6.5023    1.3342 H   0  0  0  0  0  0  0  0  0  0  0  0
    2.6928    7.0772   -0.3217 H   0  0  0  0  0  0  0  0  0  0  0  0
    3.6504    7.7898    0.9764 H   0  0  0  0  0  0  0  0  0  0  0  0
    2.5321    3.1156    1.2113 H   0  0  0  0  0  0  0  0  0  0  0  0
    1.9995    4.7947    1.1391 H   0  0  0  0  0  0  0  0  0  0  0  0
    2.0566    3.8241   -0.3320 H   0  0  0  0  0  0  0  0  0  0  0  0
  1  2  4  0  0  0  0
  2  3  4  0  0  0  0
  3  4  4  0  0  0  0
  4  5  4  0  0  0  0
  5  6  4  0  0  0  0
  6  1  4  0  0  0  0
  6  7  1  0  0  0  0
  5  8  1  0  0  0  0
  4  9  1  0  0  0  0
  3 10  1  0  0  0  0
  2 11  1  0  0  0  0
  1 12  1  0  0  0  0
  7 13  1  0  0  0  0
  7 14  1  0  0  0  0
  7 15  1  0  0  0  0
  8 16  1  0  0  0  0
  8 17  1  0  0  0  0
  8 18  1  0  0  0  0
  9 19  1  0  0  0  0
  9 20  1  0  0  0  0
  9 21  1  0  0  0  0
 10 22  1  0  0  0  0
 10 23  1  0  0  0  0
 10 24  1  0  0  0  0
 11 25  1  0  0  0  0
 11 26  1  0  0  0  0
 11 27  1  0  0  0  0
 12 28  1  0  0  0  0
 12 29  1  0  0  0  0
 12 30  1  0  0  0  0
M  END
>  <Alias name>
Hexamethylbenzene

>  <deltaH�(fus)>   kJ/mol
12.8

$$$$
5-Phenoyxmethyl-3-phenylcarbamoyl-2-oxazolidone
  ChemBrain IXL

 39 41  0  0  0  0  0  0  0  0  1 V2000
    7.7232    9.1086    1.8472 C   0  0  0  0  0  0  0  0  0  0  0  0
    6.3810    8.8200    2.6582 C   0  0  0  0  0  0  0  0  0  0  0  0
    8.4468    7.9058    2.0156 N   0  0  0  0  0  0  0  0  0  0  0  0
    7.8265    7.0743    2.8270 C   0  0  0  0  0  0  0  0  0  0  0  0
    6.6707    7.6156    3.3840 O   0  0  0  0  0  0  0  0  0  0  0  0
    8.2181    5.9352    3.0518 O   0  0  0  0  0  0  0  0  0  0  0  0
    2.7755    5.8926   -1.8104 C   0  0  0  0  0  0  0  0  0  0  0  0
    2.4227    6.7799   -0.7933 C   0  0  0  0  0  0  0  0  0  0  0  0
    3.3868    7.2338    0.1007 C   0  0  0  0  0  0  0  0  0  0  0  0
    4.7017    6.8163   -0.0314 C   0  0  0  0  0  0  0  0  0  0  0  0
    5.0590    5.9105   -1.0330 C   0  0  0  0  0  0  0  0  0  0  0  0
    4.0943    5.4551   -1.9295 C   0  0  0  0  0  0  0  0  0  0  0  0
    5.7048    7.3340    0.8824 O   0  0  0  0  0  0  0  0  0  0  0  0
    5.2732    8.4908    1.7013 C   0  0  0  0  0  0  0  0  0  0  0  0
   14.1209    7.6392   -1.5518 C   0  0  0  0  0  0  0  0  0  0  0  0
   13.5799    8.9252   -1.5875 C   0  0  0  0  0  0  0  0  0  0  0  0
   12.3960    9.2121   -0.8979 C   0  0  0  0  0  0  0  0  0  0  0  0
   11.7417    8.2169   -0.1661 C   0  0  0  0  0  0  0  0  0  0  0  0
   12.2914    6.9195   -0.1333 C   0  0  0  0  0  0  0  0  0  0  0  0
   13.4785    6.6354   -0.8257 C   0  0  0  0  0  0  0  0  0  0  0  0
   10.4567    8.5551    0.5744 C   0  0  0  0  0  0  0  0  0  0  0  0
   10.0058    9.6826    0.4942 O   0  0  0  0  0  0  0  0  0  0  0  0
    9.7630    7.5823    1.3642 N   0  0  0  0  0  0  0  0  0  0  0  0
   10.1699    6.6582    1.4888 H   0  0  0  0  0  0  0  0  0  0  0  0
    7.5171    9.2867    0.8079 H   0  0  0  0  0  0  0  0  0  0  0  0
    8.2656    9.9369    2.2860 H   0  0  0  0  0  0  0  0  0  0  0  0
    6.1243    9.6293    3.3223 H   0  0  0  0  0  0  0  0  0  0  0  0
    2.0257    5.5440   -2.5071 H   0  0  0  0  0  0  0  0  0  0  0  0
    1.4011    7.1162   -0.6983 H   0  0  0  0  0  0  0  0  0  0  0  0
    3.1152    7.9123    0.8982 H   0  0  0  0  0  0  0  0  0  0  0  0
    6.0846    5.5619   -1.1148 H   0  0  0  0  0  0  0  0  0  0  0  0
    4.3684    4.7626   -2.7177 H   0  0  0  0  0  0  0  0  0  0  0  0
    5.0729    9.3305    1.0701 H   0  0  0  0  0  0  0  0  0  0  0  0
    4.3823    8.2239    2.2609 H   0  0  0  0  0  0  0  0  0  0  0  0
   15.0407    7.4202   -2.0885 H   0  0  0  0  0  0  0  0  0  0  0  0
   14.0789    9.7033   -2.1511 H   0  0  0  0  0  0  0  0  0  0  0  0
   11.9848   10.2085   -0.9312 H   0  0  0  0  0  0  0  0  0  0  0  0
   11.7995    6.1337    0.4275 H   0  0  0  0  0  0  0  0  0  0  0  0
   13.9012    5.6337   -0.7990 H   0  0  0  0  0  0  0  0  0  0  0  0
  1  2  1  0  0  0  0
  1  3  1  0  0  0  0
  3  4  1  0  0  0  0
  4  5  1  0  0  0  0
  5  2  1  0  0  0  0
  4  6  2  0  0  0  0
  7  8  4  0  0  0  0
  8  9  4  0  0  0  0
  9 10  4  0  0  0  0
 10 11  4  0  0  0  0
 11 12  4  0  0  0  0
 12  7  4  0  0  0  0
 10 13  1  0  0  0  0
 13 14  1  0  0  0  0
 14  2  1  0  0  0  0
 15 16  4  0  0  0  0
 16 17  4  0  0  0  0
 17 18  4  0  0  0  0
 18 19  4  0  0  0  0
 19 20  4  0  0  0  0
 20 15  4  0  0  0  0
 21 22  2  0  0  0  0
 21 18  1  0  0  0  0
  3 23  1  0  0  0  0
 21 23  1  0  0  0  0
 23 24  1  0  0  0  0
  1 25  1  0  0  0  0
  1 26  1  0  0  0  0
  2 27  1  0  0  0  0
  7 28  1  0  0  0  0
  8 29  1  0  0  0  0
  9 30  1  0  0  0  0
 11 31  1  0  0  0  0
 12 32  1  0  0  0  0
 14 33  1  0  0  0  0
 14 34  1  0  0  0  0
 15 35  1  0  0  0  0
 16 36  1  0  0  0  0
 17 37  1  0  0  0  0
 19 38  1  0  0  0  0
 20 39  1  0  0  0  0
M  END
>  <Alias name>
5-Phenoyxmethyl-3-phenylcarbamoyl-2-oxazolidone

>  <deltaH�(fus)>   kJ/mol
12.9

$$$$
Propionamide
  ChemBrain IXL

 12 11  0  0  0  0  0  0  0  0  1 V2000
    4.7947    4.0983   -0.4018 C   0  0  0  0  0  0  0  0  0  0  0  0
    3.5347    3.3953   -0.0724 C   0  0  0  0  0  0  0  0  0  0  0  0
    5.9596    3.3647   -0.6566 N   0  0  0  0  0  0  0  0  0  0  0  0
    4.8183    5.3171   -0.4513 O   0  0  0  0  0  0  0  0  0  0  0  0
    2.3933    4.4221    0.0604 C   0  0  0  0  0  0  0  0  0  0  0  0
    6.8182    3.8439   -0.8831 H   0  0  0  0  0  0  0  0  0  0  0  0
    5.9405    2.3568   -0.6137 H   0  0  0  0  0  0  0  0  0  0  0  0
    3.6523    2.8632    0.8635 H   0  0  0  0  0  0  0  0  0  0  0  0
    3.2973    2.6915   -0.8605 H   0  0  0  0  0  0  0  0  0  0  0  0
    1.4706    3.9074    0.2985 H   0  0  0  0  0  0  0  0  0  0  0  0
    2.6293    5.1240    0.8507 H   0  0  0  0  0  0  0  0  0  0  0  0
    2.2778    4.9564   -0.8745 H   0  0  0  0  0  0  0  0  0  0  0  0
  1  2  1  0  0  0  0
  1  3  1  0  0  0  0
  1  4  2  0  0  0  0
  2  5  1  0  0  0  0
  3  6  1  0  0  0  0
  3  7  1  0  0  0  0
  2  8  1  0  0  0  0
  2  9  1  0  0  0  0
  5 10  1  0  0  0  0
  5 11  1  0  0  0  0
  5 12  1  0  0  0  0
M  END
>  <Alias name>
Propanamide

>  <deltaH�(fus)>   kJ/mol
12.9

$$$$
2-(Morpholinothio)benzothiazole
  ChemBrain IXL

 28 30  0  0  0  0  0  0  0  0  1 V2000
    5.9498    7.5942   -0.6148 C   0  0  0  0  0  0  0  0  0  0  0  0
    6.0662    6.3765   -0.4478 N   0  0  0  0  0  0  0  0  0  0  0  0
    4.6318    8.2230    0.2346 S   0  0  0  0  0  0  0  0  0  0  0  0
    7.0763    8.6547   -1.6721 S   0  0  0  0  0  0  0  0  0  0  0  0
    5.1112    5.8303    0.3739 C   0  0  0  0  0  0  0  0  0  0  0  0
    4.2615    6.7251    0.8171 C   0  0  0  0  0  0  0  0  0  0  0  0
    8.1305    7.4801   -2.1995 N   0  0  0  0  0  0  0  0  0  0  0  0
    4.9899    4.4977    0.7398 C   0  0  0  0  0  0  0  0  0  0  0  0
    3.2073    6.4118    1.6608 C   0  0  0  0  0  0  0  0  0  0  0  0
    7.3886    6.4605   -2.9545 C   0  0  0  0  0  0  0  0  0  0  0  0
    8.7952    6.8540   -1.0342 C   0  0  0  0  0  0  0  0  0  0  0  0
    3.9436    4.1212    1.5926 C   0  0  0  0  0  0  0  0  0  0  0  0
    3.0436    5.0880    2.0548 C   0  0  0  0  0  0  0  0  0  0  0  0
    8.3919    5.3556   -3.4839 C   0  0  0  0  0  0  0  0  0  0  0  0
    9.8130    5.7457   -1.5230 C   0  0  0  0  0  0  0  0  0  0  0  0
    9.1059    4.7807   -2.3526 O   0  0  0  0  0  0  0  0  0  0  0  0
    5.6967    3.7629    0.3688 H   0  0  0  0  0  0  0  0  0  0  0  0
    2.5225    7.1854    2.0057 H   0  0  0  0  0  0  0  0  0  0  0  0
    6.8815    6.9337   -3.7895 H   0  0  0  0  0  0  0  0  0  0  0  0
    6.6531    6.0053   -2.3016 H   0  0  0  0  0  0  0  0  0  0  0  0
    8.0424    6.4013   -0.3988 H   0  0  0  0  0  0  0  0  0  0  0  0
    9.3234    7.6181   -0.4727 H   0  0  0  0  0  0  0  0  0  0  0  0
    3.8306    3.0833    1.8931 H   0  0  0  0  0  0  0  0  0  0  0  0
    2.2239    4.8120    2.7152 H   0  0  0  0  0  0  0  0  0  0  0  0
    9.1048    5.8028   -4.1676 H   0  0  0  0  0  0  0  0  0  0  0  0
    7.8476    4.5703   -3.9965 H   0  0  0  0  0  0  0  0  0  0  0  0
   10.2434    5.2319   -0.6696 H   0  0  0  0  0  0  0  0  0  0  0  0
   10.6056    6.2041   -2.1022 H   0  0  0  0  0  0  0  0  0  0  0  0
  1  2  2  0  0  0  0
  1  3  1  0  0  0  0
  1  4  1  0  0  0  0
  2  5  1  0  0  0  0
  3  6  1  0  0  0  0
  4  7  1  0  0  0  0
  5  8  4  0  0  0  0
  5  6  4  0  0  0  0
  6  9  4  0  0  0  0
  7 10  1  0  0  0  0
  7 11  1  0  0  0  0
  8 12  4  0  0  0  0
  9 13  4  0  0  0  0
 10 14  1  0  0  0  0
 11 15  1  0  0  0  0
 12 13  4  0  0  0  0
 14 16  1  0  0  0  0
 15 16  1  0  0  0  0
  8 17  1  0  0  0  0
  9 18  1  0  0  0  0
 10 19  1  0  0  0  0
 10 20  1  0  0  0  0
 11 21  1  0  0  0  0
 11 22  1  0  0  0  0
 12 23  1  0  0  0  0
 13 24  1  0  0  0  0
 14 25  1  0  0  0  0
 14 26  1  0  0  0  0
 15 27  1  0  0  0  0
 15 28  1  0  0  0  0
M  END
>  <Alias name>
2-(Morpholinothio)benzothiazole

>  <deltaH�(fus)>   kJ/mol
13

$$$$
4-Benzyl-5,6-dimethyl-2,5-diphenyl-1,3-dioxa-4-aza-2-boracyclohexane
  ChemBrain IXL

 51 54  0  0  0  0  0  0  0  0  1 V2000
    5.6460    7.2835   -0.1725 B   0  0  0  0  0  0  0  0  0  0  0  0
    7.0899    7.3348    0.2550 O   0  0  0  0  0  0  0  0  0  0  0  0
    8.0181    7.1054   -0.7723 N   0  0  0  0  0  0  0  0  0  0  0  0
    7.6370    5.8954   -1.5159 C   0  0  0  0  0  0  0  0  0  0  0  0
    6.3488    6.1707   -2.3178 C   0  0  0  0  0  0  0  0  0  0  0  0
    5.2485    6.4825   -1.3902 O   0  0  0  0  0  0  0  0  0  0  0  0
    8.7722    5.5085   -2.4835 C   0  0  0  0  0  0  0  0  0  0  0  0
    5.9841    4.9238   -3.1464 C   0  0  0  0  0  0  0  0  0  0  0  0
    3.9650    9.4565    2.5201 C   0  0  0  0  0  0  0  0  0  0  0  0
    4.9355    8.7909    1.7711 C   0  0  0  0  0  0  0  0  0  0  0  0
    4.5651    8.0580    0.6434 C   0  0  0  0  0  0  0  0  0  0  0  0
    3.2287    8.0179    0.2458 C   0  0  0  0  0  0  0  0  0  0  0  0
    2.2580    8.6833    0.9948 C   0  0  0  0  0  0  0  0  0  0  0  0
    2.6259    9.4011    2.1331 C   0  0  0  0  0  0  0  0  0  0  0  0
    5.8679    3.3752    0.6622 C   0  0  0  0  0  0  0  0  0  0  0  0
    6.0933    4.4189   -0.2356 C   0  0  0  0  0  0  0  0  0  0  0  0
    7.3981    4.7849   -0.5665 C   0  0  0  0  0  0  0  0  0  0  0  0
    8.4776    4.1038   -0.0033 C   0  0  0  0  0  0  0  0  0  0  0  0
    8.2521    3.0602    0.8946 C   0  0  0  0  0  0  0  0  0  0  0  0
    6.9473    2.6960    1.2276 C   0  0  0  0  0  0  0  0  0  0  0  0
    9.7642    8.1727    0.4936 C   0  0  0  0  0  0  0  0  0  0  0  0
   10.9596    8.2151    1.2117 C   0  0  0  0  0  0  0  0  0  0  0  0
   11.3474    9.3925    1.8517 C   0  0  0  0  0  0  0  0  0  0  0  0
   10.5383   10.5264    1.7765 C   0  0  0  0  0  0  0  0  0  0  0  0
    9.3410   10.4828    1.0619 C   0  0  0  0  0  0  0  0  0  0  0  0
    8.9532    9.3055    0.4219 C   0  0  0  0  0  0  0  0  0  0  0  0
    9.3557    6.9261   -0.1922 C   0  0  0  0  0  0  0  0  0  0  0  0
    6.5099    7.0108   -2.9819 H   0  0  0  0  0  0  0  0  0  0  0  0
    8.9625    6.3297   -3.1634 H   0  0  0  0  0  0  0  0  0  0  0  0
    8.4817    4.6316   -3.0487 H   0  0  0  0  0  0  0  0  0  0  0  0
    9.6704    5.2925   -1.9181 H   0  0  0  0  0  0  0  0  0  0  0  0
    6.7997    4.6854   -3.8179 H   0  0  0  0  0  0  0  0  0  0  0  0
    5.8078    4.0873   -2.4814 H   0  0  0  0  0  0  0  0  0  0  0  0
    5.0886    5.1222   -3.7221 H   0  0  0  0  0  0  0  0  0  0  0  0
    4.2510   10.0161    3.4021 H   0  0  0  0  0  0  0  0  0  0  0  0
    5.9766    8.8432    2.0651 H   0  0  0  0  0  0  0  0  0  0  0  0
    2.9447    7.4702   -0.6443 H   0  0  0  0  0  0  0  0  0  0  0  0
    1.2188    8.6427    0.6927 H   0  0  0  0  0  0  0  0  0  0  0  0
    1.8720    9.9153    2.7162 H   0  0  0  0  0  0  0  0  0  0  0  0
    4.8549    3.0922    0.9204 H   0  0  0  0  0  0  0  0  0  0  0  0
    5.2552    4.9450   -0.6757 H   0  0  0  0  0  0  0  0  0  0  0  0
    9.4906    4.3852   -0.2631 H   0  0  0  0  0  0  0  0  0  0  0  0
    9.0902    2.5326    1.3332 H   0  0  0  0  0  0  0  0  0  0  0  0
    6.7723    1.8861    1.9250 H   0  0  0  0  0  0  0  0  0  0  0  0
   11.5865    7.3341    1.2722 H   0  0  0  0  0  0  0  0  0  0  0  0
   12.2767    9.4262    2.4069 H   0  0  0  0  0  0  0  0  0  0  0  0
   10.8397   11.4406    2.2729 H   0  0  0  0  0  0  0  0  0  0  0  0
    8.7126   11.3629    1.0040 H   0  0  0  0  0  0  0  0  0  0  0  0
    8.0225    9.2709   -0.1307 H   0  0  0  0  0  0  0  0  0  0  0  0
    9.3340    6.1116    0.5213 H   0  0  0  0  0  0  0  0  0  0  0  0
   10.0635    6.6980   -0.9794 H   0  0  0  0  0  0  0  0  0  0  0  0
  1  2  1  0  0  0  0
  2  3  1  0  0  0  0
  3  4  1  0  0  0  0
  4  5  1  0  0  0  0
  5  6  1  0  0  0  0
  6  1  1  0  0  0  0
  4  7  1  0  0  0  0
  5  8  1  0  0  0  0
  9 10  4  0  0  0  0
 10 11  4  0  0  0  0
 11 12  4  0  0  0  0
 12 13  4  0  0  0  0
 13 14  4  0  0  0  0
 14  9  4  0  0  0  0
 15 16  4  0  0  0  0
 16 17  4  0  0  0  0
 17 18  4  0  0  0  0
 18 19  4  0  0  0  0
 19 20  4  0  0  0  0
 20 15  4  0  0  0  0
 11  1  1  0  0  0  0
 17  4  1  0  0  0  0
 21 22  4  0  0  0  0
 22 23  4  0  0  0  0
 23 24  4  0  0  0  0
 24 25  4  0  0  0  0
 25 26  4  0  0  0  0
 26 21  4  0  0  0  0
 21 27  1  0  0  0  0
 27  3  1  0  0  0  0
  5 28  1  0  0  0  0
  7 29  1  0  0  0  0
  7 30  1  0  0  0  0
  7 31  1  0  0  0  0
  8 32  1  0  0  0  0
  8 33  1  0  0  0  0
  8 34  1  0  0  0  0
  9 35  1  0  0  0  0
 10 36  1  0  0  0  0
 12 37  1  0  0  0  0
 13 38  1  0  0  0  0
 14 39  1  0  0  0  0
 15 40  1  0  0  0  0
 16 41  1  0  0  0  0
 18 42  1  0  0  0  0
 19 43  1  0  0  0  0
 20 44  1  0  0  0  0
 22 45  1  0  0  0  0
 23 46  1  0  0  0  0
 24 47  1  0  0  0  0
 25 48  1  0  0  0  0
 26 49  1  0  0  0  0
 27 50  1  0  0  0  0
 27 51  1  0  0  0  0
M  END
>  <Alias name>
4-Benzyl-5,6-dimethyl-2,5-diphenyl-1,3-dioxa-4-aza-2-boracyclohexane

>  <deltaH�(fus)>   kJ/mol
13

$$$$
4-Phenylpyridine
  ChemBrain IXL

 21 22  0  0  0  0  0  0  0  0  1 V2000
    7.5773    8.6928   -0.1154 N   0  0  0  0  0  0  0  0  0  0  0  0
    8.2473    7.5812   -0.4933 C   0  0  0  0  0  0  0  0  0  0  0  0
    7.6246    6.3319   -0.4494 C   0  0  0  0  0  0  0  0  0  0  0  0
    6.3073    6.2335   -0.0137 C   0  0  0  0  0  0  0  0  0  0  0  0
    5.6387    7.3914    0.3700 C   0  0  0  0  0  0  0  0  0  0  0  0
    6.2967    8.6218    0.3115 C   0  0  0  0  0  0  0  0  0  0  0  0
    5.6205    4.9033    0.0413 C   0  0  0  0  0  0  0  0  0  0  0  0
    6.3001    3.7435   -0.3456 C   0  0  0  0  0  0  0  0  0  0  0  0
    5.6586    2.5025   -0.2941 C   0  0  0  0  0  0  0  0  0  0  0  0
    4.3368    2.4166    0.1440 C   0  0  0  0  0  0  0  0  0  0  0  0
    3.6551    3.5708    0.5309 C   0  0  0  0  0  0  0  0  0  0  0  0
    4.2953    4.8126    0.4799 C   0  0  0  0  0  0  0  0  0  0  0  0
    9.2721    7.6590   -0.8321 H   0  0  0  0  0  0  0  0  0  0  0  0
    8.1643    5.4424   -0.7530 H   0  0  0  0  0  0  0  0  0  0  0  0
    4.6119    7.3376    0.7127 H   0  0  0  0  0  0  0  0  0  0  0  0
    5.7776    9.5234    0.6098 H   0  0  0  0  0  0  0  0  0  0  0  0
    7.3254    3.8060   -0.6860 H   0  0  0  0  0  0  0  0  0  0  0  0
    6.1875    1.6052   -0.5945 H   0  0  0  0  0  0  0  0  0  0  0  0
    3.8395    1.4531    0.1838 H   0  0  0  0  0  0  0  0  0  0  0  0
    2.6281    3.5031    0.8711 H   0  0  0  0  0  0  0  0  0  0  0  0
    3.7632    5.7055    0.7808 H   0  0  0  0  0  0  0  0  0  0  0  0
  1  2  4  0  0  0  0
  2  3  4  0  0  0  0
  3  4  4  0  0  0  0
  4  5  4  0  0  0  0
  5  6  4  0  0  0  0
  6  1  4  0  0  0  0
  7  8  4  0  0  0  0
  8  9  4  0  0  0  0
  9 10  4  0  0  0  0
 10 11  4  0  0  0  0
 11 12  4  0  0  0  0
 12  7  4  0  0  0  0
  7  4  1  0  0  0  0
  2 13  1  0  0  0  0
  3 14  1  0  0  0  0
  5 15  1  0  0  0  0
  6 16  1  0  0  0  0
  8 17  1  0  0  0  0
  9 18  1  0  0  0  0
 10 19  1  0  0  0  0
 11 20  1  0  0  0  0
 12 21  1  0  0  0  0
M  END
>  <Alias name>
4-Phenylpyridine

>  <deltaH�(fus)>   kJ/mol
13

$$$$
Biphenyl
  ChemBrain IXL

 22 23  0  0  0  0  0  0  0  0  1 V2000
    2.5393    4.6554   -0.1924 C   0  0  0  0  0  0  0  0  0  0  0  0
    3.5116    3.6559   -0.2333 C   0  0  0  0  0  0  0  0  0  0  0  0
    4.8633    3.9941   -0.1639 C   0  0  0  0  0  0  0  0  0  0  0  0
    5.2433    5.3323   -0.0535 C   0  0  0  0  0  0  0  0  0  0  0  0
    4.2703    6.3318   -0.0126 C   0  0  0  0  0  0  0  0  0  0  0  0
    2.9186    5.9932   -0.0821 C   0  0  0  0  0  0  0  0  0  0  0  0
    6.6599    5.6870    0.0192 C   0  0  0  0  0  0  0  0  0  0  0  0
    7.6330    4.6876   -0.0228 C   0  0  0  0  0  0  0  0  0  0  0  0
    8.9847    5.0262    0.0467 C   0  0  0  0  0  0  0  0  0  0  0  0
    9.3639    6.3640    0.1581 C   0  0  0  0  0  0  0  0  0  0  0  0
    8.3916    7.3634    0.2001 C   0  0  0  0  0  0  0  0  0  0  0  0
    7.0399    7.0251    0.1307 C   0  0  0  0  0  0  0  0  0  0  0  0
    1.4929    4.3934   -0.2461 H   0  0  0  0  0  0  0  0  0  0  0  0
    3.2179    2.6201   -0.3187 H   0  0  0  0  0  0  0  0  0  0  0  0
    5.6152    3.2199   -0.1956 H   0  0  0  0  0  0  0  0  0  0  0  0
    4.5630    7.3675    0.0727 H   0  0  0  0  0  0  0  0  0  0  0  0
    2.1659    6.7670   -0.0504 H   0  0  0  0  0  0  0  0  0  0  0  0
    7.3403    3.6519   -0.1090 H   0  0  0  0  0  0  0  0  0  0  0  0
    9.7374    4.2524    0.0141 H   0  0  0  0  0  0  0  0  0  0  0  0
   10.4103    6.6259    0.2118 H   0  0  0  0  0  0  0  0  0  0  0  0
    8.6853    8.3991    0.2864 H   0  0  0  0  0  0  0  0  0  0  0  0
    6.2880    7.7992    0.1633 H   0  0  0  0  0  0  0  0  0  0  0  0
  1  2  4  0  0  0  0
  2  3  4  0  0  0  0
  3  4  4  0  0  0  0
  4  5  4  0  0  0  0
  5  6  4  0  0  0  0
  6  1  4  0  0  0  0
  7  8  4  0  0  0  0
  8  9  4  0  0  0  0
  9 10  4  0  0  0  0
 10 11  4  0  0  0  0
 11 12  4  0  0  0  0
 12  7  4  0  0  0  0
  4  7  1  0  0  0  0
  1 13  1  0  0  0  0
  2 14  1  0  0  0  0
  3 15  1  0  0  0  0
  5 16  1  0  0  0  0
  6 17  1  0  0  0  0
  8 18  1  0  0  0  0
  9 19  1  0  0  0  0
 10 20  1  0  0  0  0
 11 21  1  0  0  0  0
 12 22  1  0  0  0  0
M  END
>  <Alias name>
Biphenyl

>  <deltaH�(fus)>   kJ/mol
13

$$$$
Ethylenecarbonate
  ChemBrain IXL

 10 10  0  0  0  0  0  0  0  0  1 V2000
    2.2857    2.5120   -0.2942 C   0  0  0  0  0  0  0  0  0  0  0  0
    2.3178    4.0397    0.1520 C   0  0  0  0  0  0  0  0  0  0  0  0
    3.5860    2.2631   -0.8677 O   0  0  0  0  0  0  0  0  0  0  0  0
    4.3146    3.4495   -0.8111 C   0  0  0  0  0  0  0  0  0  0  0  0
    3.6250    4.5137   -0.2332 O   0  0  0  0  0  0  0  0  0  0  0  0
    5.4628    3.5487   -1.2332 O   0  0  0  0  0  0  0  0  0  0  0  0
    1.5196    2.3512   -1.0355 H   0  0  0  0  0  0  0  0  0  0  0  0
    2.1312    1.8711    0.5586 H   0  0  0  0  0  0  0  0  0  0  0  0
    1.5564    4.6015   -0.3641 H   0  0  0  0  0  0  0  0  0  0  0  0
    2.1957    4.1238    1.2198 H   0  0  0  0  0  0  0  0  0  0  0  0
  1  2  1  0  0  0  0
  1  3  1  0  0  0  0
  3  4  1  0  0  0  0
  4  5  1  0  0  0  0
  5  2  1  0  0  0  0
  4  6  2  0  0  0  0
  1  7  1  0  0  0  0
  1  8  1  0  0  0  0
  2  9  1  0  0  0  0
  2 10  1  0  0  0  0
M  END
>  <Alias name>
1,3-Dioxolan-2-one

>  <deltaH�(fus)>   kJ/mol
13

$$$$
Phenanthrene
  ChemBrain IXL

 24 26  0  0  0  0  0  0  0  0  1 V2000
    2.4544    3.6094   -0.4331 C   0  0  0  0  0  0  0  0  0  0  0  0
    2.6065    4.9910   -0.5517 C   0  0  0  0  0  0  0  0  0  0  0  0
    3.8642    5.5714   -0.3851 C   0  0  0  0  0  0  0  0  0  0  0  0
    4.9706    4.7701   -0.0999 C   0  0  0  0  0  0  0  0  0  0  0  0
    4.8178    3.3879    0.0186 C   0  0  0  0  0  0  0  0  0  0  0  0
    3.5599    2.8079   -0.1480 C   0  0  0  0  0  0  0  0  0  0  0  0
    6.2288    5.3520    0.0666 C   0  0  0  0  0  0  0  0  0  0  0  0
    6.3790    6.7342   -0.0524 C   0  0  0  0  0  0  0  0  0  0  0  0
    7.6359    7.3166    0.1138 C   0  0  0  0  0  0  0  0  0  0  0  0
    8.7430    6.5173    0.3990 C   0  0  0  0  0  0  0  0  0  0  0  0
    8.5936    5.1355    0.5181 C   0  0  0  0  0  0  0  0  0  0  0  0
    7.3369    4.5528    0.3520 C   0  0  0  0  0  0  0  0  0  0  0  0
    4.0153    6.9531   -0.5039 C   0  0  0  0  0  0  0  0  0  0  0  0
    5.2724    7.5344   -0.3375 C   0  0  0  0  0  0  0  0  0  0  0  0
    1.4807    3.1602   -0.5621 H   0  0  0  0  0  0  0  0  0  0  0  0
    1.7505    5.6114   -0.7724 H   0  0  0  0  0  0  0  0  0  0  0  0
    5.6726    2.7667    0.2392 H   0  0  0  0  0  0  0  0  0  0  0  0
    3.4421    1.7383   -0.0562 H   0  0  0  0  0  0  0  0  0  0  0  0
    7.7517    8.3864    0.0217 H   0  0  0  0  0  0  0  0  0  0  0  0
    9.7159    6.9683    0.5277 H   0  0  0  0  0  0  0  0  0  0  0  0
    9.4508    4.5167    0.7389 H   0  0  0  0  0  0  0  0  0  0  0  0
    7.2224    3.4833    0.4443 H   0  0  0  0  0  0  0  0  0  0  0  0
    3.1588    7.5729   -0.7246 H   0  0  0  0  0  0  0  0  0  0  0  0
    5.3890    8.6042   -0.4295 H   0  0  0  0  0  0  0  0  0  0  0  0
  1  2  4  0  0  0  0
  2  3  4  0  0  0  0
  3  4  4  0  0  0  0
  4  5  4  0  0  0  0
  5  6  4  0  0  0  0
  6  1  4  0  0  0  0
  7  8  4  0  0  0  0
  8  9  4  0  0  0  0
  9 10  4  0  0  0  0
 10 11  4  0  0  0  0
 11 12  4  0  0  0  0
 12  7  4  0  0  0  0
  4  7  4  0  0  0  0
  3 13  4  0  0  0  0
 13 14  4  0  0  0  0
 14  8  4  0  0  0  0
  1 15  1  0  0  0  0
  2 16  1  0  0  0  0
  5 17  1  0  0  0  0
  6 18  1  0  0  0  0
  9 19  1  0  0  0  0
 10 20  1  0  0  0  0
 11 21  1  0  0  0  0
 12 22  1  0  0  0  0
 13 23  1  0  0  0  0
 14 24  1  0  0  0  0
M  END
>  <Alias name>
Phenanthrene

>  <deltaH�(fus)>   kJ/mol
13

$$$$
N,N,N-Tris(3-methylphenyl)amine
  ChemBrain IXL

 43 45  0  0  0  0  0  0  0  0  1 V2000
    6.0839    8.0362    0.0908 C   0  0  0  0  0  0  0  0  0  0  0  0
    6.0667    9.3669   -0.3274 C   0  0  0  0  0  0  0  0  0  0  0  0
    6.9822    9.8099   -1.2821 C   0  0  0  0  0  0  0  0  0  0  0  0
    7.9147    8.9220   -1.8190 C   0  0  0  0  0  0  0  0  0  0  0  0
    7.9316    7.5912   -1.4011 C   0  0  0  0  0  0  0  0  0  0  0  0
    7.0160    7.1482   -0.4464 C   0  0  0  0  0  0  0  0  0  0  0  0
    7.0326    5.8124   -0.0275 N   0  0  0  0  0  0  0  0  0  0  0  0
    9.4483    5.7321    0.1030 C   0  0  0  0  0  0  0  0  0  0  0  0
   10.6374    5.0037    0.0648 C   0  0  0  0  0  0  0  0  0  0  0  0
   10.6042    3.6246   -0.1427 C   0  0  0  0  0  0  0  0  0  0  0  0
    9.3819    2.9740   -0.3122 C   0  0  0  0  0  0  0  0  0  0  0  0
    8.1928    3.7024   -0.2742 C   0  0  0  0  0  0  0  0  0  0  0  0
    8.2260    5.0815   -0.0663 C   0  0  0  0  0  0  0  0  0  0  0  0
    4.7477    3.5770    1.8270 C   0  0  0  0  0  0  0  0  0  0  0  0
    3.5108    4.0013    1.3411 C   0  0  0  0  0  0  0  0  0  0  0  0
    3.4464    5.0291    0.4001 C   0  0  0  0  0  0  0  0  0  0  0  0
    4.6189    5.6324   -0.0552 C   0  0  0  0  0  0  0  0  0  0  0  0
    5.8559    5.2077    0.4302 C   0  0  0  0  0  0  0  0  0  0  0  0
    5.9202    4.1804    1.3717 C   0  0  0  0  0  0  0  0  0  0  0  0
    2.1342    5.4794   -0.1153 C   0  0  0  0  0  0  0  0  0  0  0  0
   11.9342    5.6940    0.2444 C   0  0  0  0  0  0  0  0  0  0  0  0
    5.0771   10.3087    0.2419 C   0  0  0  0  0  0  0  0  0  0  0  0
    5.3735    7.6924    0.8325 H   0  0  0  0  0  0  0  0  0  0  0  0
    6.9691   10.8431   -1.6066 H   0  0  0  0  0  0  0  0  0  0  0  0
    8.6256    9.2660   -2.5601 H   0  0  0  0  0  0  0  0  0  0  0  0
    8.6556    6.9019   -1.8179 H   0  0  0  0  0  0  0  0  0  0  0  0
    9.4741    6.8028    0.2640 H   0  0  0  0  0  0  0  0  0  0  0  0
   11.5273    3.0590   -0.1721 H   0  0  0  0  0  0  0  0  0  0  0  0
    9.3561    1.9033   -0.4733 H   0  0  0  0  0  0  0  0  0  0  0  0
    7.2439    3.1974   -0.4061 H   0  0  0  0  0  0  0  0  0  0  0  0
    4.7977    2.7790    2.5575 H   0  0  0  0  0  0  0  0  0  0  0  0
    2.6006    3.5329    1.6946 H   0  0  0  0  0  0  0  0  0  0  0  0
    4.5689    6.4306   -0.7855 H   0  0  0  0  0  0  0  0  0  0  0  0
    6.8804    3.8512    1.7493 H   0  0  0  0  0  0  0  0  0  0  0  0
    1.4711    4.6281   -0.2073 H   0  0  0  0  0  0  0  0  0  0  0  0
    1.7046    6.1991    0.5705 H   0  0  0  0  0  0  0  0  0  0  0  0
    2.2666    5.9404   -1.0863 H   0  0  0  0  0  0  0  0  0  0  0  0
   11.7710    6.7638    0.2858 H   0  0  0  0  0  0  0  0  0  0  0  0
   12.5860    5.4601   -0.5883 H   0  0  0  0  0  0  0  0  0  0  0  0
   12.3945    5.3631    1.1672 H   0  0  0  0  0  0  0  0  0  0  0  0
    4.1433    9.7889    0.4171 H   0  0  0  0  0  0  0  0  0  0  0  0
    5.4517   10.7036    1.1782 H   0  0  0  0  0  0  0  0  0  0  0  0
    4.9122   11.1228   -0.4531 H   0  0  0  0  0  0  0  0  0  0  0  0
  1  2  4  0  0  0  0
  2  3  4  0  0  0  0
  3  4  4  0  0  0  0
  4  5  4  0  0  0  0
  5  6  4  0  0  0  0
  6  1  4  0  0  0  0
  6  7  1  0  0  0  0
  8  9  4  0  0  0  0
  9 10  4  0  0  0  0
 10 11  4  0  0  0  0
 11 12  4  0  0  0  0
 12 13  4  0  0  0  0
 13  8  4  0  0  0  0
 13  7  1  0  0  0  0
 14 15  4  0  0  0  0
 15 16  4  0  0  0  0
 16 17  4  0  0  0  0
 17 18  4  0  0  0  0
 18 19  4  0  0  0  0
 19 14  4  0  0  0  0
 16 20  1  0  0  0  0
 18  7  1  0  0  0  0
  9 21  1  0  0  0  0
  2 22  1  0  0  0  0
  1 23  1  0  0  0  0
  3 24  1  0  0  0  0
  4 25  1  0  0  0  0
  5 26  1  0  0  0  0
  8 27  1  0  0  0  0
 10 28  1  0  0  0  0
 11 29  1  0  0  0  0
 12 30  1  0  0  0  0
 14 31  1  0  0  0  0
 15 32  1  0  0  0  0
 17 33  1  0  0  0  0
 19 34  1  0  0  0  0
 20 35  1  0  0  0  0
 20 36  1  0  0  0  0
 20 37  1  0  0  0  0
 21 38  1  0  0  0  0
 21 39  1  0  0  0  0
 21 40  1  0  0  0  0
 22 41  1  0  0  0  0
 22 42  1  0  0  0  0
 22 43  1  0  0  0  0
M  END
>  <Alias name>
N,N,N-Tris(3-methylphenyl)amine

>  <deltaH�(fus)>   kJ/mol
13.07

$$$$
4-Chlorophenol
  ChemBrain IXL

 13 13  0  0  0  0  0  0  0  0  1 V2000
    3.0041    3.4374    0.0289 C   0  0  0  0  0  0  0  0  0  0  0  0
    3.0164    4.8337    0.0356 C   0  0  0  0  0  0  0  0  0  0  0  0
    4.2316    5.5210    0.0178 C   0  0  0  0  0  0  0  0  0  0  0  0
    5.4342    4.8122   -0.0066 C   0  0  0  0  0  0  0  0  0  0  0  0
    5.4224    3.4148   -0.0133 C   0  0  0  0  0  0  0  0  0  0  0  0
    4.2067    2.7285    0.0045 C   0  0  0  0  0  0  0  0  0  0  0  0
    6.6901    2.6629   -0.0391 O   0  0  0  0  0  0  0  0  0  0  0  0
    1.4790    5.7397    0.0668 Cl  0  0  0  0  0  0  0  0  0  0  0  0
    2.0643    2.9054    0.0426 H   0  0  0  0  0  0  0  0  0  0  0  0
    4.2417    6.6011    0.0230 H   0  0  0  0  0  0  0  0  0  0  0  0
    6.3740    5.3442   -0.0203 H   0  0  0  0  0  0  0  0  0  0  0  0
    4.1966    1.6486   -0.0007 H   0  0  0  0  0  0  0  0  0  0  0  0
    7.4771    3.1964   -0.0501 H   0  0  0  0  0  0  0  0  0  0  0  0
  1  2  4  0  0  0  0
  2  3  4  0  0  0  0
  3  4  4  0  0  0  0
  4  5  4  0  0  0  0
  5  6  4  0  0  0  0
  6  1  4  0  0  0  0
  5  7  1  0  0  0  0
  2  8  1  0  0  0  0
  1  9  1  0  0  0  0
  3 10  1  0  0  0  0
  4 11  1  0  0  0  0
  6 12  1  0  0  0  0
  7 13  1  0  0  0  0
M  END
>  <Alias name>
4-Chlorophenol

>  <deltaH�(fus)>   kJ/mol
13.2

$$$$
N-Ethylcarbazole
  ChemBrain IXL

 28 30  0  0  0  0  0  0  0  0  1 V2000
    3.0826    3.1597   -0.0771 C   0  0  0  0  0  0  0  0  0  0  0  0
    2.5870    4.4573   -0.1540 C   0  0  0  0  0  0  0  0  0  0  0  0
    3.4799    5.5258   -0.1647 C   0  0  0  0  0  0  0  0  0  0  0  0
    4.8379    5.2532   -0.0975 C   0  0  0  0  0  0  0  0  0  0  0  0
    5.2774    4.0773   -0.0274 C   0  0  0  0  0  0  0  0  0  0  0  0
    4.4559    2.9656   -0.0120 C   0  0  0  0  0  0  0  0  0  0  0  0
    6.6298    4.1444    0.0272 C   0  0  0  0  0  0  0  0  0  0  0  0
    6.9574    5.3586   -0.0118 C   0  0  0  0  0  0  0  0  0  0  0  0
    8.2766    5.7685    0.0293 C   0  0  0  0  0  0  0  0  0  0  0  0
    9.2673    4.7965    0.1153 C   0  0  0  0  0  0  0  0  0  0  0  0
    8.9000    3.4547    0.1563 C   0  0  0  0  0  0  0  0  0  0  0  0
    7.5530    3.1221    0.1117 C   0  0  0  0  0  0  0  0  0  0  0  0
    5.8680    6.0643   -0.0911 N   0  0  0  0  0  0  0  0  0  0  0  0
    5.8244    7.5396   -0.1456 C   0  0  0  0  0  0  0  0  0  0  0  0
    4.5173    8.0581    0.4863 C   0  0  0  0  0  0  0  0  0  0  0  0
    2.4066    2.3119   -0.0672 H   0  0  0  0  0  0  0  0  0  0  0  0
    1.5186    4.6327   -0.2049 H   0  0  0  0  0  0  0  0  0  0  0  0
    3.1198    6.5432   -0.2244 H   0  0  0  0  0  0  0  0  0  0  0  0
    4.8725    1.9674    0.0488 H   0  0  0  0  0  0  0  0  0  0  0  0
    8.5322    6.8198   -0.0048 H   0  0  0  0  0  0  0  0  0  0  0  0
   10.3118    5.0794    0.1495 H   0  0  0  0  0  0  0  0  0  0  0  0
    9.6542    2.6802    0.2231 H   0  0  0  0  0  0  0  0  0  0  0  0
    7.2346    2.0868    0.1423 H   0  0  0  0  0  0  0  0  0  0  0  0
    6.6647    7.9309    0.4063 H   0  0  0  0  0  0  0  0  0  0  0  0
    5.8853    7.8748   -1.1792 H   0  0  0  0  0  0  0  0  0  0  0  0
    4.1473    7.3324    1.1977 H   0  0  0  0  0  0  0  0  0  0  0  0
    4.7116    8.9950    0.9945 H   0  0  0  0  0  0  0  0  0  0  0  0
    3.7762    8.2164   -0.2900 H   0  0  0  0  0  0  0  0  0  0  0  0
  1  2  4  0  0  0  0
  2  3  4  0  0  0  0
  3  4  4  0  0  0  0
  4  5  4  0  0  0  0
  5  6  4  0  0  0  0
  6  1  4  0  0  0  0
  7  8  4  0  0  0  0
  8  9  4  0  0  0  0
  9 10  4  0  0  0  0
 10 11  4  0  0  0  0
 11 12  4  0  0  0  0
 12  7  4  0  0  0  0
  4 13  1  0  0  0  0
 13  8  1  0  0  0  0
  5  7  1  0  0  0  0
 13 14  1  0  0  0  0
 14 15  1  0  0  0  0
  1 16  1  0  0  0  0
  2 17  1  0  0  0  0
  3 18  1  0  0  0  0
  6 19  1  0  0  0  0
  9 20  1  0  0  0  0
 10 21  1  0  0  0  0
 11 22  1  0  0  0  0
 12 23  1  0  0  0  0
 14 24  1  0  0  0  0
 14 25  1  0  0  0  0
 15 26  1  0  0  0  0
 15 27  1  0  0  0  0
 15 28  1  0  0  0  0
M  END
>  <Alias name>
9-Ethyl-9H-carbazole

>  <deltaH�(fus)>   kJ/mol
13.2

$$$$
2-Chlorofluorene
  ChemBrain IXL

 23 25  0  0  0  0  0  0  0  0  1 V2000
    2.5786    6.0577   -0.5321 C   0  0  0  0  0  0  0  0  0  0  0  0
    3.5238    7.0682   -0.3194 C   0  0  0  0  0  0  0  0  0  0  0  0
    4.8687    6.7349   -0.2994 C   0  0  0  0  0  0  0  0  0  0  0  0
    5.2473    5.5199   -0.4731 C   0  0  0  0  0  0  0  0  0  0  0  0
    4.3658    4.4731   -0.6873 C   0  0  0  0  0  0  0  0  0  0  0  0
    3.0077    4.7464   -0.7174 C   0  0  0  0  0  0  0  0  0  0  0  0
    6.5872    5.4535   -0.4120 C   0  0  0  0  0  0  0  0  0  0  0  0
    7.0667    6.6255   -0.1975 C   0  0  0  0  0  0  0  0  0  0  0  0
    8.4369    6.8233   -0.0913 C   0  0  0  0  0  0  0  0  0  0  0  0
    9.2943    5.7218   -0.2221 C   0  0  0  0  0  0  0  0  0  0  0  0
    8.7525    4.4588   -0.4556 C   0  0  0  0  0  0  0  0  0  0  0  0
    7.3754    4.3237   -0.5520 C   0  0  0  0  0  0  0  0  0  0  0  0
    6.0047    7.5889   -0.1006 C   0  0  0  0  0  0  0  0  0  0  0  0
   11.0697    5.9275   -0.0915 Cl  0  0  0  0  0  0  0  0  0  0  0  0
    1.5211    6.2906   -0.5528 H   0  0  0  0  0  0  0  0  0  0  0  0
    3.2111    8.0923   -0.1729 H   0  0  0  0  0  0  0  0  0  0  0  0
    4.7292    3.4605   -0.8289 H   0  0  0  0  0  0  0  0  0  0  0  0
    2.2906    3.9490   -0.8831 H   0  0  0  0  0  0  0  0  0  0  0  0
    8.8352    7.8126    0.0896 H   0  0  0  0  0  0  0  0  0  0  0  0
    9.3973    3.5917   -0.5607 H   0  0  0  0  0  0  0  0  0  0  0  0
    6.9254    3.3532   -0.7332 H   0  0  0  0  0  0  0  0  0  0  0  0
    5.9814    8.0510    0.8737 H   0  0  0  0  0  0  0  0  0  0  0  0
    6.0763    8.3325   -0.8783 H   0  0  0  0  0  0  0  0  0  0  0  0
  1  2  4  0  0  0  0
  2  3  4  0  0  0  0
  3  4  4  0  0  0  0
  4  5  4  0  0  0  0
  5  6  4  0  0  0  0
  6  1  4  0  0  0  0
  7  8  4  0  0  0  0
  8  9  4  0  0  0  0
  9 10  4  0  0  0  0
 10 11  4  0  0  0  0
 11 12  4  0  0  0  0
 12  7  4  0  0  0  0
  4  7  1  0  0  0  0
  3 13  1  0  0  0  0
 13  8  1  0  0  0  0
 10 14  1  0  0  0  0
  1 15  1  0  0  0  0
  2 16  1  0  0  0  0
  5 17  1  0  0  0  0
  6 18  1  0  0  0  0
  9 19  1  0  0  0  0
 11 20  1  0  0  0  0
 12 21  1  0  0  0  0
 13 22  1  0  0  0  0
 13 23  1  0  0  0  0
M  END
>  <Alias name>
2-Chlorofluorene

>  <deltaH�(fus)>   kJ/mol
13.4

$$$$
2-Chloronaphthalene
  ChemBrain IXL

 18 19  0  0  0  0  0  0  0  0  1 V2000
    2.4402    4.0890   -0.3298 C   0  0  0  0  0  0  0  0  0  0  0  0
    2.4659    5.4825   -0.2704 C   0  0  0  0  0  0  0  0  0  0  0  0
    3.6775    6.1509   -0.0937 C   0  0  0  0  0  0  0  0  0  0  0  0
    4.8635    5.4257    0.0238 C   0  0  0  0  0  0  0  0  0  0  0  0
    4.8378    4.0322   -0.0356 C   0  0  0  0  0  0  0  0  0  0  0  0
    3.6261    3.3639   -0.2123 C   0  0  0  0  0  0  0  0  0  0  0  0
    6.0237    3.3071    0.0818 C   0  0  0  0  0  0  0  0  0  0  0  0
    7.2353    3.9755    0.2586 C   0  0  0  0  0  0  0  0  0  0  0  0
    7.2610    5.3690    0.3179 C   0  0  0  0  0  0  0  0  0  0  0  0
    6.0751    6.0941    0.2005 C   0  0  0  0  0  0  0  0  0  0  0  0
    8.7520    3.0482    0.4088 Cl  0  0  0  0  0  0  0  0  0  0  0  0
    1.4996    3.5701   -0.4670 H   0  0  0  0  0  0  0  0  0  0  0  0
    1.5452    6.0454   -0.3616 H   0  0  0  0  0  0  0  0  0  0  0  0
    3.6975    7.2327   -0.0476 H   0  0  0  0  0  0  0  0  0  0  0  0
    3.6062    2.2820   -0.2584 H   0  0  0  0  0  0  0  0  0  0  0  0
    6.0037    2.2253    0.0358 H   0  0  0  0  0  0  0  0  0  0  0  0
    8.2017    5.8879    0.4552 H   0  0  0  0  0  0  0  0  0  0  0  0
    6.0950    7.1760    0.2466 H   0  0  0  0  0  0  0  0  0  0  0  0
  1  2  4  0  0  0  0
  2  3  4  0  0  0  0
  3  4  4  0  0  0  0
  4  5  4  0  0  0  0
  5  6  4  0  0  0  0
  6  1  4  0  0  0  0
  5  7  4  0  0  0  0
  7  8  4  0  0  0  0
  8  9  4  0  0  0  0
  9 10  4  0  0  0  0
 10  4  4  0  0  0  0
  8 11  1  0  0  0  0
  1 12  1  0  0  0  0
  2 13  1  0  0  0  0
  3 14  1  0  0  0  0
  6 15  1  0  0  0  0
  7 16  1  0  0  0  0
  9 17  1  0  0  0  0
 10 18  1  0  0  0  0
M  END
>  <Alias name>
2-Chloronaphthalene

>  <deltaH�(fus)>   kJ/mol
13.4

$$$$
3-Chlorophenol
  ChemBrain IXL

 13 13  0  0  0  0  0  0  0  0  1 V2000
    3.2043    3.2653    0.0305 C   0  0  0  0  0  0  0  0  0  0  0  0
    3.2085    4.6614    0.0383 C   0  0  0  0  0  0  0  0  0  0  0  0
    4.4203    5.3571    0.0237 C   0  0  0  0  0  0  0  0  0  0  0  0
    5.6267    4.6546    0.0013 C   0  0  0  0  0  0  0  0  0  0  0  0
    5.6222    3.2581   -0.0064 C   0  0  0  0  0  0  0  0  0  0  0  0
    4.4109    2.5637    0.0082 C   0  0  0  0  0  0  0  0  0  0  0  0
    4.4289    6.8312    0.0318 O   0  0  0  0  0  0  0  0  0  0  0  0
    7.1647    2.3610   -0.0350 Cl  0  0  0  0  0  0  0  0  0  0  0  0
    2.2674    2.7281    0.0418 H   0  0  0  0  0  0  0  0  0  0  0  0
    2.2748    5.2038    0.0556 H   0  0  0  0  0  0  0  0  0  0  0  0
    6.5636    5.1917   -0.0099 H   0  0  0  0  0  0  0  0  0  0  0  0
    4.4071    1.4835    0.0022 H   0  0  0  0  0  0  0  0  0  0  0  0
    3.5711    7.2411    0.0469 H   0  0  0  0  0  0  0  0  0  0  0  0
  1  2  4  0  0  0  0
  2  3  4  0  0  0  0
  3  4  4  0  0  0  0
  4  5  4  0  0  0  0
  5  6  4  0  0  0  0
  6  1  4  0  0  0  0
  3  7  1  0  0  0  0
  5  8  1  0  0  0  0
  1  9  1  0  0  0  0
  2 10  1  0  0  0  0
  4 11  1  0  0  0  0
  6 12  1  0  0  0  0
  7 13  1  0  0  0  0
M  END
>  <Alias name>
3-Chlorophenol

>  <deltaH�(fus)>   kJ/mol
13.4

$$$$
Cyclododecane
  ChemBrain IXL

 36 36  0  0  0  0  0  0  0  0  1 V2000
    2.8178    5.5311    0.4870 C   0  0  0  0  0  0  0  0  0  0  0  0
    3.1534    4.1034    1.0351 C   0  0  0  0  0  0  0  0  0  0  0  0
    4.0708    6.3556    0.2196 C   0  0  0  0  0  0  0  0  0  0  0  0
    3.4119    3.0438   -0.1196 C   0  0  0  0  0  0  0  0  0  0  0  0
    4.9100    6.4858    1.5057 C   0  0  0  0  0  0  0  0  0  0  0  0
    4.9206    2.5578   -0.1807 C   0  0  0  0  0  0  0  0  0  0  0  0
    6.0691    7.4825    1.2629 C   0  0  0  0  0  0  0  0  0  0  0  0
    5.6894    3.0393   -1.4745 C   0  0  0  0  0  0  0  0  0  0  0  0
    6.8829    7.1166   -0.0263 C   0  0  0  0  0  0  0  0  0  0  0  0
    6.3227    4.4286   -1.3083 C   0  0  0  0  0  0  0  0  0  0  0  0
    7.7778    5.8600    0.2017 C   0  0  0  0  0  0  0  0  0  0  0  0
    6.9542    4.5503    0.1000 C   0  0  0  0  0  0  0  0  0  0  0  0
    2.2414    5.4383   -0.4251 H   0  0  0  0  0  0  0  0  0  0  0  0
    2.2222    6.0513    1.2269 H   0  0  0  0  0  0  0  0  0  0  0  0
    2.2910    3.7661    1.5964 H   0  0  0  0  0  0  0  0  0  0  0  0
    4.0038    4.1423    1.7020 H   0  0  0  0  0  0  0  0  0  0  0  0
    4.6298    5.8997   -0.5150 H   0  0  0  0  0  0  0  0  0  0  0  0
    3.7788    7.3429   -0.1158 H   0  0  0  0  0  0  0  0  0  0  0  0
    3.0944    3.4345   -1.0784 H   0  0  0  0  0  0  0  0  0  0  0  0
    2.8105    2.1735    0.1120 H   0  0  0  0  0  0  0  0  0  0  0  0
    4.2835    6.8599    2.3058 H   0  0  0  0  0  0  0  0  0  0  0  0
    5.3016    5.5309    1.7843 H   0  0  0  0  0  0  0  0  0  0  0  0
    5.4457    2.8709    0.7097 H   0  0  0  0  0  0  0  0  0  0  0  0
    4.9074    1.4753   -0.2055 H   0  0  0  0  0  0  0  0  0  0  0  0
    6.7312    7.4836    2.1198 H   0  0  0  0  0  0  0  0  0  0  0  0
    5.6510    8.4736    1.1380 H   0  0  0  0  0  0  0  0  0  0  0  0
    5.0126    3.0445   -2.3198 H   0  0  0  0  0  0  0  0  0  0  0  0
    6.4860    2.3325   -1.6709 H   0  0  0  0  0  0  0  0  0  0  0  0
    7.5255    7.9531   -0.2713 H   0  0  0  0  0  0  0  0  0  0  0  0
    6.2068    6.9402   -0.8508 H   0  0  0  0  0  0  0  0  0  0  0  0
    5.5949    5.1669   -1.4471 H   0  0  0  0  0  0  0  0  0  0  0  0
    7.0944    4.5536   -2.0577 H   0  0  0  0  0  0  0  0  0  0  0  0
    8.2412    5.9227    1.1784 H   0  0  0  0  0  0  0  0  0  0  0  0
    8.5511    5.8403   -0.5562 H   0  0  0  0  0  0  0  0  0  0  0  0
    6.1870    4.5446    0.8369 H   0  0  0  0  0  0  0  0  0  0  0  0
    7.6131    3.7071    0.2659 H   0  0  0  0  0  0  0  0  0  0  0  0
  1  2  1  0  0  0  0
  1  3  1  0  0  0  0
  2  4  1  0  0  0  0
  3  5  1  0  0  0  0
  4  6  1  0  0  0  0
  5  7  1  0  0  0  0
  6  8  1  0  0  0  0
  7  9  1  0  0  0  0
  8 10  1  0  0  0  0
  9 11  1  0  0  0  0
 10 12  1  0  0  0  0
 11 12  1  0  0  0  0
  1 13  1  0  0  0  0
  1 14  1  0  0  0  0
  2 15  1  0  0  0  0
  2 16  1  0  0  0  0
  3 17  1  0  0  0  0
  3 18  1  0  0  0  0
  4 19  1  0  0  0  0
  4 20  1  0  0  0  0
  5 21  1  0  0  0  0
  5 22  1  0  0  0  0
  6 23  1  0  0  0  0
  6 24  1  0  0  0  0
  7 25  1  0  0  0  0
  7 26  1  0  0  0  0
  8 27  1  0  0  0  0
  8 28  1  0  0  0  0
  9 29  1  0  0  0  0
  9 30  1  0  0  0  0
 10 31  1  0  0  0  0
 10 32  1  0  0  0  0
 11 33  1  0  0  0  0
 11 34  1  0  0  0  0
 12 35  1  0  0  0  0
 12 36  1  0  0  0  0
M  END
>  <Alias name>
Cyclododecane

>  <deltaH�(fus)>   kJ/mol
13.4

$$$$
Dibenzo(ac)anthracene
  ChemBrain IXL

 36 40  0  0  0  0  0  0  0  0  1 V2000
    2.4486    5.4127   -0.0859 C   0  0  0  0  0  0  0  0  0  0  0  0
    2.4398    6.8074   -0.1163 C   0  0  0  0  0  0  0  0  0  0  0  0
    3.6433    7.5128   -0.1062 C   0  0  0  0  0  0  0  0  0  0  0  0
    4.8555    6.8237   -0.0657 C   0  0  0  0  0  0  0  0  0  0  0  0
    4.8642    5.4290   -0.0353 C   0  0  0  0  0  0  0  0  0  0  0  0
    3.6608    4.7236   -0.0454 C   0  0  0  0  0  0  0  0  0  0  0  0
    7.2799    5.4453    0.0154 C   0  0  0  0  0  0  0  0  0  0  0  0
    7.2711    6.8400   -0.0150 C   0  0  0  0  0  0  0  0  0  0  0  0
    8.4745    7.5455   -0.0049 C   0  0  0  0  0  0  0  0  0  0  0  0
    9.6867    6.8563    0.0357 C   0  0  0  0  0  0  0  0  0  0  0  0
    9.6955    5.4617    0.0661 C   0  0  0  0  0  0  0  0  0  0  0  0
    8.4921    4.7562    0.0560 C   0  0  0  0  0  0  0  0  0  0  0  0
    6.0764    4.7399    0.0053 C   0  0  0  0  0  0  0  0  0  0  0  0
    6.0589    7.5292   -0.0555 C   0  0  0  0  0  0  0  0  0  0  0  0
    8.5009    3.3615    0.0864 C   0  0  0  0  0  0  0  0  0  0  0  0
   10.9077    4.7725    0.1066 C   0  0  0  0  0  0  0  0  0  0  0  0
    9.7131    2.6724    0.1269 C   0  0  0  0  0  0  0  0  0  0  0  0
   10.9165    3.3779    0.1370 C   0  0  0  0  0  0  0  0  0  0  0  0
   10.8901    7.5618    0.0458 C   0  0  0  0  0  0  0  0  0  0  0  0
    8.4657    8.9401   -0.0353 C   0  0  0  0  0  0  0  0  0  0  0  0
   10.8814    8.9564    0.0154 C   0  0  0  0  0  0  0  0  0  0  0  0
    9.6692    9.6456   -0.0251 C   0  0  0  0  0  0  0  0  0  0  0  0
    1.5143    4.8650   -0.0938 H   0  0  0  0  0  0  0  0  0  0  0  0
    1.4988    7.3424   -0.1478 H   0  0  0  0  0  0  0  0  0  0  0  0
    3.6365    8.5956   -0.1298 H   0  0  0  0  0  0  0  0  0  0  0  0
    3.6676    3.6408   -0.0218 H   0  0  0  0  0  0  0  0  0  0  0  0
    6.0833    3.6572    0.0289 H   0  0  0  0  0  0  0  0  0  0  0  0
    6.0521    8.6119   -0.0791 H   0  0  0  0  0  0  0  0  0  0  0  0
    7.5666    2.8138    0.0785 H   0  0  0  0  0  0  0  0  0  0  0  0
   11.8420    5.3202    0.1145 H   0  0  0  0  0  0  0  0  0  0  0  0
    9.7199    1.5897    0.1505 H   0  0  0  0  0  0  0  0  0  0  0  0
   11.8576    2.8428    0.1685 H   0  0  0  0  0  0  0  0  0  0  0  0
   11.8312    7.0267    0.0773 H   0  0  0  0  0  0  0  0  0  0  0  0
    7.5246    9.4751   -0.0667 H   0  0  0  0  0  0  0  0  0  0  0  0
   11.8156    9.5041    0.0233 H   0  0  0  0  0  0  0  0  0  0  0  0
    9.6623   10.7283   -0.0487 H   0  0  0  0  0  0  0  0  0  0  0  0
  1  2  4  0  0  0  0
  2  3  4  0  0  0  0
  3  4  4  0  0  0  0
  4  5  4  0  0  0  0
  5  6  4  0  0  0  0
  6  1  4  0  0  0  0
  7  8  4  0  0  0  0
  8  9  4  0  0  0  0
  9 10  4  0  0  0  0
 10 11  4  0  0  0  0
 11 12  4  0  0  0  0
 12  7  4  0  0  0  0
  5 13  4  0  0  0  0
 13  7  4  0  0  0  0
  4 14  4  0  0  0  0
 14  8  4  0  0  0  0
 12 15  4  0  0  0  0
 11 16  4  0  0  0  0
 15 17  4  0  0  0  0
 16 18  4  0  0  0  0
 10 19  4  0  0  0  0
  9 20  4  0  0  0  0
 19 21  4  0  0  0  0
 20 22  4  0  0  0  0
 22 21  4  0  0  0  0
 17 18  4  0  0  0  0
  1 23  1  0  0  0  0
  2 24  1  0  0  0  0
  3 25  1  0  0  0  0
  6 26  1  0  0  0  0
 13 27  1  0  0  0  0
 14 28  1  0  0  0  0
 15 29  1  0  0  0  0
 16 30  1  0  0  0  0
 17 31  1  0  0  0  0
 18 32  1  0  0  0  0
 19 33  1  0  0  0  0
 20 34  1  0  0  0  0
 21 35  1  0  0  0  0
 22 36  1  0  0  0  0
M  END
>  <Alias name>
Benzo[b]triphenylene

>  <deltaH�(fus)>   kJ/mol
13.6

$$$$
1,2-Benzanthracene
  ChemBrain IXL

 30 33  0  0  0  0  0  0  0  0  1 V2000
    2.9007    4.9402   -0.4079 C   0  0  0  0  0  0  0  0  0  0  0  0
    2.5402    6.2506   -0.7226 C   0  0  0  0  0  0  0  0  0  0  0  0
    3.5153    7.2462   -0.7860 C   0  0  0  0  0  0  0  0  0  0  0  0
    4.8509    6.9314   -0.5347 C   0  0  0  0  0  0  0  0  0  0  0  0
    5.2114    5.6210   -0.2200 C   0  0  0  0  0  0  0  0  0  0  0  0
    4.2363    4.6254   -0.1566 C   0  0  0  0  0  0  0  0  0  0  0  0
    7.5221    6.3018   -0.0321 C   0  0  0  0  0  0  0  0  0  0  0  0
    7.1616    7.6121   -0.3468 C   0  0  0  0  0  0  0  0  0  0  0  0
    8.1367    8.6077   -0.4102 C   0  0  0  0  0  0  0  0  0  0  0  0
    9.4723    8.2929   -0.1589 C   0  0  0  0  0  0  0  0  0  0  0  0
    9.8328    6.9825    0.1558 C   0  0  0  0  0  0  0  0  0  0  0  0
    8.8577    5.9870    0.2192 C   0  0  0  0  0  0  0  0  0  0  0  0
    6.5470    5.3062    0.0313 C   0  0  0  0  0  0  0  0  0  0  0  0
    5.8260    7.9269   -0.5981 C   0  0  0  0  0  0  0  0  0  0  0  0
    9.2181    4.6766    0.5339 C   0  0  0  0  0  0  0  0  0  0  0  0
   10.5537    4.3618    0.7852 C   0  0  0  0  0  0  0  0  0  0  0  0
   11.5288    5.3574    0.7218 C   0  0  0  0  0  0  0  0  0  0  0  0
   11.1684    6.6677    0.4071 C   0  0  0  0  0  0  0  0  0  0  0  0
    2.1437    4.1673   -0.3587 H   0  0  0  0  0  0  0  0  0  0  0  0
    1.5034    6.4950   -0.9177 H   0  0  0  0  0  0  0  0  0  0  0  0
    3.2355    8.2635   -1.0304 H   0  0  0  0  0  0  0  0  0  0  0  0
    4.5161    3.6081    0.0877 H   0  0  0  0  0  0  0  0  0  0  0  0
    7.8569    9.6250   -0.6546 H   0  0  0  0  0  0  0  0  0  0  0  0
   10.2294    9.0658   -0.2082 H   0  0  0  0  0  0  0  0  0  0  0  0
    6.8268    4.2889    0.2756 H   0  0  0  0  0  0  0  0  0  0  0  0
    5.5462    8.9442   -0.8425 H   0  0  0  0  0  0  0  0  0  0  0  0
    8.4611    3.9037    0.5831 H   0  0  0  0  0  0  0  0  0  0  0  0
   10.8336    3.3445    1.0295 H   0  0  0  0  0  0  0  0  0  0  0  0
   12.5657    5.1130    0.9169 H   0  0  0  0  0  0  0  0  0  0  0  0
   11.9254    7.4406    0.3578 H   0  0  0  0  0  0  0  0  0  0  0  0
  1  2  4  0  0  0  0
  2  3  4  0  0  0  0
  3  4  4  0  0  0  0
  4  5  4  0  0  0  0
  5  6  4  0  0  0  0
  6  1  4  0  0  0  0
  7  8  4  0  0  0  0
  8  9  4  0  0  0  0
  9 10  4  0  0  0  0
 10 11  4  0  0  0  0
 11 12  4  0  0  0  0
 12  7  4  0  0  0  0
  5 13  4  0  0  0  0
 13  7  4  0  0  0  0
  4 14  4  0  0  0  0
 14  8  4  0  0  0  0
 12 15  4  0  0  0  0
 15 16  4  0  0  0  0
 16 17  4  0  0  0  0
 17 18  4  0  0  0  0
 18 11  4  0  0  0  0
  1 19  1  0  0  0  0
  2 20  1  0  0  0  0
  3 21  1  0  0  0  0
  6 22  1  0  0  0  0
  9 23  1  0  0  0  0
 10 24  1  0  0  0  0
 13 25  1  0  0  0  0
 14 26  1  0  0  0  0
 15 27  1  0  0  0  0
 16 28  1  0  0  0  0
 17 29  1  0  0  0  0
 18 30  1  0  0  0  0
M  END
>  <Alias name>
Benz[a]anthracene

>  <deltaH�(fus)>   kJ/mol
13.7

$$$$
9-Methylanthracene
  ChemBrain IXL

 27 29  0  0  0  0  0  0  0  0  1 V2000
    2.4721    5.0987    0.8112 C   0  0  0  0  0  0  0  0  0  0  0  0
    2.4213    6.4909    0.7386 C   0  0  0  0  0  0  0  0  0  0  0  0
    3.5757    7.2166    0.4437 C   0  0  0  0  0  0  0  0  0  0  0  0
    4.7808    6.5500    0.2213 C   0  0  0  0  0  0  0  0  0  0  0  0
    4.8316    5.1579    0.2941 C   0  0  0  0  0  0  0  0  0  0  0  0
    3.6772    4.4322    0.5888 C   0  0  0  0  0  0  0  0  0  0  0  0
    7.1910    5.2170   -0.2237 C   0  0  0  0  0  0  0  0  0  0  0  0
    7.1401    6.6091   -0.2965 C   0  0  0  0  0  0  0  0  0  0  0  0
    8.2944    7.3347   -0.5918 C   0  0  0  0  0  0  0  0  0  0  0  0
    9.4994    6.6682   -0.8147 C   0  0  0  0  0  0  0  0  0  0  0  0
    9.5501    5.2760   -0.7422 C   0  0  0  0  0  0  0  0  0  0  0  0
    8.3959    4.5504   -0.4467 C   0  0  0  0  0  0  0  0  0  0  0  0
    6.0368    4.4914    0.0721 C   0  0  0  0  0  0  0  0  0  0  0  0
    5.9351    7.2757   -0.0738 C   0  0  0  0  0  0  0  0  0  0  0  0
    6.0910    3.0144    0.1504 C   0  0  0  0  0  0  0  0  0  0  0  0
    1.5760    4.5354    1.0401 H   0  0  0  0  0  0  0  0  0  0  0  0
    1.4858    7.0084    0.9113 H   0  0  0  0  0  0  0  0  0  0  0  0
    3.5362    8.2974    0.3874 H   0  0  0  0  0  0  0  0  0  0  0  0
    3.7167    3.3514    0.6451 H   0  0  0  0  0  0  0  0  0  0  0  0
    8.2549    8.4156   -0.6481 H   0  0  0  0  0  0  0  0  0  0  0  0
   10.3955    7.2315   -1.0439 H   0  0  0  0  0  0  0  0  0  0  0  0
   10.4856    4.7585   -0.9152 H   0  0  0  0  0  0  0  0  0  0  0  0
    8.4353    3.4696   -0.3905 H   0  0  0  0  0  0  0  0  0  0  0  0
    5.8956    8.3565   -0.1301 H   0  0  0  0  0  0  0  0  0  0  0  0
    7.0799    2.7057    0.4659 H   0  0  0  0  0  0  0  0  0  0  0  0
    5.8749    2.5931   -0.8237 H   0  0  0  0  0  0  0  0  0  0  0  0
    5.3578    2.6637    0.8661 H   0  0  0  0  0  0  0  0  0  0  0  0
  1  2  4  0  0  0  0
  2  3  4  0  0  0  0
  3  4  4  0  0  0  0
  4  5  4  0  0  0  0
  5  6  4  0  0  0  0
  6  1  4  0  0  0  0
  7  8  4  0  0  0  0
  8  9  4  0  0  0  0
  9 10  4  0  0  0  0
 10 11  4  0  0  0  0
 11 12  4  0  0  0  0
 12  7  4  0  0  0  0
  5 13  4  0  0  0  0
 13  7  4  0  0  0  0
  4 14  4  0  0  0  0
 14  8  4  0  0  0  0
 13 15  1  0  0  0  0
  1 16  1  0  0  0  0
  2 17  1  0  0  0  0
  3 18  1  0  0  0  0
  6 19  1  0  0  0  0
  9 20  1  0  0  0  0
 10 21  1  0  0  0  0
 11 22  1  0  0  0  0
 12 23  1  0  0  0  0
 14 24  1  0  0  0  0
 15 25  1  0  0  0  0
 15 26  1  0  0  0  0
 15 27  1  0  0  0  0
M  END
>  <Alias name>
9-Methylanthracene

>  <deltaH�(fus)>   kJ/mol
13.7

$$$$
Bicyclopentyl
  ChemBrain IXL

 28 29  0  0  0  0  0  0  0  0  1 V2000
    5.7670    4.2662    0.7927 C   0  0  0  0  0  0  0  0  0  0  0  0
    4.3175    4.7754    0.5769 C   0  0  0  0  0  0  0  0  0  0  0  0
    6.4695    3.9543   -0.5251 C   0  0  0  0  0  0  0  0  0  0  0  0
    6.6436    5.3319    1.4466 C   0  0  0  0  0  0  0  0  0  0  0  0
    4.2775    6.0598   -0.2547 C   0  0  0  0  0  0  0  0  0  0  0  0
    3.4877    3.7815   -0.2228 C   0  0  0  0  0  0  0  0  0  0  0  0
    7.9542    3.9601   -0.1719 C   0  0  0  0  0  0  0  0  0  0  0  0
    8.1023    5.0111    0.9792 C   0  0  0  0  0  0  0  0  0  0  0  0
    2.8841    6.0478   -0.9648 C   0  0  0  0  0  0  0  0  0  0  0  0
    2.3148    4.6052   -0.7504 C   0  0  0  0  0  0  0  0  0  0  0  0
    5.7619    3.3770    1.4108 H   0  0  0  0  0  0  0  0  0  0  0  0
    3.8384    4.9533    1.5316 H   0  0  0  0  0  0  0  0  0  0  0  0
    6.2669    4.7381   -1.2387 H   0  0  0  0  0  0  0  0  0  0  0  0
    6.1624    2.9944   -0.9211 H   0  0  0  0  0  0  0  0  0  0  0  0
    6.5578    5.3233    2.5260 H   0  0  0  0  0  0  0  0  0  0  0  0
    6.3571    6.3005    1.0573 H   0  0  0  0  0  0  0  0  0  0  0  0
    4.4072    6.9442    0.3565 H   0  0  0  0  0  0  0  0  0  0  0  0
    5.0505    6.0108   -1.0056 H   0  0  0  0  0  0  0  0  0  0  0  0
    4.0727    3.4109   -1.0550 H   0  0  0  0  0  0  0  0  0  0  0  0
    3.1470    2.9604    0.3954 H   0  0  0  0  0  0  0  0  0  0  0  0
    8.2206    2.9827    0.2109 H   0  0  0  0  0  0  0  0  0  0  0  0
    8.5744    4.2088   -1.0240 H   0  0  0  0  0  0  0  0  0  0  0  0
    8.6838    4.5818    1.7855 H   0  0  0  0  0  0  0  0  0  0  0  0
    8.5725    5.9181    0.6200 H   0  0  0  0  0  0  0  0  0  0  0  0
    3.0154    6.2619   -2.0182 H   0  0  0  0  0  0  0  0  0  0  0  0
    2.2127    6.7695   -0.5166 H   0  0  0  0  0  0  0  0  0  0  0  0
    1.9085    4.1945   -1.6663 H   0  0  0  0  0  0  0  0  0  0  0  0
    1.5487    4.6418    0.0141 H   0  0  0  0  0  0  0  0  0  0  0  0
  1  2  1  0  0  0  0
  1  3  1  0  0  0  0
  1  4  1  0  0  0  0
  2  5  1  0  0  0  0
  2  6  1  0  0  0  0
  3  7  1  0  0  0  0
  4  8  1  0  0  0  0
  5  9  1  0  0  0  0
  6 10  1  0  0  0  0
  7  8  1  0  0  0  0
  9 10  1  0  0  0  0
  1 11  1  0  0  0  0
  2 12  1  0  0  0  0
  3 13  1  0  0  0  0
  3 14  1  0  0  0  0
  4 15  1  0  0  0  0
  4 16  1  0  0  0  0
  5 17  1  0  0  0  0
  5 18  1  0  0  0  0
  6 19  1  0  0  0  0
  6 20  1  0  0  0  0
  7 21  1  0  0  0  0
  7 22  1  0  0  0  0
  8 23  1  0  0  0  0
  8 24  1  0  0  0  0
  9 25  1  0  0  0  0
  9 26  1  0  0  0  0
 10 27  1  0  0  0  0
 10 28  1  0  0  0  0
M  END
>  <Alias name>
Bicyclopentyl

>  <deltaH�(fus)>   kJ/mol
13.7

$$$$
Cyclohexaneacetic acid
  ChemBrain IXL

 24 24  0  0  0  0  0  0  0  0  1 V2000
    2.5578    4.7662   -0.5474 C   0  0  0  0  0  0  0  0  0  0  0  0
    3.4752    3.5537   -0.2970 C   0  0  0  0  0  0  0  0  0  0  0  0
    4.9397    3.9547   -0.5598 C   0  0  0  0  0  0  0  0  0  0  0  0
    5.3359    5.1030    0.3885 C   0  0  0  0  0  0  0  0  0  0  0  0
    4.4184    6.3156    0.1382 C   0  0  0  0  0  0  0  0  0  0  0  0
    2.9539    5.9145    0.4009 C   0  0  0  0  0  0  0  0  0  0  0  0
    6.8004    5.5041    0.1257 C   0  0  0  0  0  0  0  0  0  0  0  0
    7.6860    4.3532    0.4114 C   0  0  0  0  0  0  0  0  0  0  0  0
    7.2247    3.3354    0.9011 O   0  0  0  0  0  0  0  0  0  0  0  0
    9.1213    4.4363    0.1049 O   0  0  0  0  0  0  0  0  0  0  0  0
    9.4140    5.2899   -0.2850 H   0  0  0  0  0  0  0  0  0  0  0  0
    2.6639    5.0932   -1.5744 H   0  0  0  0  0  0  0  0  0  0  0  0
    1.5285    4.4844   -0.3628 H   0  0  0  0  0  0  0  0  0  0  0  0
    3.1968    2.7466   -0.9634 H   0  0  0  0  0  0  0  0  0  0  0  0
    3.3691    3.2267    0.7300 H   0  0  0  0  0  0  0  0  0  0  0  0
    5.5845    3.1025   -0.3838 H   0  0  0  0  0  0  0  0  0  0  0  0
    5.0458    4.2817   -1.5867 H   0  0  0  0  0  0  0  0  0  0  0  0
    5.2299    4.7760    1.4155 H   0  0  0  0  0  0  0  0  0  0  0  0
    4.6968    7.1226    0.8046 H   0  0  0  0  0  0  0  0  0  0  0  0
    4.5245    6.6426   -0.8888 H   0  0  0  0  0  0  0  0  0  0  0  0
    2.3091    6.7667    0.2250 H   0  0  0  0  0  0  0  0  0  0  0  0
    2.8478    5.5875    1.4279 H   0  0  0  0  0  0  0  0  0  0  0  0
    7.0683    6.3339    0.7681 H   0  0  0  0  0  0  0  0  0  0  0  0
    6.9138    5.7984   -0.9103 H   0  0  0  0  0  0  0  0  0  0  0  0
  1  2  1  0  0  0  0
  3  4  1  0  0  0  0
  4  5  1  0  0  0  0
  5  6  1  0  0  0  0
  6  1  1  0  0  0  0
  2  3  1  0  0  0  0
  7  8  1  0  0  0  0
  8  9  2  0  0  0  0
  8 10  1  0  0  0  0
  7  4  1  0  0  0  0
 10 11  1  0  0  0  0
  1 12  1  0  0  0  0
  1 13  1  0  0  0  0
  2 14  1  0  0  0  0
  2 15  1  0  0  0  0
  3 16  1  0  0  0  0
  3 17  1  0  0  0  0
  4 18  1  0  0  0  0
  5 19  1  0  0  0  0
  5 20  1  0  0  0  0
  6 21  1  0  0  0  0
  6 22  1  0  0  0  0
  7 23  1  0  0  0  0
  7 24  1  0  0  0  0
M  END
>  <Alias name>
Cyclohexylacetic acid

>  <deltaH�(fus)>   kJ/mol
13.8

$$$$
2-Naphthoic acid
  ChemBrain IXL

 21 22  0  0  0  0  0  0  0  0  1 V2000
    3.2744    7.0167    0.0000 C   0  0  0  0  0  0  0  0  0  0  0  0
    2.5458    5.8264   -0.0001 C   0  0  0  0  0  0  0  0  0  0  0  0
    3.2122    4.6000    0.0000 C   0  0  0  0  0  0  0  0  0  0  0  0
    4.6075    4.5635    0.0001 C   0  0  0  0  0  0  0  0  0  0  0  0
    5.3362    5.7538    0.0002 C   0  0  0  0  0  0  0  0  0  0  0  0
    4.6696    6.9806    0.0001 C   0  0  0  0  0  0  0  0  0  0  0  0
    6.7312    5.7172    0.0004 C   0  0  0  0  0  0  0  0  0  0  0  0
    7.4006    4.4892    0.0004 C   0  0  0  0  0  0  0  0  0  0  0  0
    6.6700    3.3001    0.0003 C   0  0  0  0  0  0  0  0  0  0  0  0
    5.2745    3.3370    0.0002 C   0  0  0  0  0  0  0  0  0  0  0  0
    8.8863    4.4451    0.0006 C   0  0  0  0  0  0  0  0  0  0  0  0
    9.4630    3.3702    0.0007 O   0  0  0  0  0  0  0  0  0  0  0  0
    9.6672    5.6954    0.0007 O   0  0  0  0  0  0  0  0  0  0  0  0
    9.1355    6.5211    0.0006 H   0  0  0  0  0  0  0  0  0  0  0  0
    2.7572    7.9683    0.0000 H   0  0  0  0  0  0  0  0  0  0  0  0
    1.4633    5.8544   -0.0002 H   0  0  0  0  0  0  0  0  0  0  0  0
    2.6464    3.6769   -0.0001 H   0  0  0  0  0  0  0  0  0  0  0  0
    5.2348    7.9046    0.0002 H   0  0  0  0  0  0  0  0  0  0  0  0
    7.2932    6.6415    0.0004 H   0  0  0  0  0  0  0  0  0  0  0  0
    7.1860    2.3485    0.0004 H   0  0  0  0  0  0  0  0  0  0  0  0
    4.7093    2.4138    0.0001 H   0  0  0  0  0  0  0  0  0  0  0  0
  1  2  4  0  0  0  0
  2  3  4  0  0  0  0
  3  4  4  0  0  0  0
  4  5  4  0  0  0  0
  5  6  4  0  0  0  0
  6  1  4  0  0  0  0
  5  7  4  0  0  0  0
  7  8  4  0  0  0  0
  8  9  4  0  0  0  0
  4 10  4  0  0  0  0
 10  9  4  0  0  0  0
 11 12  2  0  0  0  0
 11 13  1  0  0  0  0
 11  8  1  0  0  0  0
 13 14  1  0  0  0  0
  1 15  1  0  0  0  0
  2 16  1  0  0  0  0
  3 17  1  0  0  0  0
  6 18  1  0  0  0  0
  7 19  1  0  0  0  0
  9 20  1  0  0  0  0
 10 21  1  0  0  0  0
M  END
>  <Alias name>
2-Naphthoic acid

>  <deltaH�(fus)>   kJ/mol
13.8

$$$$
Bromoacetic acid
  ChemBrain IXL

  8  7  0  0  0  0  0  0  0  0  1 V2000
    2.7314    3.8837    0.0427 C   0  0  0  0  0  0  0  0  0  0  0  0
    4.0399    3.2689   -0.2739 C   0  0  0  0  0  0  0  0  0  0  0  0
    4.9657    3.9666   -0.6542 O   0  0  0  0  0  0  0  0  0  0  0  0
    4.2241    1.8176   -0.1301 O   0  0  0  0  0  0  0  0  0  0  0  0
    1.4975    2.5136    0.6096 Br  0  0  0  0  0  0  0  0  0  0  0  0
    5.1213    1.4879   -0.3598 H   0  0  0  0  0  0  0  0  0  0  0  0
    2.8560    4.6087    0.8375 H   0  0  0  0  0  0  0  0  0  0  0  0
    2.3420    4.3779   -0.8388 H   0  0  0  0  0  0  0  0  0  0  0  0
  1  2  1  0  0  0  0
  2  3  2  0  0  0  0
  2  4  1  0  0  0  0
  1  5  1  0  0  0  0
  4  6  1  0  0  0  0
  1  7  1  0  0  0  0
  1  8  1  0  0  0  0
M  END
>  <Alias name>
Bromoacetic acid

>  <deltaH�(fus)>   kJ/mol
13.9

$$$$
1-Methylfluorene
  ChemBrain IXL

 26 28  0  0  0  0  0  0  0  0  1 V2000
    2.5856    5.5185   -0.5403 C   0  0  0  0  0  0  0  0  0  0  0  0
    3.5333    6.5233   -0.3293 C   0  0  0  0  0  0  0  0  0  0  0  0
    4.8784    6.1839   -0.3102 C   0  0  0  0  0  0  0  0  0  0  0  0
    5.2547    4.9697   -0.4831 C   0  0  0  0  0  0  0  0  0  0  0  0
    4.3671    3.9241   -0.6971 C   0  0  0  0  0  0  0  0  0  0  0  0
    3.0082    4.2048   -0.7259 C   0  0  0  0  0  0  0  0  0  0  0  0
    6.5979    4.9041   -0.4215 C   0  0  0  0  0  0  0  0  0  0  0  0
    7.0689    6.0747   -0.2093 C   0  0  0  0  0  0  0  0  0  0  0  0
    8.4307    6.2807   -0.1030 C   0  0  0  0  0  0  0  0  0  0  0  0
    9.3001    5.1940   -0.2305 C   0  0  0  0  0  0  0  0  0  0  0  0
    8.7785    3.9260   -0.4613 C   0  0  0  0  0  0  0  0  0  0  0  0
    7.4021    3.7757   -0.5587 C   0  0  0  0  0  0  0  0  0  0  0  0
    6.0100    7.0294   -0.1141 C   0  0  0  0  0  0  0  0  0  0  0  0
    8.9473    7.6249    0.1406 C   0  0  0  0  0  0  0  0  0  0  0  0
    1.5298    5.7566   -0.5597 H   0  0  0  0  0  0  0  0  0  0  0  0
    3.2241    7.5464   -0.1835 H   0  0  0  0  0  0  0  0  0  0  0  0
    4.7255    2.9076   -0.8391 H   0  0  0  0  0  0  0  0  0  0  0  0
    2.2855    3.4105   -0.8911 H   0  0  0  0  0  0  0  0  0  0  0  0
   10.3717    5.3344   -0.1508 H   0  0  0  0  0  0  0  0  0  0  0  0
    9.4381    3.0661   -0.5636 H   0  0  0  0  0  0  0  0  0  0  0  0
    6.9667    2.7960   -0.7384 H   0  0  0  0  0  0  0  0  0  0  0  0
    5.9880    7.4886    0.8631 H   0  0  0  0  0  0  0  0  0  0  0  0
    6.0830    7.7698   -0.8973 H   0  0  0  0  0  0  0  0  0  0  0  0
    8.1448    8.2551    0.4886 H   0  0  0  0  0  0  0  0  0  0  0  0
    9.3511    8.0284   -0.7800 H   0  0  0  0  0  0  0  0  0  0  0  0
    9.7254    7.5813    0.8933 H   0  0  0  0  0  0  0  0  0  0  0  0
  1  2  4  0  0  0  0
  2  3  4  0  0  0  0
  3  4  4  0  0  0  0
  4  5  4  0  0  0  0
  5  6  4  0  0  0  0
  6  1  4  0  0  0  0
  7  8  4  0  0  0  0
  8  9  4  0  0  0  0
  9 10  4  0  0  0  0
 10 11  4  0  0  0  0
 11 12  4  0  0  0  0
 12  7  4  0  0  0  0
  4  7  1  0  0  0  0
  3 13  1  0  0  0  0
 13  8  1  0  0  0  0
  9 14  1  0  0  0  0
  1 15  1  0  0  0  0
  2 16  1  0  0  0  0
  5 17  1  0  0  0  0
  6 18  1  0  0  0  0
 10 19  1  0  0  0  0
 11 20  1  0  0  0  0
 12 21  1  0  0  0  0
 13 22  1  0  0  0  0
 13 23  1  0  0  0  0
 14 24  1  0  0  0  0
 14 25  1  0  0  0  0
 14 26  1  0  0  0  0
M  END
>  <Alias name>
1-Methylfluorene

>  <deltaH�(fus)>   kJ/mol
14

$$$$
2-Thiopheneacetic  acid
  ChemBrain IXL

 15 15  0  0  0  0  0  0  0  0  1 V2000
    5.2521    3.9941   -0.1572 C   0  0  0  0  0  0  0  0  0  0  0  0
    4.9585    5.2336   -0.0657 C   0  0  0  0  0  0  0  0  0  0  0  0
    6.5700    3.7619   -0.6718 C   0  0  0  0  0  0  0  0  0  0  0  0
    7.1886    4.8279   -0.9367 C   0  0  0  0  0  0  0  0  0  0  0  0
    6.2470    6.2075   -0.5939 S   0  0  0  0  0  0  0  0  0  0  0  0
    3.6067    5.7782    0.4585 C   0  0  0  0  0  0  0  0  0  0  0  0
    2.6639    4.6672    0.8610 C   0  0  0  0  0  0  0  0  0  0  0  0
    1.5576    4.9374    1.3082 O   0  0  0  0  0  0  0  0  0  0  0  0
    3.0574    3.2483    0.7234 O   0  0  0  0  0  0  0  0  0  0  0  0
    2.3729    2.5945    1.0131 H   0  0  0  0  0  0  0  0  0  0  0  0
    4.5578    3.1946    0.1323 H   0  0  0  0  0  0  0  0  0  0  0  0
    7.0168    2.7647   -0.8273 H   0  0  0  0  0  0  0  0  0  0  0  0
    8.2161    4.8457   -1.3413 H   0  0  0  0  0  0  0  0  0  0  0  0
    3.1359    6.3688   -0.3150 H   0  0  0  0  0  0  0  0  0  0  0  0
    3.7884    6.4050    1.3192 H   0  0  0  0  0  0  0  0  0  0  0  0
  1  2  2  0  0  0  0
  1  3  1  0  0  0  0
  3  4  2  0  0  0  0
  4  5  1  0  0  0  0
  5  2  1  0  0  0  0
  6  7  1  0  0  0  0
  7  8  2  0  0  0  0
  7  9  1  0  0  0  0
  6  2  1  0  0  0  0
  9 10  1  0  0  0  0
  1 11  1  0  0  0  0
  3 12  1  0  0  0  0
  4 13  1  0  0  0  0
  6 14  1  0  0  0  0
  6 15  1  0  0  0  0
M  END
>  <Alias name>
2-Thiopheneacetic  acid

>  <deltaH�(fus)>   kJ/mol
14

$$$$
Triphenylene
  ChemBrain IXL

 30 33  0  0  0  0  0  0  0  0  1 V2000
    5.9130    5.1950   -0.0422 C   0  0  0  0  0  0  0  0  0  0  0  0
    5.8139    6.5863   -0.0177 C   0  0  0  0  0  0  0  0  0  0  0  0
    7.1663    4.5841    0.0032 C   0  0  0  0  0  0  0  0  0  0  0  0
    4.7588    4.4146   -0.1122 C   0  0  0  0  0  0  0  0  0  0  0  0
    6.9680    7.3667    0.0524 C   0  0  0  0  0  0  0  0  0  0  0  0
    4.5605    7.1971   -0.0631 C   0  0  0  0  0  0  0  0  0  0  0  0
    8.3205    5.3645    0.0732 C   0  0  0  0  0  0  0  0  0  0  0  0
    7.2655    3.1929   -0.0214 C   0  0  0  0  0  0  0  0  0  0  0  0
    3.5055    5.0255   -0.1577 C   0  0  0  0  0  0  0  0  0  0  0  0
    8.2213    6.7558    0.0978 C   0  0  0  0  0  0  0  0  0  0  0  0
    6.8689    8.7579    0.0769 C   0  0  0  0  0  0  0  0  0  0  0  0
    3.4064    6.4167   -0.1331 C   0  0  0  0  0  0  0  0  0  0  0  0
    9.5738    4.7537    0.1186 C   0  0  0  0  0  0  0  0  0  0  0  0
    8.5188    2.5820    0.0240 C   0  0  0  0  0  0  0  0  0  0  0  0
    9.3755    7.5362    0.1678 C   0  0  0  0  0  0  0  0  0  0  0  0
    8.0230    9.5383    0.1469 C   0  0  0  0  0  0  0  0  0  0  0  0
    9.6730    3.3624    0.0941 C   0  0  0  0  0  0  0  0  0  0  0  0
    9.2764    8.9275    0.1924 C   0  0  0  0  0  0  0  0  0  0  0  0
    4.8358    3.3345   -0.1313 H   0  0  0  0  0  0  0  0  0  0  0  0
    4.4836    8.2772   -0.0440 H   0  0  0  0  0  0  0  0  0  0  0  0
    6.3695    2.5870   -0.0757 H   0  0  0  0  0  0  0  0  0  0  0  0
    2.6095    4.4196   -0.2120 H   0  0  0  0  0  0  0  0  0  0  0  0
    5.8959    9.2321    0.0417 H   0  0  0  0  0  0  0  0  0  0  0  0
    2.4334    6.8910   -0.1684 H   0  0  0  0  0  0  0  0  0  0  0  0
   10.4699    5.3596    0.1730 H   0  0  0  0  0  0  0  0  0  0  0  0
    8.5958    1.5019    0.0050 H   0  0  0  0  0  0  0  0  0  0  0  0
   10.3485    7.0620    0.2031 H   0  0  0  0  0  0  0  0  0  0  0  0
    7.9461   10.6184    0.1660 H   0  0  0  0  0  0  0  0  0  0  0  0
   10.6460    2.8882    0.1293 H   0  0  0  0  0  0  0  0  0  0  0  0
   10.1724    9.5333    0.2467 H   0  0  0  0  0  0  0  0  0  0  0  0
  1  2  4  0  0  0  0
  1  3  4  0  0  0  0
  1  4  4  0  0  0  0
  2  5  4  0  0  0  0
  2  6  4  0  0  0  0
  3  7  4  0  0  0  0
  3  8  4  0  0  0  0
  4  9  4  0  0  0  0
  5 10  4  0  0  0  0
  5 11  4  0  0  0  0
  6 12  4  0  0  0  0
  7 13  4  0  0  0  0
  7 10  4  0  0  0  0
  8 14  4  0  0  0  0
  9 12  4  0  0  0  0
 10 15  4  0  0  0  0
 11 16  4  0  0  0  0
 13 17  4  0  0  0  0
 14 17  4  0  0  0  0
 15 18  4  0  0  0  0
 16 18  4  0  0  0  0
  4 19  1  0  0  0  0
  6 20  1  0  0  0  0
  8 21  1  0  0  0  0
  9 22  1  0  0  0  0
 11 23  1  0  0  0  0
 12 24  1  0  0  0  0
 13 25  1  0  0  0  0
 14 26  1  0  0  0  0
 15 27  1  0  0  0  0
 16 28  1  0  0  0  0
 17 29  1  0  0  0  0
 18 30  1  0  0  0  0
M  END
>  <Alias name>
Triphenylene

>  <deltaH�(fus)>   kJ/mol
14

$$$$
1-Naphthoic acid
  ChemBrain IXL

 21 22  0  0  0  0  0  0  0  0  1 V2000
    3.5730    3.0053    0.6678 C   0  0  0  0  0  0  0  0  0  0  0  0
    2.7145    4.0920    0.8376 C   0  0  0  0  0  0  0  0  0  0  0  0
    3.1560    5.3827    0.5421 C   0  0  0  0  0  0  0  0  0  0  0  0
    4.4567    5.5876    0.0766 C   0  0  0  0  0  0  0  0  0  0  0  0
    5.3180    4.5011   -0.0941 C   0  0  0  0  0  0  0  0  0  0  0  0
    4.8732    3.2090    0.2026 C   0  0  0  0  0  0  0  0  0  0  0  0
    6.6226    4.7093   -0.5613 C   0  0  0  0  0  0  0  0  0  0  0  0
    7.0580    6.0019   -0.8549 C   0  0  0  0  0  0  0  0  0  0  0  0
    6.1957    7.0857   -0.6835 C   0  0  0  0  0  0  0  0  0  0  0  0
    4.8961    6.8789   -0.2182 C   0  0  0  0  0  0  0  0  0  0  0  0
    7.5475    3.5613   -0.7467 C   0  0  0  0  0  0  0  0  0  0  0  0
    8.6813    3.7521   -1.1545 O   0  0  0  0  0  0  0  0  0  0  0  0
    7.1002    2.1925   -0.4398 O   0  0  0  0  0  0  0  0  0  0  0  0
    7.7725    1.4913   -0.5896 H   0  0  0  0  0  0  0  0  0  0  0  0
    3.2302    2.0035    0.8972 H   0  0  0  0  0  0  0  0  0  0  0  0
    1.7055    3.9339    1.1986 H   0  0  0  0  0  0  0  0  0  0  0  0
    2.4892    6.2255    0.6741 H   0  0  0  0  0  0  0  0  0  0  0  0
    5.5377    2.3638    0.0717 H   0  0  0  0  0  0  0  0  0  0  0  0
    8.0657    6.1638   -1.2159 H   0  0  0  0  0  0  0  0  0  0  0  0
    6.5352    8.0877   -0.9118 H   0  0  0  0  0  0  0  0  0  0  0  0
    4.2285    7.7208   -0.0858 H   0  0  0  0  0  0  0  0  0  0  0  0
  1  2  4  0  0  0  0
  2  3  4  0  0  0  0
  3  4  4  0  0  0  0
  4  5  4  0  0  0  0
  5  6  4  0  0  0  0
  6  1  4  0  0  0  0
  5  7  4  0  0  0  0
  7  8  4  0  0  0  0
  8  9  4  0  0  0  0
  4 10  4  0  0  0  0
 10  9  4  0  0  0  0
 11 12  2  0  0  0  0
 11 13  1  0  0  0  0
 11  7  1  0  0  0  0
 13 14  1  0  0  0  0
  1 15  1  0  0  0  0
  2 16  1  0  0  0  0
  3 17  1  0  0  0  0
  6 18  1  0  0  0  0
  8 19  1  0  0  0  0
  9 20  1  0  0  0  0
 10 21  1  0  0  0  0
M  END
>  <Alias name>
1-Naphthalenecarboxylic acid

>  <deltaH�(fus)>   kJ/mol
14.1

$$$$
4-Fluorophenol
  ChemBrain IXL

 13 13  0  0  0  0  0  0  0  0  1 V2000
    3.5553    5.3330    0.2540 C   0  0  0  0  0  0  0  0  0  0  0  0
    2.7599    4.2310    0.5686 C   0  0  0  0  0  0  0  0  0  0  0  0
    3.2755    2.9407    0.4456 C   0  0  0  0  0  0  0  0  0  0  0  0
    4.5866    2.7523    0.0079 C   0  0  0  0  0  0  0  0  0  0  0  0
    5.3820    3.8542   -0.3069 C   0  0  0  0  0  0  0  0  0  0  0  0
    4.8664    5.1446   -0.1838 C   0  0  0  0  0  0  0  0  0  0  0  0
    6.7635    3.6557   -0.7684 O   0  0  0  0  0  0  0  0  0  0  0  0
    1.4817    4.4147    0.9954 F   0  0  0  0  0  0  0  0  0  0  0  0
    7.2563    4.4816   -0.9718 H   0  0  0  0  0  0  0  0  0  0  0  0
    3.1550    6.3347    0.3495 H   0  0  0  0  0  0  0  0  0  0  0  0
    2.6580    2.0852    0.6900 H   0  0  0  0  0  0  0  0  0  0  0  0
    4.9869    1.7505   -0.0876 H   0  0  0  0  0  0  0  0  0  0  0  0
    5.4839    6.0000   -0.4281 H   0  0  0  0  0  0  0  0  0  0  0  0
  1  2  4  0  0  0  0
  2  3  4  0  0  0  0
  3  4  4  0  0  0  0
  4  5  4  0  0  0  0
  5  6  4  0  0  0  0
  6  1  4  0  0  0  0
  5  7  1  0  0  0  0
  2  8  1  0  0  0  0
  7  9  1  0  0  0  0
  1 10  1  0  0  0  0
  3 11  1  0  0  0  0
  4 12  1  0  0  0  0
  6 13  1  0  0  0  0
M  END
>  <Alias name>
4-Fluorophenol

>  <deltaH�(fus)>   kJ/mol
14.1

$$$$
Benzothiazole
  ChemBrain IXL

 14 15  0  0  0  0  0  0  0  0  1 V2000
    2.6865    3.7419    0.2239 C   0  0  0  0  0  0  0  0  0  0  0  0
    2.5261    5.1159    0.0378 C   0  0  0  0  0  0  0  0  0  0  0  0
    3.6557    5.9135   -0.1486 C   0  0  0  0  0  0  0  0  0  0  0  0
    4.9255    5.3032   -0.1435 C   0  0  0  0  0  0  0  0  0  0  0  0
    5.0815    4.0049    0.0318 C   0  0  0  0  0  0  0  0  0  0  0  0
    3.9747    3.1813    0.2212 C   0  0  0  0  0  0  0  0  0  0  0  0
    6.4169    3.6099    0.0012 N   0  0  0  0  0  0  0  0  0  0  0  0
    7.2148    4.5261   -0.1816 C   0  0  0  0  0  0  0  0  0  0  0  0
    6.4151    6.0470   -0.3461 S   0  0  0  0  0  0  0  0  0  0  0  0
    1.8132    3.1108    0.3702 H   0  0  0  0  0  0  0  0  0  0  0  0
    1.5267    5.5598    0.0383 H   0  0  0  0  0  0  0  0  0  0  0  0
    3.5431    6.9910   -0.2950 H   0  0  0  0  0  0  0  0  0  0  0  0
    4.1079    2.1174    0.3648 H   0  0  0  0  0  0  0  0  0  0  0  0
    8.3209    4.3854   -0.2338 H   0  0  0  0  0  0  0  0  0  0  0  0
  1  2  4  0  0  0  0
  2  3  4  0  0  0  0
  3  4  4  0  0  0  0
  4  5  4  0  0  0  0
  5  6  4  0  0  0  0
  6  1  4  0  0  0  0
  5  7  1  0  0  0  0
  7  8  2  0  0  0  0
  8  9  1  0  0  0  0
  9  4  1  0  0  0  0
  1 10  1  0  0  0  0
  2 11  1  0  0  0  0
  3 12  1  0  0  0  0
  6 13  1  0  0  0  0
  8 14  1  0  0  0  0
M  END
>  <Alias name>
Benzothiazole

>  <deltaH�(fus)>   kJ/mol
14.1

$$$$
Fluorenone
  ChemBrain IXL

 22 24  0  0  0  0  0  0  0  0  1 V2000
    2.5902    5.2191    0.2320 C   0  0  0  0  0  0  0  0  0  0  0  0
    3.4375    6.3447    0.1891 C   0  0  0  0  0  0  0  0  0  0  0  0
    4.8139    6.1149    0.0873 C   0  0  0  0  0  0  0  0  0  0  0  0
    5.3036    4.9329    0.0339 C   0  0  0  0  0  0  0  0  0  0  0  0
    4.5313    3.7833    0.0719 C   0  0  0  0  0  0  0  0  0  0  0  0
    3.1468    3.9249    0.1730 C   0  0  0  0  0  0  0  0  0  0  0  0
    6.6772    5.0215   -0.0639 C   0  0  0  0  0  0  0  0  0  0  0  0
    7.0143    6.2568   -0.0691 C   0  0  0  0  0  0  0  0  0  0  0  0
    8.3505    6.6615   -0.1601 C   0  0  0  0  0  0  0  0  0  0  0  0
    9.3324    5.6540   -0.2476 C   0  0  0  0  0  0  0  0  0  0  0  0
    8.9433    4.2987   -0.2398 C   0  0  0  0  0  0  0  0  0  0  0  0
    7.5879    3.9803   -0.1460 C   0  0  0  0  0  0  0  0  0  0  0  0
    5.8629    6.9963    0.0260 C   0  0  0  0  0  0  0  0  0  0  0  0
    5.7825    8.2676    0.0527 O   0  0  0  0  0  0  0  0  0  0  0  0
    1.5169    5.3452    0.3099 H   0  0  0  0  0  0  0  0  0  0  0  0
    3.0405    7.3562    0.2330 H   0  0  0  0  0  0  0  0  0  0  0  0
    4.9960    2.8036    0.0240 H   0  0  0  0  0  0  0  0  0  0  0  0
    2.5126    3.0458    0.2053 H   0  0  0  0  0  0  0  0  0  0  0  0
    8.6171    7.7159   -0.1631 H   0  0  0  0  0  0  0  0  0  0  0  0
   10.3810    5.9169   -0.3204 H   0  0  0  0  0  0  0  0  0  0  0  0
    9.6829    3.5083   -0.3056 H   0  0  0  0  0  0  0  0  0  0  0  0
    7.2502    2.9488   -0.1371 H   0  0  0  0  0  0  0  0  0  0  0  0
  1  2  4  0  0  0  0
  2  3  4  0  0  0  0
  3  4  4  0  0  0  0
  4  5  4  0  0  0  0
  5  6  4  0  0  0  0
  6  1  4  0  0  0  0
  7  8  4  0  0  0  0
  8  9  4  0  0  0  0
  9 10  4  0  0  0  0
 10 11  4  0  0  0  0
 11 12  4  0  0  0  0
 12  7  4  0  0  0  0
  4  7  1  0  0  0  0
  3 13  1  0  0  0  0
 13  8  1  0  0  0  0
 13 14  2  0  0  0  0
  1 15  1  0  0  0  0
  2 16  1  0  0  0  0
  5 17  1  0  0  0  0
  6 18  1  0  0  0  0
  9 19  1  0  0  0  0
 10 20  1  0  0  0  0
 11 21  1  0  0  0  0
 12 22  1  0  0  0  0
M  END
>  <Alias name>
9H-Fluoren-9-one

>  <deltaH�(fus)>   kJ/mol
14.1

$$$$
Imidazole
  ChemBrain IXL

  9  9  0  0  0  0  0  0  0  0  1 V2000
    3.2077    2.4921   -0.1234 C   0  0  0  0  0  0  0  0  0  0  0  0
    2.7783    3.6267    0.0780 C   0  0  0  0  0  0  0  0  0  0  0  0
    4.5246    2.5828   -0.2786 N   0  0  0  0  0  0  0  0  0  0  0  0
    4.8642    3.7026   -0.1767 C   0  0  0  0  0  0  0  0  0  0  0  0
    3.7784    4.3910    0.0501 N   0  0  0  0  0  0  0  0  0  0  0  0
    2.5828    1.5850   -0.1616 H   0  0  0  0  0  0  0  0  0  0  0  0
    1.7140    3.9002    0.2484 H   0  0  0  0  0  0  0  0  0  0  0  0
    5.9038    4.0727   -0.2606 H   0  0  0  0  0  0  0  0  0  0  0  0
    3.7337    5.4200    0.1890 H   0  0  0  0  0  0  0  0  0  0  0  0
  1  2  2  0  0  0  0
  1  3  1  0  0  0  0
  3  4  2  0  0  0  0
  4  5  1  0  0  0  0
  5  2  1  0  0  0  0
  1  6  1  0  0  0  0
  2  7  1  0  0  0  0
  4  8  1  0  0  0  0
  5  9  1  0  0  0  0
M  END
>  <Alias name>
Imidazole

>  <deltaH�(fus)>   kJ/mol
14.1

$$$$
1,2-Diiodoethane
  ChemBrain IXL

  8  7  0  0  0  0  0  0  0  0  1 V2000
    3.4579    3.1020    0.2543 C   0  0  0  0  0  0  0  0  0  0  0  0
    4.4421    4.1650   -0.2712 C   0  0  0  0  0  0  0  0  0  0  0  0
    1.5160    3.9417    0.3883 I   0  0  0  0  0  0  0  0  0  0  0  0
    6.3840    3.3253   -0.4053 I   0  0  0  0  0  0  0  0  0  0  0  0
    3.7757    2.7691    1.2346 H   0  0  0  0  0  0  0  0  0  0  0  0
    3.4405    2.2589   -0.4253 H   0  0  0  0  0  0  0  0  0  0  0  0
    4.1243    4.4979   -1.2516 H   0  0  0  0  0  0  0  0  0  0  0  0
    4.4595    5.0081    0.4083 H   0  0  0  0  0  0  0  0  0  0  0  0
  1  2  1  0  0  0  0
  1  3  1  0  0  0  0
  2  4  1  0  0  0  0
  1  5  1  0  0  0  0
  1  6  1  0  0  0  0
  2  7  1  0  0  0  0
  2  8  1  0  0  0  0
M  END
>  <Alias name>
1,2-Diiodoethane

>  <deltaH�(fus)>   kJ/mol
14.2

$$$$
Butylcyclohexane
  ChemBrain IXL

 30 30  0  0  0  0  0  0  0  0  1 V2000
    8.4862    4.3446   -0.0406 C   0  0  0  0  0  0  0  0  0  0  0  0
    9.8238    4.9277   -0.5381 C   0  0  0  0  0  0  0  0  0  0  0  0
   10.1426    6.2195    0.2401 C   0  0  0  0  0  0  0  0  0  0  0  0
    9.0182    7.2487    0.0105 C   0  0  0  0  0  0  0  0  0  0  0  0
    7.6788    6.6680    0.5073 C   0  0  0  0  0  0  0  0  0  0  0  0
    7.3589    5.3723   -0.2696 C   0  0  0  0  0  0  0  0  0  0  0  0
    6.0211    4.7841    0.2295 C   0  0  0  0  0  0  0  0  0  0  0  0
    4.8832    5.7950   -0.0218 C   0  0  0  0  0  0  0  0  0  0  0  0
    3.5476    5.1941    0.4579 C   0  0  0  0  0  0  0  0  0  0  0  0
    2.4104    6.2033    0.2070 C   0  0  0  0  0  0  0  0  0  0  0  0
    8.2631    3.4366   -0.5869 H   0  0  0  0  0  0  0  0  0  0  0  0
    8.5612    4.1206    1.0164 H   0  0  0  0  0  0  0  0  0  0  0  0
   10.6143    4.2053   -0.3775 H   0  0  0  0  0  0  0  0  0  0  0  0
    9.7490    5.1520   -1.5950 H   0  0  0  0  0  0  0  0  0  0  0  0
   10.2166    5.9953    1.2971 H   0  0  0  0  0  0  0  0  0  0  0  0
   11.0827    6.6282   -0.1088 H   0  0  0  0  0  0  0  0  0  0  0  0
    9.2427    8.1562    0.5569 H   0  0  0  0  0  0  0  0  0  0  0  0
    8.9445    7.4728   -1.0465 H   0  0  0  0  0  0  0  0  0  0  0  0
    6.8909    7.3914    0.3438 H   0  0  0  0  0  0  0  0  0  0  0  0
    7.7516    6.4462    1.5648 H   0  0  0  0  0  0  0  0  0  0  0  0
    7.2832    5.5946   -1.3268 H   0  0  0  0  0  0  0  0  0  0  0  0
    5.8105    3.8660   -0.3048 H   0  0  0  0  0  0  0  0  0  0  0  0
    6.0914    4.5759    1.2899 H   0  0  0  0  0  0  0  0  0  0  0  0
    5.0835    6.7081    0.5235 H   0  0  0  0  0  0  0  0  0  0  0  0
    4.8212    6.0129   -1.0808 H   0  0  0  0  0  0  0  0  0  0  0  0
    3.3462    4.2805   -0.0877 H   0  0  0  0  0  0  0  0  0  0  0  0
    3.6095    4.9760    1.5168 H   0  0  0  0  0  0  0  0  0  0  0  0
    1.4720    5.7808    0.5441 H   0  0  0  0  0  0  0  0  0  0  0  0
    2.6117    7.1169    0.7526 H   0  0  0  0  0  0  0  0  0  0  0  0
    2.3484    6.4214   -0.8520 H   0  0  0  0  0  0  0  0  0  0  0  0
  1  2  1  0  0  0  0
  2  3  1  0  0  0  0
  3  4  1  0  0  0  0
  4  5  1  0  0  0  0
  5  6  1  0  0  0  0
  6  1  1  0  0  0  0
  6  7  1  0  0  0  0
  7  8  1  0  0  0  0
  8  9  1  0  0  0  0
  9 10  1  0  0  0  0
  1 11  1  0  0  0  0
  1 12  1  0  0  0  0
  2 13  1  0  0  0  0
  2 14  1  0  0  0  0
  3 15  1  0  0  0  0
  3 16  1  0  0  0  0
  4 17  1  0  0  0  0
  4 18  1  0  0  0  0
  5 19  1  0  0  0  0
  5 20  1  0  0  0  0
  6 21  1  0  0  0  0
  7 22  1  0  0  0  0
  7 23  1  0  0  0  0
  8 24  1  0  0  0  0
  8 25  1  0  0  0  0
  9 26  1  0  0  0  0
  9 27  1  0  0  0  0
 10 28  1  0  0  0  0
 10 29  1  0  0  0  0
 10 30  1  0  0  0  0
M  END
>  <Alias name>
Butylcyclohexane

>  <deltaH�(fus)>   kJ/mol
14.2

$$$$
Pyrimidine
  ChemBrain IXL

 10 10  0  0  0  0  0  0  0  0  1 V2000
    2.5355    3.2227    0.0711 C   0  0  0  0  0  0  0  0  0  0  0  0
    2.5122    4.6109    0.0244 C   0  0  0  0  0  0  0  0  0  0  0  0
    3.6707    5.2914   -0.0568 N   0  0  0  0  0  0  0  0  0  0  0  0
    4.8516    4.6336   -0.0930 C   0  0  0  0  0  0  0  0  0  0  0  0
    4.8948    3.2827   -0.0486 N   0  0  0  0  0  0  0  0  0  0  0  0
    3.7588    2.5655    0.0328 C   0  0  0  0  0  0  0  0  0  0  0  0
    1.6143    2.6615    0.1364 H   0  0  0  0  0  0  0  0  0  0  0  0
    1.5705    5.1402    0.0531 H   0  0  0  0  0  0  0  0  0  0  0  0
    5.7716    5.1939   -0.1582 H   0  0  0  0  0  0  0  0  0  0  0  0
    3.7975    1.4861    0.0680 H   0  0  0  0  0  0  0  0  0  0  0  0
  1  2  4  0  0  0  0
  2  3  4  0  0  0  0
  3  4  4  0  0  0  0
  4  5  4  0  0  0  0
  5  6  4  0  0  0  0
  6  1  4  0  0  0  0
  1  7  1  0  0  0  0
  2  8  1  0  0  0  0
  4  9  1  0  0  0  0
  6 10  1  0  0  0  0
M  END
>  <Alias name>
Pyrimidine

>  <deltaH�(fus)>   kJ/mol
14.2

$$$$
Propylurea
  ChemBrain IXL

 17 16  0  0  0  0  0  0  0  0  1 V2000
    5.6042    3.7467   -0.3778 N   0  0  0  0  0  0  0  0  0  0  0  0
    6.8962    3.9602   -0.8731 C   0  0  0  0  0  0  0  0  0  0  0  0
    7.6234    3.0098   -1.1101 O   0  0  0  0  0  0  0  0  0  0  0  0
    7.3536    5.2644   -1.0965 N   0  0  0  0  0  0  0  0  0  0  0  0
    4.7277    4.8918   -0.0929 C   0  0  0  0  0  0  0  0  0  0  0  0
    3.3732    4.3826    0.4369 C   0  0  0  0  0  0  0  0  0  0  0  0
    2.4543    5.5831    0.7354 C   0  0  0  0  0  0  0  0  0  0  0  0
    5.2748    2.8067   -0.2164 H   0  0  0  0  0  0  0  0  0  0  0  0
    8.2846    5.4183   -1.4537 H   0  0  0  0  0  0  0  0  0  0  0  0
    6.7522    6.0505   -0.9002 H   0  0  0  0  0  0  0  0  0  0  0  0
    5.1921    5.5251    0.6528 H   0  0  0  0  0  0  0  0  0  0  0  0
    4.5695    5.4601   -1.0012 H   0  0  0  0  0  0  0  0  0  0  0  0
    2.9089    3.7492   -0.3088 H   0  0  0  0  0  0  0  0  0  0  0  0
    3.5314    3.8145    1.3452 H   0  0  0  0  0  0  0  0  0  0  0  0
    1.5024    5.2253    1.1078 H   0  0  0  0  0  0  0  0  0  0  0  0
    2.9186    6.2165    1.4811 H   0  0  0  0  0  0  0  0  0  0  0  0
    2.2961    6.1513   -0.1730 H   0  0  0  0  0  0  0  0  0  0  0  0
  1  2  1  0  0  0  0
  2  3  2  0  0  0  0
  2  4  1  0  0  0  0
  1  5  1  0  0  0  0
  5  6  1  0  0  0  0
  6  7  1  0  0  0  0
  1  8  1  0  0  0  0
  4  9  1  0  0  0  0
  4 10  1  0  0  0  0
  5 11  1  0  0  0  0
  5 12  1  0  0  0  0
  6 13  1  0  0  0  0
  6 14  1  0  0  0  0
  7 15  1  0  0  0  0
  7 16  1  0  0  0  0
  7 17  1  0  0  0  0
M  END
>  <Alias name>
Propylurea

>  <deltaH�(fus)>   kJ/mol
14.3

$$$$
2,4-Difluoronitrobenzene
  ChemBrain IXL

 14 14  0  0  0  0  0  0  0  0  1 V2000
    4.2240    5.5122   -0.0300 C   0  0  0  0  0  0  0  0  0  0  0  0
    5.6030    5.7222   -0.0503 C   0  0  0  0  0  0  0  0  0  0  0  0
    6.4746    4.6332   -0.0379 C   0  0  0  0  0  0  0  0  0  0  0  0
    5.9674    3.3341   -0.0053 C   0  0  0  0  0  0  0  0  0  0  0  0
    4.5885    3.1240    0.0150 C   0  0  0  0  0  0  0  0  0  0  0  0
    3.7168    4.2131    0.0027 C   0  0  0  0  0  0  0  0  0  0  0  0
    2.2637    3.9917    0.0240 N   0  3  0  0  0  0  0  0  0  0  0  0
    1.4888    4.9598    0.0131 O   0  0  0  0  0  0  0  0  0  0  0  0
    1.8128    2.8370    0.0530 O   0  5  0  0  0  0  0  0  0  0  0  0
    4.0939    1.8575    0.0468 F   0  0  0  0  0  0  0  0  0  0  0  0
    7.8190    4.8380   -0.0577 F   0  0  0  0  0  0  0  0  0  0  0  0
    3.5473    6.3577   -0.0395 H   0  0  0  0  0  0  0  0  0  0  0  0
    5.9968    6.7308   -0.0756 H   0  0  0  0  0  0  0  0  0  0  0  0
    6.6441    2.4886    0.0043 H   0  0  0  0  0  0  0  0  0  0  0  0
  1  2  4  0  0  0  0
  2  3  4  0  0  0  0
  3  4  4  0  0  0  0
  4  5  4  0  0  0  0
  5  6  4  0  0  0  0
  6  1  4  0  0  0  0
  6  7  1  0  0  0  0
  7  8  2  0  0  0  0
  7  9  1  0  0  0  0
  5 10  1  0  0  0  0
  3 11  1  0  0  0  0
  1 12  1  0  0  0  0
  2 13  1  0  0  0  0
  4 14  1  0  0  0  0
M  END
>  <Alias name>
2,4-Difluoronitrobenzene

>  <deltaH�(fus)>   kJ/mol
14.3

$$$$
1,3,5-Triphenylbenzene
  ChemBrain IXL

 42 45  0  0  0  0  0  0  0  0  1 V2000
    7.0085    8.7091    0.0000 C   0  0  0  0  0  0  0  0  0  0  0  0
    8.1065    9.5696   -0.0001 C   0  0  0  0  0  0  0  0  0  0  0  0
    9.4007    9.0489   -0.0048 C   0  0  0  0  0  0  0  0  0  0  0  0
    9.5969    7.6678   -0.0094 C   0  0  0  0  0  0  0  0  0  0  0  0
    8.4989    6.8073   -0.0093 C   0  0  0  0  0  0  0  0  0  0  0  0
    7.2047    7.3280   -0.0046 C   0  0  0  0  0  0  0  0  0  0  0  0
    7.6090    4.4815   -0.0130 C   0  0  0  0  0  0  0  0  0  0  0  0
    8.7070    5.3420   -0.0141 C   0  0  0  0  0  0  0  0  0  0  0  0
   10.0012    4.8214   -0.0198 C   0  0  0  0  0  0  0  0  0  0  0  0
   10.1974    3.4403   -0.0243 C   0  0  0  0  0  0  0  0  0  0  0  0
    9.0994    2.5798   -0.0232 C   0  0  0  0  0  0  0  0  0  0  0  0
    7.8052    3.1004   -0.0176 C   0  0  0  0  0  0  0  0  0  0  0  0
   12.7616   11.6828   -0.0052 C   0  0  0  0  0  0  0  0  0  0  0  0
   12.9577   10.3018    0.0172 C   0  0  0  0  0  0  0  0  0  0  0  0
   11.8597    9.4413    0.0173 C   0  0  0  0  0  0  0  0  0  0  0  0
   10.5656    9.9618   -0.0049 C   0  0  0  0  0  0  0  0  0  0  0  0
   10.3695   11.3428   -0.0273 C   0  0  0  0  0  0  0  0  0  0  0  0
   11.4675   12.2033   -0.0274 C   0  0  0  0  0  0  0  0  0  0  0  0
    3.0471   10.3028    0.0144 C   0  0  0  0  0  0  0  0  0  0  0  0
    4.1447   11.1627   -0.0293 C   0  0  0  0  0  0  0  0  0  0  0  0
    5.4389   10.6420   -0.0340 C   0  0  0  0  0  0  0  0  0  0  0  0
    5.6355    9.2615    0.0050 C   0  0  0  0  0  0  0  0  0  0  0  0
    4.5379    8.4016    0.0487 C   0  0  0  0  0  0  0  0  0  0  0  0
    3.2437    8.9223    0.0533 C   0  0  0  0  0  0  0  0  0  0  0  0
    7.9542   10.6418    0.0036 H   0  0  0  0  0  0  0  0  0  0  0  0
   10.6016    7.2636   -0.0131 H   0  0  0  0  0  0  0  0  0  0  0  0
    6.3523    6.6599   -0.0046 H   0  0  0  0  0  0  0  0  0  0  0  0
    6.6043    4.8857   -0.0086 H   0  0  0  0  0  0  0  0  0  0  0  0
   10.8536    5.4894   -0.0206 H   0  0  0  0  0  0  0  0  0  0  0  0
   11.2022    3.0361   -0.0287 H   0  0  0  0  0  0  0  0  0  0  0  0
    9.2518    1.5076   -0.0268 H   0  0  0  0  0  0  0  0  0  0  0  0
    6.9528    2.4324   -0.0167 H   0  0  0  0  0  0  0  0  0  0  0  0
   13.6140   12.3508   -0.0053 H   0  0  0  0  0  0  0  0  0  0  0  0
   13.9623    9.8977    0.0345 H   0  0  0  0  0  0  0  0  0  0  0  0
   12.0119    8.3692    0.0347 H   0  0  0  0  0  0  0  0  0  0  0  0
    9.3649   11.7469   -0.0446 H   0  0  0  0  0  0  0  0  0  0  0  0
   11.3153   13.2754   -0.0448 H   0  0  0  0  0  0  0  0  0  0  0  0
    2.0423   10.7070    0.0180 H   0  0  0  0  0  0  0  0  0  0  0  0
    3.9921   12.2344   -0.0596 H   0  0  0  0  0  0  0  0  0  0  0  0
    6.2910   11.3096   -0.0679 H   0  0  0  0  0  0  0  0  0  0  0  0
    4.6905    7.3298    0.0790 H   0  0  0  0  0  0  0  0  0  0  0  0
    2.3915    8.2547    0.0872 H   0  0  0  0  0  0  0  0  0  0  0  0
  1  2  4  0  0  0  0
  2  3  4  0  0  0  0
  3  4  4  0  0  0  0
  4  5  4  0  0  0  0
  5  6  4  0  0  0  0
  6  1  4  0  0  0  0
  7  8  4  0  0  0  0
  8  9  4  0  0  0  0
  9 10  4  0  0  0  0
 10 11  4  0  0  0  0
 11 12  4  0  0  0  0
 12  7  4  0  0  0  0
 13 14  4  0  0  0  0
 14 15  4  0  0  0  0
 15 16  4  0  0  0  0
 16 17  4  0  0  0  0
 17 18  4  0  0  0  0
 18 13  4  0  0  0  0
 19 20  4  0  0  0  0
 20 21  4  0  0  0  0
 21 22  4  0  0  0  0
 22 23  4  0  0  0  0
 23 24  4  0  0  0  0
 24 19  4  0  0  0  0
 22  1  1  0  0  0  0
  8  5  1  0  0  0  0
 16  3  1  0  0  0  0
  2 25  1  0  0  0  0
  4 26  1  0  0  0  0
  6 27  1  0  0  0  0
  7 28  1  0  0  0  0
  9 29  1  0  0  0  0
 10 30  1  0  0  0  0
 11 31  1  0  0  0  0
 12 32  1  0  0  0  0
 13 33  1  0  0  0  0
 14 34  1  0  0  0  0
 15 35  1  0  0  0  0
 17 36  1  0  0  0  0
 18 37  1  0  0  0  0
 19 38  1  0  0  0  0
 20 39  1  0  0  0  0
 21 40  1  0  0  0  0
 23 41  1  0  0  0  0
 24 42  1  0  0  0  0
M  END
>  <Alias name>
1,3,5-Triphenylbenzene

>  <deltaH�(fus)>   kJ/mol
14.4

$$$$
2-Chloro-5-(trichloromethyl)pyridine
  ChemBrain IXL

 14 14  0  0  0  0  0  0  0  0  1 V2000
    3.9246    4.7791    0.6330 C   0  0  0  0  0  0  0  0  0  0  0  0
    4.8470    5.8247    0.7090 C   0  0  0  0  0  0  0  0  0  0  0  0
    6.1590    5.5654    0.9126 N   0  0  0  0  0  0  0  0  0  0  0  0
    6.6051    4.2959    1.0463 C   0  0  0  0  0  0  0  0  0  0  0  0
    5.7141    3.2257    0.9762 C   0  0  0  0  0  0  0  0  0  0  0  0
    4.3636    3.4700    0.7679 C   0  0  0  0  0  0  0  0  0  0  0  0
    2.4828    5.0585    0.4095 C   0  0  0  0  0  0  0  0  0  0  0  0
    1.4989    3.8765    1.3166 Cl  0  0  0  0  0  0  0  0  0  0  0  0
    2.0995    6.7063    0.9739 Cl  0  0  0  0  0  0  0  0  0  0  0  0
    2.1126    4.9248   -1.3312 Cl  0  0  0  0  0  0  0  0  0  0  0  0
    8.3394    3.9837    1.3138 Cl  0  0  0  0  0  0  0  0  0  0  0  0
    4.5096    6.8473    0.6044 H   0  0  0  0  0  0  0  0  0  0  0  0
    6.0719    2.2081    1.0834 H   0  0  0  0  0  0  0  0  0  0  0  0
    3.6589    2.6465    0.7112 H   0  0  0  0  0  0  0  0  0  0  0  0
  1  2  4  0  0  0  0
  2  3  4  0  0  0  0
  3  4  4  0  0  0  0
  4  5  4  0  0  0  0
  5  6  4  0  0  0  0
  6  1  4  0  0  0  0
  7  8  1  0  0  0  0
  7  9  1  0  0  0  0
  7 10  1  0  0  0  0
  7  1  1  0  0  0  0
  4 11  1  0  0  0  0
  2 12  1  0  0  0  0
  5 13  1  0  0  0  0
  6 14  1  0  0  0  0
M  END
>  <Alias name>
2-Chloro-5-(trichloromethyl)pyridine

>  <deltaH�(fus)>   kJ/mol
14.5

$$$$
Chrysanthemic acid
  ChemBrain IXL

 28 28  0  0  0  0  0  0  0  0  1 V2000
    4.2632    5.9291    0.8845 C   0  0  0  0  0  0  0  0  0  0  0  0
    5.3908    4.9084    0.6194 C   0  0  0  0  0  0  0  0  0  0  0  0
    4.2137    5.0326   -0.3734 C   0  0  0  0  0  0  0  0  0  0  0  0
    3.2503    5.5701    1.9070 C   0  0  0  0  0  0  0  0  0  0  0  0
    6.6767    5.5448    0.2501 C   0  0  0  0  0  0  0  0  0  0  0  0
    4.6542    5.6515   -1.7177 C   0  0  0  0  0  0  0  0  0  0  0  0
    3.2994    3.7907   -0.3607 C   0  0  0  0  0  0  0  0  0  0  0  0
    2.1110    6.4659    2.1663 O   0  0  0  0  0  0  0  0  0  0  0  0
    3.3617    4.5304    2.5356 O   0  0  0  0  0  0  0  0  0  0  0  0
    7.8302    5.0113    0.6615 C   0  0  0  0  0  0  0  0  0  0  0  0
    9.1125    5.6490    0.2894 C   0  0  0  0  0  0  0  0  0  0  0  0
    7.8272    3.7821    1.4892 C   0  0  0  0  0  0  0  0  0  0  0  0
    2.0903    7.2829    1.6203 H   0  0  0  0  0  0  0  0  0  0  0  0
    4.4626    6.9687    0.6547 H   0  0  0  0  0  0  0  0  0  0  0  0
    5.3764    4.0800    1.3186 H   0  0  0  0  0  0  0  0  0  0  0  0
    6.6816    6.4430   -0.3542 H   0  0  0  0  0  0  0  0  0  0  0  0
    5.5933    5.2125   -2.0304 H   0  0  0  0  0  0  0  0  0  0  0  0
    4.7773    6.7210   -1.5988 H   0  0  0  0  0  0  0  0  0  0  0  0
    3.8972    5.4568   -2.4681 H   0  0  0  0  0  0  0  0  0  0  0  0
    2.3176    4.0655   -0.7273 H   0  0  0  0  0  0  0  0  0  0  0  0
    3.7212    3.0242   -0.9991 H   0  0  0  0  0  0  0  0  0  0  0  0
    3.2145    3.4123    0.6495 H   0  0  0  0  0  0  0  0  0  0  0  0
    9.8593    5.4239    1.0406 H   0  0  0  0  0  0  0  0  0  0  0  0
    8.9769    6.7216    0.2239 H   0  0  0  0  0  0  0  0  0  0  0  0
    9.4389    5.2674   -0.6695 H   0  0  0  0  0  0  0  0  0  0  0  0
    7.2459    3.9528    2.3875 H   0  0  0  0  0  0  0  0  0  0  0  0
    7.3890    2.9687    0.9250 H   0  0  0  0  0  0  0  0  0  0  0  0
    8.8438    3.5268    1.7610 H   0  0  0  0  0  0  0  0  0  0  0  0
  1  2  1  0  0  0  0
  1  3  1  0  0  0  0
  1  4  1  0  0  0  0
  2  5  1  0  0  0  0
  2  3  1  0  0  0  0
  3  6  1  0  0  0  0
  3  7  1  0  0  0  0
  4  8  1  0  0  0  0
  4  9  2  0  0  0  0
  5 10  2  0  0  0  0
 10 11  1  0  0  0  0
 10 12  1  0  0  0  0
  8 13  1  0  0  0  0
  1 14  1  0  0  0  0
  2 15  1  0  0  0  0
  5 16  1  0  0  0  0
  6 17  1  0  0  0  0
  6 18  1  0  0  0  0
  6 19  1  0  0  0  0
  7 20  1  0  0  0  0
  7 21  1  0  0  0  0
  7 22  1  0  0  0  0
 11 23  1  0  0  0  0
 11 24  1  0  0  0  0
 11 25  1  0  0  0  0
 12 26  1  0  0  0  0
 12 27  1  0  0  0  0
 12 28  1  0  0  0  0
M  END
>  <Alias name>
Chrysanthemic acid

>  <deltaH�(fus)>   kJ/mol
14.5

$$$$
1,2,7,8-Tetrachloronaphthalene
  ChemBrain IXL

 18 19  0  0  0  0  0  0  0  0  1 V2000
    3.0285    4.7343   -0.2785 C   0  0  0  0  0  0  0  0  0  0  0  0
    3.0896    6.1264   -0.2121 C   0  0  0  0  0  0  0  0  0  0  0  0
    4.3179    6.7629   -0.0333 C   0  0  0  0  0  0  0  0  0  0  0  0
    5.4852    6.0074    0.0790 C   0  0  0  0  0  0  0  0  0  0  0  0
    5.4242    4.6154    0.0126 C   0  0  0  0  0  0  0  0  0  0  0  0
    4.1959    3.9788   -0.1662 C   0  0  0  0  0  0  0  0  0  0  0  0
    6.5915    3.8599    0.1249 C   0  0  0  0  0  0  0  0  0  0  0  0
    7.8199    4.4965    0.3036 C   0  0  0  0  0  0  0  0  0  0  0  0
    7.8809    5.8885    0.3701 C   0  0  0  0  0  0  0  0  0  0  0  0
    6.7136    6.6440    0.2578 C   0  0  0  0  0  0  0  0  0  0  0  0
    6.5135    2.0796    0.0399 Cl  0  0  0  0  0  0  0  0  0  0  0  0
    9.3127    3.5303    0.4473 Cl  0  0  0  0  0  0  0  0  0  0  0  0
    1.4577    3.9202   -0.5071 Cl  0  0  0  0  0  0  0  0  0  0  0  0
    4.1178    2.1985   -0.2511 Cl  0  0  0  0  0  0  0  0  0  0  0  0
    2.1833    6.7129   -0.2992 H   0  0  0  0  0  0  0  0  0  0  0  0
    4.3653    7.8437    0.0183 H   0  0  0  0  0  0  0  0  0  0  0  0
    8.8345    6.3828    0.5089 H   0  0  0  0  0  0  0  0  0  0  0  0
    6.7610    7.7248    0.3093 H   0  0  0  0  0  0  0  0  0  0  0  0
  1  2  4  0  0  0  0
  2  3  4  0  0  0  0
  3  4  4  0  0  0  0
  4  5  4  0  0  0  0
  5  6  4  0  0  0  0
  6  1  4  0  0  0  0
  5  7  4  0  0  0  0
  7  8  4  0  0  0  0
  8  9  4  0  0  0  0
  9 10  4  0  0  0  0
 10  4  4  0  0  0  0
  7 11  1  0  0  0  0
  8 12  1  0  0  0  0
  1 13  1  0  0  0  0
  6 14  1  0  0  0  0
  2 15  1  0  0  0  0
  3 16  1  0  0  0  0
  9 17  1  0  0  0  0
 10 18  1  0  0  0  0
M  END
>  <Alias name>
1,2,7,8-Tetrachloronaphthalene

>  <deltaH�(fus)>   kJ/mol
14.6

$$$$
1-Hydroxyadamantane
  ChemBrain IXL

 27 29  0  0  0  0  0  0  0  0  1 V2000
    4.7488    2.5337   -0.8526 C   0  0  0  0  0  0  0  0  0  0  0  0
    5.4312    3.6536   -0.0435 C   0  0  0  0  0  0  0  0  0  0  0  0
    4.6227    3.9260    1.2398 C   0  0  0  0  0  0  0  0  0  0  0  0
    3.1934    4.3621    0.8635 C   0  0  0  0  0  0  0  0  0  0  0  0
    2.5109    3.2422    0.0543 C   0  0  0  0  0  0  0  0  0  0  0  0
    3.3195    2.9698   -1.2289 C   0  0  0  0  0  0  0  0  0  0  0  0
    3.3812    4.2534   -2.0793 C   0  0  0  0  0  0  0  0  0  0  0  0
    5.4930    4.9372   -0.8939 C   0  0  0  0  0  0  0  0  0  0  0  0
    3.2551    5.6457    0.0131 C   0  0  0  0  0  0  0  0  0  0  0  0
    4.0637    5.3733   -1.2702 C   0  0  0  0  0  0  0  0  0  0  0  0
    6.7947    3.2376    0.3155 O   0  0  0  0  0  0  0  0  0  0  0  0
    7.3063    3.8959    0.8363 H   0  0  0  0  0  0  0  0  0  0  0  0
    4.7054    1.6316   -0.2549 H   0  0  0  0  0  0  0  0  0  0  0  0
    5.3170    2.3423   -1.7545 H   0  0  0  0  0  0  0  0  0  0  0  0
    4.5793    3.0239    1.8374 H   0  0  0  0  0  0  0  0  0  0  0  0
    5.1023    4.7131    1.8084 H   0  0  0  0  0  0  0  0  0  0  0  0
    2.6251    4.5535    1.7653 H   0  0  0  0  0  0  0  0  0  0  0  0
    1.5064    3.5487   -0.2101 H   0  0  0  0  0  0  0  0  0  0  0  0
    2.4675    2.3401    0.6520 H   0  0  0  0  0  0  0  0  0  0  0  0
    2.8398    2.1827   -1.7976 H   0  0  0  0  0  0  0  0  0  0  0  0
    3.9494    4.0620   -2.9812 H   0  0  0  0  0  0  0  0  0  0  0  0
    2.3767    4.5599   -2.3438 H   0  0  0  0  0  0  0  0  0  0  0  0
    5.9726    5.7243   -0.3252 H   0  0  0  0  0  0  0  0  0  0  0  0
    6.0612    4.7458   -1.7957 H   0  0  0  0  0  0  0  0  0  0  0  0
    3.7347    6.4328    0.5817 H   0  0  0  0  0  0  0  0  0  0  0  0
    2.2506    5.9522   -0.2514 H   0  0  0  0  0  0  0  0  0  0  0  0
    4.1070    6.2754   -1.8679 H   0  0  0  0  0  0  0  0  0  0  0  0
  1  2  1  0  0  0  0
  2  3  1  0  0  0  0
  3  4  1  0  0  0  0
  4  5  1  0  0  0  0
  5  6  1  0  0  0  0
  6  1  1  0  0  0  0
  6  7  1  0  0  0  0
  2  8  1  0  0  0  0
  4  9  1  0  0  0  0
  7 10  1  0  0  0  0
 10  9  1  0  0  0  0
 10  8  1  0  0  0  0
  2 11  1  0  0  0  0
 11 12  1  0  0  0  0
  1 13  1  0  0  0  0
  1 14  1  0  0  0  0
  3 15  1  0  0  0  0
  3 16  1  0  0  0  0
  4 17  1  0  0  0  0
  5 18  1  0  0  0  0
  5 19  1  0  0  0  0
  6 20  1  0  0  0  0
  7 21  1  0  0  0  0
  7 22  1  0  0  0  0
  8 23  1  0  0  0  0
  8 24  1  0  0  0  0
  9 25  1  0  0  0  0
  9 26  1  0  0  0  0
 10 27  1  0  0  0  0
M  END
>  <Alias name>
1-Adamantanol

>  <deltaH�(fus)>   kJ/mol
14.6

$$$$
2-Iodofluorene
  ChemBrain IXL

 23 25  0  0  0  0  0  0  0  0  1 V2000
    2.5614    6.2145   -0.5459 C   0  0  0  0  0  0  0  0  0  0  0  0
    3.5047    7.2233   -0.3334 C   0  0  0  0  0  0  0  0  0  0  0  0
    4.8454    6.8876   -0.3139 C   0  0  0  0  0  0  0  0  0  0  0  0
    5.2204    5.6742   -0.4877 C   0  0  0  0  0  0  0  0  0  0  0  0
    4.3441    4.6273   -0.7015 C   0  0  0  0  0  0  0  0  0  0  0  0
    2.9884    4.9018   -0.7313 C   0  0  0  0  0  0  0  0  0  0  0  0
    6.5488    5.6068   -0.4274 C   0  0  0  0  0  0  0  0  0  0  0  0
    7.0275    6.7766   -0.2134 C   0  0  0  0  0  0  0  0  0  0  0  0
    8.3894    6.9746   -0.1077 C   0  0  0  0  0  0  0  0  0  0  0  0
    9.2391    5.8757   -0.2384 C   0  0  0  0  0  0  0  0  0  0  0  0
    8.7032    4.6129   -0.4716 C   0  0  0  0  0  0  0  0  0  0  0  0
    7.3308    4.4761   -0.5681 C   0  0  0  0  0  0  0  0  0  0  0  0
    5.9767    7.7319   -0.1169 C   0  0  0  0  0  0  0  0  0  0  0  0
[truncated: 3,336,035 more chars]
