# Supplementary material for: Calculation of Five Thermodynamic Molecular Descriptors by Means of a General Computer Algorithm Based on the Group-Additivity Method: Standard Enthalpies of Vaporization, Sublimation and Solvation, and Entropy of Fusion of Ordinary Organic Molecules and Total Phase-Change Entropy of Liquid Crystals
Source: Molecules. 2017 Jun 25;22(7):1059. doi: 10.3390/molecules22071059 (PMC6152037; doi:10.3390/molecules22071059)
Supplement: Supplementary file 1 [file molecules-22-01059-s001.zip › S11. Compounds List for Heat-of-Solvation Calculations.sdf]

18-Crown-6
  ChemBrain IXL

 42 42  0  0  0  0  0  0  0  0  1 V2000
    5.1751   11.0559   -1.0193 C   0  0  0  0  0  0  0  0  0  0  0  0
    3.7914   10.7424   -0.4139 C   0  0  0  0  0  0  0  0  0  0  0  0
    6.2271   10.6160   -0.0960 O   0  0  0  0  0  0  0  0  0  0  0  0
    3.7339    9.3284   -0.0107 O   0  0  0  0  0  0  0  0  0  0  0  0
    7.5893   11.0443   -0.4500 C   0  0  0  0  0  0  0  0  0  0  0  0
    2.3999    8.8556    0.3921 C   0  0  0  0  0  0  0  0  0  0  0  0
    8.6012   10.2976    0.4352 C   0  0  0  0  0  0  0  0  0  0  0  0
    2.5090    7.4413    0.9982 C   0  0  0  0  0  0  0  0  0  0  0  0
    8.5951    8.8700    0.0798 O   0  0  0  0  0  0  0  0  0  0  0  0
    3.2406    6.5658    0.0756 O   0  0  0  0  0  0  0  0  0  0  0  0
    9.3254    7.9941    1.0030 C   0  0  0  0  0  0  0  0  0  0  0  0
    3.2339    5.1381    0.4301 C   0  0  0  0  0  0  0  0  0  0  0  0
    9.4353    6.5801    0.3963 C   0  0  0  0  0  0  0  0  0  0  0  0
    4.2469    4.3918   -0.4541 C   0  0  0  0  0  0  0  0  0  0  0  0
    8.1019    6.1076   -0.0085 O   0  0  0  0  0  0  0  0  0  0  0  0
    5.6086    4.8197   -0.0979 O   0  0  0  0  0  0  0  0  0  0  0  0
    8.0448    4.6939   -0.4128 C   0  0  0  0  0  0  0  0  0  0  0  0
    6.6619    4.3807   -1.0203 C   0  0  0  0  0  0  0  0  0  0  0  0
    5.2609   12.1225   -1.1868 H   0  0  0  0  0  0  0  0  0  0  0  0
    5.2845   10.5330   -1.9614 H   0  0  0  0  0  0  0  0  0  0  0  0
    3.0235   10.9412   -1.1512 H   0  0  0  0  0  0  0  0  0  0  0  0
    3.6274   11.3682    0.4546 H   0  0  0  0  0  0  0  0  0  0  0  0
    7.6836   12.1111   -0.2893 H   0  0  0  0  0  0  0  0  0  0  0  0
    7.7843   10.8165   -1.4907 H   0  0  0  0  0  0  0  0  0  0  0  0
    1.7539    8.8270   -0.4767 H   0  0  0  0  0  0  0  0  0  0  0  0
    1.9826    9.5307    1.1290 H   0  0  0  0  0  0  0  0  0  0  0  0
    8.3251   10.4154    1.4758 H   0  0  0  0  0  0  0  0  0  0  0  0
    9.5925   10.7032    0.2757 H   0  0  0  0  0  0  0  0  0  0  0  0
    1.5154    7.0442    1.1654 H   0  0  0  0  0  0  0  0  0  0  0  0
    3.0405    7.4918    1.9405 H   0  0  0  0  0  0  0  0  0  0  0  0
    8.7927    7.9432    1.9445 H   0  0  0  0  0  0  0  0  0  0  0  0
   10.3188    8.3911    1.1717 H   0  0  0  0  0  0  0  0  0  0  0  0
    2.2427    4.7326    0.2689 H   0  0  0  0  0  0  0  0  0  0  0  0
    3.5084    5.0196    1.4710 H   0  0  0  0  0  0  0  0  0  0  0  0
    9.8516    5.9046    1.1334 H   0  0  0  0  0  0  0  0  0  0  0  0
   10.0825    6.6092   -0.4716 H   0  0  0  0  0  0  0  0  0  0  0  0
    4.0534    4.6203   -1.4949 H   0  0  0  0  0  0  0  0  0  0  0  0
    4.1522    3.3249   -0.2942 H   0  0  0  0  0  0  0  0  0  0  0  0
    8.2077    4.0674    0.4555 H   0  0  0  0  0  0  0  0  0  0  0  0
    8.8137    4.4955   -1.1492 H   0  0  0  0  0  0  0  0  0  0  0  0
    6.5537    4.9044   -1.9620 H   0  0  0  0  0  0  0  0  0  0  0  0
    6.5764    3.3143   -1.1888 H   0  0  0  0  0  0  0  0  0  0  0  0
  1  2  1  0  0  0  0
  1  3  1  0  0  0  0
  2  4  1  0  0  0  0
  3  5  1  0  0  0  0
  4  6  1  0  0  0  0
  5  7  1  0  0  0  0
  6  8  1  0  0  0  0
  7  9  1  0  0  0  0
  8 10  1  0  0  0  0
  9 11  1  0  0  0  0
 10 12  1  0  0  0  0
 11 13  1  0  0  0  0
 12 14  1  0  0  0  0
 13 15  1  0  0  0  0
 14 16  1  0  0  0  0
 15 17  1  0  0  0  0
 16 18  1  0  0  0  0
 17 18  1  0  0  0  0
  1 19  1  0  0  0  0
  1 20  1  0  0  0  0
  2 21  1  0  0  0  0
  2 22  1  0  0  0  0
  5 23  1  0  0  0  0
  5 24  1  0  0  0  0
  6 25  1  0  0  0  0
  6 26  1  0  0  0  0
  7 27  1  0  0  0  0
  7 28  1  0  0  0  0
  8 29  1  0  0  0  0
  8 30  1  0  0  0  0
 11 31  1  0  0  0  0
 11 32  1  0  0  0  0
 12 33  1  0  0  0  0
 12 34  1  0  0  0  0
 13 35  1  0  0  0  0
 13 36  1  0  0  0  0
 14 37  1  0  0  0  0
 14 38  1  0  0  0  0
 17 39  1  0  0  0  0
 17 40  1  0  0  0  0
 18 41  1  0  0  0  0
 18 42  1  0  0  0  0
M  END
>  <Alias name>
1,4,7,10,13,16-Hexaoxacyclooctadecane

>  <deltaH°(solv)>   kJ/mol
-149.51

$$$$
6-Aminouracil
  ChemBrain IXL

 14 14  0  0  0  0  0  0  0  0  1 V2000
    4.9560   13.4438    0.0000 C   0  0  0  0  0  0  0  0  0  0  0  0
    4.9392   14.7791    0.0000 C   0  0  0  0  0  0  0  0  0  0  0  0
    3.7507   12.7120    0.0000 N   0  0  0  0  0  0  0  0  0  0  0  0
    6.1787   12.7728    0.0000 N   0  0  0  0  0  0  0  0  0  0  0  0
    3.6529   15.4968    0.0000 C   0  0  0  0  0  0  0  0  0  0  0  0
    2.5119   13.3755    0.0000 C   0  0  0  0  0  0  0  0  0  0  0  0
    2.4656   14.7724    0.0000 N   0  0  0  0  0  0  0  0  0  0  0  0
    3.6281   16.7178    0.0000 O   0  0  0  0  0  0  0  0  0  0  0  0
    1.4742   12.7340    0.0000 O   0  0  0  0  0  0  0  0  0  0  0  0
    3.7770   11.7058    0.0000 H   0  0  0  0  0  0  0  0  0  0  0  0
    7.0408   13.2970    0.0000 H   0  0  0  0  0  0  0  0  0  0  0  0
    6.2002   11.7663    0.0000 H   0  0  0  0  0  0  0  0  0  0  0  0
    1.5758   15.2539    0.0000 H   0  0  0  0  0  0  0  0  0  0  0  0
    5.8689   15.3352    0.0000 H   0  0  0  0  0  0  0  0  0  0  0  0
  1  2  2  0  0  0  0
  1  3  1  0  0  0  0
  1  4  1  0  0  0  0
  2  5  1  0  0  0  0
  3  6  1  0  0  0  0
  5  7  1  0  0  0  0
  5  8  2  0  0  0  0
  6  9  2  0  0  0  0
  6  7  1  0  0  0  0
  3 10  1  0  0  0  0
  4 11  1  0  0  0  0
  4 12  1  0  0  0  0
  7 13  1  0  0  0  0
  2 14  1  0  0  0  0
M  END
>  <Alias name>
6-Aminouracil

>  <deltaH°(solv)>   kJ/mol
-132.02

$$$$
N,N-Diethyl-N'-furoylthiourea
  ChemBrain IXL

 29 29  0  0  0  0  0  0  0  0  1 V2000
   11.5383   39.3086   -1.3690 C   0  0  0  0  0  0  0  0  0  0  0  0
   12.0505   38.1892   -1.3375 C   0  0  0  0  0  0  0  0  0  0  0  0
   10.2434   39.1902   -1.1506 C   0  0  0  0  0  0  0  0  0  0  0  0
    9.9738   38.0048   -0.9878 C   0  0  0  0  0  0  0  0  0  0  0  0
   11.1018   37.2575   -1.0921 O   0  0  0  0  0  0  0  0  0  0  0  0
    8.6076   37.4881   -0.7176 C   0  0  0  0  0  0  0  0  0  0  0  0
    8.4497   36.3021   -0.5026 O   0  0  0  0  0  0  0  0  0  0  0  0
    7.4940   38.3613   -0.7089 N   0  0  0  0  0  0  0  0  0  0  0  0
    6.1885   37.8270   -0.7165 C   0  0  0  0  0  0  0  0  0  0  0  0
    5.9616   36.1696   -1.0412 S   0  0  0  0  0  0  0  0  0  0  0  0
    5.0661   38.6433   -0.4571 N   0  0  0  0  0  0  0  0  0  0  0  0
    5.2453   40.1562   -0.3646 C   0  0  0  0  0  0  0  0  0  0  0  0
    3.7320   37.9667   -0.3037 C   0  0  0  0  0  0  0  0  0  0  0  0
    4.1660   40.8295    0.5435 C   0  0  0  0  0  0  0  0  0  0  0  0
    2.5731   38.9688   -0.1264 C   0  0  0  0  0  0  0  0  0  0  0  0
    7.6326   39.3674   -0.6985 H   0  0  0  0  0  0  0  0  0  0  0  0
   12.0634   40.2521   -1.5480 H   0  0  0  0  0  0  0  0  0  0  0  0
   13.1047   37.9938   -1.4860 H   0  0  0  0  0  0  0  0  0  0  0  0
    9.5303   40.0180   -1.1205 H   0  0  0  0  0  0  0  0  0  0  0  0
    6.2247   40.3665    0.0494 H   0  0  0  0  0  0  0  0  0  0  0  0
    5.1855   40.5834   -1.3567 H   0  0  0  0  0  0  0  0  0  0  0  0
    3.5440   37.3687   -1.1850 H   0  0  0  0  0  0  0  0  0  0  0  0
    3.7680   37.3158    0.5603 H   0  0  0  0  0  0  0  0  0  0  0  0
    3.2184   40.8442    0.0340 H   0  0  0  0  0  0  0  0  0  0  0  0
    4.0757   40.2824    1.4726 H   0  0  0  0  0  0  0  0  0  0  0  0
    4.4683   41.8520    0.7584 H   0  0  0  0  0  0  0  0  0  0  0  0
    1.6323   38.4250   -0.1360 H   0  0  0  0  0  0  0  0  0  0  0  0
    2.6757   39.4804    0.8173 H   0  0  0  0  0  0  0  0  0  0  0  0
    2.5805   39.6820   -0.9381 H   0  0  0  0  0  0  0  0  0  0  0  0
  1  2  2  0  0  0  0
  1  3  1  0  0  0  0
  3  4  2  0  0  0  0
  4  5  1  0  0  0  0
  5  2  1  0  0  0  0
  6  7  2  0  0  0  0
  6  8  1  0  0  0  0
  6  4  1  0  0  0  0
  9 10  2  0  0  0  0
  9 11  1  0  0  0  0
  9  8  1  0  0  0  0
 11 12  1  0  0  0  0
 11 13  1  0  0  0  0
 12 14  1  0  0  0  0
 13 15  1  0  0  0  0
  8 16  1  0  0  0  0
  1 17  1  0  0  0  0
  2 18  1  0  0  0  0
  3 19  1  0  0  0  0
 12 20  1  0  0  0  0
 12 21  1  0  0  0  0
 13 22  1  0  0  0  0
 13 23  1  0  0  0  0
 14 24  1  0  0  0  0
 14 25  1  0  0  0  0
 14 26  1  0  0  0  0
 15 27  1  0  0  0  0
 15 28  1  0  0  0  0
 15 29  1  0  0  0  0
M  END
>  <Alias name>
N,N-Diethyl-N'-furoylthiourea

>  <deltaH°(solv)>   kJ/mol
-132

$$$$
6-Amino-1-methyluracil
  ChemBrain IXL

 17 17  0  0  0  0  0  0  0  0  1 V2000
    5.4457    4.0843   -0.3713 C   0  0  0  0  0  0  0  0  0  0  0  0
    5.4046    5.4178   -0.3851 C   0  0  0  0  0  0  0  0  0  0  0  0
    4.3299    3.3385    0.0651 N   0  0  0  0  0  0  0  0  0  0  0  0
    6.6046    3.4298   -0.7932 N   0  0  0  0  0  0  0  0  0  0  0  0
    4.1873    6.1183    0.0577 C   0  0  0  0  0  0  0  0  0  0  0  0
    3.1597    3.9848    0.4916 C   0  0  0  0  0  0  0  0  0  0  0  0
    3.0902    5.3792    0.4870 N   0  0  0  0  0  0  0  0  0  0  0  0
    4.1408    7.3382    0.0484 O   0  0  0  0  0  0  0  0  0  0  0  0
    2.2013    3.3298    0.8668 O   0  0  0  0  0  0  0  0  0  0  0  0
    4.3893    1.8770    0.0748 C   0  0  0  0  0  0  0  0  0  0  0  0
    7.4007    3.9663   -1.1047 H   0  0  0  0  0  0  0  0  0  0  0  0
    6.6458    2.4237   -0.7865 H   0  0  0  0  0  0  0  0  0  0  0  0
    2.2490    5.8488    0.7934 H   0  0  0  0  0  0  0  0  0  0  0  0
    6.2638    5.9850   -0.7211 H   0  0  0  0  0  0  0  0  0  0  0  0
    5.3570    1.5535   -0.2824 H   0  0  0  0  0  0  0  0  0  0  0  0
    3.6147    1.4813   -0.5696 H   0  0  0  0  0  0  0  0  0  0  0  0
    4.2375    1.5176    1.0847 H   0  0  0  0  0  0  0  0  0  0  0  0
  1  2  2  0  0  0  0
  1  3  1  0  0  0  0
  1  4  1  0  0  0  0
  2  5  1  0  0  0  0
  3  6  1  0  0  0  0
  5  7  1  0  0  0  0
  5  8  2  0  0  0  0
  6  9  2  0  0  0  0
  6  7  1  0  0  0  0
  3 10  1  0  0  0  0
  4 11  1  0  0  0  0
  4 12  1  0  0  0  0
  7 13  1  0  0  0  0
  2 14  1  0  0  0  0
 10 15  1  0  0  0  0
 10 16  1  0  0  0  0
 10 17  1  0  0  0  0
M  END
>  <Alias name>
6-Amino-1-methyluracil

>  <deltaH°(solv)>   kJ/mol
-131.25

$$$$
6-Amino-1,3-dimethyluracil
  ChemBrain IXL

 20 20  0  0  0  0  0  0  0  0  1 V2000
    4.7454    3.0814    0.0000 C   0  0  0  0  0  0  0  0  0  0  0  0
    3.5448    3.8117    0.0000 N   0  0  0  0  0  0  0  0  0  0  0  0
    5.9738    3.7510    0.0000 N   0  0  0  0  0  0  0  0  0  0  0  0
    4.7183    1.8615    0.0000 O   0  0  0  0  0  0  0  0  0  0  0  0
    3.5637    5.2250    0.0000 C   0  0  0  0  0  0  0  0  0  0  0  0
    2.2627    3.0965    0.0000 C   0  0  0  0  0  0  0  0  0  0  0  0
    5.9955    5.1426    0.0000 C   0  0  0  0  0  0  0  0  0  0  0  0
    7.2372    2.9901    0.0000 C   0  0  0  0  0  0  0  0  0  0  0  0
    4.7247    5.8875    0.0000 C   0  0  0  0  0  0  0  0  0  0  0  0
    2.3633    5.9418    0.0000 N   0  0  0  0  0  0  0  0  0  0  0  0
    7.0600    5.7413    0.0000 O   0  0  0  0  0  0  0  0  0  0  0  0
    1.4833    5.4513    0.0000 H   0  0  0  0  0  0  0  0  0  0  0  0
    2.3791    6.9515    0.0000 H   0  0  0  0  0  0  0  0  0  0  0  0
    2.4458    2.0279    0.0000 H   0  0  0  0  0  0  0  0  0  0  0  0
    1.6995    3.3659    0.8839 H   0  0  0  0  0  0  0  0  0  0  0  0
    1.6995    3.3659   -0.8839 H   0  0  0  0  0  0  0  0  0  0  0  0
    8.0747    3.6785    0.0000 H   0  0  0  0  0  0  0  0  0  0  0  0
    7.2834    2.3664   -0.8842 H   0  0  0  0  0  0  0  0  0  0  0  0
    7.2834    2.3664    0.8842 H   0  0  0  0  0  0  0  0  0  0  0  0
    4.7340    6.9708    0.0000 H   0  0  0  0  0  0  0  0  0  0  0  0
  1  2  1  0  0  0  0
  1  3  1  0  0  0  0
  1  4  2  0  0  0  0
  2  5  1  0  0  0  0
  2  6  1  0  0  0  0
  3  7  1  0  0  0  0
  3  8  1  0  0  0  0
  5  9  2  0  0  0  0
  5 10  1  0  0  0  0
  7 11  2  0  0  0  0
  7  9  1  0  0  0  0
 10 12  1  0  0  0  0
 10 13  1  0  0  0  0
  6 14  1  0  0  0  0
  6 15  1  0  0  0  0
  6 16  1  0  0  0  0
  8 17  1  0  0  0  0
  8 18  1  0  0  0  0
  8 19  1  0  0  0  0
  9 20  1  0  0  0  0
M  END
>  <Alias name>
6-Amino-1,3-dimethyluracil

>  <deltaH°(solv)>   kJ/mol
-128.54

$$$$
5-Iodouracil
  ChemBrain IXL

 12 12  0  0  0  0  0  0  0  0  1 V2000
    4.7927    2.7029    0.0279 C   0  0  0  0  0  0  0  0  0  0  0  0
    3.5048    3.4103   -0.0773 C   0  0  0  0  0  0  0  0  0  0  0  0
    5.9692    3.4367    0.1319 N   0  0  0  0  0  0  0  0  0  0  0  0
    4.8281    1.4820    0.0238 O   0  0  0  0  0  0  0  0  0  0  0  0
    3.4765    4.7471   -0.0727 C   0  0  0  0  0  0  0  0  0  0  0  0
    1.7029    2.3036   -0.2356 I   0  0  0  0  0  0  0  0  0  0  0  0
    5.9110    4.8331    0.1344 C   0  0  0  0  0  0  0  0  0  0  0  0
    4.6711    5.4870    0.0323 N   0  0  0  0  0  0  0  0  0  0  0  0
    6.9394    5.4828    0.2255 O   0  0  0  0  0  0  0  0  0  0  0  0
    6.8598    2.9625    0.2052 H   0  0  0  0  0  0  0  0  0  0  0  0
    4.6365    6.4923    0.0342 H   0  0  0  0  0  0  0  0  0  0  0  0
    2.5298    5.2617   -0.1500 H   0  0  0  0  0  0  0  0  0  0  0  0
  1  2  1  0  0  0  0
  1  3  1  0  0  0  0
  1  4  2  0  0  0  0
  2  5  2  0  0  0  0
  2  6  1  0  0  0  0
  3  7  1  0  0  0  0
  5  8  1  0  0  0  0
  7  9  2  0  0  0  0
  7  8  1  0  0  0  0
  3 10  1  0  0  0  0
  8 11  1  0  0  0  0
  5 12  1  0  0  0  0
M  END
>  <Alias name>
5-Iodouracil

>  <deltaH°(solv)>   kJ/mol
-126.99

$$$$
5-Chlorouracil
  ChemBrain IXL

 12 12  0  0  0  0  0  0  0  0  1 V2000
    3.2014    3.3394   -0.3312 C   0  0  0  0  0  0  0  0  0  0  0  0
    3.3276    4.6508   -0.1018 C   0  0  0  0  0  0  0  0  0  0  0  0
    4.6441    5.2113    0.2492 C   0  0  0  0  0  0  0  0  0  0  0  0
    5.7448    4.3666    0.3383 N   0  0  0  0  0  0  0  0  0  0  0  0
    5.5849    2.9998    0.0935 C   0  0  0  0  0  0  0  0  0  0  0  0
    4.3195    2.4870   -0.2399 N   0  0  0  0  0  0  0  0  0  0  0  0
    1.9074    5.7251   -0.2191 Cl  0  0  0  0  0  0  0  0  0  0  0  0
    4.7687    6.4078    0.4605 O   0  0  0  0  0  0  0  0  0  0  0  0
    6.5465    2.2533    0.1699 O   0  0  0  0  0  0  0  0  0  0  0  0
    6.6542    4.7394    0.5785 H   0  0  0  0  0  0  0  0  0  0  0  0
    4.2115    1.5023   -0.4148 H   0  0  0  0  0  0  0  0  0  0  0  0
    2.2343    2.9325   -0.5883 H   0  0  0  0  0  0  0  0  0  0  0  0
  1  2  2  0  0  0  0
  2  3  1  0  0  0  0
  3  4  1  0  0  0  0
  4  5  1  0  0  0  0
  5  6  1  0  0  0  0
  6  1  1  0  0  0  0
  2  7  1  0  0  0  0
  3  8  2  0  0  0  0
  5  9  2  0  0  0  0
  4 10  1  0  0  0  0
  6 11  1  0  0  0  0
  1 12  1  0  0  0  0
M  END
>  <Alias name>
5-Chlorouracil

>  <deltaH°(solv)>   kJ/mol
-126.96

$$$$
5-Nitrouracil
  ChemBrain IXL

 14 14  0  0  0  0  0  0  0  0  1 V2000
    5.4561    4.1217    0.0000 C   0  0  0  0  0  0  0  0  0  0  0  0
    4.4986    3.0032    0.0000 C   0  0  0  0  0  0  0  0  0  0  0  0
    5.0069    5.3835    0.0000 C   0  0  0  0  0  0  0  0  0  0  0  0
    6.9022    3.8455    0.0000 N   0  3  0  0  0  0  0  0  0  0  0  0
    3.1344    3.2709    0.0000 N   0  0  0  0  0  0  0  0  0  0  0  0
    4.8987    1.8494    0.0000 O   0  0  0  0  0  0  0  0  0  0  0  0
    3.6230    5.6497    0.0000 N   0  0  0  0  0  0  0  0  0  0  0  0
    7.7128    4.7834    0.0000 O   0  0  0  0  0  0  0  0  0  0  0  0
    7.3103    2.6733    0.0000 O   0  5  0  0  0  0  0  0  0  0  0  0
    2.6925    4.5970    0.0000 C   0  0  0  0  0  0  0  0  0  0  0  0
    1.4967    4.8379    0.0000 O   0  0  0  0  0  0  0  0  0  0  0  0
    2.4674    2.5110    0.0000 H   0  0  0  0  0  0  0  0  0  0  0  0
    3.2977    6.6022    0.0000 H   0  0  0  0  0  0  0  0  0  0  0  0
    5.7118    6.2031    0.0000 H   0  0  0  0  0  0  0  0  0  0  0  0
  1  2  1  0  0  0  0
  1  3  2  0  0  0  0
  1  4  1  0  0  0  0
  2  5  1  0  0  0  0
  2  6  2  0  0  0  0
  3  7  1  0  0  0  0
  4  8  2  0  0  0  0
  4  9  1  0  0  0  0
  5 10  1  0  0  0  0
  7 10  1  0  0  0  0
 10 11  2  0  0  0  0
  5 12  1  0  0  0  0
  7 13  1  0  0  0  0
  3 14  1  0  0  0  0
M  END
>  <Alias name>
5-Nitrouracil

>  <deltaH°(solv)>   kJ/mol
-126.2

$$$$
Tetraglyme
  ChemBrain IXL

 37 36  0  0  0  0  0  0  0  0  1 V2000
    8.7878    7.5166   -0.7185 O   0  0  0  0  0  0  0  0  0  0  0  0
    9.4597    8.7959   -0.4489 C   0  0  0  0  0  0  0  0  0  0  0  0
    7.6654    7.2031    0.1775 C   0  0  0  0  0  0  0  0  0  0  0  0
   10.6078    8.9950   -1.4567 C   0  0  0  0  0  0  0  0  0  0  0  0
    7.0577    5.8437   -0.2172 C   0  0  0  0  0  0  0  0  0  0  0  0
   11.2793   10.2746   -1.1875 O   0  0  0  0  0  0  0  0  0  0  0  0
    5.9349    5.5305    0.6784 O   0  0  0  0  0  0  0  0  0  0  0  0
   12.4007   10.5888   -2.0845 C   0  0  0  0  0  0  0  0  0  0  0  0
    5.2620    4.2519    0.4079 C   0  0  0  0  0  0  0  0  0  0  0  0
   13.0071   11.9492   -1.6911 C   0  0  0  0  0  0  0  0  0  0  0  0
    4.1126    4.0538    1.4143 C   0  0  0  0  0  0  0  0  0  0  0  0
   14.1285   12.2635   -2.5883 O   0  0  0  0  0  0  0  0  0  0  0  0
    3.4394    2.7752    1.1437 O   0  0  0  0  0  0  0  0  0  0  0  0
   14.7996   13.5437   -2.3197 C   0  0  0  0  0  0  0  0  0  0  0  0
    2.3159    2.4624    2.0389 C   0  0  0  0  0  0  0  0  0  0  0  0
    9.8600    8.7885    0.5574 H   0  0  0  0  0  0  0  0  0  0  0  0
    8.7476    9.6058   -0.5484 H   0  0  0  0  0  0  0  0  0  0  0  0
    6.9098    7.9744    0.0933 H   0  0  0  0  0  0  0  0  0  0  0  0
    8.0213    7.1564    1.1993 H   0  0  0  0  0  0  0  0  0  0  0  0
   10.2076    9.0019   -2.4630 H   0  0  0  0  0  0  0  0  0  0  0  0
   11.3201    8.1853   -1.3570 H   0  0  0  0  0  0  0  0  0  0  0  0
    7.8131    5.0723   -0.1325 H   0  0  0  0  0  0  0  0  0  0  0  0
    6.7022    5.8903   -1.2391 H   0  0  0  0  0  0  0  0  0  0  0  0
   13.1573    9.8184   -2.0003 H   0  0  0  0  0  0  0  0  0  0  0  0
   12.0441   10.6344   -3.1061 H   0  0  0  0  0  0  0  0  0  0  0  0
    4.8629    4.2598   -0.5988 H   0  0  0  0  0  0  0  0  0  0  0  0
    5.9731    3.4413    0.5080 H   0  0  0  0  0  0  0  0  0  0  0  0
   12.2505   12.7195   -1.7752 H   0  0  0  0  0  0  0  0  0  0  0  0
   13.3639   11.9035   -0.6696 H   0  0  0  0  0  0  0  0  0  0  0  0
    4.5117    4.0457    2.4211 H   0  0  0  0  0  0  0  0  0  0  0  0
    3.4015    4.8645    1.3144 H   0  0  0  0  0  0  0  0  0  0  0  0
   14.0867   14.3529   -2.4193 H   0  0  0  0  0  0  0  0  0  0  0  0
   15.6063   13.6840   -3.0285 H   0  0  0  0  0  0  0  0  0  0  0  0
   15.2002   13.5372   -1.3135 H   0  0  0  0  0  0  0  0  0  0  0  0
    1.8882    1.5071    1.7611 H   0  0  0  0  0  0  0  0  0  0  0  0
    2.6709    2.4155    3.0610 H   0  0  0  0  0  0  0  0  0  0  0  0
    1.5609    3.2343    1.9540 H   0  0  0  0  0  0  0  0  0  0  0  0
  1  2  1  0  0  0  0
  1  3  1  0  0  0  0
  2  4  1  0  0  0  0
  3  5  1  0  0  0  0
  4  6  1  0  0  0  0
  5  7  1  0  0  0  0
  6  8  1  0  0  0  0
  7  9  1  0  0  0  0
  8 10  1  0  0  0  0
  9 11  1  0  0  0  0
 10 12  1  0  0  0  0
 11 13  1  0  0  0  0
 12 14  1  0  0  0  0
 13 15  1  0  0  0  0
  2 16  1  0  0  0  0
  2 17  1  0  0  0  0
  3 18  1  0  0  0  0
  3 19  1  0  0  0  0
  4 20  1  0  0  0  0
  4 21  1  0  0  0  0
  5 22  1  0  0  0  0
  5 23  1  0  0  0  0
  8 24  1  0  0  0  0
  8 25  1  0  0  0  0
  9 26  1  0  0  0  0
  9 27  1  0  0  0  0
 10 28  1  0  0  0  0
 10 29  1  0  0  0  0
 11 30  1  0  0  0  0
 11 31  1  0  0  0  0
 14 32  1  0  0  0  0
 14 33  1  0  0  0  0
 14 34  1  0  0  0  0
 15 35  1  0  0  0  0
 15 36  1  0  0  0  0
 15 37  1  0  0  0  0
M  END
>  <Alias name>
2,5,8,11,14-Pentaoxopentadecane

>  <deltaH°(solv)>   kJ/mol
-125.8

$$$$
5-Bromouracil
  ChemBrain IXL

 12 12  0  0  0  0  0  0  0  0  1 V2000
    4.7082    2.7024    0.0279 C   0  0  0  0  0  0  0  0  0  0  0  0
    3.4209    3.4109   -0.0773 C   0  0  0  0  0  0  0  0  0  0  0  0
    5.8853    3.4351    0.1320 N   0  0  0  0  0  0  0  0  0  0  0  0
    4.7426    1.4814    0.0237 O   0  0  0  0  0  0  0  0  0  0  0  0
    3.3938    4.7479   -0.0725 C   0  0  0  0  0  0  0  0  0  0  0  0
    1.7801    2.4054   -0.2213 Br  0  0  0  0  0  0  0  0  0  0  0  0
    5.8283    4.8317    0.1346 C   0  0  0  0  0  0  0  0  0  0  0  0
    4.5889    5.4866    0.0325 N   0  0  0  0  0  0  0  0  0  0  0  0
    6.8571    5.4805    0.2257 O   0  0  0  0  0  0  0  0  0  0  0  0
    6.7757    2.9602    0.2052 H   0  0  0  0  0  0  0  0  0  0  0  0
    4.5552    6.4918    0.0344 H   0  0  0  0  0  0  0  0  0  0  0  0
    2.4476    5.2636   -0.1498 H   0  0  0  0  0  0  0  0  0  0  0  0
  1  2  1  0  0  0  0
  1  3  1  0  0  0  0
  1  4  2  0  0  0  0
  2  5  2  0  0  0  0
  2  6  1  0  0  0  0
  3  7  1  0  0  0  0
  5  8  1  0  0  0  0
  7  9  2  0  0  0  0
  7  8  1  0  0  0  0
  3 10  1  0  0  0  0
  8 11  1  0  0  0  0
  5 12  1  0  0  0  0
M  END
>  <Alias name>
5-Bromouracil

>  <deltaH°(solv)>   kJ/mol
-124.36

$$$$
15-Crown-5
  ChemBrain IXL

 35 35  0  0  0  0  0  0  0  0  1 V2000
    8.9777    5.0453    0.2226 C   0  0  0  0  0  0  0  0  0  0  0  0
    8.5313    3.6646   -0.2987 C   0  0  0  0  0  0  0  0  0  0  0  0
    7.0683    3.5661   -0.1956 O   0  0  0  0  0  0  0  0  0  0  0  0
    6.5317    2.2374    0.1315 C   0  0  0  0  0  0  0  0  0  0  0  0
    5.0093    2.2328   -0.1127 C   0  0  0  0  0  0  0  0  0  0  0  0
    4.4645    3.5579    0.2148 O   0  0  0  0  0  0  0  0  0  0  0  0
    3.0009    3.6474    0.3180 C   0  0  0  0  0  0  0  0  0  0  0  0
    2.5459    5.0255   -0.2028 C   0  0  0  0  0  0  0  0  0  0  0  0
    3.4002    6.0793    0.3623 O   0  0  0  0  0  0  0  0  0  0  0  0
    3.3326    7.3624   -0.3560 C   0  0  0  0  0  0  0  0  0  0  0  0
    4.5067    8.2617    0.0743 C   0  0  0  0  0  0  0  0  0  0  0  0
    5.7542    7.4853    0.0105 O   0  0  0  0  0  0  0  0  0  0  0  0
    6.9968    8.2694   -0.0529 C   0  0  0  0  0  0  0  0  0  0  0  0
    8.1765    7.3772    0.3770 C   0  0  0  0  0  0  0  0  0  0  0  0
    8.1170    6.0940   -0.3420 O   0  0  0  0  0  0  0  0  0  0  0  0
    8.8838    5.0592    1.3015 H   0  0  0  0  0  0  0  0  0  0  0  0
   10.0099    5.2270   -0.0504 H   0  0  0  0  0  0  0  0  0  0  0  0
    8.9928    2.8919    0.3039 H   0  0  0  0  0  0  0  0  0  0  0  0
    8.8290    3.5443   -1.3329 H   0  0  0  0  0  0  0  0  0  0  0  0
    6.7291    2.0269    1.1753 H   0  0  0  0  0  0  0  0  0  0  0  0
    7.0020    1.4816   -0.4854 H   0  0  0  0  0  0  0  0  0  0  0  0
    4.8132    2.0214   -1.1566 H   0  0  0  0  0  0  0  0  0  0  0  0
    4.5437    1.4738    0.5039 H   0  0  0  0  0  0  0  0  0  0  0  0
    2.5442    2.8721   -0.2850 H   0  0  0  0  0  0  0  0  0  0  0  0
    2.7039    3.5248    1.3521 H   0  0  0  0  0  0  0  0  0  0  0  0
    2.6399    5.0405   -1.2817 H   0  0  0  0  0  0  0  0  0  0  0  0
    1.5127    5.2006    0.0702 H   0  0  0  0  0  0  0  0  0  0  0  0
    3.4049    7.1742   -1.4201 H   0  0  0  0  0  0  0  0  0  0  0  0
    2.3930    7.8561   -0.1411 H   0  0  0  0  0  0  0  0  0  0  0  0
    4.5706    9.1120   -0.5935 H   0  0  0  0  0  0  0  0  0  0  0  0
    4.3503    8.6082    1.0883 H   0  0  0  0  0  0  0  0  0  0  0  0
    6.9277    9.1190    0.6152 H   0  0  0  0  0  0  0  0  0  0  0  0
    7.1511    8.6173   -1.0668 H   0  0  0  0  0  0  0  0  0  0  0  0
    8.1052    7.1879    1.4410 H   0  0  0  0  0  0  0  0  0  0  0  0
    9.1130    7.8769    0.1624 H   0  0  0  0  0  0  0  0  0  0  0  0
  1  2  1  0  0  0  0
  1 15  1  0  0  0  0
  2  3  1  0  0  0  0
  3  4  1  0  0  0  0
  4  5  1  0  0  0  0
  5  6  1  0  0  0  0
  6  7  1  0  0  0  0
  7  8  1  0  0  0  0
  8  9  1  0  0  0  0
  9 10  1  0  0  0  0
 10 11  1  0  0  0  0
 11 12  1  0  0  0  0
 12 13  1  0  0  0  0
 13 14  1  0  0  0  0
 14 15  1  0  0  0  0
  1 16  1  0  0  0  0
  1 17  1  0  0  0  0
  2 18  1  0  0  0  0
  2 19  1  0  0  0  0
  4 20  1  0  0  0  0
  4 21  1  0  0  0  0
  5 22  1  0  0  0  0
  5 23  1  0  0  0  0
  7 24  1  0  0  0  0
  7 25  1  0  0  0  0
  8 26  1  0  0  0  0
  8 27  1  0  0  0  0
 10 28  1  0  0  0  0
 10 29  1  0  0  0  0
 11 30  1  0  0  0  0
 11 31  1  0  0  0  0
 13 32  1  0  0  0  0
 13 33  1  0  0  0  0
 14 34  1  0  0  0  0
 14 35  1  0  0  0  0
M  END
>  <Alias name>
15-Crown-5

>  <deltaH°(solv)>   kJ/mol
-119.28

$$$$
6-Chlorouracil
  ChemBrain IXL

 12 12  0  0  0  0  0  0  0  0  1 V2000
    3.3322    3.3322   -0.2479 C   0  0  0  0  0  0  0  0  0  0  0  0
    3.4642    4.6425   -0.0163 C   0  0  0  0  0  0  0  0  0  0  0  0
    4.7835    5.1970    0.3352 C   0  0  0  0  0  0  0  0  0  0  0  0
    5.8804    4.3473    0.4240 N   0  0  0  0  0  0  0  0  0  0  0  0
    5.7147    2.9819    0.1758 C   0  0  0  0  0  0  0  0  0  0  0  0
    4.4471    2.4750   -0.1583 N   0  0  0  0  0  0  0  0  0  0  0  0
    4.9138    6.3930    0.5471 O   0  0  0  0  0  0  0  0  0  0  0  0
    6.6733    2.2312    0.2500 O   0  0  0  0  0  0  0  0  0  0  0  0
    1.7347    2.6702   -0.6720 Cl  0  0  0  0  0  0  0  0  0  0  0  0
    6.7913    4.7155    0.6666 H   0  0  0  0  0  0  0  0  0  0  0  0
    4.3352    1.4914   -0.3350 H   0  0  0  0  0  0  0  0  0  0  0  0
    2.6040    5.2976   -0.0863 H   0  0  0  0  0  0  0  0  0  0  0  0
  1  2  2  0  0  0  0
  2  3  1  0  0  0  0
  3  4  1  0  0  0  0
  4  5  1  0  0  0  0
  5  6  1  0  0  0  0
  6  1  1  0  0  0  0
  3  7  2  0  0  0  0
  5  8  2  0  0  0  0
  4 10  1  0  0  0  0
  6 11  1  0  0  0  0
  1  9  1  0  0  0  0
  2 12  1  0  0  0  0
M  END
>  <Alias name>
6-Chlorouracil

>  <deltaH°(solv)>   kJ/mol
-114.28

$$$$
Tributyrin
  ChemBrain IXL

 47 46  0  0  0  0  0  0  0  0  1 V2000
    8.9780    9.9874    0.6906 C   0  0  0  0  0  0  0  0  0  0  0  0
   10.3751   10.4363    1.1609 C   0  0  0  0  0  0  0  0  0  0  0  0
    7.9937   10.0471    1.8748 C   0  0  0  0  0  0  0  0  0  0  0  0
    9.0510    8.6097    0.1832 O   0  0  0  0  0  0  0  0  0  0  0  0
   11.3181   10.3626    0.0356 O   0  0  0  0  0  0  0  0  0  0  0  0
    6.6634    9.6084    1.4288 O   0  0  0  0  0  0  0  0  0  0  0  0
    9.5196    7.6130    1.1568 C   0  0  0  0  0  0  0  0  0  0  0  0
   12.6950   10.7694    0.3513 C   0  0  0  0  0  0  0  0  0  0  0  0
    5.6150    9.6598    2.4580 C   0  0  0  0  0  0  0  0  0  0  0  0
    9.6669    6.1967    0.7534 C   0  0  0  0  0  0  0  0  0  0  0  0
    9.7871    7.9533    2.2974 O   0  0  0  0  0  0  0  0  0  0  0  0
   13.7343   10.7430   -0.7020 C   0  0  0  0  0  0  0  0  0  0  0  0
   12.9809   11.1288    1.4816 O   0  0  0  0  0  0  0  0  0  0  0  0
    4.2401    9.2165    2.1364 C   0  0  0  0  0  0  0  0  0  0  0  0
    5.8783   10.0679    3.5771 O   0  0  0  0  0  0  0  0  0  0  0  0
   10.5639    5.4637    1.7697 C   0  0  0  0  0  0  0  0  0  0  0  0
   13.1159   10.2418   -2.0215 C   0  0  0  0  0  0  0  0  0  0  0  0
    3.4845    8.8984    3.4413 C   0  0  0  0  0  0  0  0  0  0  0  0
   10.7164    3.9888    1.3503 C   0  0  0  0  0  0  0  0  0  0  0  0
   14.1986   10.2122   -3.1176 C   0  0  0  0  0  0  0  0  0  0  0  0
    2.0517    8.4406    3.1067 C   0  0  0  0  0  0  0  0  0  0  0  0
    8.6341   10.6449   -0.0982 H   0  0  0  0  0  0  0  0  0  0  0  0
   10.3239   11.4557    1.5229 H   0  0  0  0  0  0  0  0  0  0  0  0
   10.7135    9.7866    1.9586 H   0  0  0  0  0  0  0  0  0  0  0  0
    7.9337   11.0637    2.2434 H   0  0  0  0  0  0  0  0  0  0  0  0
    8.3419    9.3958    2.6669 H   0  0  0  0  0  0  0  0  0  0  0  0
   10.1192    6.1464   -0.2294 H   0  0  0  0  0  0  0  0  0  0  0  0
    8.6921    5.7257    0.7267 H   0  0  0  0  0  0  0  0  0  0  0  0
   14.5347   10.0776   -0.4028 H   0  0  0  0  0  0  0  0  0  0  0  0
   14.1292   11.7413   -0.8447 H   0  0  0  0  0  0  0  0  0  0  0  0
    4.2824    8.3284    1.5181 H   0  0  0  0  0  0  0  0  0  0  0  0
    3.7225   10.0038    1.6024 H   0  0  0  0  0  0  0  0  0  0  0  0
   10.1120    5.5147    2.7526 H   0  0  0  0  0  0  0  0  0  0  0  0
   11.5390    5.9342    1.7958 H   0  0  0  0  0  0  0  0  0  0  0  0
   12.3166   10.9082   -2.3215 H   0  0  0  0  0  0  0  0  0  0  0  0
   12.7196    9.2442   -1.8784 H   0  0  0  0  0  0  0  0  0  0  0  0
    3.4446    9.7858    4.0608 H   0  0  0  0  0  0  0  0  0  0  0  0
    4.0006    8.1092    3.9740 H   0  0  0  0  0  0  0  0  0  0  0  0
   11.1692    3.9378    0.3678 H   0  0  0  0  0  0  0  0  0  0  0  0
    9.7412    3.5185    1.3232 H   0  0  0  0  0  0  0  0  0  0  0  0
   11.3459    3.4734    2.0651 H   0  0  0  0  0  0  0  0  0  0  0  0
   14.5945   11.2099   -3.2610 H   0  0  0  0  0  0  0  0  0  0  0  0
   13.7641    9.8595   -4.0448 H   0  0  0  0  0  0  0  0  0  0  0  0
   14.9981    9.5462   -2.8173 H   0  0  0  0  0  0  0  0  0  0  0  0
    2.0917    7.5531    2.4873 H   0  0  0  0  0  0  0  0  0  0  0  0
    1.5207    8.2171    4.0238 H   0  0  0  0  0  0  0  0  0  0  0  0
    1.5357    9.2297    2.5739 H   0  0  0  0  0  0  0  0  0  0  0  0
  1  2  1  0  0  0  0
  1  3  1  0  0  0  0
  1  4  1  0  0  0  0
  2  5  1  0  0  0  0
  3  6  1  0  0  0  0
  4  7  1  0  0  0  0
  5  8  1  0  0  0  0
  6  9  1  0  0  0  0
  7 10  1  0  0  0  0
  7 11  2  0  0  0  0
  8 12  1  0  0  0  0
  8 13  2  0  0  0  0
  9 14  1  0  0  0  0
  9 15  2  0  0  0  0
 10 16  1  0  0  0  0
 12 17  1  0  0  0  0
 14 18  1  0  0  0  0
 16 19  1  0  0  0  0
 17 20  1  0  0  0  0
 18 21  1  0  0  0  0
  1 22  1  0  0  0  0
  2 23  1  0  0  0  0
  2 24  1  0  0  0  0
  3 25  1  0  0  0  0
  3 26  1  0  0  0  0
 10 27  1  0  0  0  0
 10 28  1  0  0  0  0
 12 29  1  0  0  0  0
 12 30  1  0  0  0  0
 14 31  1  0  0  0  0
 14 32  1  0  0  0  0
 16 33  1  0  0  0  0
 16 34  1  0  0  0  0
 17 35  1  0  0  0  0
 17 36  1  0  0  0  0
 18 37  1  0  0  0  0
 18 38  1  0  0  0  0
 19 39  1  0  0  0  0
 19 40  1  0  0  0  0
 19 41  1  0  0  0  0
 20 42  1  0  0  0  0
 20 43  1  0  0  0  0
 20 44  1  0  0  0  0
 21 45  1  0  0  0  0
 21 46  1  0  0  0  0
 21 47  1  0  0  0  0
M  END
>  <Alias name>
Glyceryl tributanoate

>  <deltaH°(solv)>   kJ/mol
-112.7

$$$$
5-Fluorouracil
  ChemBrain IXL

 12 12  0  0  0  0  0  0  0  0  1 V2000
    2.9600    3.3711   -0.3289 C   0  0  0  0  0  0  0  0  0  0  0  0
    3.1016    4.6899   -0.0952 C   0  0  0  0  0  0  0  0  0  0  0  0
    4.4117    5.2616    0.2563 C   0  0  0  0  0  0  0  0  0  0  0  0
    5.5819    4.3922    0.3554 N   0  0  0  0  0  0  0  0  0  0  0  0
    5.4364    2.9717    0.1051 C   0  0  0  0  0  0  0  0  0  0  0  0
    4.1174    2.4512   -0.2402 N   0  0  0  0  0  0  0  0  0  0  0  0
    2.0184    5.5060   -0.1852 F   0  0  0  0  0  0  0  0  0  0  0  0
    4.5210    6.4587    0.4645 O   0  0  0  0  0  0  0  0  0  0  0  0
    6.3989    2.2255    0.1818 O   0  0  0  0  0  0  0  0  0  0  0  0
    1.9880    2.9783   -0.5848 H   0  0  0  0  0  0  0  0  0  0  0  0
    6.5473    4.8043    0.6130 H   0  0  0  0  0  0  0  0  0  0  0  0
    3.9857    1.3964   -0.4308 H   0  0  0  0  0  0  0  0  0  0  0  0
  1  2  2  0  0  0  0
  2  3  1  0  0  0  0
  3  4  1  0  0  0  0
  4  5  1  0  0  0  0
  5  6  1  0  0  0  0
  6  1  1  0  0  0  0
  2  7  1  0  0  0  0
  3  8  2  0  0  0  0
  5  9  2  0  0  0  0
  1 10  1  0  0  0  0
  4 11  1  0  0  0  0
  6 12  1  0  0  0  0
M  END
>  <Alias name>
5-Fluorouracil

>  <deltaH°(solv)>   kJ/mol
-107.84

$$$$
1,3-Diethylthiourea
  ChemBrain IXL

 20 19  0  0  0  0  0  0  0  0  1 V2000
    5.6337    2.7812    0.0000 S   0  0  0  0  0  0  0  0  0  0  0  0
    5.2190    4.4421    0.0612 C   0  0  0  0  0  0  0  0  0  0  0  0
    3.8721    4.8257    0.0362 N   0  0  0  0  0  0  0  0  0  0  0  0
    3.5112    6.2508    0.0843 C   0  0  0  0  0  0  0  0  0  0  0  0
    1.9951    6.4054   -0.1415 C   0  0  0  0  0  0  0  0  0  0  0  0
    6.2258    5.4184    0.1364 N   0  0  0  0  0  0  0  0  0  0  0  0
    7.6438    5.0206    0.1427 C   0  0  0  0  0  0  0  0  0  0  0  0
    8.5288    6.2658   -0.0638 C   0  0  0  0  0  0  0  0  0  0  0  0
    3.1491    4.1236   -0.0148 H   0  0  0  0  0  0  0  0  0  0  0  0
    5.9773    6.3949    0.1863 H   0  0  0  0  0  0  0  0  0  0  0  0
    3.7752    6.6575    1.0527 H   0  0  0  0  0  0  0  0  0  0  0  0
    4.0475    6.7854   -0.6900 H   0  0  0  0  0  0  0  0  0  0  0  0
    1.4586    5.8707    0.6324 H   0  0  0  0  0  0  0  0  0  0  0  0
    1.7300    7.4547   -0.1055 H   0  0  0  0  0  0  0  0  0  0  0  0
    1.7313    5.9994   -1.1102 H   0  0  0  0  0  0  0  0  0  0  0  0
    7.8851    4.5600    1.0927 H   0  0  0  0  0  0  0  0  0  0  0  0
    7.8241    4.3135   -0.6574 H   0  0  0  0  0  0  0  0  0  0  0  0
    8.3489    6.9733    0.7360 H   0  0  0  0  0  0  0  0  0  0  0  0
    8.2881    6.7262   -1.0140 H   0  0  0  0  0  0  0  0  0  0  0  0
    9.5714    5.9725   -0.0587 H   0  0  0  0  0  0  0  0  0  0  0  0
  1  2  2  0  0  0  0
  2  3  1  0  0  0  0
  2  6  1  0  0  0  0
  3  9  1  0  0  0  0
  3  4  1  0  0  0  0
  4  5  1  0  0  0  0
  6 10  1  0  0  0  0
  6  7  1  0  0  0  0
  7  8  1  0  0  0  0
  4 11  1  0  0  0  0
  4 12  1  0  0  0  0
  5 13  1  0  0  0  0
  5 14  1  0  0  0  0
  5 15  1  0  0  0  0
  7 16  1  0  0  0  0
  7 17  1  0  0  0  0
  8 18  1  0  0  0  0
  8 19  1  0  0  0  0
  8 20  1  0  0  0  0
M  END
>  <Alias name>
N,N'-Diethylthiourea

>  <deltaH°(solv)>   kJ/mol
-106.3

$$$$
5,6-Trimethylene-1,3-dimethyluracil
  ChemBrain IXL

 25 26  0  0  0  0  0  0  0  0  1 V2000
    6.4640    3.4136    0.0000 N   0  0  0  0  0  0  0  0  0  0  0  0
    5.1019    3.6922    0.0561 C   0  0  0  0  0  0  0  0  0  0  0  0
    7.3667    4.4819   -0.0517 C   0  0  0  0  0  0  0  0  0  0  0  0
    6.8518    5.8790   -0.0136 C   0  0  0  0  0  0  0  0  0  0  0  0
    5.6123    6.1063    0.0390 C   0  0  0  0  0  0  0  0  0  0  0  0
    4.6621    5.0275    0.0636 N   0  0  0  0  0  0  0  0  0  0  0  0
    4.2941    2.7763    0.0985 O   0  0  0  0  0  0  0  0  0  0  0  0
    8.5658    4.2641   -0.1278 O   0  0  0  0  0  0  0  0  0  0  0  0
    6.9466    1.9987   -0.0042 C   0  0  0  0  0  0  0  0  0  0  0  0
    3.2256    5.2907    0.0958 C   0  0  0  0  0  0  0  0  0  0  0  0
    5.2764    7.5092    0.0715 C   0  0  0  0  0  0  0  0  0  0  0  0
    7.6807    7.0597   -0.0310 C   0  0  0  0  0  0  0  0  0  0  0  0
    6.6655    8.2213    0.0717 C   0  0  0  0  0  0  0  0  0  0  0  0
    8.0306    1.9824   -0.0052 H   0  0  0  0  0  0  0  0  0  0  0  0
    6.5787    1.4905   -0.8906 H   0  0  0  0  0  0  0  0  0  0  0  0
    6.5803    1.4860    0.8804 H   0  0  0  0  0  0  0  0  0  0  0  0
    2.6885    4.3440    0.1029 H   0  0  0  0  0  0  0  0  0  0  0  0
    2.9813    5.8484    0.9866 H   0  0  0  0  0  0  0  0  0  0  0  0
    2.9430    5.8569   -0.7782 H   0  0  0  0  0  0  0  0  0  0  0  0
    4.7078    7.7790   -0.8117 H   0  0  0  0  0  0  0  0  0  0  0  0
    4.7227    7.7430    0.9717 H   0  0  0  0  0  0  0  0  0  0  0  0
    8.3572    7.0584    0.8183 H   0  0  0  0  0  0  0  0  0  0  0  0
    8.2370    7.1144   -0.9638 H   0  0  0  0  0  0  0  0  0  0  0  0
    6.8120    8.7685    0.9989 H   0  0  0  0  0  0  0  0  0  0  0  0
    6.7571    8.8828   -0.7836 H   0  0  0  0  0  0  0  0  0  0  0  0
  1  2  1  0  0  0  0
  1  3  1  0  0  0  0
  3  4  1  0  0  0  0
  4  5  2  0  0  0  0
  5  6  1  0  0  0  0
  6  2  1  0  0  0  0
  2  7  2  0  0  0  0
  3  8  2  0  0  0  0
  1  9  1  0  0  0  0
  6 10  1  0  0  0  0
  5 11  1  0  0  0  0
  4 12  1  0  0  0  0
 11 13  1  0  0  0  0
 13 12  1  0  0  0  0
  9 14  1  0  0  0  0
  9 15  1  0  0  0  0
  9 16  1  0  0  0  0
 10 17  1  0  0  0  0
 10 18  1  0  0  0  0
 10 19  1  0  0  0  0
 11 20  1  0  0  0  0
 11 21  1  0  0  0  0
 12 22  1  0  0  0  0
 12 23  1  0  0  0  0
 13 24  1  0  0  0  0
 13 25  1  0  0  0  0
M  END
>  <Alias name>
5,6-Trimethylene-1,3-dimethyluracil

>  <deltaH°(solv)>   kJ/mol
-106.2

$$$$
5,6-Tetramethylene-1,3-dimethyluracil
  ChemBrain IXL

 28 29  0  0  0  0  0  0  0  0  1 V2000
    6.6106    3.3822   -0.1153 N   0  0  0  0  0  0  0  0  0  0  0  0
    5.2564    3.7419   -0.0630 C   0  0  0  0  0  0  0  0  0  0  0  0
    7.5853    4.3697   -0.1614 C   0  0  0  0  0  0  0  0  0  0  0  0
    7.1919    5.7823   -0.0932 C   0  0  0  0  0  0  0  0  0  0  0  0
    5.8571    6.1109   -0.0300 C   0  0  0  0  0  0  0  0  0  0  0  0
    4.8839    5.0970   -0.0412 N   0  0  0  0  0  0  0  0  0  0  0  0
    4.3990    2.8753   -0.0364 O   0  0  0  0  0  0  0  0  0  0  0  0
    8.7636    4.0662   -0.2577 O   0  0  0  0  0  0  0  0  0  0  0  0
    7.0046    1.9664   -0.1217 C   0  0  0  0  0  0  0  0  0  0  0  0
    3.4621    5.4615   -0.0283 C   0  0  0  0  0  0  0  0  0  0  0  0
    5.3935    7.5433    0.0540 C   0  0  0  0  0  0  0  0  0  0  0  0
    8.2826    6.8241   -0.0975 C   0  0  0  0  0  0  0  0  0  0  0  0
    6.5074    8.5008   -0.3674 C   0  0  0  0  0  0  0  0  0  0  0  0
    7.7543    8.1595    0.4041 C   0  0  0  0  0  0  0  0  0  0  0  0
    8.0865    1.8934   -0.1234 H   0  0  0  0  0  0  0  0  0  0  0  0
    6.6096    1.4856   -1.0072 H   0  0  0  0  0  0  0  0  0  0  0  0
    6.6119    1.4780    0.7607 H   0  0  0  0  0  0  0  0  0  0  0  0
    2.8592    4.5630   -0.0181 H   0  0  0  0  0  0  0  0  0  0  0  0
    3.2488    6.0504    0.8557 H   0  0  0  0  0  0  0  0  0  0  0  0
    3.2308    6.0419   -0.9128 H   0  0  0  0  0  0  0  0  0  0  0  0
    4.5414    7.6803   -0.5990 H   0  0  0  0  0  0  0  0  0  0  0  0
    5.1014    7.7643    1.0721 H   0  0  0  0  0  0  0  0  0  0  0  0
    9.0912    6.4969    0.5452 H   0  0  0  0  0  0  0  0  0  0  0  0
    8.6564    6.9456   -1.1060 H   0  0  0  0  0  0  0  0  0  0  0  0
    6.6969    8.3961   -1.4292 H   0  0  0  0  0  0  0  0  0  0  0  0
    6.2136    9.5214   -0.1494 H   0  0  0  0  0  0  0  0  0  0  0  0
    7.5219    8.0873    1.4599 H   0  0  0  0  0  0  0  0  0  0  0  0
    8.5019    8.9301    0.2477 H   0  0  0  0  0  0  0  0  0  0  0  0
  1  2  1  0  0  0  0
  1  3  1  0  0  0  0
  3  4  1  0  0  0  0
  4  5  2  0  0  0  0
  5  6  1  0  0  0  0
  6  2  1  0  0  0  0
  2  7  2  0  0  0  0
  3  8  2  0  0  0  0
  1  9  1  0  0  0  0
  6 10  1  0  0  0  0
  5 11  1  0  0  0  0
  4 12  1  0  0  0  0
 11 13  1  0  0  0  0
 12 14  1  0  0  0  0
 14 13  1  0  0  0  0
  9 15  1  0  0  0  0
  9 16  1  0  0  0  0
  9 17  1  0  0  0  0
 10 18  1  0  0  0  0
 10 19  1  0  0  0  0
 10 20  1  0  0  0  0
 11 21  1  0  0  0  0
 11 22  1  0  0  0  0
 12 23  1  0  0  0  0
 12 24  1  0  0  0  0
 13 25  1  0  0  0  0
 13 26  1  0  0  0  0
 14 27  1  0  0  0  0
 14 28  1  0  0  0  0
M  END
>  <Alias name>
5,6-Tetramethylene-1,3-dimethyluracil

>  <deltaH°(solv)>   kJ/mol
-105.2

$$$$
Glycerol
  ChemBrain IXL

 14 13  0  0  0  0  0  0  0  0  1 V2000
    2.8119    3.8599   -1.0481 C   0  0  0  0  0  0  0  0  0  0  0  0
    3.7741    2.8718   -0.3608 C   0  0  0  0  0  0  0  0  0  0  0  0
    4.8074    3.6557    0.4713 C   0  0  0  0  0  0  0  0  0  0  0  0
    5.7259    2.7131    1.1262 O   0  0  0  0  0  0  0  0  0  0  0  0
    3.0105    1.9781    0.5220 O   0  0  0  0  0  0  0  0  0  0  0  0
    2.1140    4.6546   -0.0271 O   0  0  0  0  0  0  0  0  0  0  0  0
    6.4225    3.1294    1.6809 H   0  0  0  0  0  0  0  0  0  0  0  0
    2.5111    2.4292    1.2385 H   0  0  0  0  0  0  0  0  0  0  0  0
    1.4757    5.3143   -0.3788 H   0  0  0  0  0  0  0  0  0  0  0  0
    3.3747    4.5198   -1.6967 H   0  0  0  0  0  0  0  0  0  0  0  0
    2.0870    3.3091   -1.6346 H   0  0  0  0  0  0  0  0  0  0  0  0
    4.2866    2.2848   -1.1129 H   0  0  0  0  0  0  0  0  0  0  0  0
    4.2950    4.2421    1.2238 H   0  0  0  0  0  0  0  0  0  0  0  0
    5.3695    4.3146   -0.1789 H   0  0  0  0  0  0  0  0  0  0  0  0
  1  2  1  0  0  0  0
  2  3  1  0  0  0  0
  3  4  1  0  0  0  0
  2  5  1  0  0  0  0
  1  6  1  0  0  0  0
  4  7  1  0  0  0  0
  5  8  1  0  0  0  0
  6  9  1  0  0  0  0
  1 10  1  0  0  0  0
  1 11  1  0  0  0  0
  2 12  1  0  0  0  0
  3 13  1  0  0  0  0
  3 14  1  0  0  0  0
M  END
>  <Alias name>
1,2,3-Propanetriol

>  <deltaH°(solv)>   kJ/mol
-103.5

$$$$
Triglyme
  ChemBrain IXL

 30 29  0  0  0  0  0  0  0  0  1 V2000
    8.1697    7.9160   -0.2030 C   0  0  0  0  0  0  0  0  0  0  0  0
    7.5632    6.5548    0.1876 C   0  0  0  0  0  0  0  0  0  0  0  0
    9.5206    7.7127   -0.7456 O   0  0  0  0  0  0  0  0  0  0  0  0
    6.2123    6.7581    0.7303 O   0  0  0  0  0  0  0  0  0  0  0  0
   10.2154    8.9402   -1.1594 C   0  0  0  0  0  0  0  0  0  0  0  0
    5.5176    5.5306    1.1443 C   0  0  0  0  0  0  0  0  0  0  0  0
   11.6109    8.5812   -1.7046 C   0  0  0  0  0  0  0  0  0  0  0  0
    4.1223    5.8896    1.6899 C   0  0  0  0  0  0  0  0  0  0  0  0
   12.3058    9.8089   -2.1184 O   0  0  0  0  0  0  0  0  0  0  0  0
    3.4275    4.6620    2.1040 O   0  0  0  0  0  0  0  0  0  0  0  0
   13.6570    9.6056   -2.6609 C   0  0  0  0  0  0  0  0  0  0  0  0
    2.0766    4.8654    2.6471 C   0  0  0  0  0  0  0  0  0  0  0  0
    7.5464    8.3870   -0.9530 H   0  0  0  0  0  0  0  0  0  0  0  0
    8.2239    8.5514    0.6723 H   0  0  0  0  0  0  0  0  0  0  0  0
    8.1865    6.0838    0.9376 H   0  0  0  0  0  0  0  0  0  0  0  0
    7.5089    5.9193   -0.6877 H   0  0  0  0  0  0  0  0  0  0  0  0
    9.6423    9.4363   -1.9329 H   0  0  0  0  0  0  0  0  0  0  0  0
   10.3197    9.6008   -0.3075 H   0  0  0  0  0  0  0  0  0  0  0  0
    6.0909    5.0345    1.9176 H   0  0  0  0  0  0  0  0  0  0  0  0
    5.4130    4.8700    0.2925 H   0  0  0  0  0  0  0  0  0  0  0  0
   12.1840    8.0852   -0.9311 H   0  0  0  0  0  0  0  0  0  0  0  0
   11.5066    7.9207   -2.5564 H   0  0  0  0  0  0  0  0  0  0  0  0
    3.5490    6.3857    0.9166 H   0  0  0  0  0  0  0  0  0  0  0  0
    4.2269    6.5502    2.5417 H   0  0  0  0  0  0  0  0  0  0  0  0
   14.0834   10.5625   -2.9355 H   0  0  0  0  0  0  0  0  0  0  0  0
   13.6028    8.9700   -3.5362 H   0  0  0  0  0  0  0  0  0  0  0  0
   14.2801    9.1346   -1.9107 H   0  0  0  0  0  0  0  0  0  0  0  0
    1.6502    3.9086    2.9218 H   0  0  0  0  0  0  0  0  0  0  0  0
    2.1311    5.5009    3.5223 H   0  0  0  0  0  0  0  0  0  0  0  0
    1.4531    5.3365    1.8971 H   0  0  0  0  0  0  0  0  0  0  0  0
  1  2  1  0  0  0  0
  1  3  1  0  0  0  0
  2  4  1  0  0  0  0
  3  5  1  0  0  0  0
  4  6  1  0  0  0  0
  5  7  1  0  0  0  0
  6  8  1  0  0  0  0
  7  9  1  0  0  0  0
  8 10  1  0  0  0  0
  9 11  1  0  0  0  0
 10 12  1  0  0  0  0
  1 13  1  0  0  0  0
  1 14  1  0  0  0  0
  2 15  1  0  0  0  0
  2 16  1  0  0  0  0
  5 17  1  0  0  0  0
  5 18  1  0  0  0  0
  6 19  1  0  0  0  0
  6 20  1  0  0  0  0
  7 21  1  0  0  0  0
  7 22  1  0  0  0  0
  8 23  1  0  0  0  0
  8 24  1  0  0  0  0
 11 25  1  0  0  0  0
 11 26  1  0  0  0  0
 11 27  1  0  0  0  0
 12 28  1  0  0  0  0
 12 29  1  0  0  0  0
 12 30  1  0  0  0  0
M  END
>  <Alias name>
2,5,8,11-Tetraoxododecane

>  <deltaH°(solv)>   kJ/mol
-102.4

$$$$
Uracil
  ChemBrain IXL

 12 12  0  0  0  0  0  0  0  0  1 V2000
    4.4678    2.4345    0.0000 N   0  0  0  0  0  0  0  0  0  0  0  0
    3.1075    2.7512    0.0565 C   0  0  0  0  0  0  0  0  0  0  0  0
    5.4062    3.4580   -0.0726 C   0  0  0  0  0  0  0  0  0  0  0  0
    4.9500    4.8593   -0.0876 C   0  0  0  0  0  0  0  0  0  0  0  0
    3.6427    5.1347   -0.0322 C   0  0  0  0  0  0  0  0  0  0  0  0
    2.6955    4.0946    0.0405 N   0  0  0  0  0  0  0  0  0  0  0  0
    2.2789    1.8584    0.1196 O   0  0  0  0  0  0  0  0  0  0  0  0
    6.5983    3.1964   -0.1236 O   0  0  0  0  0  0  0  0  0  0  0  0
    4.7683    1.4684    0.0118 H   0  0  0  0  0  0  0  0  0  0  0  0
    1.7153    4.3152    0.0813 H   0  0  0  0  0  0  0  0  0  0  0  0
    5.6748    5.6631   -0.1434 H   0  0  0  0  0  0  0  0  0  0  0  0
    3.3123    6.1629   -0.0434 H   0  0  0  0  0  0  0  0  0  0  0  0
  1  2  1  0  0  0  0
  1  3  1  0  0  0  0
  3  4  1  0  0  0  0
  4  5  2  0  0  0  0
  5  6  1  0  0  0  0
  6  2  1  0  0  0  0
  2  7  2  0  0  0  0
  3  8  2  0  0  0  0
  1  9  1  0  0  0  0
  6 10  1  0  0  0  0
  4 11  1  0  0  0  0
  5 12  1  0  0  0  0
M  END
>  <Alias name>
Uracil

>  <deltaH°(solv)>   kJ/mol
-101.31

$$$$
5-Ethyl-1,3-dimethyluracil
  ChemBrain IXL

 24 24  0  0  0  0  0  0  0  0  1 V2000
    6.6599    5.1103   -0.0330 N   0  0  0  0  0  0  0  0  0  0  0  0
    6.1773    3.7976    0.0249 C   0  0  0  0  0  0  0  0  0  0  0  0
    5.7653    6.1611   -0.2055 C   0  0  0  0  0  0  0  0  0  0  0  0
    4.3276    5.8749   -0.3365 C   0  0  0  0  0  0  0  0  0  0  0  0
    3.8908    4.6092   -0.2785 C   0  0  0  0  0  0  0  0  0  0  0  0
    4.7996    3.5474   -0.0926 N   0  0  0  0  0  0  0  0  0  0  0  0
    6.9551    2.8701    0.1777 O   0  0  0  0  0  0  0  0  0  0  0  0
    6.1698    7.3119   -0.2479 O   0  0  0  0  0  0  0  0  0  0  0  0
    8.1061    5.3819    0.0876 C   0  0  0  0  0  0  0  0  0  0  0  0
    4.3040    2.1687   -0.0211 C   0  0  0  0  0  0  0  0  0  0  0  0
    3.3724    6.9922   -0.5325 C   0  0  0  0  0  0  0  0  0  0  0  0
    2.2706    6.9243    0.5411 C   0  0  0  0  0  0  0  0  0  0  0  0
    2.8335    4.4010   -0.3750 H   0  0  0  0  0  0  0  0  0  0  0  0
    8.2711    6.4531    0.1247 H   0  0  0  0  0  0  0  0  0  0  0  0
    8.6249    4.9672   -0.7682 H   0  0  0  0  0  0  0  0  0  0  0  0
    8.4856    4.9274    0.9945 H   0  0  0  0  0  0  0  0  0  0  0  0
    5.1433    1.4844   -0.0031 H   0  0  0  0  0  0  0  0  0  0  0  0
    3.7162    2.0432    0.8792 H   0  0  0  0  0  0  0  0  0  0  0  0
    3.6879    1.9618   -0.8867 H   0  0  0  0  0  0  0  0  0  0  0  0
    3.8996    7.9359   -0.4477 H   0  0  0  0  0  0  0  0  0  0  0  0
    2.9248    6.9170   -1.5151 H   0  0  0  0  0  0  0  0  0  0  0  0
    2.7200    6.9885    1.5244 H   0  0  0  0  0  0  0  0  0  0  0  0
    1.5823    7.7497    0.4042 H   0  0  0  0  0  0  0  0  0  0  0  0
    1.7347    5.9886    0.4492 H   0  0  0  0  0  0  0  0  0  0  0  0
  1  2  1  0  0  0  0
  1  3  1  0  0  0  0
  3  4  1  0  0  0  0
  4  5  2  0  0  0  0
  5  6  1  0  0  0  0
  6  2  1  0  0  0  0
  2  7  2  0  0  0  0
  3  8  2  0  0  0  0
  1  9  1  0  0  0  0
  6 10  1  0  0  0  0
  4 11  1  0  0  0  0
 11 12  1  0  0  0  0
  5 13  1  0  0  0  0
  9 14  1  0  0  0  0
  9 15  1  0  0  0  0
  9 16  1  0  0  0  0
 10 17  1  0  0  0  0
 10 18  1  0  0  0  0
 10 19  1  0  0  0  0
 11 20  1  0  0  0  0
 11 21  1  0  0  0  0
 12 22  1  0  0  0  0
 12 23  1  0  0  0  0
 12 24  1  0  0  0  0
M  END
>  <Alias name>
5-Ethyl-1,3-dimethyluracil

>  <deltaH°(solv)>   kJ/mol
-101.3

$$$$
5-Propyl-1,3-dimethyluracil
  ChemBrain IXL

 27 27  0  0  0  0  0  0  0  0  1 V2000
    8.3560    4.1397   -0.0383 N   0  0  0  0  0  0  0  0  0  0  0  0
    8.6590    5.5071   -0.0729 C   0  0  0  0  0  0  0  0  0  0  0  0
    7.0270    3.7330    0.0454 C   0  0  0  0  0  0  0  0  0  0  0  0
    5.9603    4.7456    0.1007 C   0  0  0  0  0  0  0  0  0  0  0  0
    6.2794    6.0514    0.0662 C   0  0  0  0  0  0  0  0  0  0  0  0
    7.6262    6.4591   -0.0226 N   0  0  0  0  0  0  0  0  0  0  0  0
    9.8218    5.8712   -0.1467 O   0  0  0  0  0  0  0  0  0  0  0  0
    6.7477    2.5447    0.0728 O   0  0  0  0  0  0  0  0  0  0  0  0
    9.4341    3.1344   -0.0900 C   0  0  0  0  0  0  0  0  0  0  0  0
    7.9540    7.8904   -0.0630 C   0  0  0  0  0  0  0  0  0  0  0  0
    4.5387    4.3090    0.1944 C   0  0  0  0  0  0  0  0  0  0  0  0
    3.6019    5.4555   -0.2363 C   0  0  0  0  0  0  0  0  0  0  0  0
    2.1408    4.9686   -0.1852 C   0  0  0  0  0  0  0  0  0  0  0  0
    5.4985    6.7970    0.1067 H   0  0  0  0  0  0  0  0  0  0  0  0
   10.3946    3.6338   -0.1005 H   0  0  0  0  0  0  0  0  0  0  0  0
    9.3280    2.5369   -0.9876 H   0  0  0  0  0  0  0  0  0  0  0  0
    9.3707    2.4919    0.7803 H   0  0  0  0  0  0  0  0  0  0  0  0
    7.0401    8.4702   -0.0725 H   0  0  0  0  0  0  0  0  0  0  0  0
    8.5267    8.1039   -0.9570 H   0  0  0  0  0  0  0  0  0  0  0  0
    8.5382    8.1511    0.8108 H   0  0  0  0  0  0  0  0  0  0  0  0
    4.3831    3.4562   -0.4556 H   0  0  0  0  0  0  0  0  0  0  0  0
    4.3155    4.0267    1.2159 H   0  0  0  0  0  0  0  0  0  0  0  0
    3.7250    6.2950    0.4353 H   0  0  0  0  0  0  0  0  0  0  0  0
    3.8453    5.7611   -1.2463 H   0  0  0  0  0  0  0  0  0  0  0  0
    2.0155    4.1311   -0.8606 H   0  0  0  0  0  0  0  0  0  0  0  0
    1.8989    4.6580    0.8237 H   0  0  0  0  0  0  0  0  0  0  0  0
    1.4814    5.7740   -0.4829 H   0  0  0  0  0  0  0  0  0  0  0  0
  1  2  1  0  0  0  0
  1  3  1  0  0  0  0
  3  4  1  0  0  0  0
  4  5  2  0  0  0  0
  5  6  1  0  0  0  0
  6  2  1  0  0  0  0
  2  7  2  0  0  0  0
  3  8  2  0  0  0  0
  1  9  1  0  0  0  0
  6 10  1  0  0  0  0
  4 11  1  0  0  0  0
 11 12  1  0  0  0  0
 12 13  1  0  0  0  0
  5 14  1  0  0  0  0
  9 15  1  0  0  0  0
  9 16  1  0  0  0  0
  9 17  1  0  0  0  0
 10 18  1  0  0  0  0
 10 19  1  0  0  0  0
 10 20  1  0  0  0  0
 11 21  1  0  0  0  0
 11 22  1  0  0  0  0
 12 23  1  0  0  0  0
 12 24  1  0  0  0  0
 13 25  1  0  0  0  0
 13 26  1  0  0  0  0
 13 27  1  0  0  0  0
M  END
>  <Alias name>
1,3-Dimethyl-5-propyluracil

>  <deltaH°(solv)>   kJ/mol
-101.1

$$$$
1,6-Hexanediol
  ChemBrain IXL

 22 21  0  0  0  0  0  0  0  0  1 V2000
   10.3141    7.0634   -0.7224 O   0  0  0  0  0  0  0  0  0  0  0  0
    8.9616    7.3245   -0.2091 C   0  0  0  0  0  0  0  0  0  0  0  0
    8.0792    6.0807   -0.4305 C   0  0  0  0  0  0  0  0  0  0  0  0
    6.6614    6.3543    0.1076 C   0  0  0  0  0  0  0  0  0  0  0  0
    5.7790    5.1105   -0.1137 C   0  0  0  0  0  0  0  0  0  0  0  0
    4.3612    5.3842    0.4244 C   0  0  0  0  0  0  0  0  0  0  0  0
    3.4788    4.1404    0.2031 C   0  0  0  0  0  0  0  0  0  0  0  0
    2.1263    4.4015    0.7164 O   0  0  0  0  0  0  0  0  0  0  0  0
   10.9477    7.8082   -0.6217 H   0  0  0  0  0  0  0  0  0  0  0  0
    1.4928    3.6566    0.6159 H   0  0  0  0  0  0  0  0  0  0  0  0
    9.0139    7.5462    0.8497 H   0  0  0  0  0  0  0  0  0  0  0  0
    8.5331    8.1692   -0.7342 H   0  0  0  0  0  0  0  0  0  0  0  0
    8.0270    5.8589   -1.4892 H   0  0  0  0  0  0  0  0  0  0  0  0
    8.5078    5.2359    0.0945 H   0  0  0  0  0  0  0  0  0  0  0  0
    6.7137    6.5761    1.1664 H   0  0  0  0  0  0  0  0  0  0  0  0
    6.2328    7.1991   -0.4174 H   0  0  0  0  0  0  0  0  0  0  0  0
    5.7267    4.8888   -1.1725 H   0  0  0  0  0  0  0  0  0  0  0  0
    6.2076    4.2658    0.4113 H   0  0  0  0  0  0  0  0  0  0  0  0
    4.4135    5.6060    1.4831 H   0  0  0  0  0  0  0  0  0  0  0  0
    3.9326    6.2289   -0.1006 H   0  0  0  0  0  0  0  0  0  0  0  0
    3.4265    3.9186   -0.8557 H   0  0  0  0  0  0  0  0  0  0  0  0
    3.9074    3.2957    0.7281 H   0  0  0  0  0  0  0  0  0  0  0  0
  1  2  1  0  0  0  0
  2  3  1  0  0  0  0
  3  4  1  0  0  0  0
  4  5  1  0  0  0  0
  5  6  1  0  0  0  0
  6  7  1  0  0  0  0
  7  8  1  0  0  0  0
  1  9  1  0  0  0  0
  8 10  1  0  0  0  0
  2 11  1  0  0  0  0
  2 12  1  0  0  0  0
  3 13  1  0  0  0  0
  3 14  1  0  0  0  0
  4 15  1  0  0  0  0
  4 16  1  0  0  0  0
  5 17  1  0  0  0  0
  5 18  1  0  0  0  0
  6 19  1  0  0  0  0
  6 20  1  0  0  0  0
  7 21  1  0  0  0  0
  7 22  1  0  0  0  0
M  END
>  <Alias name>
Hexamethyleneglycol

>  <deltaH°(solv)>   kJ/mol
-98.7

$$$$
N,N'-Dimethylthiourea
  ChemBrain IXL

 14 13  0  0  0  0  0  0  0  0  1 V2000
    3.7014    4.3719    0.6169 C   0  0  0  0  0  0  0  0  0  0  0  0
    2.4802    3.7165    0.8147 N   0  0  0  0  0  0  0  0  0  0  0  0
    4.7527    3.7127   -0.0313 N   0  0  0  0  0  0  0  0  0  0  0  0
    3.9089    5.9777    1.1670 S   0  0  0  0  0  0  0  0  0  0  0  0
    2.3034    2.3345    0.3460 C   0  0  0  0  0  0  0  0  0  0  0  0
    6.0385    4.3970   -0.2293 C   0  0  0  0  0  0  0  0  0  0  0  0
    1.7215    4.1928    1.2790 H   0  0  0  0  0  0  0  0  0  0  0  0
    4.6278    2.7678   -0.3625 H   0  0  0  0  0  0  0  0  0  0  0  0
    3.2223    1.9877   -0.1103 H   0  0  0  0  0  0  0  0  0  0  0  0
    2.0545    1.6976    1.1858 H   0  0  0  0  0  0  0  0  0  0  0  0
    1.5030    2.3001   -0.3828 H   0  0  0  0  0  0  0  0  0  0  0  0
    5.9810    5.3986    0.1786 H   0  0  0  0  0  0  0  0  0  0  0  0
    6.2597    4.4506   -1.2881 H   0  0  0  0  0  0  0  0  0  0  0  0
    6.8223    3.8460    0.2757 H   0  0  0  0  0  0  0  0  0  0  0  0
  1  2  1  0  0  0  0
  1  3  1  0  0  0  0
  1  4  2  0  0  0  0
  2  5  1  0  0  0  0
  3  6  1  0  0  0  0
  2  7  1  0  0  0  0
  3  8  1  0  0  0  0
  5  9  1  0  0  0  0
  5 10  1  0  0  0  0
  5 11  1  0  0  0  0
  6 12  1  0  0  0  0
  6 13  1  0  0  0  0
  6 14  1  0  0  0  0
M  END
>  <Alias name>
N,N'-Dimethylthiourea

>  <deltaH°(solv)>   kJ/mol
-97.8

$$$$
1,5-Pentanediol
  ChemBrain IXL

 19 18  0  0  0  0  0  0  0  0  1 V2000
    2.3321    5.1230    1.1087 O   0  0  0  0  0  0  0  0  0  0  0  0
    3.4860    5.9516    0.7307 C   0  0  0  0  0  0  0  0  0  0  0  0
    4.7019    5.0451    0.4575 C   0  0  0  0  0  0  0  0  0  0  0  0
    5.9115    5.9137    0.0612 C   0  0  0  0  0  0  0  0  0  0  0  0
    7.1273    5.0073   -0.2119 C   0  0  0  0  0  0  0  0  0  0  0  0
    8.3370    5.8759   -0.6081 C   0  0  0  0  0  0  0  0  0  0  0  0
    9.4968    5.0112   -0.8685 O   0  0  0  0  0  0  0  0  0  0  0  0
    1.5077    5.6223    1.3021 H   0  0  0  0  0  0  0  0  0  0  0  0
   10.3179    5.4847   -1.1292 H   0  0  0  0  0  0  0  0  0  0  0  0
    3.2482    6.5156   -0.1628 H   0  0  0  0  0  0  0  0  0  0  0  0
    3.7194    6.6352    1.5376 H   0  0  0  0  0  0  0  0  0  0  0  0
    4.4685    4.3616   -0.3494 H   0  0  0  0  0  0  0  0  0  0  0  0
    4.9396    4.4812    1.3510 H   0  0  0  0  0  0  0  0  0  0  0  0
    5.6737    6.4777   -0.8323 H   0  0  0  0  0  0  0  0  0  0  0  0
    6.1448    6.5973    0.8682 H   0  0  0  0  0  0  0  0  0  0  0  0
    7.3651    4.4433    0.6816 H   0  0  0  0  0  0  0  0  0  0  0  0
    6.8940    4.3237   -1.0188 H   0  0  0  0  0  0  0  0  0  0  0  0
    8.5703    6.5595    0.1989 H   0  0  0  0  0  0  0  0  0  0  0  0
    8.0992    6.4398   -1.5016 H   0  0  0  0  0  0  0  0  0  0  0  0
  1  2  1  0  0  0  0
  2  3  1  0  0  0  0
  3  4  1  0  0  0  0
  4  5  1  0  0  0  0
  5  6  1  0  0  0  0
  6  7  1  0  0  0  0
  1  8  1  0  0  0  0
  7  9  1  0  0  0  0
  2 10  1  0  0  0  0
  2 11  1  0  0  0  0
  3 12  1  0  0  0  0
  3 13  1  0  0  0  0
  4 14  1  0  0  0  0
  4 15  1  0  0  0  0
  5 16  1  0  0  0  0
  5 17  1  0  0  0  0
  6 18  1  0  0  0  0
  6 19  1  0  0  0  0
M  END
>  <Alias name>
1,5-Pentanediol

>  <deltaH°(solv)>   kJ/mol
-97.39

$$$$
Diethylcarbitol
  ChemBrain IXL

 29 28  0  0  0  0  0  0  0  0  1 V2000
    7.8750    7.7727    0.0511 O   0  0  0  0  0  0  0  0  0  0  0  0
    6.9362    6.7050    0.4242 C   0  0  0  0  0  0  0  0  0  0  0  0
    9.2048    7.3112   -0.3724 C   0  0  0  0  0  0  0  0  0  0  0  0
    5.5913    7.3277    0.8447 C   0  0  0  0  0  0  0  0  0  0  0  0
   10.0799    8.5272   -0.7315 C   0  0  0  0  0  0  0  0  0  0  0  0
    4.6525    6.2599    1.2180 O   0  0  0  0  0  0  0  0  0  0  0  0
   11.4098    8.0657   -1.1548 O   0  0  0  0  0  0  0  0  0  0  0  0
    3.3228    6.7215    1.6422 C   0  0  0  0  0  0  0  0  0  0  0  0
   12.3489    9.1336   -1.5273 C   0  0  0  0  0  0  0  0  0  0  0  0
    2.4479    5.5055    2.0021 C   0  0  0  0  0  0  0  0  0  0  0  0
   13.6942    8.5109   -1.9471 C   0  0  0  0  0  0  0  0  0  0  0  0
    6.7808    6.0484   -0.4230 H   0  0  0  0  0  0  0  0  0  0  0  0
    7.3451    6.1371    1.2508 H   0  0  0  0  0  0  0  0  0  0  0  0
    9.6691    6.7582    0.4347 H   0  0  0  0  0  0  0  0  0  0  0  0
    9.1053    6.6696   -1.2392 H   0  0  0  0  0  0  0  0  0  0  0  0
    5.7467    7.9843    1.6918 H   0  0  0  0  0  0  0  0  0  0  0  0
    5.1823    7.8954    0.0181 H   0  0  0  0  0  0  0  0  0  0  0  0
    9.6157    9.0801   -1.5387 H   0  0  0  0  0  0  0  0  0  0  0  0
   10.1793    9.1689    0.1353 H   0  0  0  0  0  0  0  0  0  0  0  0
    2.8581    7.2743    0.8352 H   0  0  0  0  0  0  0  0  0  0  0  0
    3.4229    7.3633    2.5087 H   0  0  0  0  0  0  0  0  0  0  0  0
   12.5037    9.7901   -0.6800 H   0  0  0  0  0  0  0  0  0  0  0  0
   11.9404    9.7014   -2.3541 H   0  0  0  0  0  0  0  0  0  0  0  0
    2.9126    4.9526    2.8091 H   0  0  0  0  0  0  0  0  0  0  0  0
    1.4683    5.8454    2.3146 H   0  0  0  0  0  0  0  0  0  0  0  0
    2.3479    4.8637    1.1356 H   0  0  0  0  0  0  0  0  0  0  0  0
   14.3861    9.2975   -2.2216 H   0  0  0  0  0  0  0  0  0  0  0  0
   13.5394    7.8544   -2.7944 H   0  0  0  0  0  0  0  0  0  0  0  0
   14.1027    7.9431   -1.1203 H   0  0  0  0  0  0  0  0  0  0  0  0
  1  2  1  0  0  0  0
  1  3  1  0  0  0  0
  2  4  1  0  0  0  0
  3  5  1  0  0  0  0
  4  6  1  0  0  0  0
  5  7  1  0  0  0  0
  6  8  1  0  0  0  0
  7  9  1  0  0  0  0
  8 10  1  0  0  0  0
  9 11  1  0  0  0  0
  2 12  1  0  0  0  0
  2 13  1  0  0  0  0
  3 14  1  0  0  0  0
  3 15  1  0  0  0  0
  4 16  1  0  0  0  0
  4 17  1  0  0  0  0
  5 18  1  0  0  0  0
  5 19  1  0  0  0  0
  8 20  1  0  0  0  0
  8 21  1  0  0  0  0
  9 22  1  0  0  0  0
  9 23  1  0  0  0  0
 10 24  1  0  0  0  0
 10 25  1  0  0  0  0
 10 26  1  0  0  0  0
 11 27  1  0  0  0  0
 11 28  1  0  0  0  0
 11 29  1  0  0  0  0
M  END
>  <Alias name>
Diethyleneglycol diethyl ether

>  <deltaH°(solv)>   kJ/mol
-96.2

$$$$
Cadaverine
  ChemBrain IXL

 21 20  0  0  0  0  0  0  0  0  1 V2000
    5.8195    5.7820    0.3755 C   0  0  0  0  0  0  0  0  0  0  0  0
    4.6099    4.8749    0.0766 C   0  0  0  0  0  0  0  0  0  0  0  0
    7.0277    5.3202   -0.4626 C   0  0  0  0  0  0  0  0  0  0  0  0
    3.4018    5.3366    0.9146 C   0  0  0  0  0  0  0  0  0  0  0  0
    8.2373    6.2272   -0.1638 C   0  0  0  0  0  0  0  0  0  0  0  0
    2.2481    4.4713    0.6294 N   0  0  0  0  0  0  0  0  0  0  0  0
    9.3897    5.7865   -0.9632 N   0  0  0  0  0  0  0  0  0  0  0  0
    2.4763    3.5174    0.8663 H   0  0  0  0  0  0  0  0  0  0  0  0
    1.4570    4.7740    1.1777 H   0  0  0  0  0  0  0  0  0  0  0  0
   10.1816    6.3801   -0.7672 H   0  0  0  0  0  0  0  0  0  0  0  0
    9.1605    5.8446   -1.9442 H   0  0  0  0  0  0  0  0  0  0  0  0
    6.0657    5.7201    1.4283 H   0  0  0  0  0  0  0  0  0  0  0  0
    5.5744    6.8059    0.1216 H   0  0  0  0  0  0  0  0  0  0  0  0
    4.3637    4.9368   -0.9762 H   0  0  0  0  0  0  0  0  0  0  0  0
    4.8551    3.8510    0.3304 H   0  0  0  0  0  0  0  0  0  0  0  0
    6.7816    5.3820   -1.5154 H   0  0  0  0  0  0  0  0  0  0  0  0
    7.2729    4.2963   -0.2088 H   0  0  0  0  0  0  0  0  0  0  0  0
    3.1566    6.3605    0.6607 H   0  0  0  0  0  0  0  0  0  0  0  0
    3.6479    5.2748    1.9674 H   0  0  0  0  0  0  0  0  0  0  0  0
    8.4835    6.1653    0.8890 H   0  0  0  0  0  0  0  0  0  0  0  0
    7.9922    7.2511   -0.4177 H   0  0  0  0  0  0  0  0  0  0  0  0
  1  2  1  0  0  0  0
  1  3  1  0  0  0  0
  2  4  1  0  0  0  0
  3  5  1  0  0  0  0
  4  6  1  0  0  0  0
  5  7  1  0  0  0  0
  6  8  1  0  0  0  0
  6  9  1  0  0  0  0
  7 10  1  0  0  0  0
  7 11  1  0  0  0  0
  1 12  1  0  0  0  0
  1 13  1  0  0  0  0
  2 14  1  0  0  0  0
  2 15  1  0  0  0  0
  3 16  1  0  0  0  0
  3 17  1  0  0  0  0
  4 18  1  0  0  0  0
  4 19  1  0  0  0  0
  5 20  1  0  0  0  0
  5 21  1  0  0  0  0
M  END
>  <Alias name>
1,5-Diaminopentane

>  <deltaH°(solv)>   kJ/mol
-95.5

$$$$
Adipic acid
  ChemBrain IXL

 20 19  0  0  0  0  0  0  0  0  1 V2000
    4.0508    6.1319    0.4088 C   0  0  0  0  0  0  0  0  0  0  0  0
    5.0395    5.0394   -0.0423 C   0  0  0  0  0  0  0  0  0  0  0  0
    6.4778    5.5884    0.0259 C   0  0  0  0  0  0  0  0  0  0  0  0
    7.4665    4.4964   -0.4266 C   0  0  0  0  0  0  0  0  0  0  0  0
    2.6692    5.6055    0.3407 C   0  0  0  0  0  0  0  0  0  0  0  0
    1.7301    6.3130    0.6663 O   0  0  0  0  0  0  0  0  0  0  0  0
    2.4285    4.2302   -0.1193 O   0  0  0  0  0  0  0  0  0  0  0  0
    8.8476    5.0245   -0.3636 C   0  0  0  0  0  0  0  0  0  0  0  0
    9.7880    4.3117   -0.6735 O   0  0  0  0  0  0  0  0  0  0  0  0
    9.0863    6.4080    0.0722 O   0  0  0  0  0  0  0  0  0  0  0  0
    1.4844    3.9569   -0.1357 H   0  0  0  0  0  0  0  0  0  0  0  0
   10.0302    6.6820    0.0866 H   0  0  0  0  0  0  0  0  0  0  0  0
    4.2759    6.4244    1.4270 H   0  0  0  0  0  0  0  0  0  0  0  0
    4.1417    6.9924   -0.2425 H   0  0  0  0  0  0  0  0  0  0  0  0
    4.8132    4.7455   -1.0598 H   0  0  0  0  0  0  0  0  0  0  0  0
    4.9500    4.1797    0.6102 H   0  0  0  0  0  0  0  0  0  0  0  0
    6.7045    5.8813    1.0436 H   0  0  0  0  0  0  0  0  0  0  0  0
    6.5671    6.4488   -0.6258 H   0  0  0  0  0  0  0  0  0  0  0  0
    7.2385    4.2021   -1.4436 H   0  0  0  0  0  0  0  0  0  0  0  0
    7.3786    3.6368    0.2263 H   0  0  0  0  0  0  0  0  0  0  0  0
  1  2  1  0  0  0  0
  2  3  1  0  0  0  0
  3  4  1  0  0  0  0
  5  6  2  0  0  0  0
  5  7  1  0  0  0  0
  8  9  2  0  0  0  0
  8 10  1  0  0  0  0
  5  1  1  0  0  0  0
  8  4  1  0  0  0  0
  7 11  1  0  0  0  0
 10 12  1  0  0  0  0
  1 13  1  0  0  0  0
  1 14  1  0  0  0  0
  2 15  1  0  0  0  0
  2 16  1  0  0  0  0
  3 17  1  0  0  0  0
  3 18  1  0  0  0  0
  4 19  1  0  0  0  0
  4 20  1  0  0  0  0
M  END
>  <Alias name>
1,6-Hexanedioic acid

>  <deltaH°(solv)>   kJ/mol
-95.4

$$$$
Glutaric acid
  ChemBrain IXL

 17 16  0  0  0  0  0  0  0  0  1 V2000
    1.9150    6.6406    1.3281 O   0  0  0  0  0  0  0  0  0  0  0  0
    2.7076    5.7874    0.9647 C   0  0  0  0  0  0  0  0  0  0  0  0
    6.3768    2.7955   -0.6946 O   0  0  0  0  0  0  0  0  0  0  0  0
    4.0171    6.1856    0.4015 C   0  0  0  0  0  0  0  0  0  0  0  0
    4.8201    4.9247    0.0273 C   0  0  0  0  0  0  0  0  0  0  0  0
    6.9553    4.1284   -0.9173 C   0  0  0  0  0  0  0  0  0  0  0  0
    8.0715    4.2364   -1.3977 O   0  0  0  0  0  0  0  0  0  0  0  0
    6.1837    5.3393   -0.5587 C   0  0  0  0  0  0  0  0  0  0  0  0
    2.3619    4.3637    1.0860 O   0  0  0  0  0  0  0  0  0  0  0  0
    6.9521    2.0435   -0.9589 H   0  0  0  0  0  0  0  0  0  0  0  0
    1.4750    4.1828    1.4692 H   0  0  0  0  0  0  0  0  0  0  0  0
    4.5672    6.7588    1.1375 H   0  0  0  0  0  0  0  0  0  0  0  0
    3.8607    6.7899   -0.4835 H   0  0  0  0  0  0  0  0  0  0  0  0
    4.2701    4.3516   -0.7088 H   0  0  0  0  0  0  0  0  0  0  0  0
    4.9763    4.3203    0.9123 H   0  0  0  0  0  0  0  0  0  0  0  0
    6.7335    5.9129    0.1773 H   0  0  0  0  0  0  0  0  0  0  0  0
    6.0276    5.9432   -1.4440 H   0  0  0  0  0  0  0  0  0  0  0  0
  1  2  2  0  0  0  0
  2  4  1  0  0  0  0
  4  5  1  0  0  0  0
  6  7  2  0  0  0  0
  5  8  1  0  0  0  0
  6  8  1  0  0  0  0
  6  3  1  0  0  0  0
  2  9  1  0  0  0  0
  3 10  1  0  0  0  0
  9 11  1  0  0  0  0
  4 12  1  0  0  0  0
  4 13  1  0  0  0  0
  5 14  1  0  0  0  0
  5 15  1  0  0  0  0
  8 16  1  0  0  0  0
  8 17  1  0  0  0  0
M  END
>  <Alias name>
Glutaric acid

>  <deltaH°(solv)>   kJ/mol
-94.71

$$$$
n-Butylurea
  ChemBrain IXL

 20 19  0  0  0  0  0  0  0  0  1 V2000
    7.0743    4.3589   -0.6431 N   0  0  0  0  0  0  0  0  0  0  0  0
    8.3574    4.8214   -0.9590 C   0  0  0  0  0  0  0  0  0  0  0  0
    9.2109    4.0383   -1.3419 O   0  0  0  0  0  0  0  0  0  0  0  0
    8.6609    6.1825   -0.8354 N   0  0  0  0  0  0  0  0  0  0  0  0
    6.0436    5.3036   -0.1891 C   0  0  0  0  0  0  0  0  0  0  0  0
    4.6910    4.5738   -0.0779 C   0  0  0  0  0  0  0  0  0  0  0  0
    3.6111    5.5637    0.4001 C   0  0  0  0  0  0  0  0  0  0  0  0
    2.2580    4.8345    0.5095 C   0  0  0  0  0  0  0  0  0  0  0  0
    6.8570    3.3772   -0.7271 H   0  0  0  0  0  0  0  0  0  0  0  0
    7.9562    6.8295   -0.5147 H   0  0  0  0  0  0  0  0  0  0  0  0
    9.5844    6.5165   -1.0671 H   0  0  0  0  0  0  0  0  0  0  0  0
    6.3200    5.7013    0.7796 H   0  0  0  0  0  0  0  0  0  0  0  0
    5.9586    6.1149   -0.9015 H   0  0  0  0  0  0  0  0  0  0  0  0
    4.4139    4.1774   -1.0469 H   0  0  0  0  0  0  0  0  0  0  0  0
    4.7764    3.7616    0.6334 H   0  0  0  0  0  0  0  0  0  0  0  0
    3.8875    5.9591    1.3697 H   0  0  0  0  0  0  0  0  0  0  0  0
    3.5266    6.3766   -0.3105 H   0  0  0  0  0  0  0  0  0  0  0  0
    2.3425    4.0214    1.2199 H   0  0  0  0  0  0  0  0  0  0  0  0
    1.4991    5.5301    0.8456 H   0  0  0  0  0  0  0  0  0  0  0  0
    1.9814    4.4393   -0.4602 H   0  0  0  0  0  0  0  0  0  0  0  0
  1  2  1  0  0  0  0
  2  3  2  0  0  0  0
  2  4  1  0  0  0  0
  1  5  1  0  0  0  0
  5  6  1  0  0  0  0
  6  7  1  0  0  0  0
  7  8  1  0  0  0  0
  1  9  1  0  0  0  0
  4 10  1  0  0  0  0
  4 11  1  0  0  0  0
  5 12  1  0  0  0  0
  5 13  1  0  0  0  0
  6 14  1  0  0  0  0
  6 15  1  0  0  0  0
  7 16  1  0  0  0  0
  7 17  1  0  0  0  0
  8 18  1  0  0  0  0
  8 19  1  0  0  0  0
  8 20  1  0  0  0  0
M  END
>  <Alias name>
n-Butylurea

>  <deltaH°(solv)>   kJ/mol
-94.71

$$$$
N,N'-Diethylurea
  ChemBrain IXL

 20 19  0  0  0  0  0  0  0  0  1 V2000
    4.7243    6.2071   -0.1035 C   0  0  0  0  0  0  0  0  0  0  0  0
    5.9163    5.5046   -0.3173 N   0  0  0  0  0  0  0  0  0  0  0  0
    3.5488    5.5131    0.2072 N   0  0  0  0  0  0  0  0  0  0  0  0
    4.7100    7.4241   -0.1878 O   0  0  0  0  0  0  0  0  0  0  0  0
    3.5659    4.0467    0.3084 C   0  0  0  0  0  0  0  0  0  0  0  0
    2.1541    3.5396    0.6607 C   0  0  0  0  0  0  0  0  0  0  0  0
    7.1504    6.2333   -0.6441 C   0  0  0  0  0  0  0  0  0  0  0  0
    8.3052    5.2301   -0.8305 C   0  0  0  0  0  0  0  0  0  0  0  0
    5.9282    4.4981   -0.2471 H   0  0  0  0  0  0  0  0  0  0  0  0
    2.6898    6.0195    0.3616 H   0  0  0  0  0  0  0  0  0  0  0  0
    4.2610    3.7464    1.0827 H   0  0  0  0  0  0  0  0  0  0  0  0
    3.8757    3.6231   -0.6390 H   0  0  0  0  0  0  0  0  0  0  0  0
    2.1667    2.4592    0.7352 H   0  0  0  0  0  0  0  0  0  0  0  0
    1.8443    3.9632    1.6081 H   0  0  0  0  0  0  0  0  0  0  0  0
    1.4589    3.8399   -0.1136 H   0  0  0  0  0  0  0  0  0  0  0  0
    7.3912    6.9153    0.1620 H   0  0  0  0  0  0  0  0  0  0  0  0
    7.0073    6.7932   -1.5600 H   0  0  0  0  0  0  0  0  0  0  0  0
    9.2145    5.7670   -1.0713 H   0  0  0  0  0  0  0  0  0  0  0  0
    8.0644    4.5481   -1.6366 H   0  0  0  0  0  0  0  0  0  0  0  0
    8.4484    4.6702    0.0855 H   0  0  0  0  0  0  0  0  0  0  0  0
  1  2  1  0  0  0  0
  1  3  1  0  0  0  0
  1  4  2  0  0  0  0
  3  5  1  0  0  0  0
  5  6  1  0  0  0  0
  2  7  1  0  0  0  0
  7  8  1  0  0  0  0
  2  9  1  0  0  0  0
  3 10  1  0  0  0  0
  5 11  1  0  0  0  0
  5 12  1  0  0  0  0
  6 13  1  0  0  0  0
  6 14  1  0  0  0  0
  6 15  1  0  0  0  0
  7 16  1  0  0  0  0
  7 17  1  0  0  0  0
  8 18  1  0  0  0  0
  8 19  1  0  0  0  0
  8 20  1  0  0  0  0
M  END
>  <Alias name>
N,N'-Diethylurea

>  <deltaH°(solv)>   kJ/mol
-94.7

$$$$
12-Crown-4
  ChemBrain IXL

 28 28  0  0  0  0  0  0  0  0  1 V2000
    5.2179    7.5558   -0.2711 C   0  0  0  0  0  0  0  0  0  0  0  0
    6.3760    6.7397    0.3297 C   0  0  0  0  0  0  0  0  0  0  0  0
    4.1734    6.6344   -0.7390 O   0  0  0  0  0  0  0  0  0  0  0  0
    7.0273    5.9562   -0.7390 O   0  0  0  0  0  0  0  0  0  0  0  0
    3.3900    5.9830    0.3297 C   0  0  0  0  0  0  0  0  0  0  0  0
    7.9488    4.9117   -0.2711 C   0  0  0  0  0  0  0  0  0  0  0  0
    2.5738    4.8250   -0.2711 C   0  0  0  0  0  0  0  0  0  0  0  0
    7.1327    3.7536    0.3297 C   0  0  0  0  0  0  0  0  0  0  0  0
    3.4950    3.7803   -0.7391 O   0  0  0  0  0  0  0  0  0  0  0  0
    6.3494    3.1020   -0.7390 O   0  0  0  0  0  0  0  0  0  0  0  0
    4.1467    2.9971    0.3297 C   0  0  0  0  0  0  0  0  0  0  0  0
    5.3047    2.1808   -0.2711 C   0  0  0  0  0  0  0  0  0  0  0  0
    5.5854    8.1425   -1.1038 H   0  0  0  0  0  0  0  0  0  0  0  0
    4.8063    8.2153    0.4830 H   0  0  0  0  0  0  0  0  0  0  0  0
    5.9888    6.0708    1.0866 H   0  0  0  0  0  0  0  0  0  0  0  0
    7.1000    7.4099    0.7764 H   0  0  0  0  0  0  0  0  0  0  0  0
    4.0590    5.5956    1.0864 H   0  0  0  0  0  0  0  0  0  0  0  0
    2.7200    6.7069    0.7766 H   0  0  0  0  0  0  0  0  0  0  0  0
    8.6082    5.3234    0.4831 H   0  0  0  0  0  0  0  0  0  0  0  0
    8.5354    4.5443   -1.1038 H   0  0  0  0  0  0  0  0  0  0  0  0
    1.9871    5.1925   -1.1039 H   0  0  0  0  0  0  0  0  0  0  0  0
    1.9143    4.4134    0.4830 H   0  0  0  0  0  0  0  0  0  0  0  0
    7.8028    3.0298    0.7766 H   0  0  0  0  0  0  0  0  0  0  0  0
    6.4636    4.1409    1.0864 H   0  0  0  0  0  0  0  0  0  0  0  0
    3.4229    2.3271    0.7768 H   0  0  0  0  0  0  0  0  0  0  0  0
    4.5341    3.6663    1.0863 H   0  0  0  0  0  0  0  0  0  0  0  0
    5.7162    1.5213    0.4830 H   0  0  0  0  0  0  0  0  0  0  0  0
    4.9371    1.5942   -1.1039 H   0  0  0  0  0  0  0  0  0  0  0  0
  1  2  1  0  0  0  0
  1  3  1  0  0  0  0
  2  4  1  0  0  0  0
  3  5  1  0  0  0  0
  4  6  1  0  0  0  0
  5  7  1  0  0  0  0
  6  8  1  0  0  0  0
  7  9  1  0  0  0  0
  8 10  1  0  0  0  0
  9 11  1  0  0  0  0
 10 12  1  0  0  0  0
 11 12  1  0  0  0  0
  1 13  1  0  0  0  0
  1 14  1  0  0  0  0
  2 15  1  0  0  0  0
  2 16  1  0  0  0  0
  5 17  1  0  0  0  0
  5 18  1  0  0  0  0
  6 19  1  0  0  0  0
  6 20  1  0  0  0  0
  7 21  1  0  0  0  0
  7 22  1  0  0  0  0
  8 23  1  0  0  0  0
  8 24  1  0  0  0  0
 11 25  1  0  0  0  0
 11 26  1  0  0  0  0
 12 27  1  0  0  0  0
 12 28  1  0  0  0  0
M  END
>  <Alias name>
12-Crown-4

>  <deltaH°(solv)>   kJ/mol
-94.65

$$$$
N-Ethylthiourea
  ChemBrain IXL

 14 13  0  0  0  0  0  0  0  0  1 V2000
    4.4745    3.7241    0.3057 N   0  0  0  0  0  0  0  0  0  0  0  0
    3.1567    3.6514    0.7729 C   0  0  0  0  0  0  0  0  0  0  0  0
    2.4329    2.1283    1.0563 S   0  0  0  0  0  0  0  0  0  0  0  0
    2.4316    4.8256    1.0080 N   0  0  0  0  0  0  0  0  0  0  0  0
    5.0970    5.0335    0.0630 C   0  0  0  0  0  0  0  0  0  0  0  0
    6.5396    4.8311   -0.4398 C   0  0  0  0  0  0  0  0  0  0  0  0
    4.9969    2.8778    0.1357 H   0  0  0  0  0  0  0  0  0  0  0  0
    1.4820    4.7732    1.3450 H   0  0  0  0  0  0  0  0  0  0  0  0
    2.8586    5.7243    0.8404 H   0  0  0  0  0  0  0  0  0  0  0  0
    4.5266    5.5715   -0.6840 H   0  0  0  0  0  0  0  0  0  0  0  0
    5.1124    5.6023    0.9844 H   0  0  0  0  0  0  0  0  0  0  0  0
    6.9983    5.7957   -0.6185 H   0  0  0  0  0  0  0  0  0  0  0  0
    6.5243    4.2623   -1.3613 H   0  0  0  0  0  0  0  0  0  0  0  0
    7.1100    4.2929    0.3071 H   0  0  0  0  0  0  0  0  0  0  0  0
  1  2  1  0  0  0  0
  2  3  2  0  0  0  0
  2  4  1  0  0  0  0
  1  5  1  0  0  0  0
  5  6  1  0  0  0  0
  1  7  1  0  0  0  0
  4  8  1  0  0  0  0
  4  9  1  0  0  0  0
  5 10  1  0  0  0  0
  5 11  1  0  0  0  0
  6 12  1  0  0  0  0
  6 13  1  0  0  0  0
  6 14  1  0  0  0  0
M  END
>  <Alias name>
N-Ethylthiourea

>  <deltaH°(solv)>   kJ/mol
-94.4

$$$$
Succinic acid
  ChemBrain IXL

 14 13  0  0  0  0  0  0  0  0  1 V2000
    2.7596    4.2175    1.2757 C   0  0  0  0  0  0  0  0  0  0  0  0
    3.5168    3.3107    0.3842 C   0  0  0  0  0  0  0  0  0  0  0  0
    3.0401    5.4039    1.3198 O   0  0  0  0  0  0  0  0  0  0  0  0
    4.5900    4.1149   -0.3750 C   0  0  0  0  0  0  0  0  0  0  0  0
    5.3490    3.2077   -1.2646 C   0  0  0  0  0  0  0  0  0  0  0  0
    6.4287    3.7395   -2.1085 O   0  0  0  0  0  0  0  0  0  0  0  0
    5.0785    2.0185   -1.2974 O   0  0  0  0  0  0  0  0  0  0  0  0
    1.6694    3.6885    2.1079 O   0  0  0  0  0  0  0  0  0  0  0  0
    6.5841    4.7065   -2.0240 H   0  0  0  0  0  0  0  0  0  0  0  0
    1.5062    2.7236    2.0146 H   0  0  0  0  0  0  0  0  0  0  0  0
    2.8389    2.8533   -0.3258 H   0  0  0  0  0  0  0  0  0  0  0  0
    3.9948    2.5394    0.9754 H   0  0  0  0  0  0  0  0  0  0  0  0
    5.2668    4.5739    0.3350 H   0  0  0  0  0  0  0  0  0  0  0  0
    4.1119    4.8850   -0.9677 H   0  0  0  0  0  0  0  0  0  0  0  0
  1  2  1  0  0  0  0
  1  3  2  0  0  0  0
  2  4  1  0  0  0  0
  4  5  1  0  0  0  0
  5  6  1  0  0  0  0
  5  7  2  0  0  0  0
  1  8  1  0  0  0  0
  6  9  1  0  0  0  0
  8 10  1  0  0  0  0
  2 11  1  0  0  0  0
  2 12  1  0  0  0  0
  4 13  1  0  0  0  0
  4 14  1  0  0  0  0
M  END
>  <Alias name>
Butanedioic acid

>  <deltaH°(solv)>   kJ/mol
-94.39

$$$$
cis-1,2-Cyclohexanediamine
  ChemBrain IXL

 22 22  0  0  0  0  0  0  0  0  1 V2000
    5.0834    2.4757    0.1610 C   0  0  0  0  0  0  0  0  0  0  0  0
    3.5979    2.4095   -0.2471 C   0  0  0  0  0  0  0  0  0  0  0  0
    3.2203    3.6871   -1.0240 C   0  0  0  0  0  0  0  0  0  0  0  0
    3.4536    4.9219   -0.1291 C   0  0  0  0  0  0  0  0  0  0  0  0
    4.9394    4.9874    0.2796 C   0  0  0  0  0  0  0  0  0  0  0  0
    5.3167    3.7095    1.0561 C   0  0  0  0  0  0  0  0  0  0  0  0
    1.8037    3.6238   -1.4125 N   0  0  0  0  0  0  0  0  0  0  0  0
    2.6172    4.8197    1.0763 N   0  0  0  0  0  0  0  0  0  0  0  0
    1.5567    4.4595   -1.9211 H   0  0  0  0  0  0  0  0  0  0  0  0
    1.6512    2.8163   -1.9981 H   0  0  0  0  0  0  0  0  0  0  0  0
    2.7699    5.6276    1.6612 H   0  0  0  0  0  0  0  0  0  0  0  0
    1.6453    4.7771    0.8088 H   0  0  0  0  0  0  0  0  0  0  0  0
    5.3480    1.5787    0.7069 H   0  0  0  0  0  0  0  0  0  0  0  0
    5.6986    2.5525   -0.7270 H   0  0  0  0  0  0  0  0  0  0  0  0
    3.4347    1.5432   -0.8760 H   0  0  0  0  0  0  0  0  0  0  0  0
    2.9827    2.3320    0.6409 H   0  0  0  0  0  0  0  0  0  0  0  0
    3.8349    3.7640   -1.9124 H   0  0  0  0  0  0  0  0  0  0  0  0
    3.1901    5.8186   -0.6760 H   0  0  0  0  0  0  0  0  0  0  0  0
    5.1027    5.8534    0.9088 H   0  0  0  0  0  0  0  0  0  0  0  0
    5.5548    5.0651   -0.6082 H   0  0  0  0  0  0  0  0  0  0  0  0
    4.7021    3.6323    1.9445 H   0  0  0  0  0  0  0  0  0  0  0  0
    6.3601    3.7558    1.3420 H   0  0  0  0  0  0  0  0  0  0  0  0
  1  2  1  0  0  0  0
  2  3  1  0  0  0  0
  3  4  1  0  0  0  0
  4  5  1  0  0  0  0
  5  6  1  0  0  0  0
  6  1  1  0  0  0  0
  3  7  1  0  0  0  0
  4  8  1  0  0  0  0
  7  9  1  0  0  0  0
  7 10  1  0  0  0  0
  8 11  1  0  0  0  0
  8 12  1  0  0  0  0
  1 13  1  0  0  0  0
  1 14  1  0  0  0  0
  2 15  1  0  0  0  0
  2 16  1  0  0  0  0
  3 17  1  0  0  0  0
  4 18  1  0  0  0  0
  5 19  1  0  0  0  0
  5 20  1  0  0  0  0
  6 21  1  0  0  0  0
  6 22  1  0  0  0  0
M  END
>  <Alias name>
cis-1,2-Cyclohexanediamine

>  <deltaH°(solv)>   kJ/mol
-94.1

$$$$
Isobutylurea
  ChemBrain IXL

 20 19  0  0  0  0  0  0  0  0  1 V2000
    5.2693    5.1087    0.4498 N   0  0  0  0  0  0  0  0  0  0  0  0
    6.6095    5.3952    0.7358 C   0  0  0  0  0  0  0  0  0  0  0  0
    6.9813    6.5542    0.8186 O   0  0  0  0  0  0  0  0  0  0  0  0
    7.5231    4.3517    0.9267 N   0  0  0  0  0  0  0  0  0  0  0  0
    4.8198    3.7122    0.3574 C   0  0  0  0  0  0  0  0  0  0  0  0
    3.3109    3.6777    0.0464 C   0  0  0  0  0  0  0  0  0  0  0  0
    2.5387    4.3989    1.1682 C   0  0  0  0  0  0  0  0  0  0  0  0
    3.0469    4.3861   -1.2964 C   0  0  0  0  0  0  0  0  0  0  0  0
    4.6120    5.8608    0.3071 H   0  0  0  0  0  0  0  0  0  0  0  0
    7.2162    3.3931    0.8558 H   0  0  0  0  0  0  0  0  0  0  0  0
    8.4885    4.5582    1.1351 H   0  0  0  0  0  0  0  0  0  0  0  0
    5.0059    3.2100    1.2988 H   0  0  0  0  0  0  0  0  0  0  0  0
    5.3629    3.2097   -0.4334 H   0  0  0  0  0  0  0  0  0  0  0  0
    2.9787    2.6489   -0.0167 H   0  0  0  0  0  0  0  0  0  0  0  0
    1.4781    4.3736    0.9502 H   0  0  0  0  0  0  0  0  0  0  0  0
    2.7252    3.9018    2.1121 H   0  0  0  0  0  0  0  0  0  0  0  0
    2.8699    5.4281    1.2305 H   0  0  0  0  0  0  0  0  0  0  0  0
    1.9865    4.3618   -1.5150 H   0  0  0  0  0  0  0  0  0  0  0  0
    3.3790    5.4150   -1.2332 H   0  0  0  0  0  0  0  0  0  0  0  0
    3.5897    3.8794   -2.0847 H   0  0  0  0  0  0  0  0  0  0  0  0
  1  2  1  0  0  0  0
  2  3  2  0  0  0  0
  2  4  1  0  0  0  0
  1  5  1  0  0  0  0
  5  6  1  0  0  0  0
  6  7  1  0  0  0  0
  6  8  1  0  0  0  0
  1  9  1  0  0  0  0
  4 10  1  0  0  0  0
  4 11  1  0  0  0  0
  5 12  1  0  0  0  0
  5 13  1  0  0  0  0
  6 14  1  0  0  0  0
  7 15  1  0  0  0  0
  7 16  1  0  0  0  0
  7 17  1  0  0  0  0
  8 18  1  0  0  0  0
  8 19  1  0  0  0  0
  8 20  1  0  0  0  0
M  END
>  <Alias name>
Isobutylurea

>  <deltaH°(solv)>   kJ/mol
-93.95

$$$$
Propylurea
  ChemBrain IXL

 17 16  0  0  0  0  0  0  0  0  1 V2000
    5.6042    3.7467   -0.3778 N   0  0  0  0  0  0  0  0  0  0  0  0
    6.8962    3.9602   -0.8731 C   0  0  0  0  0  0  0  0  0  0  0  0
    7.6234    3.0098   -1.1101 O   0  0  0  0  0  0  0  0  0  0  0  0
    7.3536    5.2644   -1.0965 N   0  0  0  0  0  0  0  0  0  0  0  0
    4.7277    4.8918   -0.0929 C   0  0  0  0  0  0  0  0  0  0  0  0
    3.3732    4.3826    0.4369 C   0  0  0  0  0  0  0  0  0  0  0  0
    2.4543    5.5831    0.7354 C   0  0  0  0  0  0  0  0  0  0  0  0
    5.2748    2.8067   -0.2164 H   0  0  0  0  0  0  0  0  0  0  0  0
    8.2846    5.4183   -1.4537 H   0  0  0  0  0  0  0  0  0  0  0  0
    6.7522    6.0505   -0.9002 H   0  0  0  0  0  0  0  0  0  0  0  0
    5.1921    5.5251    0.6528 H   0  0  0  0  0  0  0  0  0  0  0  0
    4.5695    5.4601   -1.0012 H   0  0  0  0  0  0  0  0  0  0  0  0
    2.9089    3.7492   -0.3088 H   0  0  0  0  0  0  0  0  0  0  0  0
    3.5314    3.8145    1.3452 H   0  0  0  0  0  0  0  0  0  0  0  0
    1.5024    5.2253    1.1078 H   0  0  0  0  0  0  0  0  0  0  0  0
    2.9186    6.2165    1.4811 H   0  0  0  0  0  0  0  0  0  0  0  0
    2.2961    6.1513   -0.1730 H   0  0  0  0  0  0  0  0  0  0  0  0
  1  2  1  0  0  0  0
  2  3  2  0  0  0  0
  2  4  1  0  0  0  0
  1  5  1  0  0  0  0
  5  6  1  0  0  0  0
  6  7  1  0  0  0  0
  1  8  1  0  0  0  0
  4  9  1  0  0  0  0
  4 10  1  0  0  0  0
  5 11  1  0  0  0  0
  5 12  1  0  0  0  0
  6 13  1  0  0  0  0
  6 14  1  0  0  0  0
  7 15  1  0  0  0  0
  7 16  1  0  0  0  0
  7 17  1  0  0  0  0
M  END
>  <Alias name>
Propylurea

>  <deltaH°(solv)>   kJ/mol
-92.75

$$$$
Putrescine
  ChemBrain IXL

 18 17  0  0  0  0  0  0  0  0  1 V2000
    4.4034    3.9662    0.0937 C   0  0  0  0  0  0  0  0  0  0  0  0
    5.2496    5.2374   -0.1126 C   0  0  0  0  0  0  0  0  0  0  0  0
    3.1218    4.3228    0.8716 C   0  0  0  0  0  0  0  0  0  0  0  0
    6.5311    4.8807   -0.8905 C   0  0  0  0  0  0  0  0  0  0  0  0
    2.3146    3.1102    1.0684 N   0  0  0  0  0  0  0  0  0  0  0  0
    7.3384    6.0934   -1.0873 N   0  0  0  0  0  0  0  0  0  0  0  0
    2.8478    2.4325    1.5923 H   0  0  0  0  0  0  0  0  0  0  0  0
    1.4752    3.3438    1.5772 H   0  0  0  0  0  0  0  0  0  0  0  0
    8.1772    5.8600   -1.5972 H   0  0  0  0  0  0  0  0  0  0  0  0
    7.5873    6.4810   -0.1896 H   0  0  0  0  0  0  0  0  0  0  0  0
    4.9760    3.2385    0.6555 H   0  0  0  0  0  0  0  0  0  0  0  0
    4.1367    3.5497   -0.8698 H   0  0  0  0  0  0  0  0  0  0  0  0
    4.6770    5.9650   -0.6743 H   0  0  0  0  0  0  0  0  0  0  0  0
    5.5163    5.6538    0.8509 H   0  0  0  0  0  0  0  0  0  0  0  0
    2.5492    5.0504    0.3098 H   0  0  0  0  0  0  0  0  0  0  0  0
    3.3885    4.7392    1.8351 H   0  0  0  0  0  0  0  0  0  0  0  0
    7.1037    4.1531   -0.3288 H   0  0  0  0  0  0  0  0  0  0  0  0
    6.2644    4.4643   -1.8540 H   0  0  0  0  0  0  0  0  0  0  0  0
  1  2  1  0  0  0  0
  1  3  1  0  0  0  0
  2  4  1  0  0  0  0
  3  5  1  0  0  0  0
  4  6  1  0  0  0  0
  5  7  1  0  0  0  0
  5  8  1  0  0  0  0
  6  9  1  0  0  0  0
  6 10  1  0  0  0  0
  1 11  1  0  0  0  0
  1 12  1  0  0  0  0
  2 13  1  0  0  0  0
  2 14  1  0  0  0  0
  3 15  1  0  0  0  0
  3 16  1  0  0  0  0
  4 17  1  0  0  0  0
  4 18  1  0  0  0  0
M  END
>  <Alias name>
1,4-Diaminobutane

>  <deltaH°(solv)>   kJ/mol
-91.6

$$$$
N-Methylthiourea
  ChemBrain IXL

 11 10  0  0  0  0  0  0  0  0  1 V2000
    2.8654    3.7276    0.0000 N   0  0  0  0  0  0  0  0  0  0  0  0
    4.0310    3.1546   -0.5227 C   0  0  0  0  0  0  0  0  0  0  0  0
    4.0593    1.4938   -0.9291 S   0  0  0  0  0  0  0  0  0  0  0  0
    5.1733    3.9413   -0.7127 N   0  0  0  0  0  0  0  0  0  0  0  0
    2.8411    5.1553    0.3495 C   0  0  0  0  0  0  0  0  0  0  0  0
    2.0421    3.1606    0.1368 H   0  0  0  0  0  0  0  0  0  0  0  0
    5.1566    4.9213   -0.4730 H   0  0  0  0  0  0  0  0  0  0  0  0
    6.0134    3.5283   -1.0893 H   0  0  0  0  0  0  0  0  0  0  0  0
    1.8633    5.4159    0.7352 H   0  0  0  0  0  0  0  0  0  0  0  0
    3.5919    5.3550    1.1040 H   0  0  0  0  0  0  0  0  0  0  0  0
    3.0503    5.7466   -0.5334 H   0  0  0  0  0  0  0  0  0  0  0  0
  1  2  1  0  0  0  0
  2  3  2  0  0  0  0
  2  4  1  0  0  0  0
  1  6  1  0  0  0  0
  1  5  1  0  0  0  0
  4  7  1  0  0  0  0
  4  8  1  0  0  0  0
  5  9  1  0  0  0  0
  5 10  1  0  0  0  0
  5 11  1  0  0  0  0
M  END
>  <Alias name>
N-Methylthiourea

>  <deltaH°(solv)>   kJ/mol
-90.1

$$$$
Butylacetamide
  ChemBrain IXL

 21 20  0  0  0  0  0  0  0  0  1 V2000
    5.6303    4.8895   -0.2593 C   0  0  0  0  0  0  0  0  0  0  0  0
    6.8338    5.8003   -0.5698 C   0  0  0  0  0  0  0  0  0  0  0  0
    7.9848    4.9524   -1.1451 C   0  0  0  0  0  0  0  0  0  0  0  0
    9.1881    5.8635   -1.4564 C   0  0  0  0  0  0  0  0  0  0  0  0
    2.2847    5.8871    1.3545 C   0  0  0  0  0  0  0  0  0  0  0  0
    3.3912    5.0724    0.8046 C   0  0  0  0  0  0  0  0  0  0  0  0
    3.3095    3.8552    0.8020 O   0  0  0  0  0  0  0  0  0  0  0  0
    4.5316    5.6986    0.2876 N   0  0  0  0  0  0  0  0  0  0  0  0
    4.5993    6.7053    0.2902 H   0  0  0  0  0  0  0  0  0  0  0  0
    5.3018    4.4025   -1.1692 H   0  0  0  0  0  0  0  0  0  0  0  0
    5.9224    4.1401    0.4660 H   0  0  0  0  0  0  0  0  0  0  0  0
    6.5413    6.5507   -1.2940 H   0  0  0  0  0  0  0  0  0  0  0  0
    7.1632    6.2861    0.3403 H   0  0  0  0  0  0  0  0  0  0  0  0
    8.2777    4.2025   -0.4207 H   0  0  0  0  0  0  0  0  0  0  0  0
    7.6552    4.4662   -2.0549 H   0  0  0  0  0  0  0  0  0  0  0  0
    8.8950    6.6136   -2.1805 H   0  0  0  0  0  0  0  0  0  0  0  0
    9.9968    5.2676   -1.8611 H   0  0  0  0  0  0  0  0  0  0  0  0
    9.5179    6.3494   -0.5465 H   0  0  0  0  0  0  0  0  0  0  0  0
    1.4870    5.2347    1.6876 H   0  0  0  0  0  0  0  0  0  0  0  0
    2.6474    6.4704    2.1918 H   0  0  0  0  0  0  0  0  0  0  0  0
    1.9100    6.5524    0.5864 H   0  0  0  0  0  0  0  0  0  0  0  0
  1  2  1  0  0  0  0
  2  3  1  0  0  0  0
  3  4  1  0  0  0  0
  5  6  1  0  0  0  0
  6  7  2  0  0  0  0
  6  8  1  0  0  0  0
  8  1  1  0  0  0  0
  8  9  1  0  0  0  0
  1 10  1  0  0  0  0
  1 11  1  0  0  0  0
  2 12  1  0  0  0  0
  2 13  1  0  0  0  0
  3 14  1  0  0  0  0
  3 15  1  0  0  0  0
  4 16  1  0  0  0  0
  4 17  1  0  0  0  0
  4 18  1  0  0  0  0
  5 19  1  0  0  0  0
  5 20  1  0  0  0  0
  5 21  1  0  0  0  0
M  END
>  <Alias name>
Butylacetamide

>  <deltaH°(solv)>   kJ/mol
-89.71

$$$$
1,4-Butanediol
  ChemBrain IXL

 16 15  0  0  0  0  0  0  0  0  1 V2000
    2.1282    4.1234    0.3325 O   0  0  0  0  0  0  0  0  0  0  0  0
    3.5504    3.7745    0.4592 C   0  0  0  0  0  0  0  0  0  0  0  0
    4.4136    4.9415   -0.0583 C   0  0  0  0  0  0  0  0  0  0  0  0
    5.9050    4.5760    0.0744 C   0  0  0  0  0  0  0  0  0  0  0  0
    6.7682    5.7431   -0.4430 C   0  0  0  0  0  0  0  0  0  0  0  0
    8.1904    5.3942   -0.3162 O   0  0  0  0  0  0  0  0  0  0  0  0
    1.5017    3.4317    0.6412 H   0  0  0  0  0  0  0  0  0  0  0  0
    3.7846    3.5860    1.4997 H   0  0  0  0  0  0  0  0  0  0  0  0
    3.7575    2.8859   -0.1242 H   0  0  0  0  0  0  0  0  0  0  0  0
    4.1793    5.1300   -1.0987 H   0  0  0  0  0  0  0  0  0  0  0  0
    4.2063    5.8301    0.5251 H   0  0  0  0  0  0  0  0  0  0  0  0
    6.1393    4.3875    1.1148 H   0  0  0  0  0  0  0  0  0  0  0  0
    6.1123    3.6875   -0.5090 H   0  0  0  0  0  0  0  0  0  0  0  0
    6.5342    5.9316   -1.4834 H   0  0  0  0  0  0  0  0  0  0  0  0
    6.5611    6.6317    0.1404 H   0  0  0  0  0  0  0  0  0  0  0  0
    8.8169    6.0860   -0.6247 H   0  0  0  0  0  0  0  0  0  0  0  0
  1  2  1  0  0  0  0
  2  3  1  0  0  0  0
  3  4  1  0  0  0  0
  4  5  1  0  0  0  0
  5  6  1  0  0  0  0
  1  7  1  0  0  0  0
  2  8  1  0  0  0  0
  2  9  1  0  0  0  0
  3 10  1  0  0  0  0
  3 11  1  0  0  0  0
  4 12  1  0  0  0  0
  4 13  1  0  0  0  0
  5 14  1  0  0  0  0
  5 15  1  0  0  0  0
  6 16  1  0  0  0  0
M  END
>  <Alias name>
Tetramethylene glycol

>  <deltaH°(solv)>   kJ/mol
-89.6

$$$$
Thiourea
  ChemBrain IXL

  8  7  0  0  0  0  0  0  0  0  1 V2000
    2.3566    2.6107    0.0000 N   0  0  0  0  0  0  0  0  0  0  0  0
    3.5690    3.3107    0.0011 C   0  0  0  0  0  0  0  0  0  0  0  0
    3.5690    5.0207   -0.0025 S   0  0  0  0  0  0  0  0  0  0  0  0
    4.7815    2.6107    0.0050 N   0  0  0  0  0  0  0  0  0  0  0  0
    1.4828    3.1152   -0.0026 H   0  0  0  0  0  0  0  0  0  0  0  0
    2.3566    1.6017    0.0019 H   0  0  0  0  0  0  0  0  0  0  0  0
    5.6553    3.1152    0.0055 H   0  0  0  0  0  0  0  0  0  0  0  0
    4.7814    1.6017    0.0074 H   0  0  0  0  0  0  0  0  0  0  0  0
  1  2  1  0  0  0  0
  2  3  2  0  0  0  0
  2  4  1  0  0  0  0
  1  5  1  0  0  0  0
  1  6  1  0  0  0  0
  4  7  1  0  0  0  0
  4  8  1  0  0  0  0
M  END
>  <Alias name>
Thiourea

>  <deltaH°(solv)>   kJ/mol
-89.3

$$$$
Triacetin
  ChemBrain IXL

 29 28  0  0  0  0  0  0  0  0  1 V2000
    6.3026    6.6807   -1.0504 C   0  0  0  0  0  0  0  0  0  0  0  0
    7.1912    7.8088   -0.4914 C   0  0  0  0  0  0  0  0  0  0  0  0
    4.8686    7.2081   -1.2511 C   0  0  0  0  0  0  0  0  0  0  0  0
    6.2833    5.5570   -0.1029 O   0  0  0  0  0  0  0  0  0  0  0  0
    8.5605    7.3074   -0.3057 O   0  0  0  0  0  0  0  0  0  0  0  0
    4.3222    7.6459    0.0415 O   0  0  0  0  0  0  0  0  0  0  0  0
    5.5063    4.3884   -0.5408 C   0  0  0  0  0  0  0  0  0  0  0  0
    9.5139    8.2888    0.2317 C   0  0  0  0  0  0  0  0  0  0  0  0
    2.9487    8.1672   -0.0092 C   0  0  0  0  0  0  0  0  0  0  0  0
    5.4107    3.1951    0.3294 C   0  0  0  0  0  0  0  0  0  0  0  0
    4.9404    4.4023   -1.6214 O   0  0  0  0  0  0  0  0  0  0  0  0
   10.9236    7.9016    0.4621 C   0  0  0  0  0  0  0  0  0  0  0  0
    9.1431    9.4225    0.4878 O   0  0  0  0  0  0  0  0  0  0  0  0
    2.2885    8.6349    1.2301 C   0  0  0  0  0  0  0  0  0  0  0  0
    2.3530    8.2144   -1.0728 O   0  0  0  0  0  0  0  0  0  0  0  0
    6.7000    6.3452   -2.0003 H   0  0  0  0  0  0  0  0  0  0  0  0
    7.2019    8.6384   -1.1875 H   0  0  0  0  0  0  0  0  0  0  0  0
    6.7963    8.1413    0.4606 H   0  0  0  0  0  0  0  0  0  0  0  0
    4.8846    8.0449   -1.9383 H   0  0  0  0  0  0  0  0  0  0  0  0
    4.2474    6.4193   -1.6571 H   0  0  0  0  0  0  0  0  0  0  0  0
    6.3928    2.9492    0.7141 H   0  0  0  0  0  0  0  0  0  0  0  0
    5.0282    2.3598   -0.2441 H   0  0  0  0  0  0  0  0  0  0  0  0
    4.7412    3.4029    1.1549 H   0  0  0  0  0  0  0  0  0  0  0  0
   11.5419    8.7903    0.4920 H   0  0  0  0  0  0  0  0  0  0  0  0
   11.2569    7.2568   -0.3417 H   0  0  0  0  0  0  0  0  0  0  0  0
   11.0037    7.3743    1.4047 H   0  0  0  0  0  0  0  0  0  0  0  0
    1.4691    7.9706    1.4754 H   0  0  0  0  0  0  0  0  0  0  0  0
    3.0055    8.6388    2.0417 H   0  0  0  0  0  0  0  0  0  0  0  0
    1.9077    9.6376    1.0799 H   0  0  0  0  0  0  0  0  0  0  0  0
  1  2  1  0  0  0  0
  1  3  1  0  0  0  0
  1  4  1  0  0  0  0
  2  5  1  0  0  0  0
  3  6  1  0  0  0  0
  4  7  1  0  0  0  0
  5  8  1  0  0  0  0
  6  9  1  0  0  0  0
  7 10  1  0  0  0  0
  7 11  2  0  0  0  0
  8 12  1  0  0  0  0
  8 13  2  0  0  0  0
  9 14  1  0  0  0  0
  9 15  2  0  0  0  0
  1 16  1  0  0  0  0
  2 17  1  0  0  0  0
  2 18  1  0  0  0  0
  3 19  1  0  0  0  0
  3 20  1  0  0  0  0
 10 21  1  0  0  0  0
 10 22  1  0  0  0  0
 10 23  1  0  0  0  0
 12 24  1  0  0  0  0
 12 25  1  0  0  0  0
 12 26  1  0  0  0  0
 14 27  1  0  0  0  0
 14 28  1  0  0  0  0
 14 29  1  0  0  0  0
M  END
>  <Alias name>
Glyceryltriacetate

>  <deltaH°(solv)>   kJ/mol
-89.3

$$$$
Trimethylacetamide
  ChemBrain IXL

 18 17  0  0  0  0  0  0  0  0  1 V2000
    3.2860    3.6345   -0.0249 C   0  0  0  0  0  0  0  0  0  0  0  0
    4.4360    2.9965   -0.7037 C   0  0  0  0  0  0  0  0  0  0  0  0
    4.5122    1.7802   -0.7615 O   0  0  0  0  0  0  0  0  0  0  0  0
    5.4365    3.7886   -1.2794 N   0  0  0  0  0  0  0  0  0  0  0  0
    2.3221    2.5457    0.4854 C   0  0  0  0  0  0  0  0  0  0  0  0
    3.7921    4.4716    1.1658 C   0  0  0  0  0  0  0  0  0  0  0  0
    2.5462    4.5504   -1.0191 C   0  0  0  0  0  0  0  0  0  0  0  0
    5.3735    4.7945   -1.2316 H   0  0  0  0  0  0  0  0  0  0  0  0
    6.2205    3.3537   -1.7423 H   0  0  0  0  0  0  0  0  0  0  0  0
    2.8423    1.9014    1.1834 H   0  0  0  0  0  0  0  0  0  0  0  0
    1.4811    3.0126    0.9830 H   0  0  0  0  0  0  0  0  0  0  0  0
    1.9657    1.9581   -0.3515 H   0  0  0  0  0  0  0  0  0  0  0  0
    2.9505    4.9383    1.6626 H   0  0  0  0  0  0  0  0  0  0  0  0
    4.4693    5.2368    0.8071 H   0  0  0  0  0  0  0  0  0  0  0  0
    4.3122    3.8279    1.8645 H   0  0  0  0  0  0  0  0  0  0  0  0
    1.7045    5.0171   -0.5225 H   0  0  0  0  0  0  0  0  0  0  0  0
    2.1906    3.9621   -1.8561 H   0  0  0  0  0  0  0  0  0  0  0  0
    3.2235    5.3156   -1.3776 H   0  0  0  0  0  0  0  0  0  0  0  0
  1  2  1  0  0  0  0
  2  3  2  0  0  0  0
  2  4  1  0  0  0  0
  4  8  1  0  0  0  0
  4  9  1  0  0  0  0
  1  5  1  0  0  0  0
  1  6  1  0  0  0  0
  1  7  1  0  0  0  0
  5 10  1  0  0  0  0
  5 11  1  0  0  0  0
  5 12  1  0  0  0  0
  6 13  1  0  0  0  0
  6 14  1  0  0  0  0
  6 15  1  0  0  0  0
  7 16  1  0  0  0  0
  7 17  1  0  0  0  0
  7 18  1  0  0  0  0
M  END
>  <Alias name>
Pivalamide

>  <deltaH°(solv)>   kJ/mol
-89

$$$$
Ethylurea
  ChemBrain IXL

 14 13  0  0  0  0  0  0  0  0  1 V2000
    3.5257    2.9665   -0.0973 N   0  0  0  0  0  0  0  0  0  0  0  0
    2.4862    2.9550    0.8404 C   0  0  0  0  0  0  0  0  0  0  0  0
    1.8056    1.9528    0.9844 O   0  0  0  0  0  0  0  0  0  0  0  0
    2.2277    4.0936    1.6129 N   0  0  0  0  0  0  0  0  0  0  0  0
    4.3461    4.1739   -0.2704 C   0  0  0  0  0  0  0  0  0  0  0  0
    5.4052    3.9233   -1.3614 C   0  0  0  0  0  0  0  0  0  0  0  0
    3.7118    2.1460   -0.6542 H   0  0  0  0  0  0  0  0  0  0  0  0
    1.4786    4.0853    2.2888 H   0  0  0  0  0  0  0  0  0  0  0  0
    2.7904    4.9226    1.4936 H   0  0  0  0  0  0  0  0  0  0  0  0
    3.7128    5.0014   -0.5653 H   0  0  0  0  0  0  0  0  0  0  0  0
    4.8396    4.4121    0.6638 H   0  0  0  0  0  0  0  0  0  0  0  0
    6.0097    4.8128   -1.4888 H   0  0  0  0  0  0  0  0  0  0  0  0
    4.9117    3.6853   -2.2956 H   0  0  0  0  0  0  0  0  0  0  0  0
    6.0384    3.0956   -1.0665 H   0  0  0  0  0  0  0  0  0  0  0  0
  1  2  1  0  0  0  0
  2  3  2  0  0  0  0
  2  4  1  0  0  0  0
  1  5  1  0  0  0  0
  5  6  1  0  0  0  0
  1  7  1  0  0  0  0
  4  8  1  0  0  0  0
  4  9  1  0  0  0  0
  5 10  1  0  0  0  0
  5 11  1  0  0  0  0
  6 12  1  0  0  0  0
  6 13  1  0  0  0  0
  6 14  1  0  0  0  0
M  END
>  <Alias name>
Ethylurea

>  <deltaH°(solv)>   kJ/mol
-88.97

$$$$
N,N'-Dimethylurea
  ChemBrain IXL

 14 13  0  0  0  0  0  0  0  0  1 V2000
    3.4488    3.6876    0.1326 N   0  0  0  0  0  0  0  0  0  0  0  0
    4.5683    4.4723   -0.1689 C   0  0  0  0  0  0  0  0  0  0  0  0
    4.5338    5.6786    0.0103 O   0  0  0  0  0  0  0  0  0  0  0  0
    5.7273    3.8728   -0.6762 N   0  0  0  0  0  0  0  0  0  0  0  0
    2.2332    4.3165    0.6689 C   0  0  0  0  0  0  0  0  0  0  0  0
    5.7689    2.4193   -0.8919 C   0  0  0  0  0  0  0  0  0  0  0  0
    3.4764    2.6903   -0.0181 H   0  0  0  0  0  0  0  0  0  0  0  0
    6.5341    4.4384   -0.8936 H   0  0  0  0  0  0  0  0  0  0  0  0
    1.4805    3.5575    0.8426 H   0  0  0  0  0  0  0  0  0  0  0  0
    2.4659    4.8144    1.6021 H   0  0  0  0  0  0  0  0  0  0  0  0
    1.8576    5.0412   -0.0429 H   0  0  0  0  0  0  0  0  0  0  0  0
    6.7382    2.1405   -1.2863 H   0  0  0  0  0  0  0  0  0  0  0  0
    4.9973    2.1369   -1.5975 H   0  0  0  0  0  0  0  0  0  0  0  0
    5.6018    1.9097    0.0490 H   0  0  0  0  0  0  0  0  0  0  0  0
  1  2  1  0  0  0  0
  2  3  2  0  0  0  0
  2  4  1  0  0  0  0
  1  5  1  0  0  0  0
  4  6  1  0  0  0  0
  1  7  1  0  0  0  0
  4  8  1  0  0  0  0
  5  9  1  0  0  0  0
  5 10  1  0  0  0  0
  5 11  1  0  0  0  0
  6 12  1  0  0  0  0
  6 13  1  0  0  0  0
  6 14  1  0  0  0  0
M  END
>  <Alias name>
N,N'-Dimethylurea

>  <deltaH°(solv)>   kJ/mol
-88.25

$$$$
5-(Trifluoromethyl)uracil
  ChemBrain IXL

 15 15  0  0  0  0  0  0  0  0  1 V2000
    6.6015    3.5699   -0.2267 C   0  0  0  0  0  0  0  0  0  0  0  0
    5.2227    3.9067    0.2013 C   0  0  0  0  0  0  0  0  0  0  0  0
    7.3005    4.7132   -0.4487 F   0  0  0  0  0  0  0  0  0  0  0  0
    6.5543    2.8367   -1.3725 F   0  0  0  0  0  0  0  0  0  0  0  0
    7.2146    2.8448    0.7486 F   0  0  0  0  0  0  0  0  0  0  0  0
    4.2708    2.8277    0.5084 C   0  0  0  0  0  0  0  0  0  0  0  0
    4.8387    5.1856    0.3098 C   0  0  0  0  0  0  0  0  0  0  0  0
    2.9778    3.1489    0.9063 N   0  0  0  0  0  0  0  0  0  0  0  0
    4.6134    1.6594    0.4148 O   0  0  0  0  0  0  0  0  0  0  0  0
    3.5279    5.5065    0.7167 N   0  0  0  0  0  0  0  0  0  0  0  0
    2.6022    4.4913    1.0104 C   0  0  0  0  0  0  0  0  0  0  0  0
    1.4687    4.7792    1.3569 O   0  0  0  0  0  0  0  0  0  0  0  0
    2.3148    2.4160    1.1186 H   0  0  0  0  0  0  0  0  0  0  0  0
    3.2519    6.4713    0.7976 H   0  0  0  0  0  0  0  0  0  0  0  0
    5.5397    5.9769    0.0836 H   0  0  0  0  0  0  0  0  0  0  0  0
  1  2  1  0  0  0  0
  1  3  1  0  0  0  0
  1  4  1  0  0  0  0
  1  5  1  0  0  0  0
  2  6  1  0  0  0  0
  2  7  2  0  0  0  0
  6  8  1  0  0  0  0
  6  9  2  0  0  0  0
  7 10  1  0  0  0  0
  8 11  1  0  0  0  0
 10 11  1  0  0  0  0
 11 12  2  0  0  0  0
  8 13  1  0  0  0  0
 10 14  1  0  0  0  0
  7 15  1  0  0  0  0
M  END
>  <Alias name>
Trifluorothymine

>  <deltaH°(solv)>   kJ/mol
-87.23

$$$$
t-Butylurea
  ChemBrain IXL

 20 19  0  0  0  0  0  0  0  0  1 V2000
    4.7688    5.1714    0.4335 N   0  0  0  0  0  0  0  0  0  0  0  0
    6.0829    4.7260    0.2470 C   0  0  0  0  0  0  0  0  0  0  0  0
    6.2911    3.6117   -0.2039 O   0  0  0  0  0  0  0  0  0  0  0  0
    7.1581    5.5594    0.5778 N   0  0  0  0  0  0  0  0  0  0  0  0
    3.6399    4.2952    0.0891 C   0  0  0  0  0  0  0  0  0  0  0  0
    2.3150    5.0193    0.3972 C   0  0  0  0  0  0  0  0  0  0  0  0
    3.7228    3.0001    0.9201 C   0  0  0  0  0  0  0  0  0  0  0  0
    3.6985    3.9476   -1.4110 C   0  0  0  0  0  0  0  0  0  0  0  0
    4.5967    6.0938    0.8044 H   0  0  0  0  0  0  0  0  0  0  0  0
    6.9859    6.4812    0.9503 H   0  0  0  0  0  0  0  0  0  0  0  0
    8.1052    5.2383    0.4437 H   0  0  0  0  0  0  0  0  0  0  0  0
    1.4833    4.3737    0.1437 H   0  0  0  0  0  0  0  0  0  0  0  0
    2.2739    5.2638    1.4515 H   0  0  0  0  0  0  0  0  0  0  0  0
    2.2567    5.9294   -0.1870 H   0  0  0  0  0  0  0  0  0  0  0  0
    4.6522    2.4892    0.7007 H   0  0  0  0  0  0  0  0  0  0  0  0
    2.8889    2.3562    0.6691 H   0  0  0  0  0  0  0  0  0  0  0  0
    3.6854    3.2446    1.9744 H   0  0  0  0  0  0  0  0  0  0  0  0
    4.6281    3.4356   -1.6269 H   0  0  0  0  0  0  0  0  0  0  0  0
    3.6437    4.8580   -1.9950 H   0  0  0  0  0  0  0  0  0  0  0  0
    2.8649    3.3048   -1.6655 H   0  0  0  0  0  0  0  0  0  0  0  0
  1  2  1  0  0  0  0
  2  3  2  0  0  0  0
  2  4  1  0  0  0  0
  1  5  1  0  0  0  0
  5  6  1  0  0  0  0
  5  7  1  0  0  0  0
  5  8  1  0  0  0  0
  1  9  1  0  0  0  0
  4 10  1  0  0  0  0
  4 11  1  0  0  0  0
  6 12  1  0  0  0  0
  6 13  1  0  0  0  0
  6 14  1  0  0  0  0
  7 15  1  0  0  0  0
  7 16  1  0  0  0  0
  7 17  1  0  0  0  0
  8 18  1  0  0  0  0
  8 19  1  0  0  0  0
  8 20  1  0  0  0  0
M  END
>  <Alias name>
t-Butylurea

>  <deltaH°(solv)>   kJ/mol
-87.2

$$$$
1,3-Butanediol
  ChemBrain IXL

 16 15  0  0  0  0  0  0  0  0  1 V2000
    6.1380    4.7709   -1.1160 C   0  0  0  0  0  0  0  0  0  0  0  0
    5.4924    3.7905   -0.1177 C   0  0  0  0  0  0  0  0  0  0  0  0
    4.0209    4.1861    0.1121 C   0  0  0  0  0  0  0  0  0  0  0  0
    3.3760    3.2073    1.1125 C   0  0  0  0  0  0  0  0  0  0  0  0
    1.9723    3.5847    1.3317 O   0  0  0  0  0  0  0  0  0  0  0  0
    5.5538    2.4261   -0.6614 O   0  0  0  0  0  0  0  0  0  0  0  0
    1.4810    3.0104    1.9603 H   0  0  0  0  0  0  0  0  0  0  0  0
    5.0915    2.2998   -1.5196 H   0  0  0  0  0  0  0  0  0  0  0  0
    6.0927    5.7761   -0.7154 H   0  0  0  0  0  0  0  0  0  0  0  0
    5.6028    4.7328   -2.0568 H   0  0  0  0  0  0  0  0  0  0  0  0
    7.1722    4.4929   -1.2774 H   0  0  0  0  0  0  0  0  0  0  0  0
    6.0276    3.8286    0.8231 H   0  0  0  0  0  0  0  0  0  0  0  0
    3.9755    5.1920    0.5109 H   0  0  0  0  0  0  0  0  0  0  0  0
    3.4852    4.1461   -0.8283 H   0  0  0  0  0  0  0  0  0  0  0  0
    3.4213    2.2014    0.7137 H   0  0  0  0  0  0  0  0  0  0  0  0
    3.9117    3.2473    2.0529 H   0  0  0  0  0  0  0  0  0  0  0  0
  1  2  1  0  0  0  0
  2  3  1  0  0  0  0
  3  4  1  0  0  0  0
  4  5  1  0  0  0  0
  2  6  1  0  0  0  0
  5  7  1  0  0  0  0
  6  8  1  0  0  0  0
  1  9  1  0  0  0  0
  1 10  1  0  0  0  0
  1 11  1  0  0  0  0
  2 12  1  0  0  0  0
  3 13  1  0  0  0  0
  3 14  1  0  0  0  0
  4 15  1  0  0  0  0
  4 16  1  0  0  0  0
M  END
>  <Alias name>
1,3-Butyleneglycol

>  <deltaH°(solv)>   kJ/mol
-86.4

$$$$
N-Methylurea
  ChemBrain IXL

 11 10  0  0  0  0  0  0  0  0  1 V2000
    2.5342    3.3948   -0.2152 N   0  0  0  0  0  0  0  0  0  0  0  0
    3.6952    4.1288   -0.4858 C   0  0  0  0  0  0  0  0  0  0  0  0
    3.6420    5.3446   -0.5723 O   0  0  0  0  0  0  0  0  0  0  0  0
    4.9173    3.4676   -0.6572 N   0  0  0  0  0  0  0  0  0  0  0  0
    2.5981    1.9299   -0.1118 C   0  0  0  0  0  0  0  0  0  0  0  0
    1.6535    3.8714   -0.0911 H   0  0  0  0  0  0  0  0  0  0  0  0
    5.7543    3.9967   -0.8508 H   0  0  0  0  0  0  0  0  0  0  0  0
    4.9610    2.4620   -0.5870 H   0  0  0  0  0  0  0  0  0  0  0  0
    3.6175    1.6008   -0.2714 H   0  0  0  0  0  0  0  0  0  0  0  0
    2.2697    1.6228    0.8734 H   0  0  0  0  0  0  0  0  0  0  0  0
    1.9542    1.4866   -0.8614 H   0  0  0  0  0  0  0  0  0  0  0  0
  1  2  1  0  0  0  0
  2  3  2  0  0  0  0
  2  4  1  0  0  0  0
  1  5  1  0  0  0  0
  1  6  1  0  0  0  0
  4  7  1  0  0  0  0
  4  8  1  0  0  0  0
  5  9  1  0  0  0  0
  5 10  1  0  0  0  0
  5 11  1  0  0  0  0
M  END
>  <Alias name>
Methylurea

>  <deltaH°(solv)>   kJ/mol
-85.67

$$$$
1,3-Diaminopropane
  ChemBrain IXL

 15 14  0  0  0  0  0  0  0  0  1 V2000
    3.3272    4.5934    0.4122 C   0  0  0  0  0  0  0  0  0  0  0  0
    4.6678    3.8338    0.4390 C   0  0  0  0  0  0  0  0  0  0  0  0
    5.6990    4.5810   -0.4287 C   0  0  0  0  0  0  0  0  0  0  0  0
    2.3436    3.8806    1.2400 N   0  0  0  0  0  0  0  0  0  0  0  0
    6.9778    3.8565   -0.4031 N   0  0  0  0  0  0  0  0  0  0  0  0
    1.4660    4.3782    1.2229 H   0  0  0  0  0  0  0  0  0  0  0  0
    2.2093    2.9492    0.8758 H   0  0  0  0  0  0  0  0  0  0  0  0
    6.8440    2.9252   -0.7675 H   0  0  0  0  0  0  0  0  0  0  0  0
    7.6531    4.3460   -0.9708 H   0  0  0  0  0  0  0  0  0  0  0  0
    2.9661    4.6524   -0.6071 H   0  0  0  0  0  0  0  0  0  0  0  0
    3.4709    5.5932    0.8028 H   0  0  0  0  0  0  0  0  0  0  0  0
    5.0289    3.7747    1.4584 H   0  0  0  0  0  0  0  0  0  0  0  0
    4.5241    2.8340    0.0484 H   0  0  0  0  0  0  0  0  0  0  0  0
    5.8427    5.5809   -0.0381 H   0  0  0  0  0  0  0  0  0  0  0  0
    5.3379    4.6401   -1.4480 H   0  0  0  0  0  0  0  0  0  0  0  0
  1  2  1  0  0  0  0
  2  3  1  0  0  0  0
  1  4  1  0  0  0  0
  3  5  1  0  0  0  0
  4  6  1  0  0  0  0
  4  7  1  0  0  0  0
  5  8  1  0  0  0  0
  5  9  1  0  0  0  0
  1 10  1  0  0  0  0
  1 11  1  0  0  0  0
  2 12  1  0  0  0  0
  2 13  1  0  0  0  0
  3 14  1  0  0  0  0
  3 15  1  0  0  0  0
M  END
>  <Alias name>
1,3-Diaminopropane

>  <deltaH°(solv)>   kJ/mol
-85.6

$$$$
Propylacetamide
  ChemBrain IXL

 18 17  0  0  0  0  0  0  0  0  1 V2000
    2.6325    2.9080    0.7040 C   0  0  0  0  0  0  0  0  0  0  0  0
    2.5402    4.3848    0.7336 C   0  0  0  0  0  0  0  0  0  0  0  0
    1.5014    4.9243    1.0773 O   0  0  0  0  0  0  0  0  0  0  0  0
    3.6451    5.1627    0.3672 N   0  0  0  0  0  0  0  0  0  0  0  0
    4.8967    4.5126   -0.0471 C   0  0  0  0  0  0  0  0  0  0  0  0
    5.9435    5.5885   -0.3954 C   0  0  0  0  0  0  0  0  0  0  0  0
    7.2556    4.9070   -0.8297 C   0  0  0  0  0  0  0  0  0  0  0  0
    3.5822    6.1695    0.3876 H   0  0  0  0  0  0  0  0  0  0  0  0
    3.6221    2.6146    0.3763 H   0  0  0  0  0  0  0  0  0  0  0  0
    1.8933    2.5138    0.0177 H   0  0  0  0  0  0  0  0  0  0  0  0
    2.4495    2.5149    1.6964 H   0  0  0  0  0  0  0  0  0  0  0  0
    5.2682    3.8959    0.7620 H   0  0  0  0  0  0  0  0  0  0  0  0
    4.7116    3.8941   -0.9167 H   0  0  0  0  0  0  0  0  0  0  0  0
    5.5720    6.2051   -1.2045 H   0  0  0  0  0  0  0  0  0  0  0  0
    6.1286    6.2069    0.4742 H   0  0  0  0  0  0  0  0  0  0  0  0
    7.9913    5.6632   -1.0745 H   0  0  0  0  0  0  0  0  0  0  0  0
    7.0705    4.2886   -1.6993 H   0  0  0  0  0  0  0  0  0  0  0  0
    7.6271    4.2904   -0.0206 H   0  0  0  0  0  0  0  0  0  0  0  0
  1  2  1  0  0  0  0
  2  3  2  0  0  0  0
  2  4  1  0  0  0  0
  4  5  1  0  0  0  0
  5  6  1  0  0  0  0
  6  7  1  0  0  0  0
  4  8  1  0  0  0  0
  1  9  1  0  0  0  0
  1 10  1  0  0  0  0
  1 11  1  0  0  0  0
  5 12  1  0  0  0  0
  5 13  1  0  0  0  0
  6 14  1  0  0  0  0
  6 15  1  0  0  0  0
  7 16  1  0  0  0  0
  7 17  1  0  0  0  0
  7 18  1  0  0  0  0
M  END
>  <Alias name>
Propylacetamide

>  <deltaH°(solv)>   kJ/mol
-85.52

$$$$
Hydroquinone
  ChemBrain IXL

 14 14  0  0  0  0  0  0  0  0  1 V2000
    3.5320    3.7163    0.0307 C   0  0  0  0  0  0  0  0  0  0  0  0
    3.5432    5.1137    0.0372 C   0  0  0  0  0  0  0  0  0  0  0  0
    4.7585    5.8004    0.0202 C   0  0  0  0  0  0  0  0  0  0  0  0
    5.9613    5.0918   -0.0032 C   0  0  0  0  0  0  0  0  0  0  0  0
    5.9502    3.6945   -0.0097 C   0  0  0  0  0  0  0  0  0  0  0  0
    4.7349    3.0077    0.0073 C   0  0  0  0  0  0  0  0  0  0  0  0
    7.2183    2.9430   -0.0344 O   0  0  0  0  0  0  0  0  0  0  0  0
    2.2751    5.8651    0.0619 O   0  0  0  0  0  0  0  0  0  0  0  0
    2.5924    3.1840    0.0438 H   0  0  0  0  0  0  0  0  0  0  0  0
    4.7682    6.8803    0.0253 H   0  0  0  0  0  0  0  0  0  0  0  0
    6.9010    5.6241   -0.0163 H   0  0  0  0  0  0  0  0  0  0  0  0
    4.7251    1.9278    0.0023 H   0  0  0  0  0  0  0  0  0  0  0  0
    8.0051    3.4767   -0.0449 H   0  0  0  0  0  0  0  0  0  0  0  0
    1.4883    5.3314    0.0725 H   0  0  0  0  0  0  0  0  0  0  0  0
  1  2  4  0  0  0  0
  2  3  4  0  0  0  0
  3  4  4  0  0  0  0
  4  5  4  0  0  0  0
  5  6  4  0  0  0  0
  6  1  4  0  0  0  0
  5  7  1  0  0  0  0
  2  8  1  0  0  0  0
  1  9  1  0  0  0  0
  3 10  1  0  0  0  0
  4 11  1  0  0  0  0
  6 12  1  0  0  0  0
  7 13  1  0  0  0  0
  8 14  1  0  0  0  0
M  END
>  <Alias name>
1,4-Dihydroxybenzene

>  <deltaH°(solv)>   kJ/mol
-84.22

$$$$
Malonic acid
  ChemBrain IXL

 11 10  0  0  0  0  0  0  0  0  1 V2000
    3.6126    2.7883    0.0000 C   0  0  0  0  0  0  0  0  0  0  0  0
    2.1551    2.8481    0.2502 C   0  0  0  0  0  0  0  0  0  0  0  0
    1.5019    1.8189    0.2996 O   0  0  0  0  0  0  0  0  0  0  0  0
    1.4946    4.1477    0.4391 O   0  0  0  0  0  0  0  0  0  0  0  0
    4.1296    4.1552   -0.2339 C   0  0  0  0  0  0  0  0  0  0  0  0
    3.4014    5.1196   -0.0667 O   0  0  0  0  0  0  0  0  0  0  0  0
    5.5205    4.3507   -0.6677 O   0  0  0  0  0  0  0  0  0  0  0  0
    2.0869    4.9290    0.3683 H   0  0  0  0  0  0  0  0  0  0  0  0
    6.0412    3.5243   -0.7783 H   0  0  0  0  0  0  0  0  0  0  0  0
    4.1091    2.3568    0.8604 H   0  0  0  0  0  0  0  0  0  0  0  0
    3.8043    2.1756   -0.8722 H   0  0  0  0  0  0  0  0  0  0  0  0
  1  2  1  0  0  0  0
  2  3  2  0  0  0  0
  2  4  1  0  0  0  0
  5  6  2  0  0  0  0
  5  7  1  0  0  0  0
  5  1  1  0  0  0  0
  4  8  1  0  0  0  0
  7  9  1  0  0  0  0
  1 10  1  0  0  0  0
  1 11  1  0  0  0  0
M  END
>  <Alias name>
Malonic acid

>  <deltaH°(solv)>   kJ/mol
-83.97

$$$$
Isopropylacetamide
  ChemBrain IXL

 18 17  0  0  0  0  0  0  0  0  1 V2000
    5.9217    4.5338   -0.3084 C   0  0  0  0  0  0  0  0  0  0  0  0
    2.3315    3.3702    0.4327 C   0  0  0  0  0  0  0  0  0  0  0  0
    3.4810    4.0847   -0.1661 C   0  0  0  0  0  0  0  0  0  0  0  0
    3.2968    4.8989   -1.0559 O   0  0  0  0  0  0  0  0  0  0  0  0
    4.7797    3.8263    0.2884 N   0  0  0  0  0  0  0  0  0  0  0  0
    5.9803    5.9716    0.2428 C   0  0  0  0  0  0  0  0  0  0  0  0
    7.2263    3.7942    0.0461 C   0  0  0  0  0  0  0  0  0  0  0  0
    4.9318    3.1545    1.0257 H   0  0  0  0  0  0  0  0  0  0  0  0
    5.8050    4.5643   -1.3847 H   0  0  0  0  0  0  0  0  0  0  0  0
    2.5794    2.3226    0.5509 H   0  0  0  0  0  0  0  0  0  0  0  0
    2.1047    3.7990    1.4010 H   0  0  0  0  0  0  0  0  0  0  0  0
    1.4693    3.4663   -0.2156 H   0  0  0  0  0  0  0  0  0  0  0  0
    5.0639    6.4918   -0.0075 H   0  0  0  0  0  0  0  0  0  0  0  0
    6.0956    5.9412    1.3192 H   0  0  0  0  0  0  0  0  0  0  0  0
    6.8224    6.4924   -0.1959 H   0  0  0  0  0  0  0  0  0  0  0  0
    8.0677    4.3158   -0.3932 H   0  0  0  0  0  0  0  0  0  0  0  0
    7.1854    2.7839   -0.3418 H   0  0  0  0  0  0  0  0  0  0  0  0
    7.3427    3.7633    1.1224 H   0  0  0  0  0  0  0  0  0  0  0  0
  2  3  1  0  0  0  0
  3  4  2  0  0  0  0
  3  5  1  0  0  0  0
  5  1  1  0  0  0  0
  1  6  1  0  0  0  0
  1  7  1  0  0  0  0
  5  8  1  0  0  0  0
  1  9  1  0  0  0  0
  2 10  1  0  0  0  0
  2 11  1  0  0  0  0
  2 12  1  0  0  0  0
  6 13  1  0  0  0  0
  6 14  1  0  0  0  0
  6 15  1  0  0  0  0
  7 16  1  0  0  0  0
  7 17  1  0  0  0  0
  7 18  1  0  0  0  0
M  END
>  <Alias name>
N-(1-Methylethyl)ethanamide 

>  <deltaH°(solv)>   kJ/mol
-83.61

$$$$
1,2-Butanediol
  ChemBrain IXL

 16 15  0  0  0  0  0  0  0  0  1 V2000
    6.7600    3.7180    0.6478 C   0  0  0  0  0  0  0  0  0  0  0  0
    5.2799    3.2970    0.5660 C   0  0  0  0  0  0  0  0  0  0  0  0
    4.5906    4.0627   -0.5799 C   0  0  0  0  0  0  0  0  0  0  0  0
    3.1112    3.6395   -0.6637 C   0  0  0  0  0  0  0  0  0  0  0  0
    2.4395    3.9518    0.6060 O   0  0  0  0  0  0  0  0  0  0  0  0
    4.6730    5.5077   -0.3228 O   0  0  0  0  0  0  0  0  0  0  0  0
    1.4864    3.7138    0.6413 H   0  0  0  0  0  0  0  0  0  0  0  0
    4.2475    5.8062    0.5115 H   0  0  0  0  0  0  0  0  0  0  0  0
    6.8226    4.7826    0.8364 H   0  0  0  0  0  0  0  0  0  0  0  0
    7.2531    3.4876   -0.2884 H   0  0  0  0  0  0  0  0  0  0  0  0
    7.2444    3.1796    1.4530 H   0  0  0  0  0  0  0  0  0  0  0  0
    5.2173    2.2323    0.3777 H   0  0  0  0  0  0  0  0  0  0  0  0
    4.7867    3.5276    1.5022 H   0  0  0  0  0  0  0  0  0  0  0  0
    5.0852    3.8338   -1.5158 H   0  0  0  0  0  0  0  0  0  0  0  0
    2.6272    4.1767   -1.4699 H   0  0  0  0  0  0  0  0  0  0  0  0
    3.0505    2.5747   -0.8518 H   0  0  0  0  0  0  0  0  0  0  0  0
  1  2  1  0  0  0  0
  2  3  1  0  0  0  0
  3  4  1  0  0  0  0
  4  5  1  0  0  0  0
  3  6  1  0  0  0  0
  5  7  1  0  0  0  0
  6  8  1  0  0  0  0
  1  9  1  0  0  0  0
  1 10  1  0  0  0  0
  1 11  1  0  0  0  0
  2 12  1  0  0  0  0
  2 13  1  0  0  0  0
  3 14  1  0  0  0  0
  4 15  1  0  0  0  0
  4 16  1  0  0  0  0
M  END
>  <Alias name>
1,2-Butanediol

>  <deltaH°(solv)>   kJ/mol
-83.2

$$$$
N,2-Dimethylpropanamide
  ChemBrain IXL

 18 17  0  0  0  0  0  0  0  0  1 V2000
    4.0546    4.6299    0.0000 C   0  0  0  0  0  0  0  0  0  0  0  0
    2.9261    3.9264    0.6497 C   0  0  0  0  0  0  0  0  0  0  0  0
    2.2985    4.8407    1.7196 C   0  0  0  0  0  0  0  0  0  0  0  0
    4.2070    5.8280    0.1725 O   0  0  0  0  0  0  0  0  0  0  0  0
    4.9471    3.9206   -0.8125 N   0  0  0  0  0  0  0  0  0  0  0  0
    3.4405    2.6351    1.3150 C   0  0  0  0  0  0  0  0  0  0  0  0
    6.0885    4.6121   -1.4290 C   0  0  0  0  0  0  0  0  0  0  0  0
    4.8070    2.9346   -0.9750 H   0  0  0  0  0  0  0  0  0  0  0  0
    2.1800    3.6766   -0.0945 H   0  0  0  0  0  0  0  0  0  0  0  0
    1.4722    4.3262    2.1944 H   0  0  0  0  0  0  0  0  0  0  0  0
    3.0444    5.0897    2.4643 H   0  0  0  0  0  0  0  0  0  0  0  0
    1.9378    5.7486    1.2522 H   0  0  0  0  0  0  0  0  0  0  0  0
    3.8770    1.9903    0.5622 H   0  0  0  0  0  0  0  0  0  0  0  0
    2.6156    2.1229    1.7947 H   0  0  0  0  0  0  0  0  0  0  0  0
    4.1904    2.8845    2.0555 H   0  0  0  0  0  0  0  0  0  0  0  0
    5.9421    5.6829   -1.3596 H   0  0  0  0  0  0  0  0  0  0  0  0
    6.1649    4.3249   -2.4704 H   0  0  0  0  0  0  0  0  0  0  0  0
    6.9992    4.3379   -0.9111 H   0  0  0  0  0  0  0  0  0  0  0  0
  1  2  1  0  0  0  0
  2  3  1  0  0  0  0
  1  4  2  0  0  0  0
  1  5  1  0  0  0  0
  2  6  1  0  0  0  0
  5  7  1  0  0  0  0
  5  8  1  0  0  0  0
  2  9  1  0  0  0  0
  3 10  1  0  0  0  0
  3 11  1  0  0  0  0
  3 12  1  0  0  0  0
  6 13  1  0  0  0  0
  6 14  1  0  0  0  0
  6 15  1  0  0  0  0
  7 16  1  0  0  0  0
  7 17  1  0  0  0  0
  7 18  1  0  0  0  0
M  END
>  <Alias name>
N,2-Dimethylpropanamide

>  <deltaH°(solv)>   kJ/mol
-82.91

$$$$
Pyrrolidone
  ChemBrain IXL

 13 13  0  0  0  0  0  0  0  0  1 V2000
    3.3375    2.0951    0.0244 C   0  0  0  0  0  0  0  0  0  0  0  0
    2.5241    3.4333    0.1318 C   0  0  0  0  0  0  0  0  0  0  0  0
    4.8158    2.5451   -0.1233 C   0  0  0  0  0  0  0  0  0  0  0  0
    4.7435    3.9546   -0.0976 C   0  0  0  0  0  0  0  0  0  0  0  0
    3.5123    4.4338    0.0395 N   0  0  0  0  0  0  0  0  0  0  0  0
    5.7289    4.6751   -0.1933 O   0  0  0  0  0  0  0  0  0  0  0  0
    3.3075    5.4285    0.0738 H   0  0  0  0  0  0  0  0  0  0  0  0
    3.0305    1.5372   -0.8443 H   0  0  0  0  0  0  0  0  0  0  0  0
    3.2155    1.5082    0.9189 H   0  0  0  0  0  0  0  0  0  0  0  0
    1.8249    3.5250   -0.6856 H   0  0  0  0  0  0  0  0  0  0  0  0
    2.0164    3.4994    1.0824 H   0  0  0  0  0  0  0  0  0  0  0  0
    5.4151    2.1872    0.7063 H   0  0  0  0  0  0  0  0  0  0  0  0
    5.2311    2.2099   -1.0667 H   0  0  0  0  0  0  0  0  0  0  0  0
  1  2  1  0  0  0  0
  1  3  1  0  0  0  0
  3  4  1  0  0  0  0
  4  5  1  0  0  0  0
  5  2  1  0  0  0  0
  4  6  2  0  0  0  0
  5  7  1  0  0  0  0
  1  8  1  0  0  0  0
  1  9  1  0  0  0  0
  2 10  1  0  0  0  0
  2 11  1  0  0  0  0
  3 12  1  0  0  0  0
  3 13  1  0  0  0  0
M  END
>  <Alias name>
2-Pyrrolidone

>  <deltaH°(solv)>   kJ/mol
-82.65

$$$$
cis-1,2-Cyclohexanediol
  ChemBrain IXL

 20 20  0  0  0  0  0  0  0  0  1 V2000
    3.0763    5.0340   -0.6712 C   0  0  0  0  0  0  0  0  0  0  0  0
    4.4847    5.3634   -0.1358 C   0  0  0  0  0  0  0  0  0  0  0  0
    5.3962    4.1288   -0.2919 C   0  0  0  0  0  0  0  0  0  0  0  0
    4.8051    2.9483    0.5049 C   0  0  0  0  0  0  0  0  0  0  0  0
    3.3973    2.6193   -0.0312 C   0  0  0  0  0  0  0  0  0  0  0  0
    2.4857    3.8530    0.1256 C   0  0  0  0  0  0  0  0  0  0  0  0
    6.7380    4.4423    0.2202 O   0  0  0  0  0  0  0  0  0  0  0  0
    4.3954    5.7312    1.2853 O   0  0  0  0  0  0  0  0  0  0  0  0
    7.1924    5.1866   -0.2335 H   0  0  0  0  0  0  0  0  0  0  0  0
    5.2522    5.9582    1.7102 H   0  0  0  0  0  0  0  0  0  0  0  0
    3.1420    4.7658   -1.7184 H   0  0  0  0  0  0  0  0  0  0  0  0
    2.4363    5.9004   -0.5600 H   0  0  0  0  0  0  0  0  0  0  0  0
    4.8994    6.1913   -0.6972 H   0  0  0  0  0  0  0  0  0  0  0  0
    5.4634    3.8598   -1.3388 H   0  0  0  0  0  0  0  0  0  0  0  0
    4.7389    3.2166    1.5521 H   0  0  0  0  0  0  0  0  0  0  0  0
    5.4450    2.0817    0.3942 H   0  0  0  0  0  0  0  0  0  0  0  0
    3.4635    2.3502   -1.0782 H   0  0  0  0  0  0  0  0  0  0  0  0
    2.9824    1.7906    0.5288 H   0  0  0  0  0  0  0  0  0  0  0  0
    1.4973    3.6217   -0.2516 H   0  0  0  0  0  0  0  0  0  0  0  0
    2.4187    4.1216    1.1726 H   0  0  0  0  0  0  0  0  0  0  0  0
  1  2  1  0  0  0  0
  2  3  1  0  0  0  0
  3  4  1  0  0  0  0
  4  5  1  0  0  0  0
  5  6  1  0  0  0  0
  6  1  1  0  0  0  0
  3  7  1  0  0  0  0
  2  8  1  0  0  0  0
  7  9  1  0  0  0  0
  8 10  1  0  0  0  0
  1 11  1  0  0  0  0
  1 12  1  0  0  0  0
  2 13  1  0  0  0  0
  3 14  1  0  0  0  0
  4 15  1  0  0  0  0
  4 16  1  0  0  0  0
  5 17  1  0  0  0  0
  5 18  1  0  0  0  0
  6 19  1  0  0  0  0
  6 20  1  0  0  0  0
M  END
>  <Alias name>
cis-1,2-Cyclohexanediol

>  <deltaH°(solv)>   kJ/mol
-82.4

$$$$
Catechol
  ChemBrain IXL

 14 14  0  0  0  0  0  0  0  0  1 V2000
    2.5249    3.3208    0.0549 C   0  0  0  0  0  0  0  0  0  0  0  0
    2.6272    4.6981    0.2512 C   0  0  0  0  0  0  0  0  0  0  0  0
    3.8776    5.3160    0.2216 C   0  0  0  0  0  0  0  0  0  0  0  0
    5.0257    4.5565   -0.0043 C   0  0  0  0  0  0  0  0  0  0  0  0
    4.9234    3.1791   -0.2006 C   0  0  0  0  0  0  0  0  0  0  0  0
    3.6730    2.5613   -0.1710 C   0  0  0  0  0  0  0  0  0  0  0  0
    6.1332    2.3788   -0.4387 O   0  0  0  0  0  0  0  0  0  0  0  0
    6.3433    5.2075   -0.0355 O   0  0  0  0  0  0  0  0  0  0  0  0
    6.9738    2.8883   -0.4449 H   0  0  0  0  0  0  0  0  0  0  0  0
    6.3301    6.1793    0.1117 H   0  0  0  0  0  0  0  0  0  0  0  0
    1.5542    2.8412    0.0779 H   0  0  0  0  0  0  0  0  0  0  0  0
    1.7359    5.2878    0.4266 H   0  0  0  0  0  0  0  0  0  0  0  0
    3.9570    6.3852    0.3740 H   0  0  0  0  0  0  0  0  0  0  0  0
    3.5936    1.4920   -0.3235 H   0  0  0  0  0  0  0  0  0  0  0  0
  1  2  4  0  0  0  0
  2  3  4  0  0  0  0
  3  4  4  0  0  0  0
  4  5  4  0  0  0  0
  5  6  4  0  0  0  0
  6  1  4  0  0  0  0
  5  7  1  0  0  0  0
  4  8  1  0  0  0  0
  7  9  1  0  0  0  0
  8 10  1  0  0  0  0
  1 11  1  0  0  0  0
  2 12  1  0  0  0  0
  3 13  1  0  0  0  0
  6 14  1  0  0  0  0
M  END
>  <Alias name>
1,2-Dihydroxybenzene

>  <deltaH°(solv)>   kJ/mol
-81.97

$$$$
1-Dodecanol
  ChemBrain IXL

 39 38  0  0  0  0  0  0  0  0  1 V2000
    6.8586    5.7228   -0.0874 C   0  0  0  0  0  0  0  0  0  0  0  0
    7.9881    5.8270   -1.1306 C   0  0  0  0  0  0  0  0  0  0  0  0
    8.3596    4.4166   -1.6284 C   0  0  0  0  0  0  0  0  0  0  0  0
    9.4888    4.5209   -2.6720 C   0  0  0  0  0  0  0  0  0  0  0  0
    9.8601    3.1104   -3.1701 C   0  0  0  0  0  0  0  0  0  0  0  0
   10.9890    3.2146   -4.2138 C   0  0  0  0  0  0  0  0  0  0  0  0
   11.3427    1.8693   -4.6887 O   0  0  0  0  0  0  0  0  0  0  0  0
    6.4867    7.1332    0.4100 C   0  0  0  0  0  0  0  0  0  0  0  0
    5.3567    7.0290    1.4527 C   0  0  0  0  0  0  0  0  0  0  0  0
    4.9844    8.4395    1.9496 C   0  0  0  0  0  0  0  0  0  0  0  0
    3.8540    8.3354    2.9920 C   0  0  0  0  0  0  0  0  0  0  0  0
    3.4815    9.7460    3.4887 C   0  0  0  0  0  0  0  0  0  0  0  0
    2.3510    9.6420    4.5308 C   0  0  0  0  0  0  0  0  0  0  0  0
   12.0591    1.8413   -5.3612 H   0  0  0  0  0  0  0  0  0  0  0  0
    5.9908    5.2592   -0.5401 H   0  0  0  0  0  0  0  0  0  0  0  0
    7.1938    5.1218    0.7489 H   0  0  0  0  0  0  0  0  0  0  0  0
    8.8561    6.2902   -0.6778 H   0  0  0  0  0  0  0  0  0  0  0  0
    7.6530    6.4282   -1.9667 H   0  0  0  0  0  0  0  0  0  0  0  0
    7.4916    3.9533   -2.0808 H   0  0  0  0  0  0  0  0  0  0  0  0
    8.6951    3.8154   -0.7923 H   0  0  0  0  0  0  0  0  0  0  0  0
   10.3569    4.9840   -2.2194 H   0  0  0  0  0  0  0  0  0  0  0  0
    9.1534    5.1222   -3.5079 H   0  0  0  0  0  0  0  0  0  0  0  0
    8.9919    2.6472   -3.6225 H   0  0  0  0  0  0  0  0  0  0  0  0
   10.1957    2.5091   -2.3343 H   0  0  0  0  0  0  0  0  0  0  0  0
   11.8572    3.6777   -3.7615 H   0  0  0  0  0  0  0  0  0  0  0  0
   10.6534    3.8159   -5.0497 H   0  0  0  0  0  0  0  0  0  0  0  0
    7.3543    7.5966    0.8631 H   0  0  0  0  0  0  0  0  0  0  0  0
    6.1518    7.7342   -0.4264 H   0  0  0  0  0  0  0  0  0  0  0  0
    4.4891    6.5653    0.9997 H   0  0  0  0  0  0  0  0  0  0  0  0
    5.6916    6.4283    2.2892 H   0  0  0  0  0  0  0  0  0  0  0  0
    5.8518    8.9032    2.4029 H   0  0  0  0  0  0  0  0  0  0  0  0
    4.6497    9.0403    1.1130 H   0  0  0  0  0  0  0  0  0  0  0  0
    2.9867    7.8716    2.5387 H   0  0  0  0  0  0  0  0  0  0  0  0
    4.1887    7.7347    3.8287 H   0  0  0  0  0  0  0  0  0  0  0  0
    4.3487   10.2098    3.9421 H   0  0  0  0  0  0  0  0  0  0  0  0
    3.1469   10.3467    2.6520 H   0  0  0  0  0  0  0  0  0  0  0  0
    1.4837    9.1783    4.0775 H   0  0  0  0  0  0  0  0  0  0  0  0
    2.6856    9.0414    5.3676 H   0  0  0  0  0  0  0  0  0  0  0  0
    2.0894   10.6333    4.8797 H   0  0  0  0  0  0  0  0  0  0  0  0
  1  2  1  0  0  0  0
  2  3  1  0  0  0  0
  3  4  1  0  0  0  0
  4  5  1  0  0  0  0
  5  6  1  0  0  0  0
  6  7  1  0  0  0  0
  1  8  1  0  0  0  0
  8  9  1  0  0  0  0
  9 10  1  0  0  0  0
 10 11  1  0  0  0  0
 11 12  1  0  0  0  0
 12 13  1  0  0  0  0
  7 14  1  0  0  0  0
  1 15  1  0  0  0  0
  1 16  1  0  0  0  0
  2 17  1  0  0  0  0
  2 18  1  0  0  0  0
  3 19  1  0  0  0  0
  3 20  1  0  0  0  0
  4 21  1  0  0  0  0
  4 22  1  0  0  0  0
  5 23  1  0  0  0  0
  5 24  1  0  0  0  0
  6 25  1  0  0  0  0
  6 26  1  0  0  0  0
  8 27  1  0  0  0  0
  8 28  1  0  0  0  0
  9 29  1  0  0  0  0
  9 30  1  0  0  0  0
 10 31  1  0  0  0  0
 10 32  1  0  0  0  0
 11 33  1  0  0  0  0
 11 34  1  0  0  0  0
 12 35  1  0  0  0  0
 12 36  1  0  0  0  0
 13 37  1  0  0  0  0
 13 38  1  0  0  0  0
 13 39  1  0  0  0  0
M  END
>  <Alias name>
1-Dodecanol

>  <deltaH°(solv)>   kJ/mol
-81.9

$$$$
1,3-Propyleneglycol
  ChemBrain IXL

 13 12  0  0  0  0  0  0  0  0  1 V2000
    3.4536    3.4248    0.0576 C   0  0  0  0  0  0  0  0  0  0  0  0
    4.3022    4.6892    0.2941 C   0  0  0  0  0  0  0  0  0  0  0  0
    5.7163    4.4736   -0.2791 C   0  0  0  0  0  0  0  0  0  0  0  0
    6.5256    5.6797   -0.0533 O   0  0  0  0  0  0  0  0  0  0  0  0
    2.1048    3.6307    0.6044 O   0  0  0  0  0  0  0  0  0  0  0  0
    7.4480    5.6299   -0.3893 H   0  0  0  0  0  0  0  0  0  0  0  0
    1.4923    2.8694    0.4967 H   0  0  0  0  0  0  0  0  0  0  0  0
    3.3861    3.2289   -1.0054 H   0  0  0  0  0  0  0  0  0  0  0  0
    3.9184    2.5805    0.5515 H   0  0  0  0  0  0  0  0  0  0  0  0
    4.3695    4.8851    1.3570 H   0  0  0  0  0  0  0  0  0  0  0  0
    3.8374    5.5335   -0.1998 H   0  0  0  0  0  0  0  0  0  0  0  0
    6.1812    3.6293    0.2148 H   0  0  0  0  0  0  0  0  0  0  0  0
    5.6490    4.2778   -1.3421 H   0  0  0  0  0  0  0  0  0  0  0  0
  1  2  1  0  0  0  0
  2  3  1  0  0  0  0
  3  4  1  0  0  0  0
  1  5  1  0  0  0  0
  4  6  1  0  0  0  0
  5  7  1  0  0  0  0
  1  8  1  0  0  0  0
  1  9  1  0  0  0  0
  2 10  1  0  0  0  0
  2 11  1  0  0  0  0
  3 12  1  0  0  0  0
  3 13  1  0  0  0  0
M  END
>  <Alias name>
Propan-1,3-diol

>  <deltaH°(solv)>   kJ/mol
-81.1

$$$$
N,N-Dimethylurea
  ChemBrain IXL

 14 13  0  0  0  0  0  0  0  0  1 V2000
    3.3518    3.6922   -0.1833 N   0  0  0  0  0  0  0  0  0  0  0  0
    4.5492    2.9911   -0.3695 C   0  0  0  0  0  0  0  0  0  0  0  0
    4.5236    1.8101   -0.6743 O   0  0  0  0  0  0  0  0  0  0  0  0
    5.7761    3.6454   -0.2059 N   0  0  0  0  0  0  0  0  0  0  0  0
    2.0636    3.0039   -0.3498 C   0  0  0  0  0  0  0  0  0  0  0  0
    3.3826    5.1166    0.1787 C   0  0  0  0  0  0  0  0  0  0  0  0
    5.7973    4.6219    0.0472 H   0  0  0  0  0  0  0  0  0  0  0  0
    6.6391    3.1404   -0.3412 H   0  0  0  0  0  0  0  0  0  0  0  0
    2.2391    1.9690   -0.6163 H   0  0  0  0  0  0  0  0  0  0  0  0
    1.5078    3.0484    0.5786 H   0  0  0  0  0  0  0  0  0  0  0  0
    1.4948    3.4872   -1.1346 H   0  0  0  0  0  0  0  0  0  0  0  0
    2.3694    5.4855    0.2795 H   0  0  0  0  0  0  0  0  0  0  0  0
    3.8948    5.6748   -0.5952 H   0  0  0  0  0  0  0  0  0  0  0  0
    3.9065    5.2389    1.1187 H   0  0  0  0  0  0  0  0  0  0  0  0
  1  2  1  0  0  0  0
  2  3  2  0  0  0  0
  2  4  1  0  0  0  0
  1  5  1  0  0  0  0
  1  6  1  0  0  0  0
  4  7  1  0  0  0  0
  4  8  1  0  0  0  0
  5  9  1  0  0  0  0
  5 10  1  0  0  0  0
  5 11  1  0  0  0  0
  6 12  1  0  0  0  0
  6 13  1  0  0  0  0
  6 14  1  0  0  0  0
M  END
>  <Alias name>
N,N-Dimethylurea

>  <deltaH°(solv)>   kJ/mol
-80.88

$$$$
t-Butylacetamide
  ChemBrain IXL

 21 20  0  0  0  0  0  0  0  0  1 V2000
    5.7988    4.5969   -0.2103 C   0  0  0  0  0  0  0  0  0  0  0  0
    2.4222    3.3746    1.1672 C   0  0  0  0  0  0  0  0  0  0  0  0
    3.5008    4.2611    0.6761 C   0  0  0  0  0  0  0  0  0  0  0  0
    3.3214    5.4665    0.6196 O   0  0  0  0  0  0  0  0  0  0  0  0
    4.7270    3.7164    0.2764 N   0  0  0  0  0  0  0  0  0  0  0  0
    6.1786    5.6025    0.8939 C   0  0  0  0  0  0  0  0  0  0  0  0
    5.3094    5.3618   -1.4554 C   0  0  0  0  0  0  0  0  0  0  0  0
    7.0318    3.7496   -0.5797 C   0  0  0  0  0  0  0  0  0  0  0  0
    4.8752    2.7194    0.3225 H   0  0  0  0  0  0  0  0  0  0  0  0
    2.5923    2.3667    0.8093 H   0  0  0  0  0  0  0  0  0  0  0  0
    2.4178    3.3772    2.2501 H   0  0  0  0  0  0  0  0  0  0  0  0
    1.4673    3.7312    0.8014 H   0  0  0  0  0  0  0  0  0  0  0  0
    5.3129    6.2004    1.1510 H   0  0  0  0  0  0  0  0  0  0  0  0
    6.9706    6.2490    0.5365 H   0  0  0  0  0  0  0  0  0  0  0  0
    6.5191    5.0649    1.7702 H   0  0  0  0  0  0  0  0  0  0  0  0
    4.4449    5.9598   -1.1950 H   0  0  0  0  0  0  0  0  0  0  0  0
    5.0393    4.6550   -2.2302 H   0  0  0  0  0  0  0  0  0  0  0  0
    6.1001    6.0081   -1.8159 H   0  0  0  0  0  0  0  0  0  0  0  0
    7.8214    4.3984   -0.9381 H   0  0  0  0  0  0  0  0  0  0  0  0
    6.7649    3.0431   -1.3558 H   0  0  0  0  0  0  0  0  0  0  0  0
    7.3756    3.2119    0.2953 H   0  0  0  0  0  0  0  0  0  0  0  0
  2  3  1  0  0  0  0
  3  4  2  0  0  0  0
  3  5  1  0  0  0  0
  5  1  1  0  0  0  0
  1  6  1  0  0  0  0
  1  7  1  0  0  0  0
  1  8  1  0  0  0  0
  5  9  1  0  0  0  0
  2 10  1  0  0  0  0
  2 11  1  0  0  0  0
  2 12  1  0  0  0  0
  6 13  1  0  0  0  0
  6 14  1  0  0  0  0
  6 15  1  0  0  0  0
  7 16  1  0  0  0  0
  7 17  1  0  0  0  0
  7 18  1  0  0  0  0
  8 19  1  0  0  0  0
  8 20  1  0  0  0  0
  8 21  1  0  0  0  0
M  END
>  <Alias name>
t-Butylacetamide

>  <deltaH°(solv)>   kJ/mol
-80.5

$$$$
Ethylene glycol dibutanoate
  ChemBrain IXL

 32 31  0  0  0  0  0  0  0  0  1 V2000
   10.3959    5.1026    0.3338 C   0  0  0  0  0  0  0  0  0  0  0  0
    9.0326    4.5537    0.3019 O   0  0  0  0  0  0  0  0  0  0  0  0
   10.6053    6.5670    0.2897 C   0  0  0  0  0  0  0  0  0  0  0  0
   11.3548    4.3509    0.3967 O   0  0  0  0  0  0  0  0  0  0  0  0
    7.9598    5.5574    0.2487 C   0  0  0  0  0  0  0  0  0  0  0  0
   12.0533    6.8660   -0.1447 C   0  0  0  0  0  0  0  0  0  0  0  0
    6.5922    4.8474    0.2369 C   0  0  0  0  0  0  0  0  0  0  0  0
   12.2734    8.3907   -0.1836 C   0  0  0  0  0  0  0  0  0  0  0  0
    5.5190    5.8515    0.2065 O   0  0  0  0  0  0  0  0  0  0  0  0
    4.1551    5.3031    0.2012 C   0  0  0  0  0  0  0  0  0  0  0  0
    2.9905    6.2162    0.1834 C   0  0  0  0  0  0  0  0  0  0  0  0
    3.9833    4.0953    0.2115 O   0  0  0  0  0  0  0  0  0  0  0  0
    3.4471    7.6228   -0.2499 C   0  0  0  0  0  0  0  0  0  0  0  0
    2.2347    8.5739   -0.2669 C   0  0  0  0  0  0  0  0  0  0  0  0
    9.9169    7.0089   -0.4202 H   0  0  0  0  0  0  0  0  0  0  0  0
   10.4292    6.9867    1.2724 H   0  0  0  0  0  0  0  0  0  0  0  0
    8.0247    6.2015    1.1169 H   0  0  0  0  0  0  0  0  0  0  0  0
    8.0658    6.1517   -0.6504 H   0  0  0  0  0  0  0  0  0  0  0  0
   12.7417    6.4198    0.5624 H   0  0  0  0  0  0  0  0  0  0  0  0
   12.2278    6.4508   -1.1296 H   0  0  0  0  0  0  0  0  0  0  0  0
    6.5208    4.2160   -0.6400 H   0  0  0  0  0  0  0  0  0  0  0  0
    6.4931    4.2400    1.1281 H   0  0  0  0  0  0  0  0  0  0  0  0
   11.5849    8.8369   -0.8905 H   0  0  0  0  0  0  0  0  0  0  0  0
   13.2910    8.6008   -0.4890 H   0  0  0  0  0  0  0  0  0  0  0  0
   12.0991    8.8059    0.8014 H   0  0  0  0  0  0  0  0  0  0  0  0
    2.2515    5.8451   -0.5160 H   0  0  0  0  0  0  0  0  0  0  0  0
    2.5563    6.2669    1.1742 H   0  0  0  0  0  0  0  0  0  0  0  0
    4.1869    7.9934    0.4488 H   0  0  0  0  0  0  0  0  0  0  0  0
    3.8802    7.5723   -1.2413 H   0  0  0  0  0  0  0  0  0  0  0  0
    1.4960    8.2046   -0.9674 H   0  0  0  0  0  0  0  0  0  0  0  0
    1.8001    8.6224    0.7239 H   0  0  0  0  0  0  0  0  0  0  0  0
    2.5560    9.5630   -0.5690 H   0  0  0  0  0  0  0  0  0  0  0  0
  1  2  1  0  0  0  0
  1  3  1  0  0  0  0
  1  4  2  0  0  0  0
  2  5  1  0  0  0  0
  3  6  1  0  0  0  0
  5  7  1  0  0  0  0
  6  8  1  0  0  0  0
  7  9  1  0  0  0  0
  9 10  1  0  0  0  0
 10 11  1  0  0  0  0
 10 12  2  0  0  0  0
 11 13  1  0  0  0  0
 13 14  1  0  0  0  0
  3 15  1  0  0  0  0
  3 16  1  0  0  0  0
  5 17  1  0  0  0  0
  5 18  1  0  0  0  0
  6 19  1  0  0  0  0
  6 20  1  0  0  0  0
  7 21  1  0  0  0  0
  7 22  1  0  0  0  0
  8 23  1  0  0  0  0
  8 24  1  0  0  0  0
  8 25  1  0  0  0  0
 11 26  1  0  0  0  0
 11 27  1  0  0  0  0
 13 28  1  0  0  0  0
 13 29  1  0  0  0  0
 14 30  1  0  0  0  0
 14 31  1  0  0  0  0
 14 32  1  0  0  0  0
M  END
>  <Alias name>
Ethylene glycol dibutyrate

>  <deltaH°(solv)>   kJ/mol
-80.47

$$$$
N-Ethylacetamide
  ChemBrain IXL

 15 14  0  0  0  0  0  0  0  0  1 V2000
    7.0590    2.9780    0.2206 O   0  0  0  0  0  0  0  0  0  0  0  0
    6.1002    3.7263    0.1271 C   0  0  0  0  0  0  0  0  0  0  0  0
    4.8010    3.1963    0.0818 N   0  0  0  0  0  0  0  0  0  0  0  0
    3.6383    4.0936   -0.0283 C   0  0  0  0  0  0  0  0  0  0  0  0
    6.3110    5.1936    0.0618 C   0  0  0  0  0  0  0  0  0  0  0  0
    2.3403    3.2646    0.0307 C   0  0  0  0  0  0  0  0  0  0  0  0
    4.6636    2.1977    0.1246 H   0  0  0  0  0  0  0  0  0  0  0  0
    3.6506    4.8028    0.7902 H   0  0  0  0  0  0  0  0  0  0  0  0
    3.6824    4.6279   -0.9694 H   0  0  0  0  0  0  0  0  0  0  0  0
    5.3629    5.6893   -0.1008 H   0  0  0  0  0  0  0  0  0  0  0  0
    6.9835    5.4254   -0.7547 H   0  0  0  0  0  0  0  0  0  0  0  0
    6.7427    5.5379    0.9934 H   0  0  0  0  0  0  0  0  0  0  0  0
    2.3274    2.5554   -0.7875 H   0  0  0  0  0  0  0  0  0  0  0  0
    2.2953    2.7309    0.9719 H   0  0  0  0  0  0  0  0  0  0  0  0
    1.4859    3.9254   -0.0508 H   0  0  0  0  0  0  0  0  0  0  0  0
  1  2  2  0  0  0  0
  2  3  1  0  0  0  0
  3  4  1  0  0  0  0
  2  5  1  0  0  0  0
  4  6  1  0  0  0  0
  3  7  1  0  0  0  0
  4  8  1  0  0  0  0
  4  9  1  0  0  0  0
  5 10  1  0  0  0  0
  5 11  1  0  0  0  0
  5 12  1  0  0  0  0
  6 13  1  0  0  0  0
  6 14  1  0  0  0  0
  6 15  1  0  0  0  0
M  END
>  <Alias name>
Ethylacetamide

>  <deltaH°(solv)>   kJ/mol
-80.37

$$$$
Urea
  ChemBrain IXL

  8  7  0  0  0  0  0  0  0  0  1 V2000
    3.5687    3.5457    0.0000 C   0  0  0  0  0  0  0  0  0  0  0  0
    4.7812    2.8457    0.0036 N   0  0  0  0  0  0  0  0  0  0  0  0
    2.3563    2.8457   -0.0005 N   0  0  0  0  0  0  0  0  0  0  0  0
    3.5687    4.7657   -0.0027 O   0  0  0  0  0  0  0  0  0  0  0  0
    5.6550    3.3502    0.0037 H   0  0  0  0  0  0  0  0  0  0  0  0
    4.7811    1.8367    0.0061 H   0  0  0  0  0  0  0  0  0  0  0  0
    2.3564    1.8367    0.0015 H   0  0  0  0  0  0  0  0  0  0  0  0
    1.4825    3.3502   -0.0028 H   0  0  0  0  0  0  0  0  0  0  0  0
  1  2  1  0  0  0  0
  1  3  1  0  0  0  0
  1  4  2  0  0  0  0
  2  5  1  0  0  0  0
  2  6  1  0  0  0  0
  3  7  1  0  0  0  0
  3  8  1  0  0  0  0
M  END
>  <Alias name>
Urea

>  <deltaH°(solv)>   kJ/mol
-80.27

$$$$
N-Methylpropionamide
  ChemBrain IXL

 15 14  0  0  0  0  0  0  0  0  1 V2000
    4.7892    3.3329   -0.3361 C   0  0  0  0  0  0  0  0  0  0  0  0
    3.5836    4.1876   -0.1850 C   0  0  0  0  0  0  0  0  0  0  0  0
    6.0680    3.8947   -0.2213 N   0  0  0  0  0  0  0  0  0  0  0  0
    4.6688    2.1391   -0.5609 O   0  0  0  0  0  0  0  0  0  0  0  0
    2.3478    3.3016    0.0804 C   0  0  0  0  0  0  0  0  0  0  0  0
    6.2214    5.3371    0.0228 C   0  0  0  0  0  0  0  0  0  0  0  0
    6.8849    3.3088   -0.3065 H   0  0  0  0  0  0  0  0  0  0  0  0
    3.7250    4.8664    0.6470 H   0  0  0  0  0  0  0  0  0  0  0  0
    3.4301    4.7574   -1.0928 H   0  0  0  0  0  0  0  0  0  0  0  0
    2.2058    2.6217   -0.7507 H   0  0  0  0  0  0  0  0  0  0  0  0
    2.4992    2.7334    0.9899 H   0  0  0  0  0  0  0  0  0  0  0  0
    1.4710    3.9281    0.1880 H   0  0  0  0  0  0  0  0  0  0  0  0
    5.4403    5.8770   -0.4981 H   0  0  0  0  0  0  0  0  0  0  0  0
    7.1884    5.6634   -0.3392 H   0  0  0  0  0  0  0  0  0  0  0  0
    6.1488    5.5331    1.0854 H   0  0  0  0  0  0  0  0  0  0  0  0
  1  2  1  0  0  0  0
  1  3  1  0  0  0  0
  1  4  2  0  0  0  0
  2  5  1  0  0  0  0
  3  6  1  0  0  0  0
  3  7  1  0  0  0  0
  2  8  1  0  0  0  0
  2  9  1  0  0  0  0
  5 10  1  0  0  0  0
  5 11  1  0  0  0  0
  5 12  1  0  0  0  0
  6 13  1  0  0  0  0
  6 14  1  0  0  0  0
  6 15  1  0  0  0  0
M  END
>  <Alias name>
N-Methylpropionamide

>  <deltaH°(solv)>   kJ/mol
-79.75

$$$$
Diethylacetamide
  ChemBrain IXL

 21 20  0  0  0  0  0  0  0  0  1 V2000
    6.1273    6.9889    0.4149 C   0  0  0  0  0  0  0  0  0  0  0  0
    6.4453    5.6465   -0.1204 C   0  0  0  0  0  0  0  0  0  0  0  0
    7.5661    5.4087   -0.5410 O   0  0  0  0  0  0  0  0  0  0  0  0
    5.4601    4.6493   -0.1443 N   0  0  0  0  0  0  0  0  0  0  0  0
    4.1069    4.9414    0.3790 C   0  0  0  0  0  0  0  0  0  0  0  0
    5.7808    3.3155   -0.6921 C   0  0  0  0  0  0  0  0  0  0  0  0
    3.2919    3.6351    0.5077 C   0  0  0  0  0  0  0  0  0  0  0  0
    6.3991    2.4386    0.4153 C   0  0  0  0  0  0  0  0  0  0  0  0
    5.2358    7.3684   -0.0690 H   0  0  0  0  0  0  0  0  0  0  0  0
    6.9555    7.6595    0.2229 H   0  0  0  0  0  0  0  0  0  0  0  0
    5.9576    6.9209    1.4823 H   0  0  0  0  0  0  0  0  0  0  0  0
    4.1928    5.4069    1.3529 H   0  0  0  0  0  0  0  0  0  0  0  0
    3.5980    5.6166   -0.2976 H   0  0  0  0  0  0  0  0  0  0  0  0
    6.4894    3.4211   -1.5042 H   0  0  0  0  0  0  0  0  0  0  0  0
    4.8798    2.8477   -1.0616 H   0  0  0  0  0  0  0  0  0  0  0  0
    3.1751    3.1830   -0.4683 H   0  0  0  0  0  0  0  0  0  0  0  0
    3.8100    2.9488    1.1647 H   0  0  0  0  0  0  0  0  0  0  0  0
    2.3154    3.8593    0.9188 H   0  0  0  0  0  0  0  0  0  0  0  0
    7.3053    2.9050    0.7810 H   0  0  0  0  0  0  0  0  0  0  0  0
    6.6335    1.4608    0.0127 H   0  0  0  0  0  0  0  0  0  0  0  0
    5.6938    2.3336    1.2294 H   0  0  0  0  0  0  0  0  0  0  0  0
  1  2  1  0  0  0  0
  2  3  2  0  0  0  0
  2  4  1  0  0  0  0
  4  5  1  0  0  0  0
  4  6  1  0  0  0  0
  5  7  1  0  0  0  0
  6  8  1  0  0  0  0
  1  9  1  0  0  0  0
  1 10  1  0  0  0  0
  1 11  1  0  0  0  0
  5 12  1  0  0  0  0
  5 13  1  0  0  0  0
  6 14  1  0  0  0  0
  6 15  1  0  0  0  0
  7 16  1  0  0  0  0
  7 17  1  0  0  0  0
  7 18  1  0  0  0  0
  8 19  1  0  0  0  0
  8 20  1  0  0  0  0
  8 21  1  0  0  0  0
M  END
>  <Alias name>
Diethylacetamide

>  <deltaH°(solv)>   kJ/mol
-78.19

$$$$
Ethyleneglycol
  ChemBrain IXL

 10  9  0  0  0  0  0  0  0  0  1 V2000
    2.3264    4.2827    0.3701 O   0  0  0  0  0  0  0  0  0  0  0  0
    3.4609    3.3656    0.1897 C   0  0  0  0  0  0  0  0  0  0  0  0
    4.7197    4.1729   -0.1812 C   0  0  0  0  0  0  0  0  0  0  0  0
    5.8542    3.2558   -0.3617 O   0  0  0  0  0  0  0  0  0  0  0  0
    1.4768    3.8503    0.6099 H   0  0  0  0  0  0  0  0  0  0  0  0
    6.7038    3.6882   -0.6015 H   0  0  0  0  0  0  0  0  0  0  0  0
    3.2352    2.6639   -0.6037 H   0  0  0  0  0  0  0  0  0  0  0  0
    3.6376    2.8244    1.1109 H   0  0  0  0  0  0  0  0  0  0  0  0
    4.9454    4.8746    0.6122 H   0  0  0  0  0  0  0  0  0  0  0  0
    4.5430    4.7141   -1.1024 H   0  0  0  0  0  0  0  0  0  0  0  0
  1  2  1  0  0  0  0
  2  3  1  0  0  0  0
  3  4  1  0  0  0  0
  1  5  1  0  0  0  0
  4  6  1  0  0  0  0
  2  7  1  0  0  0  0
  2  8  1  0  0  0  0
  3  9  1  0  0  0  0
  3 10  1  0  0  0  0
M  END
>  <Alias name>
Ethan-1,2-diol

>  <deltaH°(solv)>   kJ/mol
-77.3

$$$$
1,2-Dipropoxyethane
  ChemBrain IXL

 28 27  0  0  0  0  0  0  0  0  1 V2000
    6.9382    6.4530    0.0970 C   0  0  0  0  0  0  0  0  0  0  0  0
    8.0982    7.4393   -0.1374 C   0  0  0  0  0  0  0  0  0  0  0  0
    9.2581    6.7127   -0.6736 O   0  0  0  0  0  0  0  0  0  0  0  0
   10.4408    7.5427   -0.9438 C   0  0  0  0  0  0  0  0  0  0  0  0
   11.5734    6.6574   -1.4986 C   0  0  0  0  0  0  0  0  0  0  0  0
   12.8136    7.5270   -1.7821 C   0  0  0  0  0  0  0  0  0  0  0  0
    3.4627    7.2351    1.4573 C   0  0  0  0  0  0  0  0  0  0  0  0
    4.5955    6.3497    0.9029 C   0  0  0  0  0  0  0  0  0  0  0  0
    5.7783    7.1796    0.6331 O   0  0  0  0  0  0  0  0  0  0  0  0
    2.2223    6.3656    1.7403 C   0  0  0  0  0  0  0  0  0  0  0  0
    6.6683    5.9837   -0.8409 H   0  0  0  0  0  0  0  0  0  0  0  0
    7.2474    5.6938    0.8048 H   0  0  0  0  0  0  0  0  0  0  0  0
    8.3682    7.9085    0.8006 H   0  0  0  0  0  0  0  0  0  0  0  0
    7.7890    8.1986   -0.8451 H   0  0  0  0  0  0  0  0  0  0  0  0
   10.7682    8.0145   -0.0255 H   0  0  0  0  0  0  0  0  0  0  0  0
   10.1888    8.3045   -1.6712 H   0  0  0  0  0  0  0  0  0  0  0  0
   11.2459    6.1856   -2.4167 H   0  0  0  0  0  0  0  0  0  0  0  0
   11.8253    5.8957   -0.7712 H   0  0  0  0  0  0  0  0  0  0  0  0
   12.5618    8.2888   -2.5096 H   0  0  0  0  0  0  0  0  0  0  0  0
   13.6094    6.9046   -2.1720 H   0  0  0  0  0  0  0  0  0  0  0  0
   13.1413    7.9988   -0.8640 H   0  0  0  0  0  0  0  0  0  0  0  0
    3.7898    7.7069    2.3755 H   0  0  0  0  0  0  0  0  0  0  0  0
    3.2111    7.9969    0.7298 H   0  0  0  0  0  0  0  0  0  0  0  0
    4.2684    5.8779   -0.0154 H   0  0  0  0  0  0  0  0  0  0  0  0
    4.8472    5.5879    1.6305 H   0  0  0  0  0  0  0  0  0  0  0  0
    1.8950    5.8938    0.8220 H   0  0  0  0  0  0  0  0  0  0  0  0
    2.4738    5.6038    2.4678 H   0  0  0  0  0  0  0  0  0  0  0  0
    1.4264    6.9881    2.1298 H   0  0  0  0  0  0  0  0  0  0  0  0
  1  2  1  0  0  0  0
  2  3  1  0  0  0  0
  3  4  1  0  0  0  0
  4  5  1  0  0  0  0
  7  8  1  0  0  0  0
  8  9  1  0  0  0  0
  7 10  1  0  0  0  0
  9  1  1  0  0  0  0
  6  5  1  0  0  0  0
  1 11  1  0  0  0  0
  1 12  1  0  0  0  0
  2 13  1  0  0  0  0
  2 14  1  0  0  0  0
  4 15  1  0  0  0  0
  4 16  1  0  0  0  0
  5 17  1  0  0  0  0
  5 18  1  0  0  0  0
  6 19  1  0  0  0  0
  6 20  1  0  0  0  0
  6 21  1  0  0  0  0
  7 22  1  0  0  0  0
  7 23  1  0  0  0  0
  8 24  1  0  0  0  0
  8 25  1  0  0  0  0
 10 26  1  0  0  0  0
 10 27  1  0  0  0  0
 10 28  1  0  0  0  0
M  END
>  <Alias name>
1,2-Dipropoxyethane

>  <deltaH°(solv)>   kJ/mol
-76.8

$$$$
Butyramide
  ChemBrain IXL

 15 14  0  0  0  0  0  0  0  0  1 V2000
    4.7238    3.9519   -0.3087 C   0  0  0  0  0  0  0  0  0  0  0  0
    6.0187    4.6651   -0.2132 C   0  0  0  0  0  0  0  0  0  0  0  0
    3.6095    4.8200    0.3109 C   0  0  0  0  0  0  0  0  0  0  0  0
    7.1929    3.9512    0.0546 N   0  0  0  0  0  0  0  0  0  0  0  0
    6.0629    5.8746   -0.3680 O   0  0  0  0  0  0  0  0  0  0  0  0
    2.2627    4.0783    0.2070 C   0  0  0  0  0  0  0  0  0  0  0  0
    8.0740    4.4379    0.1254 H   0  0  0  0  0  0  0  0  0  0  0  0
    7.1583    2.9503    0.1768 H   0  0  0  0  0  0  0  0  0  0  0  0
    4.4943    3.7591   -1.3493 H   0  0  0  0  0  0  0  0  0  0  0  0
    4.7889    3.0126    0.2264 H   0  0  0  0  0  0  0  0  0  0  0  0
    3.8372    5.0107    1.3524 H   0  0  0  0  0  0  0  0  0  0  0  0
    3.5456    5.7603   -0.2227 H   0  0  0  0  0  0  0  0  0  0  0  0
    2.3259    3.1386    0.7416 H   0  0  0  0  0  0  0  0  0  0  0  0
    1.4802    4.6885    0.6409 H   0  0  0  0  0  0  0  0  0  0  0  0
    2.0355    3.8867   -0.8344 H   0  0  0  0  0  0  0  0  0  0  0  0
  1  2  1  0  0  0  0
  1  3  1  0  0  0  0
  2  4  1  0  0  0  0
  2  5  2  0  0  0  0
  3  6  1  0  0  0  0
  4  7  1  0  0  0  0
  4  8  1  0  0  0  0
  1  9  1  0  0  0  0
  1 10  1  0  0  0  0
  3 11  1  0  0  0  0
  3 12  1  0  0  0  0
  6 13  1  0  0  0  0
  6 14  1  0  0  0  0
  6 15  1  0  0  0  0
M  END
>  <Alias name>
Butanamide

>  <deltaH°(solv)>   kJ/mol
-76.63

$$$$
Ethylene-1,2-diamine
  ChemBrain IXL

 12 11  0  0  0  0  0  0  0  0  1 V2000
    3.4127    2.8033   -0.0975 C   0  0  0  0  0  0  0  0  0  0  0  0
    4.1587    4.1515   -0.1167 C   0  0  0  0  0  0  0  0  0  0  0  0
    1.9846    3.0371    0.1607 N   0  0  0  0  0  0  0  0  0  0  0  0
    5.5868    3.9177   -0.3749 N   0  0  0  0  0  0  0  0  0  0  0  0
    1.4961    2.1543    0.1731 H   0  0  0  0  0  0  0  0  0  0  0  0
    1.8746    3.4949    1.0531 H   0  0  0  0  0  0  0  0  0  0  0  0
    5.9688    3.3325    0.3530 H   0  0  0  0  0  0  0  0  0  0  0  0
    6.0753    4.8005   -0.3877 H   0  0  0  0  0  0  0  0  0  0  0  0
    3.5307    2.3118   -1.0553 H   0  0  0  0  0  0  0  0  0  0  0  0
    3.8226    2.1750    0.6836 H   0  0  0  0  0  0  0  0  0  0  0  0
    4.0407    4.6431    0.8411 H   0  0  0  0  0  0  0  0  0  0  0  0
    3.7488    4.7798   -0.8978 H   0  0  0  0  0  0  0  0  0  0  0  0
  1  2  1  0  0  0  0
  1  3  1  0  0  0  0
  2  4  1  0  0  0  0
  3  5  1  0  0  0  0
  3  6  1  0  0  0  0
  4  7  1  0  0  0  0
  4  8  1  0  0  0  0
  1  9  1  0  0  0  0
  1 10  1  0  0  0  0
  2 11  1  0  0  0  0
  2 12  1  0  0  0  0
M  END
>  <Alias name>
1,2-Diaminoethane

>  <deltaH°(solv)>   kJ/mol
-76.1

$$$$
1-Nonanol
  ChemBrain IXL

 30 29  0  0  0  0  0  0  0  0  1 V2000
    5.9792    6.6269    0.3488 C   0  0  0  0  0  0  0  0  0  0  0  0
    7.1717    7.5391    0.0013 C   0  0  0  0  0  0  0  0  0  0  0  0
    8.4044    6.6726   -0.3221 C   0  0  0  0  0  0  0  0  0  0  0  0
    9.5969    7.5849   -0.6696 C   0  0  0  0  0  0  0  0  0  0  0  0
   10.8298    6.7183   -0.9929 C   0  0  0  0  0  0  0  0  0  0  0  0
   12.0222    7.6304   -1.3405 C   0  0  0  0  0  0  0  0  0  0  0  0
   13.1977    6.8036   -1.6487 O   0  0  0  0  0  0  0  0  0  0  0  0
    4.7465    7.4935    0.6721 C   0  0  0  0  0  0  0  0  0  0  0  0
    3.5538    6.5812    1.0196 C   0  0  0  0  0  0  0  0  0  0  0  0
    2.3212    7.4477    1.3430 C   0  0  0  0  0  0  0  0  0  0  0  0
   14.0093    7.3064   -1.8829 H   0  0  0  0  0  0  0  0  0  0  0  0
    6.2287    6.0188    1.2095 H   0  0  0  0  0  0  0  0  0  0  0  0
    5.7579    5.9850   -0.4949 H   0  0  0  0  0  0  0  0  0  0  0  0
    6.9222    8.1473   -0.8594 H   0  0  0  0  0  0  0  0  0  0  0  0
    7.3930    8.1811    0.8449 H   0  0  0  0  0  0  0  0  0  0  0  0
    8.6540    6.0645    0.5387 H   0  0  0  0  0  0  0  0  0  0  0  0
    8.1831    6.0306   -1.1657 H   0  0  0  0  0  0  0  0  0  0  0  0
    9.3474    8.1930   -1.5303 H   0  0  0  0  0  0  0  0  0  0  0  0
    9.8182    8.2269    0.1741 H   0  0  0  0  0  0  0  0  0  0  0  0
   11.0793    6.1102   -0.1322 H   0  0  0  0  0  0  0  0  0  0  0  0
   10.6085    6.0763   -1.8366 H   0  0  0  0  0  0  0  0  0  0  0  0
   12.2435    8.2724   -0.4968 H   0  0  0  0  0  0  0  0  0  0  0  0
   11.7727    8.2384   -2.2012 H   0  0  0  0  0  0  0  0  0  0  0  0
    4.4970    8.1017   -0.1886 H   0  0  0  0  0  0  0  0  0  0  0  0
    4.9678    8.1354    1.5158 H   0  0  0  0  0  0  0  0  0  0  0  0
    3.8033    5.9731    1.8803 H   0  0  0  0  0  0  0  0  0  0  0  0
    3.3325    5.9393    0.1760 H   0  0  0  0  0  0  0  0  0  0  0  0
    1.4833    6.8065    1.5871 H   0  0  0  0  0  0  0  0  0  0  0  0
    2.5424    8.0896    2.1867 H   0  0  0  0  0  0  0  0  0  0  0  0
    2.0715    8.0558    0.4823 H   0  0  0  0  0  0  0  0  0  0  0  0
  1  2  1  0  0  0  0
  2  3  1  0  0  0  0
  3  4  1  0  0  0  0
  4  5  1  0  0  0  0
  5  6  1  0  0  0  0
  6  7  1  0  0  0  0
  1  8  1  0  0  0  0
  8  9  1  0  0  0  0
  9 10  1  0  0  0  0
  7 11  1  0  0  0  0
  1 12  1  0  0  0  0
  1 13  1  0  0  0  0
  2 14  1  0  0  0  0
  2 15  1  0  0  0  0
  3 16  1  0  0  0  0
  3 17  1  0  0  0  0
  4 18  1  0  0  0  0
  4 19  1  0  0  0  0
  5 20  1  0  0  0  0
  5 21  1  0  0  0  0
  6 22  1  0  0  0  0
  6 23  1  0  0  0  0
  8 24  1  0  0  0  0
  8 25  1  0  0  0  0
  9 26  1  0  0  0  0
  9 27  1  0  0  0  0
 10 28  1  0  0  0  0
 10 29  1  0  0  0  0
 10 30  1  0  0  0  0
M  END
>  <Alias name>
1-Nonanol

>  <deltaH°(solv)>   kJ/mol
-75.9

$$$$
Di-n-butylamine
  ChemBrain IXL

 28 27  0  0  0  0  0  0  0  0  1 V2000
    2.1295    3.5350    0.4259 C   0  0  0  0  0  0  0  0  0  0  0  0
    3.4131    3.8084   -0.3818 C   0  0  0  0  0  0  0  0  0  0  0  0
    4.3279    4.7605    0.4133 C   0  0  0  0  0  0  0  0  0  0  0  0
    5.6114    5.0339   -0.3945 C   0  0  0  0  0  0  0  0  0  0  0  0
    6.4839    5.9424    0.3644 N   0  0  0  0  0  0  0  0  0  0  0  0
    7.7094    6.2031   -0.4055 C   0  0  0  0  0  0  0  0  0  0  0  0
    8.6235    7.1544    0.3908 C   0  0  0  0  0  0  0  0  0  0  0  0
    9.9080    7.4279   -0.4159 C   0  0  0  0  0  0  0  0  0  0  0  0
   10.8222    8.3792    0.3803 C   0  0  0  0  0  0  0  0  0  0  0  0
    6.0001    6.8121    0.5314 H   0  0  0  0  0  0  0  0  0  0  0  0
    1.4870    2.8660   -0.1330 H   0  0  0  0  0  0  0  0  0  0  0  0
    2.3893    3.0787    1.3731 H   0  0  0  0  0  0  0  0  0  0  0  0
    1.6102    4.4683    0.6053 H   0  0  0  0  0  0  0  0  0  0  0  0
    3.9323    2.8750   -0.5612 H   0  0  0  0  0  0  0  0  0  0  0  0
    3.1532    4.2647   -1.3290 H   0  0  0  0  0  0  0  0  0  0  0  0
    3.8087    5.6939    0.5927 H   0  0  0  0  0  0  0  0  0  0  0  0
    4.5878    4.3042    1.3604 H   0  0  0  0  0  0  0  0  0  0  0  0
    6.1306    4.1005   -0.5739 H   0  0  0  0  0  0  0  0  0  0  0  0
    5.3514    5.4903   -1.3418 H   0  0  0  0  0  0  0  0  0  0  0  0
    7.4505    6.6601   -1.3528 H   0  0  0  0  0  0  0  0  0  0  0  0
    8.2287    5.2697   -0.5849 H   0  0  0  0  0  0  0  0  0  0  0  0
    8.1044    8.0877    0.5702 H   0  0  0  0  0  0  0  0  0  0  0  0
    8.8825    6.6974    1.3378 H   0  0  0  0  0  0  0  0  0  0  0  0
   10.4272    6.4946   -0.5954 H   0  0  0  0  0  0  0  0  0  0  0  0
    9.6491    7.8848   -1.3630 H   0  0  0  0  0  0  0  0  0  0  0  0
   10.3031    9.3126    0.5598 H   0  0  0  0  0  0  0  0  0  0  0  0
   11.7246    8.5712   -0.1867 H   0  0  0  0  0  0  0  0  0  0  0  0
   11.0813    7.9223    1.3274 H   0  0  0  0  0  0  0  0  0  0  0  0
  1  2  1  0  0  0  0
  2  3  1  0  0  0  0
  3  4  1  0  0  0  0
  4  5  1  0  0  0  0
  5  6  1  0  0  0  0
  6  7  1  0  0  0  0
  7  8  1  0  0  0  0
  8  9  1  0  0  0  0
  5 10  1  0  0  0  0
  1 11  1  0  0  0  0
  1 12  1  0  0  0  0
  1 13  1  0  0  0  0
  2 14  1  0  0  0  0
  2 15  1  0  0  0  0
  3 16  1  0  0  0  0
  3 17  1  0  0  0  0
  4 18  1  0  0  0  0
  4 19  1  0  0  0  0
  6 20  1  0  0  0  0
  6 21  1  0  0  0  0
  7 22  1  0  0  0  0
  7 23  1  0  0  0  0
  8 24  1  0  0  0  0
  8 25  1  0  0  0  0
  9 26  1  0  0  0  0
  9 27  1  0  0  0  0
  9 28  1  0  0  0  0
M  END
>  <Alias name>
Di-n-butylamine

>  <deltaH°(solv)>   kJ/mol
-75.9

$$$$
4-Heptanol
  ChemBrain IXL

 24 23  0  0  0  0  0  0  0  0  1 V2000
    9.9282    6.3938   -0.2780 C   0  0  0  0  0  0  0  0  0  0  0  0
    8.6802    5.7688    0.3750 C   0  0  0  0  0  0  0  0  0  0  0  0
    7.4134    6.3010   -0.3236 C   0  0  0  0  0  0  0  0  0  0  0  0
    6.1647    5.6758    0.3292 C   0  0  0  0  0  0  0  0  0  0  0  0
    4.8982    6.2106   -0.3681 C   0  0  0  0  0  0  0  0  0  0  0  0
    3.6491    5.5879    0.2860 C   0  0  0  0  0  0  0  0  0  0  0  0
    2.3832    6.1225   -0.4114 C   0  0  0  0  0  0  0  0  0  0  0  0
    6.2198    4.2127    0.1915 O   0  0  0  0  0  0  0  0  0  0  0  0
    6.2480    3.8833   -0.7343 H   0  0  0  0  0  0  0  0  0  0  0  0
    9.8867    7.4713   -0.1780 H   0  0  0  0  0  0  0  0  0  0  0  0
    9.9570    6.1294   -1.3278 H   0  0  0  0  0  0  0  0  0  0  0  0
   10.8180    6.0197    0.2130 H   0  0  0  0  0  0  0  0  0  0  0  0
    8.6515    6.0331    1.4248 H   0  0  0  0  0  0  0  0  0  0  0  0
    8.7218    4.6913    0.2751 H   0  0  0  0  0  0  0  0  0  0  0  0
    7.4423    6.0369   -1.3735 H   0  0  0  0  0  0  0  0  0  0  0  0
    7.3718    7.3786   -0.2235 H   0  0  0  0  0  0  0  0  0  0  0  0
    6.1367    5.9387    1.3795 H   0  0  0  0  0  0  0  0  0  0  0  0
    4.9255    5.9464   -1.4181 H   0  0  0  0  0  0  0  0  0  0  0  0
    4.8588    7.2882   -0.2680 H   0  0  0  0  0  0  0  0  0  0  0  0
    3.6216    5.8523    1.3359 H   0  0  0  0  0  0  0  0  0  0  0  0
    3.6884    4.5103    0.1861 H   0  0  0  0  0  0  0  0  0  0  0  0
    1.5058    5.6849    0.0483 H   0  0  0  0  0  0  0  0  0  0  0  0
    2.3437    7.2001   -0.3115 H   0  0  0  0  0  0  0  0  0  0  0  0
    2.4105    5.8580   -1.4613 H   0  0  0  0  0  0  0  0  0  0  0  0
  1  2  1  0  0  0  0
  2  3  1  0  0  0  0
  3  4  1  0  0  0  0
  4  5  1  0  0  0  0
  5  6  1  0  0  0  0
  6  7  1  0  0  0  0
  4  8  1  0  0  0  0
  8  9  1  0  0  0  0
  1 10  1  0  0  0  0
  1 11  1  0  0  0  0
  1 12  1  0  0  0  0
  2 13  1  0  0  0  0
  2 14  1  0  0  0  0
  3 15  1  0  0  0  0
  3 16  1  0  0  0  0
  4 17  1  0  0  0  0
  5 18  1  0  0  0  0
  5 19  1  0  0  0  0
  6 20  1  0  0  0  0
  6 21  1  0  0  0  0
  7 22  1  0  0  0  0
  7 23  1  0  0  0  0
  7 24  1  0  0  0  0
M  END
>  <Alias name>
4-Heptanol

>  <deltaH°(solv)>   kJ/mol
-75.3

$$$$
Ethylene glycol dipropanoate
  ChemBrain IXL

 26 25  0  0  0  0  0  0  0  0  1 V2000
    6.6091    7.1560    0.2735 C   0  0  0  0  0  0  0  0  0  0  0  0
    7.4812    5.8849    0.2745 C   0  0  0  0  0  0  0  0  0  0  0  0
    4.2437    7.9033    0.2728 C   0  0  0  0  0  0  0  0  0  0  0  0
    2.7853    7.6478    0.2775 C   0  0  0  0  0  0  0  0  0  0  0  0
    2.5104    6.2266   -0.2513 C   0  0  0  0  0  0  0  0  0  0  0  0
    4.6619    9.0494    0.2664 O   0  0  0  0  0  0  0  0  0  0  0  0
    5.1883    6.7762    0.2758 O   0  0  0  0  0  0  0  0  0  0  0  0
    9.8467    5.1377    0.2754 C   0  0  0  0  0  0  0  0  0  0  0  0
   11.3050    5.3932    0.2799 C   0  0  0  0  0  0  0  0  0  0  0  0
   11.5800    6.8132   -0.2519 C   0  0  0  0  0  0  0  0  0  0  0  0
    9.4285    3.9916    0.2707 O   0  0  0  0  0  0  0  0  0  0  0  0
    8.9020    6.2648    0.2765 O   0  0  0  0  0  0  0  0  0  0  0  0
    6.8270    7.7440    1.1565 H   0  0  0  0  0  0  0  0  0  0  0  0
    6.8248    7.7411   -0.6120 H   0  0  0  0  0  0  0  0  0  0  0  0
    7.2657    5.2985   -0.6101 H   0  0  0  0  0  0  0  0  0  0  0  0
    7.2632    5.2983    1.1584 H   0  0  0  0  0  0  0  0  0  0  0  0
    2.2901    8.3714   -0.3581 H   0  0  0  0  0  0  0  0  0  0  0  0
    2.4066    7.7363    1.2883 H   0  0  0  0  0  0  0  0  0  0  0  0
    3.0048    5.5028    0.3847 H   0  0  0  0  0  0  0  0  0  0  0  0
    1.4434    6.0405   -0.2484 H   0  0  0  0  0  0  0  0  0  0  0  0
    2.8896    6.1378   -1.2618 H   0  0  0  0  0  0  0  0  0  0  0  0
   11.6834    5.3069    1.2910 H   0  0  0  0  0  0  0  0  0  0  0  0
   11.8004    4.6682   -0.3540 H   0  0  0  0  0  0  0  0  0  0  0  0
   11.0855    7.5384    0.3824 H   0  0  0  0  0  0  0  0  0  0  0  0
   11.2012    6.8998   -1.2628 H   0  0  0  0  0  0  0  0  0  0  0  0
   12.6470    6.9993   -0.2492 H   0  0  0  0  0  0  0  0  0  0  0  0
  1  2  1  0  0  0  0
  3  4  1  0  0  0  0
  4  5  1  0  0  0  0
  3  6  2  0  0  0  0
  3  7  1  0  0  0  0
  1  7  1  0  0  0  0
  8  9  1  0  0  0  0
  9 10  1  0  0  0  0
  8 11  2  0  0  0  0
  8 12  1  0  0  0  0
  2 12  1  0  0  0  0
  1 13  1  0  0  0  0
  1 14  1  0  0  0  0
  2 15  1  0  0  0  0
  2 16  1  0  0  0  0
  4 17  1  0  0  0  0
  4 18  1  0  0  0  0
  5 19  1  0  0  0  0
  5 20  1  0  0  0  0
  5 21  1  0  0  0  0
  9 22  1  0  0  0  0
  9 23  1  0  0  0  0
 10 24  1  0  0  0  0
 10 25  1  0  0  0  0
 10 26  1  0  0  0  0
M  END
>  <Alias name>
Ethylene glycol dipropionate

>  <deltaH°(solv)>   kJ/mol
-75.21

$$$$
1,2-Propyleneglycol
  ChemBrain IXL

 13 12  0  0  0  0  0  0  0  0  1 V2000
    2.3583    3.8781    1.2578 O   0  0  0  0  0  0  0  0  0  0  0  0
    3.3754    3.1603    0.4760 C   0  0  0  0  0  0  0  0  0  0  0  0
    4.6637    4.0033    0.4121 C   0  0  0  0  0  0  0  0  0  0  0  0
    4.3739    5.2932   -0.2307 O   0  0  0  0  0  0  0  0  0  0  0  0
    5.7305    3.2500   -0.4059 C   0  0  0  0  0  0  0  0  0  0  0  0
    1.4989    3.4101    1.3506 H   0  0  0  0  0  0  0  0  0  0  0  0
    4.0317    5.2315   -1.1502 H   0  0  0  0  0  0  0  0  0  0  0  0
    3.5892    2.2095    0.9484 H   0  0  0  0  0  0  0  0  0  0  0  0
    3.0054    2.9897   -0.5275 H   0  0  0  0  0  0  0  0  0  0  0  0
    5.0330    4.1750    1.4156 H   0  0  0  0  0  0  0  0  0  0  0  0
    6.6360    3.8425   -0.4508 H   0  0  0  0  0  0  0  0  0  0  0  0
    5.3613    3.0783   -1.4094 H   0  0  0  0  0  0  0  0  0  0  0  0
    5.9440    2.2997    0.0677 H   0  0  0  0  0  0  0  0  0  0  0  0
  1  2  1  0  0  0  0
  2  3  1  0  0  0  0
  3  4  1  0  0  0  0
  1  6  1  0  0  0  0
  4  7  1  0  0  0  0
  3  5  1  0  0  0  0
  2  8  1  0  0  0  0
  2  9  1  0  0  0  0
  3 10  1  0  0  0  0
  5 11  1  0  0  0  0
  5 12  1  0  0  0  0
  5 13  1  0  0  0  0
M  END
>  <Alias name>
1,2-Propanediol

>  <deltaH°(solv)>   kJ/mol
-74.96

$$$$
Cycloheptanol
  ChemBrain IXL

 22 22  0  0  0  0  0  0  0  0  1 V2000
    4.7600    5.5250   -0.0850 C   0  0  0  0  0  0  0  0  0  0  0  0
    3.3297    5.4869   -0.6383 C   0  0  0  0  0  0  0  0  0  0  0  0
    2.9711    3.4876    0.9377 C   0  0  0  0  0  0  0  0  0  0  0  0
    3.7363    2.6670   -0.1085 C   0  0  0  0  0  0  0  0  0  0  0  0
    5.2468    3.0033   -0.0278 C   0  0  0  0  0  0  0  0  0  0  0  0
    5.5810    4.3579   -0.6894 C   0  0  0  0  0  0  0  0  0  0  0  0
    7.0113    4.6337   -0.4917 O   0  0  0  0  0  0  0  0  0  0  0  0
    2.3613    4.7684    0.3268 C   0  0  0  0  0  0  0  0  0  0  0  0
    7.2942    4.7085    0.4468 H   0  0  0  0  0  0  0  0  0  0  0  0
    4.7497    5.4680    0.9964 H   0  0  0  0  0  0  0  0  0  0  0  0
    5.2208    6.4562   -0.3903 H   0  0  0  0  0  0  0  0  0  0  0  0
    3.3351    4.9813   -1.5960 H   0  0  0  0  0  0  0  0  0  0  0  0
    2.9792    6.5020   -0.7776 H   0  0  0  0  0  0  0  0  0  0  0  0
    2.1649    2.8847    1.3368 H   0  0  0  0  0  0  0  0  0  0  0  0
    3.6461    3.7507    1.7426 H   0  0  0  0  0  0  0  0  0  0  0  0
    3.3511    2.8647   -1.1011 H   0  0  0  0  0  0  0  0  0  0  0  0
    3.6111    1.6163    0.1216 H   0  0  0  0  0  0  0  0  0  0  0  0
    5.5473    3.0296    1.0124 H   0  0  0  0  0  0  0  0  0  0  0  0
    5.8044    2.2260   -0.5350 H   0  0  0  0  0  0  0  0  0  0  0  0
    5.3785    4.2968   -1.7515 H   0  0  0  0  0  0  0  0  0  0  0  0
    1.4625    4.5070   -0.2177 H   0  0  0  0  0  0  0  0  0  0  0  0
    2.0992    5.4435    1.1319 H   0  0  0  0  0  0  0  0  0  0  0  0
  1  2  1  0  0  0  0
  3  4  1  0  0  0  0
  4  5  1  0  0  0  0
  5  6  1  0  0  0  0
  6  1  1  0  0  0  0
  6  7  1  0  0  0  0
  3  8  1  0  0  0  0
  8  2  1  0  0  0  0
  7  9  1  0  0  0  0
  1 10  1  0  0  0  0
  1 11  1  0  0  0  0
  2 12  1  0  0  0  0
  2 13  1  0  0  0  0
  3 14  1  0  0  0  0
  3 15  1  0  0  0  0
  4 16  1  0  0  0  0
  4 17  1  0  0  0  0
  5 18  1  0  0  0  0
  5 19  1  0  0  0  0
  6 20  1  0  0  0  0
  8 21  1  0  0  0  0
  8 22  1  0  0  0  0
M  END
>  <Alias name>
Cycloheptanol

>  <deltaH°(solv)>   kJ/mol
-74.6

$$$$
Caprylic acid
  ChemBrain IXL

 26 25  0  0  0  0  0  0  0  0  1 V2000
    8.4713    6.4233   -0.3258 C   0  0  0  0  0  0  0  0  0  0  0  0
    9.5293    7.3680   -0.9287 C   0  0  0  0  0  0  0  0  0  0  0  0
   10.8977    6.6594   -0.9518 C   0  0  0  0  0  0  0  0  0  0  0  0
   12.1334    7.4502   -1.0438 O   0  0  0  0  0  0  0  0  0  0  0  0
   10.9555    5.4421   -0.8940 O   0  0  0  0  0  0  0  0  0  0  0  0
    7.1030    7.1319   -0.3036 C   0  0  0  0  0  0  0  0  0  0  0  0
    6.0448    6.1870    0.2983 C   0  0  0  0  0  0  0  0  0  0  0  0
    4.6763    6.8953    0.3197 C   0  0  0  0  0  0  0  0  0  0  0  0
    3.6180    5.9502    0.9211 C   0  0  0  0  0  0  0  0  0  0  0  0
    2.2495    6.6584    0.9422 C   0  0  0  0  0  0  0  0  0  0  0  0
    8.4036    5.5284   -0.9267 H   0  0  0  0  0  0  0  0  0  0  0  0
    8.7566    6.1596    0.6819 H   0  0  0  0  0  0  0  0  0  0  0  0
    9.5974    8.2627   -0.3276 H   0  0  0  0  0  0  0  0  0  0  0  0
    9.2437    7.6322   -1.9362 H   0  0  0  0  0  0  0  0  0  0  0  0
   12.9358    6.9417   -1.0528 H   0  0  0  0  0  0  0  0  0  0  0  0
    7.1705    8.0265    0.2976 H   0  0  0  0  0  0  0  0  0  0  0  0
    6.8180    7.3961   -1.3113 H   0  0  0  0  0  0  0  0  0  0  0  0
    5.9777    5.2921   -0.3027 H   0  0  0  0  0  0  0  0  0  0  0  0
    6.3294    5.9231    1.3062 H   0  0  0  0  0  0  0  0  0  0  0  0
    4.7433    7.7899    0.9210 H   0  0  0  0  0  0  0  0  0  0  0  0
    4.3919    7.1594   -0.6881 H   0  0  0  0  0  0  0  0  0  0  0  0
    3.9023    5.6863    1.9291 H   0  0  0  0  0  0  0  0  0  0  0  0
    3.5511    5.0555    0.3200 H   0  0  0  0  0  0  0  0  0  0  0  0
    1.5078    5.9960    1.3636 H   0  0  0  0  0  0  0  0  0  0  0  0
    2.3163    7.5531    1.5434 H   0  0  0  0  0  0  0  0  0  0  0  0
    1.9652    6.9224   -0.0658 H   0  0  0  0  0  0  0  0  0  0  0  0
  1  2  1  0  0  0  0
  2  3  1  0  0  0  0
  3  4  1  0  0  0  0
  3  5  2  0  0  0  0
  1  6  1  0  0  0  0
  6  7  1  0  0  0  0
  7  8  1  0  0  0  0
  8  9  1  0  0  0  0
  9 10  1  0  0  0  0
  1 11  1  0  0  0  0
  1 12  1  0  0  0  0
  2 13  1  0  0  0  0
  2 14  1  0  0  0  0
  4 15  1  0  0  0  0
  6 16  1  0  0  0  0
  6 17  1  0  0  0  0
  7 18  1  0  0  0  0
  7 19  1  0  0  0  0
  8 20  1  0  0  0  0
  8 21  1  0  0  0  0
  9 22  1  0  0  0  0
  9 23  1  0  0  0  0
 10 24  1  0  0  0  0
 10 25  1  0  0  0  0
 10 26  1  0  0  0  0
M  END
>  <Alias name>
n-Octanoic acid

>  <deltaH°(solv)>   kJ/mol
-74.27

$$$$
1-Octanol
  ChemBrain IXL

 27 26  0  0  0  0  0  0  0  0  1 V2000
    7.7400    5.4612   -0.6679 C   0  0  0  0  0  0  0  0  0  0  0  0
    8.5867    6.6218   -1.2255 C   0  0  0  0  0  0  0  0  0  0  0  0
    9.8955    6.0645   -1.8181 C   0  0  0  0  0  0  0  0  0  0  0  0
   10.7032    7.1716   -2.3499 O   0  0  0  0  0  0  0  0  0  0  0  0
    6.4312    6.0186   -0.0752 C   0  0  0  0  0  0  0  0  0  0  0  0
    5.5844    4.8580    0.4823 C   0  0  0  0  0  0  0  0  0  0  0  0
    4.2757    5.4154    1.0752 C   0  0  0  0  0  0  0  0  0  0  0  0
    3.4290    4.2548    1.6327 C   0  0  0  0  0  0  0  0  0  0  0  0
    2.1203    4.8122    2.2256 C   0  0  0  0  0  0  0  0  0  0  0  0
    7.5085    4.7694   -1.4644 H   0  0  0  0  0  0  0  0  0  0  0  0
    8.2952    4.9489    0.1039 H   0  0  0  0  0  0  0  0  0  0  0  0
    8.8181    7.3136   -0.4290 H   0  0  0  0  0  0  0  0  0  0  0  0
    8.0315    7.1341   -1.9973 H   0  0  0  0  0  0  0  0  0  0  0  0
   10.4507    5.5522   -1.0463 H   0  0  0  0  0  0  0  0  0  0  0  0
    9.6642    5.3727   -2.6145 H   0  0  0  0  0  0  0  0  0  0  0  0
   10.2871    7.6778   -3.0378 H   0  0  0  0  0  0  0  0  0  0  0  0
    6.6626    6.7104    0.7213 H   0  0  0  0  0  0  0  0  0  0  0  0
    5.8760    6.5310   -0.8470 H   0  0  0  0  0  0  0  0  0  0  0  0
    5.3529    4.1663   -0.3142 H   0  0  0  0  0  0  0  0  0  0  0  0
    6.1397    4.3456    1.2541 H   0  0  0  0  0  0  0  0  0  0  0  0
    4.5072    6.1071    1.8717 H   0  0  0  0  0  0  0  0  0  0  0  0
    3.7205    5.9278    0.3035 H   0  0  0  0  0  0  0  0  0  0  0  0
    3.1974    3.5631    0.8362 H   0  0  0  0  0  0  0  0  0  0  0  0
    3.9842    3.7423    2.4044 H   0  0  0  0  0  0  0  0  0  0  0  0
    1.5269    3.9988    2.6163 H   0  0  0  0  0  0  0  0  0  0  0  0
    2.3519    5.5038    3.0221 H   0  0  0  0  0  0  0  0  0  0  0  0
    1.5650    5.3247    1.4540 H   0  0  0  0  0  0  0  0  0  0  0  0
  1  2  1  0  0  0  0
  2  3  1  0  0  0  0
  3  4  1  0  0  0  0
  1  5  1  0  0  0  0
  5  6  1  0  0  0  0
  6  7  1  0  0  0  0
  7  8  1  0  0  0  0
  8  9  1  0  0  0  0
  1 10  1  0  0  0  0
  1 11  1  0  0  0  0
  2 12  1  0  0  0  0
  2 13  1  0  0  0  0
  3 14  1  0  0  0  0
  3 15  1  0  0  0  0
  4 16  1  0  0  0  0
  5 17  1  0  0  0  0
  5 18  1  0  0  0  0
  6 19  1  0  0  0  0
  6 20  1  0  0  0  0
  7 21  1  0  0  0  0
  7 22  1  0  0  0  0
  8 23  1  0  0  0  0
  8 24  1  0  0  0  0
  9 25  1  0  0  0  0
  9 26  1  0  0  0  0
  9 27  1  0  0  0  0
M  END
>  <Alias name>
1-Octanol

>  <deltaH°(solv)>   kJ/mol
-74.14

$$$$
Methylacetamide
  ChemBrain IXL

 12 11  0  0  0  0  0  0  0  0  1 V2000
    2.5145    4.0892   -0.0762 C   0  0  0  0  0  0  0  0  0  0  0  0
    3.4498    3.0399   -0.5394 C   0  0  0  0  0  0  0  0  0  0  0  0
    3.0168    2.0075   -1.0242 O   0  0  0  0  0  0  0  0  0  0  0  0
    4.8315    3.2321   -0.4214 N   0  0  0  0  0  0  0  0  0  0  0  0
    5.3533    4.4761    0.1628 C   0  0  0  0  0  0  0  0  0  0  0  0
    5.4692    2.5169   -0.7374 H   0  0  0  0  0  0  0  0  0  0  0  0
    1.4956    3.7715   -0.2603 H   0  0  0  0  0  0  0  0  0  0  0  0
    2.6548    4.2550    0.9848 H   0  0  0  0  0  0  0  0  0  0  0  0
    2.7086    5.0089   -0.6141 H   0  0  0  0  0  0  0  0  0  0  0  0
    4.7444    4.7590    1.0126 H   0  0  0  0  0  0  0  0  0  0  0  0
    5.3246    5.2636   -0.5800 H   0  0  0  0  0  0  0  0  0  0  0  0
    6.3753    4.3220    0.4864 H   0  0  0  0  0  0  0  0  0  0  0  0
  1  2  1  0  0  0  0
  2  3  2  0  0  0  0
  2  4  1  0  0  0  0
  4  5  1  0  0  0  0
  4  6  1  0  0  0  0
  1  7  1  0  0  0  0
  1  8  1  0  0  0  0
  1  9  1  0  0  0  0
  5 10  1  0  0  0  0
  5 11  1  0  0  0  0
  5 12  1  0  0  0  0
M  END
>  <Alias name>
Methylacetamide

>  <deltaH°(solv)>   kJ/mol
-73.71

$$$$
2-n-Butoxyethanol
  ChemBrain IXL

 22 21  0  0  0  0  0  0  0  0  1 V2000
    5.9308    5.4296    0.2924 C   0  0  0  0  0  0  0  0  0  0  0  0
    7.1159    6.1091   -0.2503 O   0  0  0  0  0  0  0  0  0  0  0  0
    8.3121    5.2645   -0.3790 C   0  0  0  0  0  0  0  0  0  0  0  0
    9.4707    6.0999   -0.9565 C   0  0  0  0  0  0  0  0  0  0  0  0
   10.6669    5.2555   -1.0852 O   0  0  0  0  0  0  0  0  0  0  0  0
    4.7589    6.4267    0.3721 C   0  0  0  0  0  0  0  0  0  0  0  0
    3.5159    5.7147    0.9409 C   0  0  0  0  0  0  0  0  0  0  0  0
    2.3438    6.7119    1.0207 C   0  0  0  0  0  0  0  0  0  0  0  0
   11.4592    5.7101   -1.4482 H   0  0  0  0  0  0  0  0  0  0  0  0
    6.1526    5.0531    1.2834 H   0  0  0  0  0  0  0  0  0  0  0  0
    5.6596    4.6047   -0.3549 H   0  0  0  0  0  0  0  0  0  0  0  0
    8.5922    4.8841    0.5956 H   0  0  0  0  0  0  0  0  0  0  0  0
    8.0991    4.4355   -1.0426 H   0  0  0  0  0  0  0  0  0  0  0  0
    9.1907    6.4803   -1.9310 H   0  0  0  0  0  0  0  0  0  0  0  0
    9.6837    6.9288   -0.2929 H   0  0  0  0  0  0  0  0  0  0  0  0
    5.0302    7.2516    1.0193 H   0  0  0  0  0  0  0  0  0  0  0  0
    4.5373    6.8032   -0.6189 H   0  0  0  0  0  0  0  0  0  0  0  0
    3.2446    4.8899    0.2937 H   0  0  0  0  0  0  0  0  0  0  0  0
    3.7375    5.3382    1.9319 H   0  0  0  0  0  0  0  0  0  0  0  0
    1.4706    6.2113    1.4204 H   0  0  0  0  0  0  0  0  0  0  0  0
    2.6150    7.5367    1.6680 H   0  0  0  0  0  0  0  0  0  0  0  0
    2.1221    7.0884    0.0298 H   0  0  0  0  0  0  0  0  0  0  0  0
  1  2  1  0  0  0  0
  2  3  1  0  0  0  0
  3  4  1  0  0  0  0
  4  5  1  0  0  0  0
  1  6  1  0  0  0  0
  6  7  1  0  0  0  0
  7  8  1  0  0  0  0
  5  9  1  0  0  0  0
  1 10  1  0  0  0  0
  1 11  1  0  0  0  0
  3 12  1  0  0  0  0
  3 13  1  0  0  0  0
  4 14  1  0  0  0  0
  4 15  1  0  0  0  0
  6 16  1  0  0  0  0
  6 17  1  0  0  0  0
  7 18  1  0  0  0  0
  7 19  1  0  0  0  0
  8 20  1  0  0  0  0
  8 21  1  0  0  0  0
  8 22  1  0  0  0  0
M  END
>  <Alias name>
Butylcellosolve

>  <deltaH°(solv)>   kJ/mol
-73.6

$$$$
Propionamide
  ChemBrain IXL

 12 11  0  0  0  0  0  0  0  0  1 V2000
    4.7947    4.0983   -0.4018 C   0  0  0  0  0  0  0  0  0  0  0  0
    3.5347    3.3953   -0.0724 C   0  0  0  0  0  0  0  0  0  0  0  0
    5.9596    3.3647   -0.6566 N   0  0  0  0  0  0  0  0  0  0  0  0
    4.8183    5.3171   -0.4513 O   0  0  0  0  0  0  0  0  0  0  0  0
    2.3933    4.4221    0.0604 C   0  0  0  0  0  0  0  0  0  0  0  0
    6.8182    3.8439   -0.8831 H   0  0  0  0  0  0  0  0  0  0  0  0
    5.9405    2.3568   -0.6137 H   0  0  0  0  0  0  0  0  0  0  0  0
    3.6523    2.8632    0.8635 H   0  0  0  0  0  0  0  0  0  0  0  0
    3.2973    2.6915   -0.8605 H   0  0  0  0  0  0  0  0  0  0  0  0
    1.4706    3.9074    0.2985 H   0  0  0  0  0  0  0  0  0  0  0  0
    2.6293    5.1240    0.8507 H   0  0  0  0  0  0  0  0  0  0  0  0
    2.2778    4.9564   -0.8745 H   0  0  0  0  0  0  0  0  0  0  0  0
  1  2  1  0  0  0  0
  1  3  1  0  0  0  0
  1  4  2  0  0  0  0
  2  5  1  0  0  0  0
  3  6  1  0  0  0  0
  3  7  1  0  0  0  0
  2  8  1  0  0  0  0
  2  9  1  0  0  0  0
  5 10  1  0  0  0  0
  5 11  1  0  0  0  0
  5 12  1  0  0  0  0
M  END
>  <Alias name>
Propanamide

>  <deltaH°(solv)>   kJ/mol
-73.4

$$$$
4-N,N-Dimethylaminopyridine
  ChemBrain IXL

 19 19  0  0  0  0  0  0  0  0  1 V2000
    4.8066    4.1717    0.3325 C   0  0  0  0  0  0  0  0  0  0  0  0
    4.7338    5.4955    0.7398 C   0  0  0  0  0  0  0  0  0  0  0  0
    3.6316    3.4533    0.1510 C   0  0  0  0  0  0  0  0  0  0  0  0
    6.0551    3.5688    0.1075 N   0  0  0  0  0  0  0  0  0  0  0  0
    3.4875    6.0805    0.9592 C   0  0  0  0  0  0  0  0  0  0  0  0
    2.4037    4.0736    0.3806 C   0  0  0  0  0  0  0  0  0  0  0  0
    2.3548    5.3651    0.7772 N   0  0  0  0  0  0  0  0  0  0  0  0
    7.2876    4.3456    0.2988 C   0  0  0  0  0  0  0  0  0  0  0  0
    6.1331    2.1608   -0.3194 C   0  0  0  0  0  0  0  0  0  0  0  0
    5.6418    6.0694    0.8858 H   0  0  0  0  0  0  0  0  0  0  0  0
    3.6705    2.4169   -0.1672 H   0  0  0  0  0  0  0  0  0  0  0  0
    3.4289    7.1121    1.2766 H   0  0  0  0  0  0  0  0  0  0  0  0
    1.4867    3.5169    0.2402 H   0  0  0  0  0  0  0  0  0  0  0  0
    7.0347    5.3512    0.6104 H   0  0  0  0  0  0  0  0  0  0  0  0
    7.8387    4.3841   -0.6327 H   0  0  0  0  0  0  0  0  0  0  0  0
    7.8972    3.8744    1.0599 H   0  0  0  0  0  0  0  0  0  0  0  0
    7.1724    1.8770   -0.4404 H   0  0  0  0  0  0  0  0  0  0  0  0
    5.6144    2.0395   -1.2623 H   0  0  0  0  0  0  0  0  0  0  0  0
    5.6722    1.5295    0.4301 H   0  0  0  0  0  0  0  0  0  0  0  0
  1  2  4  0  0  0  0
  1  3  4  0  0  0  0
  1  4  1  0  0  0  0
  2  5  4  0  0  0  0
  3  6  4  0  0  0  0
  5  7  4  0  0  0  0
  6  7  4  0  0  0  0
  4  8  1  0  0  0  0
  4  9  1  0  0  0  0
  2 10  1  0  0  0  0
  3 11  1  0  0  0  0
  5 12  1  0  0  0  0
  6 13  1  0  0  0  0
  8 14  1  0  0  0  0
  8 15  1  0  0  0  0
  8 16  1  0  0  0  0
  9 17  1  0  0  0  0
  9 18  1  0  0  0  0
  9 19  1  0  0  0  0
M  END
>  <Alias name>
4-Dimethylaminopyridine

>  <deltaH°(solv)>   kJ/mol
-72.86

$$$$
2-Heptanol
  ChemBrain IXL

 24 23  0  0  0  0  0  0  0  0  1 V2000
    2.5099    3.6712   -0.7118 C   0  0  0  0  0  0  0  0  0  0  0  0
    3.3969    4.6354    0.0996 C   0  0  0  0  0  0  0  0  0  0  0  0
    4.8505    4.5426   -0.4035 C   0  0  0  0  0  0  0  0  0  0  0  0
    5.7375    5.5067    0.4080 C   0  0  0  0  0  0  0  0  0  0  0  0
    7.1910    5.4140   -0.0953 C   0  0  0  0  0  0  0  0  0  0  0  0
    8.0780    6.3781    0.7163 C   0  0  0  0  0  0  0  0  0  0  0  0
    9.5320    6.2836    0.2146 C   0  0  0  0  0  0  0  0  0  0  0  0
    7.5894    7.7540    0.5463 O   0  0  0  0  0  0  0  0  0  0  0  0
    7.5901    8.0837   -0.3798 H   0  0  0  0  0  0  0  0  0  0  0  0
    2.8709    2.6577   -0.5876 H   0  0  0  0  0  0  0  0  0  0  0  0
    1.4884    3.7365   -0.3582 H   0  0  0  0  0  0  0  0  0  0  0  0
    2.5472    3.9419   -1.7597 H   0  0  0  0  0  0  0  0  0  0  0  0
    3.0359    5.6489   -0.0245 H   0  0  0  0  0  0  0  0  0  0  0  0
    3.3596    4.3648    1.1476 H   0  0  0  0  0  0  0  0  0  0  0  0
    5.2114    3.5291   -0.2795 H   0  0  0  0  0  0  0  0  0  0  0  0
    4.8877    4.8134   -1.4515 H   0  0  0  0  0  0  0  0  0  0  0  0
    5.3764    6.5202    0.2840 H   0  0  0  0  0  0  0  0  0  0  0  0
    5.7003    5.2359    1.4559 H   0  0  0  0  0  0  0  0  0  0  0  0
    7.5520    4.4005    0.0286 H   0  0  0  0  0  0  0  0  0  0  0  0
    7.2282    5.6849   -1.1432 H   0  0  0  0  0  0  0  0  0  0  0  0
    8.0395    6.1082    1.7644 H   0  0  0  0  0  0  0  0  0  0  0  0
   10.1554    6.9611    0.7850 H   0  0  0  0  0  0  0  0  0  0  0  0
    9.5705    6.5536   -0.8335 H   0  0  0  0  0  0  0  0  0  0  0  0
    9.8920    5.2699    0.3398 H   0  0  0  0  0  0  0  0  0  0  0  0
  1  2  1  0  0  0  0
  2  3  1  0  0  0  0
  3  4  1  0  0  0  0
  4  5  1  0  0  0  0
  5  6  1  0  0  0  0
  6  7  1  0  0  0  0
  6  8  1  0  0  0  0
  8  9  1  0  0  0  0
  1 10  1  0  0  0  0
  1 11  1  0  0  0  0
  1 12  1  0  0  0  0
  2 13  1  0  0  0  0
  2 14  1  0  0  0  0
  3 15  1  0  0  0  0
  3 16  1  0  0  0  0
  4 17  1  0  0  0  0
  4 18  1  0  0  0  0
  5 19  1  0  0  0  0
  5 20  1  0  0  0  0
  6 21  1  0  0  0  0
  7 22  1  0  0  0  0
  7 23  1  0  0  0  0
  7 24  1  0  0  0  0
M  END
>  <Alias name>
2-Heptanol

>  <deltaH°(solv)>   kJ/mol
-72.6

$$$$
Deanol
  ChemBrain IXL

 17 16  0  0  0  0  0  0  0  0  1 V2000
    4.6676    5.3124   -0.0921 C   0  0  0  0  0  0  0  0  0  0  0  0
    3.5756    4.4543    0.3895 N   0  0  0  0  0  0  0  0  0  0  0  0
    6.0218    4.6710    0.2675 C   0  0  0  0  0  0  0  0  0  0  0  0
    3.6589    3.1411   -0.2659 C   0  0  0  0  0  0  0  0  0  0  0  0
    2.2840    5.0798    0.0712 C   0  0  0  0  0  0  0  0  0  0  0  0
    7.1135    5.5503   -0.1753 O   0  0  0  0  0  0  0  0  0  0  0  0
    8.0185    5.2174    0.0156 H   0  0  0  0  0  0  0  0  0  0  0  0
    4.5939    5.4213   -1.1671 H   0  0  0  0  0  0  0  0  0  0  0  0
    4.5941    6.2866    0.3753 H   0  0  0  0  0  0  0  0  0  0  0  0
    6.0822    4.5326    1.3400 H   0  0  0  0  0  0  0  0  0  0  0  0
    6.1089    3.7109   -0.2259 H   0  0  0  0  0  0  0  0  0  0  0  0
    4.6032    2.6728   -0.0174 H   0  0  0  0  0  0  0  0  0  0  0  0
    3.5905    3.2684   -1.3393 H   0  0  0  0  0  0  0  0  0  0  0  0
    2.8442    2.5147    0.0759 H   0  0  0  0  0  0  0  0  0  0  0  0
    1.4795    4.4470    0.4251 H   0  0  0  0  0  0  0  0  0  0  0  0
    2.2222    6.0467    0.5550 H   0  0  0  0  0  0  0  0  0  0  0  0
    2.1987    5.2064   -1.0010 H   0  0  0  0  0  0  0  0  0  0  0  0
  1  2  1  0  0  0  0
  1  3  1  0  0  0  0
  2  4  1  0  0  0  0
  2  5  1  0  0  0  0
  3  6  1  0  0  0  0
  6  7  1  0  0  0  0
  1  8  1  0  0  0  0
  1  9  1  0  0  0  0
  3 10  1  0  0  0  0
  3 11  1  0  0  0  0
  4 12  1  0  0  0  0
  4 13  1  0  0  0  0
  4 14  1  0  0  0  0
  5 15  1  0  0  0  0
  5 16  1  0  0  0  0
  5 17  1  0  0  0  0
M  END
>  <Alias name>
N,N-Dimethylethanolamine

>  <deltaH°(solv)>   kJ/mol
-72.51

$$$$
1-Butoxy-2-methoxypropane
  ChemBrain IXL

 28 27  0  0  0  0  0  0  0  0  1 V2000
    8.2404    5.3398    0.7223 C   0  0  0  0  0  0  0  0  0  0  0  0
    8.9525    7.7441    0.5000 C   0  0  0  0  0  0  0  0  0  0  0  0
    9.4064    6.2788    0.3505 C   0  0  0  0  0  0  0  0  0  0  0  0
    7.1075    5.5827   -0.1828 O   0  0  0  0  0  0  0  0  0  0  0  0
    5.9241    4.7472    0.0649 C   0  0  0  0  0  0  0  0  0  0  0  0
    4.8215    5.1053   -0.9500 C   0  0  0  0  0  0  0  0  0  0  0  0
    3.5801    4.2294   -0.6908 C   0  0  0  0  0  0  0  0  0  0  0  0
    2.4773    4.5875   -1.7059 C   0  0  0  0  0  0  0  0  0  0  0  0
    9.8142    6.0326   -1.0427 O   0  0  0  0  0  0  0  0  0  0  0  0
   10.2946    4.6705   -1.3236 C   0  0  0  0  0  0  0  0  0  0  0  0
    7.9343    5.5315    1.7433 H   0  0  0  0  0  0  0  0  0  0  0  0
    8.5620    4.3103    0.6297 H   0  0  0  0  0  0  0  0  0  0  0  0
    8.1143    7.9315   -0.1597 H   0  0  0  0  0  0  0  0  0  0  0  0
    8.6534    7.9267    1.5247 H   0  0  0  0  0  0  0  0  0  0  0  0
    9.7710    8.4037    0.2398 H   0  0  0  0  0  0  0  0  0  0  0  0
   10.2445    6.0921    1.0104 H   0  0  0  0  0  0  0  0  0  0  0  0
    6.1900    3.7030   -0.0444 H   0  0  0  0  0  0  0  0  0  0  0  0
    5.5611    4.9241    1.0698 H   0  0  0  0  0  0  0  0  0  0  0  0
    4.5557    6.1495   -0.8407 H   0  0  0  0  0  0  0  0  0  0  0  0
    5.1846    4.9285   -1.9548 H   0  0  0  0  0  0  0  0  0  0  0  0
    3.8459    3.1852   -0.7999 H   0  0  0  0  0  0  0  0  0  0  0  0
    3.2169    4.4063    0.3140 H   0  0  0  0  0  0  0  0  0  0  0  0
    2.8404    4.4105   -2.7107 H   0  0  0  0  0  0  0  0  0  0  0  0
    1.6052    3.9719   -1.5235 H   0  0  0  0  0  0  0  0  0  0  0  0
    2.2114    5.6316   -1.5967 H   0  0  0  0  0  0  0  0  0  0  0  0
   11.1506    4.4532   -0.6968 H   0  0  0  0  0  0  0  0  0  0  0  0
   10.5819    4.5971   -2.3651 H   0  0  0  0  0  0  0  0  0  0  0  0
    9.5054    3.9589   -1.1164 H   0  0  0  0  0  0  0  0  0  0  0  0
  2  3  1  0  0  0  0
  3  1  1  0  0  0  0
  1  4  1  0  0  0  0
  4  5  1  0  0  0  0
  5  6  1  0  0  0  0
  6  7  1  0  0  0  0
  7  8  1  0  0  0  0
  3  9  1  0  0  0  0
  9 10  1  0  0  0  0
  1 11  1  0  0  0  0
  1 12  1  0  0  0  0
  2 13  1  0  0  0  0
  2 14  1  0  0  0  0
  2 15  1  0  0  0  0
  3 16  1  0  0  0  0
  5 17  1  0  0  0  0
  5 18  1  0  0  0  0
  6 19  1  0  0  0  0
  6 20  1  0  0  0  0
  7 21  1  0  0  0  0
  7 22  1  0  0  0  0
  8 23  1  0  0  0  0
  8 24  1  0  0  0  0
  8 25  1  0  0  0  0
 10 26  1  0  0  0  0
 10 27  1  0  0  0  0
 10 28  1  0  0  0  0
M  END
>  <Alias name>
1-Butoxy-2-methoxypropane

>  <deltaH°(solv)>   kJ/mol
-72.49

$$$$
3-Methoxy-1-propanamine
  ChemBrain IXL

 17 16  0  0  0  0  0  0  0  0  1 V2000
    3.4320    5.0509    1.0361 O   0  0  0  0  0  0  0  0  0  0  0  0
    2.0781    4.4930    1.1639 C   0  0  0  0  0  0  0  0  0  0  0  0
    4.3247    4.3140    0.1300 C   0  0  0  0  0  0  0  0  0  0  0  0
    5.7017    5.0046    0.0915 C   0  0  0  0  0  0  0  0  0  0  0  0
    6.6374    4.2321   -0.8584 C   0  0  0  0  0  0  0  0  0  0  0  0
    7.9510    4.8909   -0.8952 N   0  0  0  0  0  0  0  0  0  0  0  0
    7.8432    5.8378   -1.2264 H   0  0  0  0  0  0  0  0  0  0  0  0
    8.5638    4.3848   -1.5169 H   0  0  0  0  0  0  0  0  0  0  0  0
    2.1391    3.4808    1.5442 H   0  0  0  0  0  0  0  0  0  0  0  0
    1.5000    5.1015    1.8483 H   0  0  0  0  0  0  0  0  0  0  0  0
    1.5975    4.4857    0.1934 H   0  0  0  0  0  0  0  0  0  0  0  0
    3.8987    4.3021   -0.8657 H   0  0  0  0  0  0  0  0  0  0  0  0
    4.4404    3.2974    0.4852 H   0  0  0  0  0  0  0  0  0  0  0  0
    6.1276    5.0164    1.0871 H   0  0  0  0  0  0  0  0  0  0  0  0
    5.5859    6.0211   -0.2637 H   0  0  0  0  0  0  0  0  0  0  0  0
    6.7532    3.2155   -0.5033 H   0  0  0  0  0  0  0  0  0  0  0  0
    6.2115    4.2203   -1.8541 H   0  0  0  0  0  0  0  0  0  0  0  0
  1  2  1  0  0  0  0
  3  4  1  0  0  0  0
  4  5  1  0  0  0  0
  5  6  1  0  0  0  0
  1  3  1  0  0  0  0
  6  7  1  0  0  0  0
  6  8  1  0  0  0  0
  2  9  1  0  0  0  0
  2 10  1  0  0  0  0
  2 11  1  0  0  0  0
  3 12  1  0  0  0  0
  3 13  1  0  0  0  0
  4 14  1  0  0  0  0
  4 15  1  0  0  0  0
  5 16  1  0  0  0  0
  5 17  1  0  0  0  0
M  END
>  <Alias name>
1-Amino-3-methoxypropane

>  <deltaH°(solv)>   kJ/mol
-72.3

$$$$
1-Heptanol
  ChemBrain IXL

 24 23  0  0  0  0  0  0  0  0  1 V2000
    3.5826    5.5445    0.6398 C   0  0  0  0  0  0  0  0  0  0  0  0
    4.7678    6.4735    0.3113 C   0  0  0  0  0  0  0  0  0  0  0  0
    6.0510    5.6342    0.1563 C   0  0  0  0  0  0  0  0  0  0  0  0
    7.2360    6.5631   -0.1723 C   0  0  0  0  0  0  0  0  0  0  0  0
    8.5193    5.7238   -0.3273 C   0  0  0  0  0  0  0  0  0  0  0  0
    9.7042    6.6526   -0.6559 C   0  0  0  0  0  0  0  0  0  0  0  0
   10.9279    5.8519   -0.8037 O   0  0  0  0  0  0  0  0  0  0  0  0
    2.2995    6.3837    0.7949 C   0  0  0  0  0  0  0  0  0  0  0  0
   11.7381    6.3667   -1.0152 H   0  0  0  0  0  0  0  0  0  0  0  0
    3.7828    5.0171    1.5641 H   0  0  0  0  0  0  0  0  0  0  0  0
    3.4513    4.8294   -0.1628 H   0  0  0  0  0  0  0  0  0  0  0  0
    4.5676    7.0010   -0.6131 H   0  0  0  0  0  0  0  0  0  0  0  0
    4.8990    7.1887    1.1139 H   0  0  0  0  0  0  0  0  0  0  0  0
    6.2512    5.1068    1.0807 H   0  0  0  0  0  0  0  0  0  0  0  0
    5.9197    4.9190   -0.6463 H   0  0  0  0  0  0  0  0  0  0  0  0
    7.0357    7.0905   -1.0967 H   0  0  0  0  0  0  0  0  0  0  0  0
    7.3672    7.2784    0.6303 H   0  0  0  0  0  0  0  0  0  0  0  0
    8.7196    5.1965    0.5971 H   0  0  0  0  0  0  0  0  0  0  0  0
    8.3880    5.0085   -1.1298 H   0  0  0  0  0  0  0  0  0  0  0  0
    9.5040    7.1799   -1.5804 H   0  0  0  0  0  0  0  0  0  0  0  0
    9.8355    7.3679    0.1466 H   0  0  0  0  0  0  0  0  0  0  0  0
    1.4669    5.7308    1.0256 H   0  0  0  0  0  0  0  0  0  0  0  0
    2.4307    7.0989    1.5975 H   0  0  0  0  0  0  0  0  0  0  0  0
    2.0992    6.9112   -0.1295 H   0  0  0  0  0  0  0  0  0  0  0  0
  1  2  1  0  0  0  0
  2  3  1  0  0  0  0
  3  4  1  0  0  0  0
  4  5  1  0  0  0  0
  5  6  1  0  0  0  0
  6  7  1  0  0  0  0
  1  8  1  0  0  0  0
  7  9  1  0  0  0  0
  1 10  1  0  0  0  0
  1 11  1  0  0  0  0
  2 12  1  0  0  0  0
  2 13  1  0  0  0  0
  3 14  1  0  0  0  0
  3 15  1  0  0  0  0
  4 16  1  0  0  0  0
  4 17  1  0  0  0  0
  5 18  1  0  0  0  0
  5 19  1  0  0  0  0
  6 20  1  0  0  0  0
  6 21  1  0  0  0  0
  8 22  1  0  0  0  0
  8 23  1  0  0  0  0
  8 24  1  0  0  0  0
M  END
>  <Alias name>
1-Heptanol

>  <deltaH°(solv)>   kJ/mol
-72.13

$$$$
1,2-Diethoxyethane
  ChemBrain IXL

 22 21  0  0  0  0  0  0  0  0  1 V2000
    4.7998    4.4594    0.4766 C   0  0  0  0  0  0  0  0  0  0  0  0
    5.7500    5.2520   -0.4420 C   0  0  0  0  0  0  0  0  0  0  0  0
    3.9598    5.3955    1.2374 O   0  0  0  0  0  0  0  0  0  0  0  0
    3.0027    4.7644    2.1575 C   0  0  0  0  0  0  0  0  0  0  0  0
    2.1931    5.8556    2.8846 C   0  0  0  0  0  0  0  0  0  0  0  0
    6.5899    4.3159   -1.2029 O   0  0  0  0  0  0  0  0  0  0  0  0
    7.5470    4.9471   -2.1230 C   0  0  0  0  0  0  0  0  0  0  0  0
    8.3563    3.8559   -2.8503 C   0  0  0  0  0  0  0  0  0  0  0  0
    5.3811    3.8563    1.1630 H   0  0  0  0  0  0  0  0  0  0  0  0
    4.1697    3.8159   -0.1248 H   0  0  0  0  0  0  0  0  0  0  0  0
    5.1687    5.8553   -1.1283 H   0  0  0  0  0  0  0  0  0  0  0  0
    6.3801    5.8955    0.1595 H   0  0  0  0  0  0  0  0  0  0  0  0
    3.5402    4.1687    2.8849 H   0  0  0  0  0  0  0  0  0  0  0  0
    2.3289    4.1282    1.5970 H   0  0  0  0  0  0  0  0  0  0  0  0
    1.4880    5.3906    3.5624 H   0  0  0  0  0  0  0  0  0  0  0  0
    2.8669    6.4918    3.4451 H   0  0  0  0  0  0  0  0  0  0  0  0
    1.6556    6.4513    2.1572 H   0  0  0  0  0  0  0  0  0  0  0  0
    7.0095    5.5429   -2.8502 H   0  0  0  0  0  0  0  0  0  0  0  0
    8.2210    5.5831   -1.5624 H   0  0  0  0  0  0  0  0  0  0  0  0
    9.0614    4.3209   -3.5282 H   0  0  0  0  0  0  0  0  0  0  0  0
    7.6824    3.2199   -3.4109 H   0  0  0  0  0  0  0  0  0  0  0  0
    8.8939    3.2600   -2.1231 H   0  0  0  0  0  0  0  0  0  0  0  0
  1  2  1  0  0  0  0
  1  3  1  0  0  0  0
  3  4  1  0  0  0  0
  4  5  1  0  0  0  0
  2  6  1  0  0  0  0
  6  7  1  0  0  0  0
  7  8  1  0  0  0  0
  1  9  1  0  0  0  0
  1 10  1  0  0  0  0
  2 11  1  0  0  0  0
  2 12  1  0  0  0  0
  4 13  1  0  0  0  0
  4 14  1  0  0  0  0
  5 15  1  0  0  0  0
  5 16  1  0  0  0  0
  5 17  1  0  0  0  0
  7 18  1  0  0  0  0
  7 19  1  0  0  0  0
  8 20  1  0  0  0  0
  8 21  1  0  0  0  0
  8 22  1  0  0  0  0
M  END
>  <Alias name>
Diethyl cellosolve

>  <deltaH°(solv)>   kJ/mol
-71.9

$$$$
Dimethylsulfoxide
  ChemBrain IXL

 10  9  0  0  0  0  0  0  0  0  1 V2000
    3.8665    2.4221   -0.0222 S   0  0  0  0  0  0  0  0  0  0  0  0
    4.7312    2.0344   -1.0931 O   0  0  0  0  0  0  0  0  0  0  0  0
    2.1586    2.5297   -0.6317 C   0  0  0  0  0  0  0  0  0  0  0  0
    4.3838    4.0416    0.6179 C   0  0  0  0  0  0  0  0  0  0  0  0
    1.8500    1.5644   -1.0134 H   0  0  0  0  0  0  0  0  0  0  0  0
    1.5037    2.8233    0.1794 H   0  0  0  0  0  0  0  0  0  0  0  0
    2.1039    3.2656   -1.4243 H   0  0  0  0  0  0  0  0  0  0  0  0
    3.7288    4.3352    1.4288 H   0  0  0  0  0  0  0  0  0  0  0  0
    5.4020    3.9777    0.9813 H   0  0  0  0  0  0  0  0  0  0  0  0
    4.3290    4.7773   -0.1749 H   0  0  0  0  0  0  0  0  0  0  0  0
  1  2  2  0  0  0  0
  1  3  1  0  0  0  0
  1  4  1  0  0  0  0
  3  5  1  0  0  0  0
  3  6  1  0  0  0  0
  3  7  1  0  0  0  0
  4  8  1  0  0  0  0
  4  9  1  0  0  0  0
  4 10  1  0  0  0  0
M  END
>  <Alias name>
DMSO

>  <deltaH°(solv)>   kJ/mol
-71.9

$$$$
Dimethylacetamide
  ChemBrain IXL

 15 14  0  0  0  0  0  0  0  0  1 V2000
    2.1919    3.1162    0.5018 C   0  0  0  0  0  0  0  0  0  0  0  0
    3.5791    2.8165   -0.0990 C   0  0  0  0  0  0  0  0  0  0  0  0
    3.8067    1.7244   -0.5930 O   0  0  0  0  0  0  0  0  0  0  0  0
    4.6282    3.8464   -0.0770 N   0  0  0  0  0  0  0  0  0  0  0  0
    4.3541    5.1624    0.5182 C   0  0  0  0  0  0  0  0  0  0  0  0
    5.9515    3.5602   -0.6501 C   0  0  0  0  0  0  0  0  0  0  0  0
    1.9069    2.3146    1.1671 H   0  0  0  0  0  0  0  0  0  0  0  0
    1.4656    3.1995   -0.2933 H   0  0  0  0  0  0  0  0  0  0  0  0
    2.2309    4.0444    1.0524 H   0  0  0  0  0  0  0  0  0  0  0  0
    3.4591    5.5771    0.0782 H   0  0  0  0  0  0  0  0  0  0  0  0
    4.2144    5.0536    1.5836 H   0  0  0  0  0  0  0  0  0  0  0  0
    5.1873    5.8233    0.3300 H   0  0  0  0  0  0  0  0  0  0  0  0
    6.0567    2.4957   -0.7993 H   0  0  0  0  0  0  0  0  0  0  0  0
    6.0507    4.0681   -1.5981 H   0  0  0  0  0  0  0  0  0  0  0  0
    6.7192    3.9066    0.0260 H   0  0  0  0  0  0  0  0  0  0  0  0
  1  2  1  0  0  0  0
  2  3  2  0  0  0  0
  2  4  1  0  0  0  0
  4  5  1  0  0  0  0
  4  6  1  0  0  0  0
  1  7  1  0  0  0  0
  1  8  1  0  0  0  0
  1  9  1  0  0  0  0
  5 10  1  0  0  0  0
  5 11  1  0  0  0  0
  5 12  1  0  0  0  0
  6 13  1  0  0  0  0
  6 14  1  0  0  0  0
  6 15  1  0  0  0  0
M  END
>  <Alias name>
Dimethylacetamide

>  <deltaH°(solv)>   kJ/mol
-71.65

$$$$
Ethanolamine
  ChemBrain IXL

 11 10  0  0  0  0  0  0  0  0  1 V2000
    4.8132    4.1982   -0.1872 C   0  0  0  0  0  0  0  0  0  0  0  0
    3.5082    3.4709    0.1906 C   0  0  0  0  0  0  0  0  0  0  0  0
    5.9653    3.3887    0.2352 N   0  0  0  0  0  0  0  0  0  0  0  0
    2.3563    4.2805   -0.2318 O   0  0  0  0  0  0  0  0  0  0  0  0
    6.8197    3.8650   -0.0120 H   0  0  0  0  0  0  0  0  0  0  0  0
    5.9341    2.4923   -0.2270 H   0  0  0  0  0  0  0  0  0  0  0  0
    1.4773    3.8898   -0.0290 H   0  0  0  0  0  0  0  0  0  0  0  0
    4.8468    5.1604    0.3088 H   0  0  0  0  0  0  0  0  0  0  0  0
    4.8480    4.3435   -1.2598 H   0  0  0  0  0  0  0  0  0  0  0  0
    3.4746    2.5088   -0.3054 H   0  0  0  0  0  0  0  0  0  0  0  0
    3.4735    3.3256    1.2632 H   0  0  0  0  0  0  0  0  0  0  0  0
  1  2  1  0  0  0  0
  1  3  1  0  0  0  0
  2  4  1  0  0  0  0
  3  5  1  0  0  0  0
  3  6  1  0  0  0  0
  4  7  1  0  0  0  0
  1  8  1  0  0  0  0
  1  9  1  0  0  0  0
  2 10  1  0  0  0  0
  2 11  1  0  0  0  0
M  END
>  <Alias name>
Colamine

>  <deltaH°(solv)>   kJ/mol
-71.36

$$$$
1-Heptanoic acid
  ChemBrain IXL

 23 22  0  0  0  0  0  0  0  0  1 V2000
    3.5882    6.7031    0.4337 C   0  0  0  0  0  0  0  0  0  0  0  0
    4.7867    5.8107    0.0561 C   0  0  0  0  0  0  0  0  0  0  0  0
    6.0561    6.6771   -0.0591 C   0  0  0  0  0  0  0  0  0  0  0  0
    7.2555    5.7847   -0.4333 C   0  0  0  0  0  0  0  0  0  0  0  0
    8.5260    6.6515   -0.5449 C   0  0  0  0  0  0  0  0  0  0  0  0
    9.6809    5.7952   -0.9016 C   0  0  0  0  0  0  0  0  0  0  0  0
    9.5276    4.3331   -0.9482 O   0  0  0  0  0  0  0  0  0  0  0  0
    2.3191    5.8369    0.5513 C   0  0  0  0  0  0  0  0  0  0  0  0
   10.7603    6.3031   -1.1570 O   0  0  0  0  0  0  0  0  0  0  0  0
   10.3403    3.8376   -1.1934 H   0  0  0  0  0  0  0  0  0  0  0  0
    3.7836    7.1875    1.3824 H   0  0  0  0  0  0  0  0  0  0  0  0
    3.4424    7.4549   -0.3321 H   0  0  0  0  0  0  0  0  0  0  0  0
    4.5920    5.3274   -0.8933 H   0  0  0  0  0  0  0  0  0  0  0  0
    4.9316    5.0582    0.8213 H   0  0  0  0  0  0  0  0  0  0  0  0
    6.2493    7.1621    0.8897 H   0  0  0  0  0  0  0  0  0  0  0  0
    5.9121    7.4284   -0.8258 H   0  0  0  0  0  0  0  0  0  0  0  0
    7.0635    5.3013   -1.3833 H   0  0  0  0  0  0  0  0  0  0  0  0
    7.3981    5.0321    0.3324 H   0  0  0  0  0  0  0  0  0  0  0  0
    8.7164    7.1363    0.4046 H   0  0  0  0  0  0  0  0  0  0  0  0
    8.3838    7.4030   -1.3116 H   0  0  0  0  0  0  0  0  0  0  0  0
    2.4649    5.0850    1.3170 H   0  0  0  0  0  0  0  0  0  0  0  0
    1.4773    6.4642    0.8170 H   0  0  0  0  0  0  0  0  0  0  0  0
    2.1233    5.3528   -0.3975 H   0  0  0  0  0  0  0  0  0  0  0  0
  1  2  1  0  0  0  0
  2  3  1  0  0  0  0
  3  4  1  0  0  0  0
  4  5  1  0  0  0  0
  5  6  1  0  0  0  0
  6  7  1  0  0  0  0
  1  8  1  0  0  0  0
  6  9  2  0  0  0  0
  7 10  1  0  0  0  0
  1 11  1  0  0  0  0
  1 12  1  0  0  0  0
  2 13  1  0  0  0  0
  2 14  1  0  0  0  0
  3 15  1  0  0  0  0
  3 16  1  0  0  0  0
  4 17  1  0  0  0  0
  4 18  1  0  0  0  0
  5 19  1  0  0  0  0
  5 20  1  0  0  0  0
  8 21  1  0  0  0  0
  8 22  1  0  0  0  0
  8 23  1  0  0  0  0
M  END
>  <Alias name>
Enanthic acid

>  <deltaH°(solv)>   kJ/mol
-70.96

$$$$
Fampridine
  ChemBrain IXL

 13 13  0  0  0  0  0  0  0  0  1 V2000
    4.9412    3.2573   -0.1656 C   0  0  0  0  0  0  0  0  0  0  0  0
    5.0712    4.6078    0.1310 C   0  0  0  0  0  0  0  0  0  0  0  0
    3.6765    2.6837   -0.1648 C   0  0  0  0  0  0  0  0  0  0  0  0
    6.0755    2.4808   -0.4630 N   0  0  0  0  0  0  0  0  0  0  0  0
    3.9342    5.3612    0.4234 C   0  0  0  0  0  0  0  0  0  0  0  0
    2.5636    3.4703    0.1327 C   0  0  0  0  0  0  0  0  0  0  0  0
    2.7118    4.7835    0.4189 N   0  0  0  0  0  0  0  0  0  0  0  0
    6.9927    2.9049   -0.4649 H   0  0  0  0  0  0  0  0  0  0  0  0
    5.9746    1.4980   -0.6751 H   0  0  0  0  0  0  0  0  0  0  0  0
    6.0513    5.0719    0.1348 H   0  0  0  0  0  0  0  0  0  0  0  0
    3.5568    1.6305   -0.3942 H   0  0  0  0  0  0  0  0  0  0  0  0
    4.0329    6.4131    0.6547 H   0  0  0  0  0  0  0  0  0  0  0  0
    1.5777    3.0258    0.1340 H   0  0  0  0  0  0  0  0  0  0  0  0
  1  2  4  0  0  0  0
  1  3  4  0  0  0  0
  1  4  1  0  0  0  0
  2  5  4  0  0  0  0
  3  6  4  0  0  0  0
  5  7  4  0  0  0  0
  6  7  4  0  0  0  0
  4  8  1  0  0  0  0
  4  9  1  0  0  0  0
  2 10  1  0  0  0  0
  3 11  1  0  0  0  0
  5 12  1  0  0  0  0
  6 13  1  0  0  0  0
M  END
>  <Alias name>
4-Pyridinamine

>  <deltaH°(solv)>   kJ/mol
-70.9

$$$$
3-Cyanophenol
  ChemBrain IXL

 14 14  0  0  0  0  0  0  0  0  1 V2000
    5.2985    2.6637    0.0000 C   0  0  0  0  0  0  0  0  0  0  0  0
    6.4330    3.4754   -0.0001 C   0  0  0  0  0  0  0  0  0  0  0  0
    6.2973    4.8638    0.0000 C   0  0  0  0  0  0  0  0  0  0  0  0
    5.0270    5.4405    0.0000 C   0  0  0  0  0  0  0  0  0  0  0  0
    3.8925    4.6287    0.0000 C   0  0  0  0  0  0  0  0  0  0  0  0
    4.0282    3.2404   -0.0001 C   0  0  0  0  0  0  0  0  0  0  0  0
    2.5449    5.2405    0.0000 C   0  0  0  0  0  0  0  0  0  0  0  0
    1.4904    5.7192    0.0000 N   0  0  0  0  0  0  0  0  0  0  0  0
    7.4928    5.7192    0.0000 O   0  0  0  0  0  0  0  0  0  0  0  0
    7.3122    6.6855    0.0000 H   0  0  0  0  0  0  0  0  0  0  0  0
    5.4038    1.5859    0.0001 H   0  0  0  0  0  0  0  0  0  0  0  0
    7.4191    3.0278   -0.0001 H   0  0  0  0  0  0  0  0  0  0  0  0
    4.9216    6.5183   -0.0001 H   0  0  0  0  0  0  0  0  0  0  0  0
    3.1475    2.6102   -0.0001 H   0  0  0  0  0  0  0  0  0  0  0  0
  1  2  4  0  0  0  0
  2  3  4  0  0  0  0
  3  4  4  0  0  0  0
  4  5  4  0  0  0  0
  5  6  4  0  0  0  0
  6  1  4  0  0  0  0
  7  8  3  0  0  0  0
  3  9  1  0  0  0  0
  7  5  1  0  0  0  0
  9 10  1  0  0  0  0
  1 11  1  0  0  0  0
  2 12  1  0  0  0  0
  4 13  1  0  0  0  0
  6 14  1  0  0  0  0
M  END
>  <Alias name>
3-Cyanophenol

>  <deltaH°(solv)>   kJ/mol
-70.71

$$$$
3-Hydroxybenzaldehyde
  ChemBrain IXL

 15 15  0  0  0  0  0  0  0  0  1 V2000
    2.5624    4.7504    0.0000 C   0  0  0  0  0  0  0  0  0  0  0  0
    2.8620    3.3881   -0.0143 C   0  0  0  0  0  0  0  0  0  0  0  0
    4.1917    2.9664   -0.0231 C   0  0  0  0  0  0  0  0  0  0  0  0
    5.2218    3.9071   -0.0176 C   0  0  0  0  0  0  0  0  0  0  0  0
    4.9222    5.2694   -0.0033 C   0  0  0  0  0  0  0  0  0  0  0  0
    3.5924    5.6911    0.0055 C   0  0  0  0  0  0  0  0  0  0  0  0
    6.6325    3.4597   -0.0270 C   0  0  0  0  0  0  0  0  0  0  0  0
    6.8945    2.2682   -0.0395 O   0  0  0  0  0  0  0  0  0  0  0  0
    1.7765    2.3968   -0.0201 O   0  0  0  0  0  0  0  0  0  0  0  0
    2.0705    1.4588   -0.0303 H   0  0  0  0  0  0  0  0  0  0  0  0
    1.5300    5.0778    0.0068 H   0  0  0  0  0  0  0  0  0  0  0  0
    4.4243    1.9087   -0.0342 H   0  0  0  0  0  0  0  0  0  0  0  0
    5.7219    5.9997    0.0010 H   0  0  0  0  0  0  0  0  0  0  0  0
    3.3598    6.7488    0.0166 H   0  0  0  0  0  0  0  0  0  0  0  0
    7.4322    4.1900   -0.0227 H   0  0  0  0  0  0  0  0  0  0  0  0
  1  2  4  0  0  0  0
  2  3  4  0  0  0  0
  3  4  4  0  0  0  0
  4  5  4  0  0  0  0
  5  6  4  0  0  0  0
  6  1  4  0  0  0  0
  7  8  2  0  0  0  0
  7  4  1  0  0  0  0
  2  9  1  0  0  0  0
  9 10  1  0  0  0  0
  1 11  1  0  0  0  0
  3 12  1  0  0  0  0
  5 13  1  0  0  0  0
  6 14  1  0  0  0  0
  7 15  1  0  0  0  0
M  END
>  <Alias name>
3-Hydroxybenzaldehyde

>  <deltaH°(solv)>   kJ/mol
-70.7

$$$$
Cyclohexanol
  ChemBrain IXL

 19 19  0  0  0  0  0  0  0  0  1 V2000
    4.5555    2.9527   -0.8155 C   0  0  0  0  0  0  0  0  0  0  0  0
    3.2083    2.7080   -0.1082 C   0  0  0  0  0  0  0  0  0  0  0  0
    2.4302    4.0347   -0.0119 C   0  0  0  0  0  0  0  0  0  0  0  0
    3.2552    5.0569    0.7940 C   0  0  0  0  0  0  0  0  0  0  0  0
    4.6025    5.3017    0.0868 C   0  0  0  0  0  0  0  0  0  0  0  0
    5.3807    3.9749   -0.0097 C   0  0  0  0  0  0  0  0  0  0  0  0
    6.6656    4.2085   -0.6845 O   0  0  0  0  0  0  0  0  0  0  0  0
    4.3761    3.3375   -1.8085 H   0  0  0  0  0  0  0  0  0  0  0  0
    5.1008    2.0229   -0.8829 H   0  0  0  0  0  0  0  0  0  0  0  0
    3.3877    2.3229    0.8847 H   0  0  0  0  0  0  0  0  0  0  0  0
    2.6301    1.9917   -0.6731 H   0  0  0  0  0  0  0  0  0  0  0  0
    1.4861    3.8632    0.4837 H   0  0  0  0  0  0  0  0  0  0  0  0
    2.2507    4.4197   -1.0049 H   0  0  0  0  0  0  0  0  0  0  0  0
    2.7099    5.9866    0.8615 H   0  0  0  0  0  0  0  0  0  0  0  0
    3.4346    4.6719    1.7870 H   0  0  0  0  0  0  0  0  0  0  0  0
    4.4231    5.6868   -0.9061 H   0  0  0  0  0  0  0  0  0  0  0  0
    5.1807    6.0179    0.6517 H   0  0  0  0  0  0  0  0  0  0  0  0
    5.5603    3.5899    0.9833 H   0  0  0  0  0  0  0  0  0  0  0  0
    7.2116    3.4377   -0.7862 H   0  0  0  0  0  0  0  0  0  0  0  0
  1  2  1  0  0  0  0
  2  3  1  0  0  0  0
  3  4  1  0  0  0  0
  4  5  1  0  0  0  0
  5  6  1  0  0  0  0
  6  1  1  0  0  0  0
  1  8  1  0  0  0  0
  1  9  1  0  0  0  0
  2 10  1  0  0  0  0
  2 11  1  0  0  0  0
  3 12  1  0  0  0  0
  3 13  1  0  0  0  0
  4 14  1  0  0  0  0
  4 15  1  0  0  0  0
  5 16  1  0  0  0  0
  5 17  1  0  0  0  0
  6  7  1  0  0  0  0
  6 18  1  0  0  0  0
  7 19  1  0  0  0  0
M  END
>  <Alias name>
Cyclohexanol

>  <deltaH°(solv)>   kJ/mol
-70.7

$$$$
Acetamide
  ChemBrain IXL

  9  8  0  0  0  0  0  0  0  0  1 V2000
    2.3108    3.2884    0.2222 C   0  0  0  0  0  0  0  0  0  0  0  0
    3.5953    3.5881   -0.4490 C   0  0  0  0  0  0  0  0  0  0  0  0
    3.8442    4.7268   -0.8093 O   0  0  0  0  0  0  0  0  0  0  0  0
    4.5248    2.5649   -0.6705 N   0  0  0  0  0  0  0  0  0  0  0  0
    5.4005    2.7692   -1.1282 H   0  0  0  0  0  0  0  0  0  0  0  0
    4.3190    1.6231   -0.3725 H   0  0  0  0  0  0  0  0  0  0  0  0
    2.2686    2.2342    0.4667 H   0  0  0  0  0  0  0  0  0  0  0  0
    2.2330    3.8731    1.1305 H   0  0  0  0  0  0  0  0  0  0  0  0
    1.4907    3.5386   -0.4395 H   0  0  0  0  0  0  0  0  0  0  0  0
  1  2  1  0  0  0  0
  2  3  2  0  0  0  0
  2  4  1  0  0  0  0
  4  5  1  0  0  0  0
  4  6  1  0  0  0  0
  1  7  1  0  0  0  0
  1  8  1  0  0  0  0
  1  9  1  0  0  0  0
M  END
>  <Alias name>
Acetamide

>  <deltaH°(solv)>   kJ/mol
-70.66

$$$$
3-Aminopyridine
  ChemBrain IXL

 13 13  0  0  0  0  0  0  0  0  1 V2000
    4.3182    5.3342    0.0000 C   0  0  0  0  0  0  0  0  0  0  0  0
    5.2404    4.2863    0.0011 C   0  0  0  0  0  0  0  0  0  0  0  0
    2.9905    5.0762    0.0022 N   0  0  0  0  0  0  0  0  0  0  0  0
    4.7860    2.9755    0.0045 C   0  0  0  0  0  0  0  0  0  0  0  0
    2.5288    3.8052    0.0056 C   0  0  0  0  0  0  0  0  0  0  0  0
    3.4194    2.7320    0.0068 C   0  0  0  0  0  0  0  0  0  0  0  0
    6.6184    4.5505   -0.0010 N   0  0  0  0  0  0  0  0  0  0  0  0
    6.9498    5.5033   -0.0071 H   0  0  0  0  0  0  0  0  0  0  0  0
    7.2798    3.7864    0.0038 H   0  0  0  0  0  0  0  0  0  0  0  0
    4.6685    6.3577   -0.0027 H   0  0  0  0  0  0  0  0  0  0  0  0
    5.4916    2.1502    0.0054 H   0  0  0  0  0  0  0  0  0  0  0  0
    1.4636    3.6178    0.0074 H   0  0  0  0  0  0  0  0  0  0  0  0
    3.0490    1.7130    0.0094 H   0  0  0  0  0  0  0  0  0  0  0  0
  1  2  4  0  0  0  0
  1  3  4  0  0  0  0
  2  4  4  0  0  0  0
  3  5  4  0  0  0  0
  4  6  4  0  0  0  0
  5  6  4  0  0  0  0
  2  7  1  0  0  0  0
  7  8  1  0  0  0  0
  7  9  1  0  0  0  0
  1 10  1  0  0  0  0
  4 11  1  0  0  0  0
  5 12  1  0  0  0  0
  6 13  1  0  0  0  0
M  END
>  <Alias name>
3-Aminopyridine

>  <deltaH°(solv)>   kJ/mol
-70.36

$$$$
Imidazole
  ChemBrain IXL

  9  9  0  0  0  0  0  0  0  0  1 V2000
    3.2077    2.4921   -0.1234 C   0  0  0  0  0  0  0  0  0  0  0  0
    2.7783    3.6267    0.0780 C   0  0  0  0  0  0  0  0  0  0  0  0
    4.5246    2.5828   -0.2786 N   0  0  0  0  0  0  0  0  0  0  0  0
    4.8642    3.7026   -0.1767 C   0  0  0  0  0  0  0  0  0  0  0  0
    3.7784    4.3910    0.0501 N   0  0  0  0  0  0  0  0  0  0  0  0
    2.5828    1.5850   -0.1616 H   0  0  0  0  0  0  0  0  0  0  0  0
    1.7140    3.9002    0.2484 H   0  0  0  0  0  0  0  0  0  0  0  0
    5.9038    4.0727   -0.2606 H   0  0  0  0  0  0  0  0  0  0  0  0
    3.7337    5.4200    0.1890 H   0  0  0  0  0  0  0  0  0  0  0  0
  1  2  2  0  0  0  0
  1  3  1  0  0  0  0
  3  4  2  0  0  0  0
  4  5  1  0  0  0  0
  5  2  1  0  0  0  0
  1  6  1  0  0  0  0
  2  7  1  0  0  0  0
  4  8  1  0  0  0  0
  5  9  1  0  0  0  0
M  END
>  <Alias name>
Imidazole

>  <deltaH°(solv)>   kJ/mol
-70.3

$$$$
4-Cyanophenol
  ChemBrain IXL

 14 14  0  0  0  0  0  0  0  0  1 V2000
    4.9380    6.0724    0.0000 C   0  0  0  0  0  0  0  0  0  0  0  0
    6.3227    5.9037    0.0000 C   0  0  0  0  0  0  0  0  0  0  0  0
    6.8690    4.6201    0.0000 C   0  0  0  0  0  0  0  0  0  0  0  0
    6.0305    3.5052    0.0000 C   0  0  0  0  0  0  0  0  0  0  0  0
    4.6458    3.6739    0.0000 C   0  0  0  0  0  0  0  0  0  0  0  0
    4.0995    4.9575    0.0000 C   0  0  0  0  0  0  0  0  0  0  0  0
    2.6304    5.1365    0.0000 C   0  0  0  0  0  0  0  0  0  0  0  0
    1.4809    5.2765    0.0000 N   0  0  0  0  0  0  0  0  0  0  0  0
    8.3282    4.4423    0.0000 O   0  0  0  0  0  0  0  0  0  0  0  0
    8.8484    5.2764    0.0001 H   0  0  0  0  0  0  0  0  0  0  0  0
    4.5139    7.0689    0.0000 H   0  0  0  0  0  0  0  0  0  0  0  0
    6.9737    6.7692    0.0000 H   0  0  0  0  0  0  0  0  0  0  0  0
    6.4546    2.5087    0.0000 H   0  0  0  0  0  0  0  0  0  0  0  0
    3.9948    2.8084    0.0000 H   0  0  0  0  0  0  0  0  0  0  0  0
  1  2  4  0  0  0  0
  2  3  4  0  0  0  0
  3  4  4  0  0  0  0
  4  5  4  0  0  0  0
  5  6  4  0  0  0  0
  6  1  4  0  0  0  0
  7  8  3  0  0  0  0
  3  9  1  0  0  0  0
  7  6  1  0  0  0  0
  9 10  1  0  0  0  0
  1 11  1  0  0  0  0
  2 12  1  0  0  0  0
  4 13  1  0  0  0  0
  5 14  1  0  0  0  0
M  END
>  <Alias name>
4-Hydroxybenzonitrile

>  <deltaH°(solv)>   kJ/mol
-70.29

$$$$
4-Methyl-2-pentanol
  ChemBrain IXL

 21 20  0  0  0  0  0  0  0  0  1 V2000
    4.1150    6.0142    0.2590 C   0  0  0  0  0  0  0  0  0  0  0  0
    3.7467    4.7603   -0.5611 C   0  0  0  0  0  0  0  0  0  0  0  0
    4.8716    3.7069   -0.4357 C   0  0  0  0  0  0  0  0  0  0  0  0
    5.0529    3.3042    1.0459 C   0  0  0  0  0  0  0  0  0  0  0  0
    3.7387    2.7035    1.5859 C   0  0  0  0  0  0  0  0  0  0  0  0
    3.5746    5.1503   -2.0422 C   0  0  0  0  0  0  0  0  0  0  0  0
    6.1256    2.3046    1.1514 O   0  0  0  0  0  0  0  0  0  0  0  0
    5.9697    1.4733    0.6505 H   0  0  0  0  0  0  0  0  0  0  0  0
    4.2202    5.7461    1.3021 H   0  0  0  0  0  0  0  0  0  0  0  0
    3.3326    6.7557    0.1548 H   0  0  0  0  0  0  0  0  0  0  0  0
    5.0497    6.4222   -0.1053 H   0  0  0  0  0  0  0  0  0  0  0  0
    2.8193    4.3453   -0.1890 H   0  0  0  0  0  0  0  0  0  0  0  0
    4.6102    2.8311   -1.0167 H   0  0  0  0  0  0  0  0  0  0  0  0
    5.7980    4.1238   -0.8108 H   0  0  0  0  0  0  0  0  0  0  0  0
    5.3168    4.1772    1.6283 H   0  0  0  0  0  0  0  0  0  0  0  0
    3.4679    1.8373    0.9949 H   0  0  0  0  0  0  0  0  0  0  0  0
    3.8753    2.4073    2.6185 H   0  0  0  0  0  0  0  0  0  0  0  0
    2.9508    3.4429    1.5247 H   0  0  0  0  0  0  0  0  0  0  0  0
    2.7862    5.8873   -2.1322 H   0  0  0  0  0  0  0  0  0  0  0  0
    3.3146    4.2713   -2.6190 H   0  0  0  0  0  0  0  0  0  0  0  0
    4.5020    5.5662   -2.4162 H   0  0  0  0  0  0  0  0  0  0  0  0
  1  2  1  0  0  0  0
  2  3  1  0  0  0  0
  3  4  1  0  0  0  0
  4  5  1  0  0  0  0
  2  6  1  0  0  0  0
  4  7  1  0  0  0  0
  7  8  1  0  0  0  0
  1  9  1  0  0  0  0
  1 10  1  0  0  0  0
  1 11  1  0  0  0  0
  2 12  1  0  0  0  0
  3 13  1  0  0  0  0
  3 14  1  0  0  0  0
  4 15  1  0  0  0  0
  5 16  1  0  0  0  0
  5 17  1  0  0  0  0
  5 18  1  0  0  0  0
  6 19  1  0  0  0  0
  6 20  1  0  0  0  0
  6 21  1  0  0  0  0
M  END
>  <Alias name>
4-Methyl-2-pentanol

>  <deltaH°(solv)>   kJ/mol
-69.9

$$$$
2-Propoxyethanol
  ChemBrain IXL

 19 18  0  0  0  0  0  0  0  0  1 V2000
    2.2674    5.1565    1.3166 C   0  0  0  0  0  0  0  0  0  0  0  0
    3.4531    5.8446    0.6127 C   0  0  0  0  0  0  0  0  0  0  0  0
    4.5678    4.8121    0.3558 C   0  0  0  0  0  0  0  0  0  0  0  0
    5.6986    5.4691   -0.3155 O   0  0  0  0  0  0  0  0  0  0  0  0
    6.8367    4.5899   -0.6200 C   0  0  0  0  0  0  0  0  0  0  0  0
    7.9426    5.4046   -1.3176 C   0  0  0  0  0  0  0  0  0  0  0  0
    9.0806    4.5256   -1.6221 O   0  0  0  0  0  0  0  0  0  0  0  0
    9.8367    4.9653   -2.0707 H   0  0  0  0  0  0  0  0  0  0  0  0
    1.8855    4.3623    0.6871 H   0  0  0  0  0  0  0  0  0  0  0  0
    2.5992    4.7413    2.2602 H   0  0  0  0  0  0  0  0  0  0  0  0
    1.4842    5.8823    1.4970 H   0  0  0  0  0  0  0  0  0  0  0  0
    3.8349    6.6388    1.2422 H   0  0  0  0  0  0  0  0  0  0  0  0
    3.1212    6.2598   -0.3308 H   0  0  0  0  0  0  0  0  0  0  0  0
    4.1861    4.0179   -0.2739 H   0  0  0  0  0  0  0  0  0  0  0  0
    4.8998    4.3969    1.2993 H   0  0  0  0  0  0  0  0  0  0  0  0
    6.5105    3.7904   -1.2736 H   0  0  0  0  0  0  0  0  0  0  0  0
    7.2240    4.1690    0.2997 H   0  0  0  0  0  0  0  0  0  0  0  0
    8.2688    6.2041   -0.6640 H   0  0  0  0  0  0  0  0  0  0  0  0
    7.5553    5.8255   -2.2372 H   0  0  0  0  0  0  0  0  0  0  0  0
  1  2  1  0  0  0  0
  2  3  1  0  0  0  0
  3  4  1  0  0  0  0
  4  5  1  0  0  0  0
  5  6  1  0  0  0  0
  6  7  1  0  0  0  0
  7  8  1  0  0  0  0
  1  9  1  0  0  0  0
  1 10  1  0  0  0  0
  1 11  1  0  0  0  0
  2 12  1  0  0  0  0
  2 13  1  0  0  0  0
  3 14  1  0  0  0  0
  3 15  1  0  0  0  0
  5 16  1  0  0  0  0
  5 17  1  0  0  0  0
  6 18  1  0  0  0  0
  6 19  1  0  0  0  0
M  END
>  <Alias name>
2-Propoxyethanol

>  <deltaH°(solv)>   kJ/mol
-69.6

$$$$
Triethylamine
  ChemBrain IXL

 22 21  0  0  0  0  0  0  0  0  1 V2000
    2.6875    2.4217    0.4135 C   0  0  0  0  0  0  0  0  0  0  0  0
    3.4066    3.6077   -0.2591 C   0  0  0  0  0  0  0  0  0  0  0  0
    4.7934    3.6812    0.2266 N   0  0  0  0  0  0  0  0  0  0  0  0
    5.4961    2.4317   -0.1044 C   0  0  0  0  0  0  0  0  0  0  0  0
    6.9489    2.5073    0.4053 C   0  0  0  0  0  0  0  0  0  0  0  0
    5.4785    4.8142   -0.4149 C   0  0  0  0  0  0  0  0  0  0  0  0
    4.7437    6.1240   -0.0677 C   0  0  0  0  0  0  0  0  0  0  0  0
    3.1997    1.5035    0.1675 H   0  0  0  0  0  0  0  0  0  0  0  0
    2.6900    2.5597    1.4846 H   0  0  0  0  0  0  0  0  0  0  0  0
    1.6684    2.3711    0.0595 H   0  0  0  0  0  0  0  0  0  0  0  0
    3.4071    3.4679   -1.3300 H   0  0  0  0  0  0  0  0  0  0  0  0
    2.8912    4.5249   -0.0162 H   0  0  0  0  0  0  0  0  0  0  0  0
    5.4971    2.2920   -1.1753 H   0  0  0  0  0  0  0  0  0  0  0  0
    4.9930    1.6004    0.3665 H   0  0  0  0  0  0  0  0  0  0  0  0
    7.4541    3.3357   -0.0683 H   0  0  0  0  0  0  0  0  0  0  0  0
    7.4626    1.5880    0.1656 H   0  0  0  0  0  0  0  0  0  0  0  0
    6.9479    2.6505    1.4757 H   0  0  0  0  0  0  0  0  0  0  0  0
    6.4963    4.8678   -0.0584 H   0  0  0  0  0  0  0  0  0  0  0  0
    5.4792    4.6749   -1.4859 H   0  0  0  0  0  0  0  0  0  0  0  0
    3.7270    6.0730   -0.4278 H   0  0  0  0  0  0  0  0  0  0  0  0
    4.7399    6.2616    1.0035 H   0  0  0  0  0  0  0  0  0  0  0  0
    5.2499    6.9554   -0.5356 H   0  0  0  0  0  0  0  0  0  0  0  0
  1  2  1  0  0  0  0
  2  3  1  0  0  0  0
  3  4  1  0  0  0  0
  4  5  1  0  0  0  0
  3  6  1  0  0  0  0
  6  7  1  0  0  0  0
  1  8  1  0  0  0  0
  1  9  1  0  0  0  0
  1 10  1  0  0  0  0
  2 11  1  0  0  0  0
  2 12  1  0  0  0  0
  4 13  1  0  0  0  0
  4 14  1  0  0  0  0
  5 15  1  0  0  0  0
  5 16  1  0  0  0  0
  5 17  1  0  0  0  0
  6 18  1  0  0  0  0
  6 19  1  0  0  0  0
  7 20  1  0  0  0  0
  7 21  1  0  0  0  0
  7 22  1  0  0  0  0
M  END
>  <Alias name>
Triethylamine

>  <deltaH°(solv)>   kJ/mol
-69.6

$$$$
3-Hexanol
  ChemBrain IXL

 21 20  0  0  0  0  0  0  0  0  1 V2000
    3.6413    4.5866   -0.2801 C   0  0  0  0  0  0  0  0  0  0  0  0
    4.7566    5.5507    0.1688 C   0  0  0  0  0  0  0  0  0  0  0  0
    6.1311    4.9248   -0.1380 C   0  0  0  0  0  0  0  0  0  0  0  0
    7.2464    5.8893    0.3106 C   0  0  0  0  0  0  0  0  0  0  0  0
    8.6211    5.2646    0.0022 C   0  0  0  0  0  0  0  0  0  0  0  0
    6.2626    3.6522    0.5864 O   0  0  0  0  0  0  0  0  0  0  0  0
    2.2669    5.2125    0.0267 C   0  0  0  0  0  0  0  0  0  0  0  0
    3.7379    3.6517    0.2519 H   0  0  0  0  0  0  0  0  0  0  0  0
    3.7262    4.4072   -1.3417 H   0  0  0  0  0  0  0  0  0  0  0  0
    4.6600    6.4856   -0.3631 H   0  0  0  0  0  0  0  0  0  0  0  0
    4.6717    5.7301    1.2304 H   0  0  0  0  0  0  0  0  0  0  0  0
    6.2159    4.7451   -1.1996 H   0  0  0  0  0  0  0  0  0  0  0  0
    7.1487    6.8245   -0.2208 H   0  0  0  0  0  0  0  0  0  0  0  0
    7.1622    6.0681    1.3723 H   0  0  0  0  0  0  0  0  0  0  0  0
    9.4024    5.9411    0.3158 H   0  0  0  0  0  0  0  0  0  0  0  0
    8.7050    5.0852   -1.0595 H   0  0  0  0  0  0  0  0  0  0  0  0
    8.7193    4.3299    0.5341 H   0  0  0  0  0  0  0  0  0  0  0  0
    7.0852    3.1965    0.4515 H   0  0  0  0  0  0  0  0  0  0  0  0
    1.4853    4.5369   -0.2879 H   0  0  0  0  0  0  0  0  0  0  0  0
    2.1819    5.3919    1.0883 H   0  0  0  0  0  0  0  0  0  0  0  0
    2.1703    6.1475   -0.5052 H   0  0  0  0  0  0  0  0  0  0  0  0
  1  2  1  0  0  0  0
  2  3  1  0  0  0  0
  3  4  1  0  0  0  0
  4  5  1  0  0  0  0
  3  6  1  0  0  0  0
  1  7  1  0  0  0  0
  1  8  1  0  0  0  0
  1  9  1  0  0  0  0
  2 10  1  0  0  0  0
  2 11  1  0  0  0  0
  3 12  1  0  0  0  0
  4 13  1  0  0  0  0
  4 14  1  0  0  0  0
  5 15  1  0  0  0  0
  5 16  1  0  0  0  0
  5 17  1  0  0  0  0
  6 18  1  0  0  0  0
  7 19  1  0  0  0  0
  7 20  1  0  0  0  0
  7 21  1  0  0  0  0
M  END
>  <Alias name>
3-Hexanol

>  <deltaH°(solv)>   kJ/mol
-69.58

$$$$
Morpholine
  ChemBrain IXL

 15 15  0  0  0  0  0  0  0  0  1 V2000
    3.9602    2.2167   -0.3238 C   0  0  0  0  0  0  0  0  0  0  0  0
    2.6256    2.8396   -0.7805 C   0  0  0  0  0  0  0  0  0  0  0  0
    4.9884    3.2734   -0.2110 N   0  0  0  0  0  0  0  0  0  0  0  0
    2.2356    3.8813    0.1679 O   0  0  0  0  0  0  0  0  0  0  0  0
    4.5679    4.2718    0.7954 C   0  0  0  0  0  0  0  0  0  0  0  0
    3.2424    4.9245    0.3546 C   0  0  0  0  0  0  0  0  0  0  0  0
    5.8638    2.8599    0.0730 H   0  0  0  0  0  0  0  0  0  0  0  0
    4.2792    1.4779   -1.0484 H   0  0  0  0  0  0  0  0  0  0  0  0
    3.8255    1.7415    0.6401 H   0  0  0  0  0  0  0  0  0  0  0  0
    2.7493    3.2757   -1.7640 H   0  0  0  0  0  0  0  0  0  0  0  0
    1.8600    2.0746   -0.8169 H   0  0  0  0  0  0  0  0  0  0  0  0
    4.4287    3.7822    1.7515 H   0  0  0  0  0  0  0  0  0  0  0  0
    5.3311    5.0344    0.8888 H   0  0  0  0  0  0  0  0  0  0  0  0
    2.9091    5.6212    1.1137 H   0  0  0  0  0  0  0  0  0  0  0  0
    3.3932    5.4511   -0.5796 H   0  0  0  0  0  0  0  0  0  0  0  0
  1  2  1  0  0  0  0
  1  3  1  0  0  0  0
  2  4  1  0  0  0  0
  3  5  1  0  0  0  0
  4  6  1  0  0  0  0
  5  6  1  0  0  0  0
  3  7  1  0  0  0  0
  1  8  1  0  0  0  0
  1  9  1  0  0  0  0
  2 10  1  0  0  0  0
  2 11  1  0  0  0  0
  5 12  1  0  0  0  0
  5 13  1  0  0  0  0
  6 14  1  0  0  0  0
  6 15  1  0  0  0  0
M  END
>  <Alias name>
Morpholine

>  <deltaH°(solv)>   kJ/mol
-69.5

$$$$
2-Hexanol
  ChemBrain IXL

 21 20  0  0  0  0  0  0  0  0  1 V2000
    8.6078    5.3186   -0.0350 C   0  0  0  0  0  0  0  0  0  0  0  0
    7.2244    5.8644    0.3686 C   0  0  0  0  0  0  0  0  0  0  0  0
    6.1236    4.9586   -0.2171 C   0  0  0  0  0  0  0  0  0  0  0  0
    4.7399    5.5046    0.1867 C   0  0  0  0  0  0  0  0  0  0  0  0
    3.6385    4.5985   -0.3987 C   0  0  0  0  0  0  0  0  0  0  0  0
    2.2552    5.1462    0.0032 C   0  0  0  0  0  0  0  0  0  0  0  0
    3.7963    3.2337    0.1251 O   0  0  0  0  0  0  0  0  0  0  0  0
    3.7363    3.1544    1.1031 H   0  0  0  0  0  0  0  0  0  0  0  0
    9.3811    5.9553    0.3767 H   0  0  0  0  0  0  0  0  0  0  0  0
    8.6892    5.3040   -1.1148 H   0  0  0  0  0  0  0  0  0  0  0  0
    8.7254    4.3131    0.3495 H   0  0  0  0  0  0  0  0  0  0  0  0
    7.1069    6.8700   -0.0159 H   0  0  0  0  0  0  0  0  0  0  0  0
    7.1432    5.8791    1.4484 H   0  0  0  0  0  0  0  0  0  0  0  0
    6.2411    3.9530    0.1674 H   0  0  0  0  0  0  0  0  0  0  0  0
    6.2048    4.9440   -1.2970 H   0  0  0  0  0  0  0  0  0  0  0  0
    4.6224    6.5101   -0.1980 H   0  0  0  0  0  0  0  0  0  0  0  0
    4.6589    5.5195    1.2666 H   0  0  0  0  0  0  0  0  0  0  0  0
    3.7205    4.5824   -1.4784 H   0  0  0  0  0  0  0  0  0  0  0  0
    1.4816    4.5097   -0.4082 H   0  0  0  0  0  0  0  0  0  0  0  0
    2.1731    5.1622    1.0829 H   0  0  0  0  0  0  0  0  0  0  0  0
    2.1388    6.1514   -0.3828 H   0  0  0  0  0  0  0  0  0  0  0  0
  1  2  1  0  0  0  0
  2  3  1  0  0  0  0
  3  4  1  0  0  0  0
  4  5  1  0  0  0  0
  5  6  1  0  0  0  0
  5  7  1  0  0  0  0
  7  8  1  0  0  0  0
  1  9  1  0  0  0  0
  1 10  1  0  0  0  0
  1 11  1  0  0  0  0
  2 12  1  0  0  0  0
  2 13  1  0  0  0  0
  3 14  1  0  0  0  0
  3 15  1  0  0  0  0
  4 16  1  0  0  0  0
  4 17  1  0  0  0  0
  5 18  1  0  0  0  0
  6 19  1  0  0  0  0
  6 20  1  0  0  0  0
  6 21  1  0  0  0  0
M  END
>  <Alias name>
2-Hexanol

>  <deltaH°(solv)>   kJ/mol
-69.24

$$$$
1-Methoxy-2-propoxyethane
  ChemBrain IXL

 22 21  0  0  0  0  0  0  0  0  1 V2000
    4.7455    5.8998    0.0000 C   0  0  0  0  0  0  0  0  0  0  0  0
    6.0410    6.7108   -0.1934 C   0  0  0  0  0  0  0  0  0  0  0  0
    7.2027    5.8417    0.0427 O   0  0  0  0  0  0  0  0  0  0  0  0
    8.5100    6.4963   -0.1105 C   0  0  0  0  0  0  0  0  0  0  0  0
    9.6308    5.4751    0.1641 C   0  0  0  0  0  0  0  0  0  0  0  0
    3.5836    6.7690   -0.2362 O   0  0  0  0  0  0  0  0  0  0  0  0
   11.0015    6.1608    0.0036 C   0  0  0  0  0  0  0  0  0  0  0  0
    2.2762    6.1143   -0.0831 C   0  0  0  0  0  0  0  0  0  0  0  0
    4.7279    5.0749   -0.7015 H   0  0  0  0  0  0  0  0  0  0  0  0
    4.7085    5.5144    1.0114 H   0  0  0  0  0  0  0  0  0  0  0  0
    6.0586    7.5357    0.5082 H   0  0  0  0  0  0  0  0  0  0  0  0
    6.0780    7.0962   -1.2048 H   0  0  0  0  0  0  0  0  0  0  0  0
    8.5880    7.3159    0.5931 H   0  0  0  0  0  0  0  0  0  0  0  0
    8.6073    6.8765   -1.1199 H   0  0  0  0  0  0  0  0  0  0  0  0
    9.5526    4.6555   -0.5394 H   0  0  0  0  0  0  0  0  0  0  0  0
    9.5333    5.0950    1.1734 H   0  0  0  0  0  0  0  0  0  0  0  0
   11.0798    6.9804    0.7072 H   0  0  0  0  0  0  0  0  0  0  0  0
   11.0990    6.5409   -1.0058 H   0  0  0  0  0  0  0  0  0  0  0  0
   11.7890    5.4429    0.1966 H   0  0  0  0  0  0  0  0  0  0  0  0
    2.1982    5.2947   -0.7867 H   0  0  0  0  0  0  0  0  0  0  0  0
    2.1788    5.7341    0.9264 H   0  0  0  0  0  0  0  0  0  0  0  0
    1.4884    6.8319   -0.2761 H   0  0  0  0  0  0  0  0  0  0  0  0
  1  2  1  0  0  0  0
  2  3  1  0  0  0  0
  3  4  1  0  0  0  0
  4  5  1  0  0  0  0
  1  6  1  0  0  0  0
  5  7  1  0  0  0  0
  6  8  1  0  0  0  0
  1  9  1  0  0  0  0
  1 10  1  0  0  0  0
  2 11  1  0  0  0  0
  2 12  1  0  0  0  0
  4 13  1  0  0  0  0
  4 14  1  0  0  0  0
  5 15  1  0  0  0  0
  5 16  1  0  0  0  0
  7 17  1  0  0  0  0
  7 18  1  0  0  0  0
  7 19  1  0  0  0  0
  8 20  1  0  0  0  0
  8 21  1  0  0  0  0
  8 22  1  0  0  0  0
M  END
>  <Alias name>
2,5-Dioxaoctane

>  <deltaH°(solv)>   kJ/mol
-69.1

$$$$
Phenethylamine
  ChemBrain IXL

 20 20  0  0  0  0  0  0  0  0  1 V2000
    4.8475    5.6845    0.1046 C   0  0  0  0  0  0  0  0  0  0  0  0
    4.9076    4.3753   -0.3733 C   0  0  0  0  0  0  0  0  0  0  0  0
    3.6194    6.2404    0.4633 C   0  0  0  0  0  0  0  0  0  0  0  0
    6.0867    6.4836    0.2311 C   0  0  0  0  0  0  0  0  0  0  0  0
    3.7395    3.6221   -0.4928 C   0  0  0  0  0  0  0  0  0  0  0  0
    2.4513    5.4872    0.3438 C   0  0  0  0  0  0  0  0  0  0  0  0
    7.2931    5.6347   -0.2146 C   0  0  0  0  0  0  0  0  0  0  0  0
    2.5113    4.1781   -0.1343 C   0  0  0  0  0  0  0  0  0  0  0  0
    8.5243    6.4277   -0.0865 N   0  0  0  0  0  0  0  0  0  0  0  0
    8.4574    7.2491   -0.6687 H   0  0  0  0  0  0  0  0  0  0  0  0
    9.3142    5.8719   -0.3786 H   0  0  0  0  0  0  0  0  0  0  0  0
    5.8610    3.9436   -0.6515 H   0  0  0  0  0  0  0  0  0  0  0  0
    3.5728    7.2567    0.8345 H   0  0  0  0  0  0  0  0  0  0  0  0
    6.2186    6.7844    1.2631 H   0  0  0  0  0  0  0  0  0  0  0  0
    6.0139    7.3643   -0.3951 H   0  0  0  0  0  0  0  0  0  0  0  0
    3.7861    2.6057   -0.8639 H   0  0  0  0  0  0  0  0  0  0  0  0
    1.4978    5.9189    0.6222 H   0  0  0  0  0  0  0  0  0  0  0  0
    7.1622    5.3355   -1.2471 H   0  0  0  0  0  0  0  0  0  0  0  0
    7.3649    4.7532    0.4105 H   0  0  0  0  0  0  0  0  0  0  0  0
    1.6045    3.5934   -0.2270 H   0  0  0  0  0  0  0  0  0  0  0  0
  1  2  4  0  0  0  0
  1  3  4  0  0  0  0
  1  4  1  0  0  0  0
  2  5  4  0  0  0  0
  3  6  4  0  0  0  0
  4  7  1  0  0  0  0
  5  8  4  0  0  0  0
  6  8  4  0  0  0  0
  7  9  1  0  0  0  0
  9 10  1  0  0  0  0
  9 11  1  0  0  0  0
  2 12  1  0  0  0  0
  3 13  1  0  0  0  0
  4 14  1  0  0  0  0
  4 15  1  0  0  0  0
  5 16  1  0  0  0  0
  6 17  1  0  0  0  0
  7 18  1  0  0  0  0
  7 19  1  0  0  0  0
  8 20  1  0  0  0  0
M  END
>  <Alias name>
2-Phenylethylamine

>  <deltaH°(solv)>   kJ/mol
-68.81

$$$$
N-Methylmorpholine
  ChemBrain IXL

 18 18  0  0  0  0  0  0  0  0  1 V2000
    2.8593    3.7430    0.4419 C   0  0  0  0  0  0  0  0  0  0  0  0
    2.8000    5.2399    0.8066 C   0  0  0  0  0  0  0  0  0  0  0  0
    3.9903    3.5011   -0.4804 N   0  0  0  0  0  0  0  0  0  0  0  0
    4.0776    5.6392    1.3940 O   0  0  0  0  0  0  0  0  0  0  0  0
    5.2602    3.8743    0.1804 C   0  0  0  0  0  0  0  0  0  0  0  0
    5.2348    5.3730    0.5414 C   0  0  0  0  0  0  0  0  0  0  0  0
    4.0286    2.0761   -0.8439 C   0  0  0  0  0  0  0  0  0  0  0  0
    1.9329    3.4526   -0.0380 H   0  0  0  0  0  0  0  0  0  0  0  0
    2.9978    3.1574    1.3425 H   0  0  0  0  0  0  0  0  0  0  0  0
    2.6173    5.8219   -0.0883 H   0  0  0  0  0  0  0  0  0  0  0  0
    2.0022    5.4101    1.5188 H   0  0  0  0  0  0  0  0  0  0  0  0
    5.3822    3.2878    1.0828 H   0  0  0  0  0  0  0  0  0  0  0  0
    6.0878    3.6797   -0.4906 H   0  0  0  0  0  0  0  0  0  0  0  0
    6.1437    5.6365    1.0677 H   0  0  0  0  0  0  0  0  0  0  0  0
    5.1574    5.9608   -0.3649 H   0  0  0  0  0  0  0  0  0  0  0  0
    4.8555    1.8981   -1.5204 H   0  0  0  0  0  0  0  0  0  0  0  0
    3.1000    1.8021   -1.3292 H   0  0  0  0  0  0  0  0  0  0  0  0
    4.1587    1.4785    0.0502 H   0  0  0  0  0  0  0  0  0  0  0  0
  1  2  1  0  0  0  0
  1  3  1  0  0  0  0
  2  4  1  0  0  0  0
  3  5  1  0  0  0  0
  4  6  1  0  0  0  0
  5  6  1  0  0  0  0
  3  7  1  0  0  0  0
  1  8  1  0  0  0  0
  1  9  1  0  0  0  0
  2 10  1  0  0  0  0
  2 11  1  0  0  0  0
  5 12  1  0  0  0  0
  5 13  1  0  0  0  0
  6 14  1  0  0  0  0
  6 15  1  0  0  0  0
  7 16  1  0  0  0  0
  7 17  1  0  0  0  0
  7 18  1  0  0  0  0
M  END
>  <Alias name>
N-Methylmorpholine

>  <deltaH°(solv)>   kJ/mol
-68.7

$$$$
2-Ethoxyethylacetate
  ChemBrain IXL

 21 20  0  0  0  0  0  0  0  0  1 V2000
    9.2636    4.1171   -1.2961 C   0  0  0  0  0  0  0  0  0  0  0  0
    9.3307    5.5959   -1.2293 C   0  0  0  0  0  0  0  0  0  0  0  0
   10.3553    6.1741   -1.5516 O   0  0  0  0  0  0  0  0  0  0  0  0
    8.1628    6.3685   -0.7746 O   0  0  0  0  0  0  0  0  0  0  0  0
    6.9836    5.5665   -0.4121 C   0  0  0  0  0  0  0  0  0  0  0  0
    5.8453    6.5024    0.0368 C   0  0  0  0  0  0  0  0  0  0  0  0
    4.6653    5.7024    0.3954 O   0  0  0  0  0  0  0  0  0  0  0  0
    3.4993    6.4800    0.8394 C   0  0  0  0  0  0  0  0  0  0  0  0
    2.3414    5.5217    1.1784 C   0  0  0  0  0  0  0  0  0  0  0  0
   10.2163    3.7273   -1.6324 H   0  0  0  0  0  0  0  0  0  0  0  0
    9.0381    3.7211   -0.3136 H   0  0  0  0  0  0  0  0  0  0  0  0
    8.4872    3.8219   -1.9912 H   0  0  0  0  0  0  0  0  0  0  0  0
    6.6602    4.9911   -1.2707 H   0  0  0  0  0  0  0  0  0  0  0  0
    7.2388    4.8943    0.3979 H   0  0  0  0  0  0  0  0  0  0  0  0
    6.1676    7.0761    0.8969 H   0  0  0  0  0  0  0  0  0  0  0  0
    5.5921    7.1762   -0.7723 H   0  0  0  0  0  0  0  0  0  0  0  0
    3.7620    7.0541    1.7193 H   0  0  0  0  0  0  0  0  0  0  0  0
    3.1913    7.1524    0.0483 H   0  0  0  0  0  0  0  0  0  0  0  0
    2.0791    4.9472    0.2987 H   0  0  0  0  0  0  0  0  0  0  0  0
    2.6490    4.8497    1.9699 H   0  0  0  0  0  0  0  0  0  0  0  0
    1.4824    6.0948    1.5048 H   0  0  0  0  0  0  0  0  0  0  0  0
  1  2  1  0  0  0  0
  2  3  2  0  0  0  0
  2  4  1  0  0  0  0
  4  5  1  0  0  0  0
  5  6  1  0  0  0  0
  6  7  1  0  0  0  0
  7  8  1  0  0  0  0
  8  9  1  0  0  0  0
  1 10  1  0  0  0  0
  1 11  1  0  0  0  0
  1 12  1  0  0  0  0
  5 13  1  0  0  0  0
  5 14  1  0  0  0  0
  6 15  1  0  0  0  0
  6 16  1  0  0  0  0
  8 17  1  0  0  0  0
  8 18  1  0  0  0  0
  9 19  1  0  0  0  0
  9 20  1  0  0  0  0
  9 21  1  0  0  0  0
M  END
>  <Alias name>
2-Ethoxyethylacetate

>  <deltaH°(solv)>   kJ/mol
-68.67

$$$$
4-Nitrophenol
  ChemBrain IXL

 15 15  0  0  0  0  0  0  0  0  1 V2000
    3.9639    3.5449    0.0000 C   0  0  0  0  0  0  0  0  0  0  0  0
    3.4790    4.8529    0.0000 C   0  0  0  0  0  0  0  0  0  0  0  0
    4.3693    5.9269    0.0000 C   0  0  0  0  0  0  0  0  0  0  0  0
    5.7445    5.6928    0.0000 C   0  0  0  0  0  0  0  0  0  0  0  0
    6.2294    4.3848    0.0001 C   0  0  0  0  0  0  0  0  0  0  0  0
    5.3391    3.3109    0.0000 C   0  0  0  0  0  0  0  0  0  0  0  0
    8.1096    2.9754    0.0001 O   0  5  0  0  0  0  0  0  0  0  0  0
    7.6786    4.1381    0.0001 N   0  3  0  0  0  0  0  0  0  0  0  0
    8.4700    5.0927    0.0001 O   0  0  0  0  0  0  0  0  0  0  0  0
    2.0298    5.0996   -0.0001 O   0  0  0  0  0  0  0  0  0  0  0  0
    3.2746    2.7135    0.0000 H   0  0  0  0  0  0  0  0  0  0  0  0
    3.9939    6.9395    0.0000 H   0  0  0  0  0  0  0  0  0  0  0  0
    6.4338    6.5242    0.0000 H   0  0  0  0  0  0  0  0  0  0  0  0
    5.7145    2.2982    0.0001 H   0  0  0  0  0  0  0  0  0  0  0  0
    1.4896    4.3182    0.0000 H   0  0  0  0  0  0  0  0  0  0  0  0
  1  2  4  0  0  0  0
  2  3  4  0  0  0  0
  3  4  4  0  0  0  0
  4  5  4  0  0  0  0
  5  6  4  0  0  0  0
  6  1  4  0  0  0  0
  7  8  1  0  0  0  0
  8  9  2  0  0  0  0
  8  5  1  0  0  0  0
 10  2  1  0  0  0  0
  1 11  1  0  0  0  0
  3 12  1  0  0  0  0
  4 13  1  0  0  0  0
  6 14  1  0  0  0  0
 10 15  1  0  0  0  0
M  END
>  <Alias name>
4-Nitrophenol

>  <deltaH°(solv)>   kJ/mol
-68.6

$$$$
t-Amyl alcohol
  ChemBrain IXL

 18 17  0  0  0  0  0  0  0  0  1 V2000
    3.9382    2.0361   -0.0536 C   0  0  0  0  0  0  0  0  0  0  0  0
    4.2156    3.5121   -0.3991 C   0  0  0  0  0  0  0  0  0  0  0  0
    5.0477    4.1558    0.7278 C   0  0  0  0  0  0  0  0  0  0  0  0
    5.3285    5.6312    0.3817 C   0  0  0  0  0  0  0  0  0  0  0  0
    4.9618    3.5874   -1.6634 O   0  0  0  0  0  0  0  0  0  0  0  0
    2.8788    4.2651   -0.5459 C   0  0  0  0  0  0  0  0  0  0  0  0
    4.8749    1.5083    0.0491 H   0  0  0  0  0  0  0  0  0  0  0  0
    3.3901    1.9806    0.8753 H   0  0  0  0  0  0  0  0  0  0  0  0
    4.4987    4.1021    1.6563 H   0  0  0  0  0  0  0  0  0  0  0  0
    5.9832    3.6262    0.8317 H   0  0  0  0  0  0  0  0  0  0  0  0
    5.9132    6.0809    1.1705 H   0  0  0  0  0  0  0  0  0  0  0  0
    5.8761    5.6850   -0.5477 H   0  0  0  0  0  0  0  0  0  0  0  0
    4.3934    6.1615    0.2797 H   0  0  0  0  0  0  0  0  0  0  0  0
    5.8031    3.1461   -1.6601 H   0  0  0  0  0  0  0  0  0  0  0  0
    3.3554    1.5850   -0.8430 H   0  0  0  0  0  0  0  0  0  0  0  0
    2.2954    3.8125   -1.3341 H   0  0  0  0  0  0  0  0  0  0  0  0
    2.3313    4.2112    0.3835 H   0  0  0  0  0  0  0  0  0  0  0  0
    3.0727    5.2990   -0.7900 H   0  0  0  0  0  0  0  0  0  0  0  0
  1  2  1  0  0  0  0
  2  3  1  0  0  0  0
  3  4  1  0  0  0  0
  1  7  1  0  0  0  0
  1  8  1  0  0  0  0
  2  5  1  0  0  0  0
  2  6  1  0  0  0  0
  3  9  1  0  0  0  0
  3 10  1  0  0  0  0
  4 11  1  0  0  0  0
  4 12  1  0  0  0  0
  4 13  1  0  0  0  0
  5 14  1  0  0  0  0
  1 15  1  0  0  0  0
  6 16  1  0  0  0  0
  6 17  1  0  0  0  0
  6 18  1  0  0  0  0
M  END
>  <Alias name>
2-Methyl-2-butanol

>  <deltaH°(solv)>   kJ/mol
-68.44

$$$$
Tetramethylthiourea
  ChemBrain IXL

 20 19  0  0  0  0  0  0  0  0  1 V2000
    3.5705    4.1503   -0.5188 N   0  0  0  0  0  0  0  0  0  0  0  0
    4.7491    4.8897   -0.3639 C   0  0  0  0  0  0  0  0  0  0  0  0
    4.7389    6.5796   -0.6254 S   0  0  0  0  0  0  0  0  0  0  0  0
    5.9362    4.2456    0.0050 N   0  0  0  0  0  0  0  0  0  0  0  0
    2.2663    4.8266   -0.4666 C   0  0  0  0  0  0  0  0  0  0  0  0
    3.6370    2.6976   -0.7336 C   0  0  0  0  0  0  0  0  0  0  0  0
    5.8844    2.9667    0.7279 C   0  0  0  0  0  0  0  0  0  0  0  0
    7.2343    4.8482   -0.3306 C   0  0  0  0  0  0  0  0  0  0  0  0
    1.4763    4.0861   -0.4440 H   0  0  0  0  0  0  0  0  0  0  0  0
    2.2127    5.4390    0.4251 H   0  0  0  0  0  0  0  0  0  0  0  0
    2.1492    5.4530   -1.3423 H   0  0  0  0  0  0  0  0  0  0  0  0
    4.5165    2.4591   -1.3189 H   0  0  0  0  0  0  0  0  0  0  0  0
    2.7510    2.3701   -1.2634 H   0  0  0  0  0  0  0  0  0  0  0  0
    3.6925    2.1934    0.2233 H   0  0  0  0  0  0  0  0  0  0  0  0
    6.7754    2.8583    1.3339 H   0  0  0  0  0  0  0  0  0  0  0  0
    5.8303    2.1519    0.0166 H   0  0  0  0  0  0  0  0  0  0  0  0
    5.0094    2.9478    1.3658 H   0  0  0  0  0  0  0  0  0  0  0  0
    7.1395    5.9270   -0.3416 H   0  0  0  0  0  0  0  0  0  0  0  0
    7.5505    4.5036   -1.3074 H   0  0  0  0  0  0  0  0  0  0  0  0
    7.9693    4.5579    0.4099 H   0  0  0  0  0  0  0  0  0  0  0  0
  1  2  1  0  0  0  0
  2  3  2  0  0  0  0
  2  4  1  0  0  0  0
  1  5  1  0  0  0  0
  1  6  1  0  0  0  0
  4  7  1  0  0  0  0
  4  8  1  0  0  0  0
  5  9  1  0  0  0  0
  5 10  1  0  0  0  0
  5 11  1  0  0  0  0
  6 12  1  0  0  0  0
  6 13  1  0  0  0  0
  6 14  1  0  0  0  0
  7 15  1  0  0  0  0
  7 16  1  0  0  0  0
  7 17  1  0  0  0  0
  8 18  1  0  0  0  0
  8 19  1  0  0  0  0
  8 20  1  0  0  0  0
M  END
>  <Alias name>
Tetramethylthiourea

>  <deltaH°(solv)>   kJ/mol
-68.3

$$$$
N,N-Diethylformamide
  ChemBrain IXL

 18 17  0  0  0  0  0  0  0  0  1 V2000
    6.2052    6.2906   -1.1955 O   0  0  0  0  0  0  0  0  0  0  0  0
    5.9808    5.0995   -1.0529 C   0  0  0  0  0  0  0  0  0  0  0  0
    4.9494    4.6754   -0.2034 N   0  0  0  0  0  0  0  0  0  0  0  0
    4.6886    3.2393   -0.0263 C   0  0  0  0  0  0  0  0  0  0  0  0
    4.1274    5.6660    0.5113 C   0  0  0  0  0  0  0  0  0  0  0  0
    5.9715    2.5406    0.4649 C   0  0  0  0  0  0  0  0  0  0  0  0
    2.6740    5.5896    0.0046 C   0  0  0  0  0  0  0  0  0  0  0  0
    6.5793    4.3695   -1.5832 H   0  0  0  0  0  0  0  0  0  0  0  0
    4.3825    2.8090   -0.9716 H   0  0  0  0  0  0  0  0  0  0  0  0
    3.9011    3.1027    0.7044 H   0  0  0  0  0  0  0  0  0  0  0  0
    4.1508    5.4557    1.5734 H   0  0  0  0  0  0  0  0  0  0  0  0
    4.5204    6.6592    0.3314 H   0  0  0  0  0  0  0  0  0  0  0  0
    6.2787    2.9725    1.4092 H   0  0  0  0  0  0  0  0  0  0  0  0
    6.7587    2.6751   -0.2666 H   0  0  0  0  0  0  0  0  0  0  0  0
    5.7787    1.4834    0.5971 H   0  0  0  0  0  0  0  0  0  0  0  0
    2.6506    5.7993   -1.0576 H   0  0  0  0  0  0  0  0  0  0  0  0
    2.2805    4.5971    0.1854 H   0  0  0  0  0  0  0  0  0  0  0  0
    2.0697    6.3188    0.5300 H   0  0  0  0  0  0  0  0  0  0  0  0
  1  2  2  0  0  0  0
  2  3  1  0  0  0  0
  3  4  1  0  0  0  0
  3  5  1  0  0  0  0
  4  6  1  0  0  0  0
  5  7  1  0  0  0  0
  2  8  1  0  0  0  0
  4  9  1  0  0  0  0
  4 10  1  0  0  0  0
  5 11  1  0  0  0  0
  5 12  1  0  0  0  0
  6 13  1  0  0  0  0
  6 14  1  0  0  0  0
  6 15  1  0  0  0  0
  7 16  1  0  0  0  0
  7 17  1  0  0  0  0
  7 18  1  0  0  0  0
M  END
>  <Alias name>
N,N-Diethylformamide

>  <deltaH°(solv)>   kJ/mol
-68.29

$$$$
3-Nitrophenol
  ChemBrain IXL

 15 15  0  0  0  0  0  0  0  0  1 V2000
    4.9860    2.9032    0.0000 C   0  0  0  0  0  0  0  0  0  0  0  0
    3.7132    3.4743   -0.0001 C   0  0  0  0  0  0  0  0  0  0  0  0
    3.5714    4.8621   -0.0010 C   0  0  0  0  0  0  0  0  0  0  0  0
    4.7023    5.6788   -0.0017 C   0  0  0  0  0  0  0  0  0  0  0  0
    5.9751    5.1077   -0.0015 C   0  0  0  0  0  0  0  0  0  0  0  0
    6.1169    3.7199   -0.0007 C   0  0  0  0  0  0  0  0  0  0  0  0
    8.2981    5.4607   -0.0021 O   0  5  0  0  0  0  0  0  0  0  0  0
    7.1668    5.9683   -0.0023 N   0  3  0  0  0  0  0  0  0  0  0  0
    7.0407    7.2019   -0.0030 O   0  0  0  0  0  0  0  0  0  0  0  0
    2.2302    5.4638   -0.0011 O   0  0  0  0  0  0  0  0  0  0  0  0
    5.0958    1.8288    0.0006 H   0  0  0  0  0  0  0  0  0  0  0  0
    2.8377    2.8420    0.0004 H   0  0  0  0  0  0  0  0  0  0  0  0
    4.5925    6.7532   -0.0023 H   0  0  0  0  0  0  0  0  0  0  0  0
    7.1023    3.2778   -0.0006 H   0  0  0  0  0  0  0  0  0  0  0  0
    1.5114    4.8426   -0.0005 H   0  0  0  0  0  0  0  0  0  0  0  0
  1  2  4  0  0  0  0
  2  3  4  0  0  0  0
  3  4  4  0  0  0  0
  4  5  4  0  0  0  0
  5  6  4  0  0  0  0
  6  1  4  0  0  0  0
  7  8  1  0  0  0  0
  8  9  2  0  0  0  0
  3 10  1  0  0  0  0
  8  5  1  0  0  0  0
  1 11  1  0  0  0  0
  2 12  1  0  0  0  0
  4 13  1  0  0  0  0
  6 14  1  0  0  0  0
 10 15  1  0  0  0  0
M  END
>  <Alias name>
3-Nitrophenol

>  <deltaH°(solv)>   kJ/mol
-67.7

$$$$
1-Hexanol
  ChemBrain IXL

 21 20  0  0  0  0  0  0  0  0  1 V2000
    2.3047    4.3119    0.8178 C   0  0  0  0  0  0  0  0  0  0  0  0
    3.4587    5.3330    0.8375 C   0  0  0  0  0  0  0  0  0  0  0  0
    4.6295    4.8018   -0.0125 C   0  0  0  0  0  0  0  0  0  0  0  0
    5.7835    5.8231    0.0072 C   0  0  0  0  0  0  0  0  0  0  0  0
    6.9543    5.2920   -0.8429 C   0  0  0  0  0  0  0  0  0  0  0  0
    8.1082    6.3131   -0.8233 C   0  0  0  0  0  0  0  0  0  0  0  0
    9.2245    5.8064   -1.6342 O   0  0  0  0  0  0  0  0  0  0  0  0
   10.0084    6.3979   -1.6776 H   0  0  0  0  0  0  0  0  0  0  0  0
    1.9718    4.1629   -0.2020 H   0  0  0  0  0  0  0  0  0  0  0  0
    2.6490    3.3700    1.2265 H   0  0  0  0  0  0  0  0  0  0  0  0
    1.4821    4.6854    1.4150 H   0  0  0  0  0  0  0  0  0  0  0  0
    3.7914    5.4820    1.8572 H   0  0  0  0  0  0  0  0  0  0  0  0
    3.1142    6.2749    0.4289 H   0  0  0  0  0  0  0  0  0  0  0  0
    4.2967    4.6528   -1.0323 H   0  0  0  0  0  0  0  0  0  0  0  0
    4.9740    3.8599    0.3962 H   0  0  0  0  0  0  0  0  0  0  0  0
    6.1163    5.9721    1.0270 H   0  0  0  0  0  0  0  0  0  0  0  0
    5.4390    6.7650   -0.4014 H   0  0  0  0  0  0  0  0  0  0  0  0
    6.6215    5.1430   -1.8626 H   0  0  0  0  0  0  0  0  0  0  0  0
    7.2989    4.3501   -0.4343 H   0  0  0  0  0  0  0  0  0  0  0  0
    8.4412    6.4622    0.1964 H   0  0  0  0  0  0  0  0  0  0  0  0
    7.7637    7.2551   -1.2319 H   0  0  0  0  0  0  0  0  0  0  0  0
  1  2  1  0  0  0  0
  2  3  1  0  0  0  0
  3  4  1  0  0  0  0
  4  5  1  0  0  0  0
  5  6  1  0  0  0  0
  6  7  1  0  0  0  0
  7  8  1  0  0  0  0
  1  9  1  0  0  0  0
  1 10  1  0  0  0  0
  1 11  1  0  0  0  0
  2 12  1  0  0  0  0
  2 13  1  0  0  0  0
  3 14  1  0  0  0  0
  3 15  1  0  0  0  0
  4 16  1  0  0  0  0
  4 17  1  0  0  0  0
  5 18  1  0  0  0  0
  5 19  1  0  0  0  0
  6 20  1  0  0  0  0
  6 21  1  0  0  0  0
M  END
>  <Alias name>
1-Hexanol

>  <deltaH°(solv)>   kJ/mol
-67.4

$$$$
2-Phenylethanol
  ChemBrain IXL

 19 19  0  0  0  0  0  0  0  0  1 V2000
    3.2323    5.9488   -0.1375 C   0  0  0  0  0  0  0  0  0  0  0  0
    2.5615    4.7290   -0.0479 C   0  0  0  0  0  0  0  0  0  0  0  0
    3.2850    3.5424    0.0730 C   0  0  0  0  0  0  0  0  0  0  0  0
    4.6793    3.5756    0.1043 C   0  0  0  0  0  0  0  0  0  0  0  0
    5.3500    4.7955    0.0146 C   0  0  0  0  0  0  0  0  0  0  0  0
    4.6266    5.9821   -0.1062 C   0  0  0  0  0  0  0  0  0  0  0  0
    6.8292    4.8308    0.0476 C   0  0  0  0  0  0  0  0  0  0  0  0
    7.3104    6.2919   -0.0438 C   0  0  0  0  0  0  0  0  0  0  0  0
    8.7795    6.3272   -0.0081 O   0  0  0  0  0  0  0  0  0  0  0  0
    9.1749    7.2255   -0.0615 H   0  0  0  0  0  0  0  0  0  0  0  0
    2.6706    6.8700   -0.2314 H   0  0  0  0  0  0  0  0  0  0  0  0
    1.4791    4.7031   -0.0723 H   0  0  0  0  0  0  0  0  0  0  0  0
    2.7643    2.5953    0.1426 H   0  0  0  0  0  0  0  0  0  0  0  0
    5.2409    2.6545    0.1982 H   0  0  0  0  0  0  0  0  0  0  0  0
    5.1473    6.9291   -0.1757 H   0  0  0  0  0  0  0  0  0  0  0  0
    7.1802    4.3924    0.9736 H   0  0  0  0  0  0  0  0  0  0  0  0
    7.2225    4.2682   -0.7901 H   0  0  0  0  0  0  0  0  0  0  0  0
    6.9612    6.7297   -0.9708 H   0  0  0  0  0  0  0  0  0  0  0  0
    6.9153    6.8550    0.7927 H   0  0  0  0  0  0  0  0  0  0  0  0
  1  2  4  0  0  0  0
  2  3  4  0  0  0  0
  3  4  4  0  0  0  0
  4  5  4  0  0  0  0
  5  6  4  0  0  0  0
  6  1  4  0  0  0  0
  5  7  1  0  0  0  0
  7  8  1  0  0  0  0
  8  9  1  0  0  0  0
  9 10  1  0  0  0  0
  1 11  1  0  0  0  0
  2 12  1  0  0  0  0
  3 13  1  0  0  0  0
  4 14  1  0  0  0  0
  6 15  1  0  0  0  0
  7 16  1  0  0  0  0
  7 17  1  0  0  0  0
  8 18  1  0  0  0  0
  8 19  1  0  0  0  0
M  END
>  <Alias name>
Phenethyl alcohol

>  <deltaH°(solv)>   kJ/mol
-67.4

$$$$
Caproic acid
  ChemBrain IXL

 20 19  0  0  0  0  0  0  0  0  1 V2000
    5.4955    4.8928   -0.4964 C   0  0  0  0  0  0  0  0  0  0  0  0
    6.2533    6.1700   -0.9082 C   0  0  0  0  0  0  0  0  0  0  0  0
    7.5788    5.7830   -1.5928 C   0  0  0  0  0  0  0  0  0  0  0  0
    8.7222    6.7060   -1.5553 O   0  0  0  0  0  0  0  0  0  0  0  0
    7.6791    4.7107   -2.1660 O   0  0  0  0  0  0  0  0  0  0  0  0
    4.1699    5.2800    0.1876 C   0  0  0  0  0  0  0  0  0  0  0  0
    3.4118    4.0029    0.5989 C   0  0  0  0  0  0  0  0  0  0  0  0
    2.0861    4.3902    1.2825 C   0  0  0  0  0  0  0  0  0  0  0  0
    6.1013    4.3204    0.1906 H   0  0  0  0  0  0  0  0  0  0  0  0
    5.2876    4.2987   -1.3740 H   0  0  0  0  0  0  0  0  0  0  0  0
    6.4615    6.7639   -0.0305 H   0  0  0  0  0  0  0  0  0  0  0  0
    5.6474    6.7425   -1.5949 H   0  0  0  0  0  0  0  0  0  0  0  0
    9.5029    6.3964   -1.9994 H   0  0  0  0  0  0  0  0  0  0  0  0
    4.3778    5.8738    1.0654 H   0  0  0  0  0  0  0  0  0  0  0  0
    3.5643    5.8527   -0.4993 H   0  0  0  0  0  0  0  0  0  0  0  0
    4.0172    3.4304    1.2859 H   0  0  0  0  0  0  0  0  0  0  0  0
    3.2041    3.4090   -0.2789 H   0  0  0  0  0  0  0  0  0  0  0  0
    1.5547    3.4952    1.5707 H   0  0  0  0  0  0  0  0  0  0  0  0
    2.2937    4.9840    2.1604 H   0  0  0  0  0  0  0  0  0  0  0  0
    1.4806    4.9628    0.5955 H   0  0  0  0  0  0  0  0  0  0  0  0
  1  2  1  0  0  0  0
  2  3  1  0  0  0  0
  3  4  1  0  0  0  0
  3  5  2  0  0  0  0
  1  6  1  0  0  0  0
  6  7  1  0  0  0  0
  7  8  1  0  0  0  0
  1  9  1  0  0  0  0
  1 10  1  0  0  0  0
  2 11  1  0  0  0  0
  2 12  1  0  0  0  0
  4 13  1  0  0  0  0
  6 14  1  0  0  0  0
  6 15  1  0  0  0  0
  7 16  1  0  0  0  0
  7 17  1  0  0  0  0
  8 18  1  0  0  0  0
  8 19  1  0  0  0  0
  8 20  1  0  0  0  0
M  END
>  <Alias name>
n-Hexanoic acid

>  <deltaH°(solv)>   kJ/mol
-67.28

$$$$
Ethyleneglycol diacetate
  ChemBrain IXL

 20 19  0  0  0  0  0  0  0  0  1 V2000
    5.8747    6.4539    0.1241 C   0  0  0  0  0  0  0  0  0  0  0  0
    6.9639    5.3880   -0.1044 C   0  0  0  0  0  0  0  0  0  0  0  0
    2.2934    6.2043    1.5245 C   0  0  0  0  0  0  0  0  0  0  0  0
    3.5548    6.7289    0.9552 C   0  0  0  0  0  0  0  0  0  0  0  0
    3.6632    7.9182    0.7055 O   0  0  0  0  0  0  0  0  0  0  0  0
    4.6770    5.8171    0.6905 O   0  0  0  0  0  0  0  0  0  0  0  0
   10.5394    5.6349   -1.5198 C   0  0  0  0  0  0  0  0  0  0  0  0
    9.2805    5.1114   -0.9441 C   0  0  0  0  0  0  0  0  0  0  0  0
    9.1722    3.9223   -0.6940 O   0  0  0  0  0  0  0  0  0  0  0  0
    8.1604    6.0243   -0.6739 O   0  0  0  0  0  0  0  0  0  0  0  0
    6.2434    7.2052    0.8115 H   0  0  0  0  0  0  0  0  0  0  0  0
    5.6229    6.9210   -0.8200 H   0  0  0  0  0  0  0  0  0  0  0  0
    6.5943    4.6354   -0.7900 H   0  0  0  0  0  0  0  0  0  0  0  0
    7.2173    4.9226    0.8401 H   0  0  0  0  0  0  0  0  0  0  0  0
    2.3832    5.1359    1.6773 H   0  0  0  0  0  0  0  0  0  0  0  0
    2.0961    6.6893    2.4725 H   0  0  0  0  0  0  0  0  0  0  0  0
    1.4780    6.4039    0.8403 H   0  0  0  0  0  0  0  0  0  0  0  0
   10.4491    6.7031   -1.6741 H   0  0  0  0  0  0  0  0  0  0  0  0
   10.7328    5.1483   -2.4677 H   0  0  0  0  0  0  0  0  0  0  0  0
   11.3577    5.4366   -0.8386 H   0  0  0  0  0  0  0  0  0  0  0  0
  1  2  1  0  0  0  0
  3  4  1  0  0  0  0
  4  5  2  0  0  0  0
  4  6  1  0  0  0  0
  6  1  1  0  0  0  0
  7  8  1  0  0  0  0
  8  9  2  0  0  0  0
  8 10  1  0  0  0  0
 10  2  1  0  0  0  0
  1 11  1  0  0  0  0
  1 12  1  0  0  0  0
  2 13  1  0  0  0  0
  2 14  1  0  0  0  0
  3 15  1  0  0  0  0
  3 16  1  0  0  0  0
  3 17  1  0  0  0  0
  7 18  1  0  0  0  0
  7 19  1  0  0  0  0
  7 20  1  0  0  0  0
M  END
>  <Alias name>
Ethanediol diacetate

>  <deltaH°(solv)>   kJ/mol
-67.06

$$$$
Benzylalcohol
  ChemBrain IXL

 16 16  0  0  0  0  0  0  0  0  1 V2000
    2.7750    3.2086    0.2313 C   0  0  0  0  0  0  0  0  0  0  0  0
    2.4907    4.4888    0.7074 C   0  0  0  0  0  0  0  0  0  0  0  0
    3.5202    5.4154    0.8746 C   0  0  0  0  0  0  0  0  0  0  0  0
    4.8339    5.0619    0.5655 C   0  0  0  0  0  0  0  0  0  0  0  0
    5.1183    3.7817    0.0893 C   0  0  0  0  0  0  0  0  0  0  0  0
    4.0888    2.8551   -0.0778 C   0  0  0  0  0  0  0  0  0  0  0  0
    6.5695    3.3910   -0.2522 C   0  0  0  0  0  0  0  0  0  0  0  0
    7.4779    3.9443    0.7627 O   0  0  0  0  0  0  0  0  0  0  0  0
    1.9781    2.4913    0.1019 H   0  0  0  0  0  0  0  0  0  0  0  0
    1.4738    4.7624    0.9467 H   0  0  0  0  0  0  0  0  0  0  0  0
    3.3001    6.4064    1.2432 H   0  0  0  0  0  0  0  0  0  0  0  0
    5.6307    5.7793    0.6949 H   0  0  0  0  0  0  0  0  0  0  0  0
    4.3088    1.8641   -0.4464 H   0  0  0  0  0  0  0  0  0  0  0  0
    6.6586    2.3148   -0.2666 H   0  0  0  0  0  0  0  0  0  0  0  0
    6.8300    3.7869   -1.2226 H   0  0  0  0  0  0  0  0  0  0  0  0
    7.4635    4.8909    0.8413 H   0  0  0  0  0  0  0  0  0  0  0  0
  1  2  4  0  0  0  0
  2  3  4  0  0  0  0
  3  4  4  0  0  0  0
  4  5  4  0  0  0  0
  5  6  4  0  0  0  0
  6  1  4  0  0  0  0
  5  7  1  0  0  0  0
  7  8  1  0  0  0  0
  1  9  1  0  0  0  0
  2 10  1  0  0  0  0
  3 11  1  0  0  0  0
  4 12  1  0  0  0  0
  6 13  1  0  0  0  0
  7 14  1  0  0  0  0
  7 15  1  0  0  0  0
  8 16  1  0  0  0  0
M  END
>  <Alias name>
Benzyl alcohol

>  <deltaH°(solv)>   kJ/mol
-66.94

$$$$
1,4-Dicyanobutane
  ChemBrain IXL

 16 15  0  0  0  0  0  0  0  0  1 V2000
    3.9499    6.1242    0.3261 C   0  0  0  0  0  0  0  0  0  0  0  0
    4.9046    4.9257    0.1623 C   0  0  0  0  0  0  0  0  0  0  0  0
    6.3141    5.4366   -0.1937 C   0  0  0  0  0  0  0  0  0  0  0  0
    7.2688    4.2380   -0.3575 C   0  0  0  0  0  0  0  0  0  0  0  0
    2.5404    5.6133    0.6823 C   0  0  0  0  0  0  0  0  0  0  0  0
    1.4812    5.2293    0.9499 N   0  0  0  0  0  0  0  0  0  0  0  0
    8.6784    4.7490   -0.7134 C   0  0  0  0  0  0  0  0  0  0  0  0
    9.7376    5.1329   -0.9809 N   0  0  0  0  0  0  0  0  0  0  0  0
    4.3114    6.7680    1.1185 H   0  0  0  0  0  0  0  0  0  0  0  0
    3.9081    6.6818   -0.6013 H   0  0  0  0  0  0  0  0  0  0  0  0
    4.5431    4.2819   -0.6301 H   0  0  0  0  0  0  0  0  0  0  0  0
    4.9463    4.3680    1.0898 H   0  0  0  0  0  0  0  0  0  0  0  0
    6.6756    6.0803    0.5987 H   0  0  0  0  0  0  0  0  0  0  0  0
    6.2724    5.9943   -1.1212 H   0  0  0  0  0  0  0  0  0  0  0  0
    6.9074    3.5943   -1.1499 H   0  0  0  0  0  0  0  0  0  0  0  0
    7.3104    3.6803    0.5699 H   0  0  0  0  0  0  0  0  0  0  0  0
  1  2  1  0  0  0  0
  2  3  1  0  0  0  0
  3  4  1  0  0  0  0
  5  6  3  0  0  0  0
  5  1  1  0  0  0  0
  7  8  3  0  0  0  0
  7  4  1  0  0  0  0
  1  9  1  0  0  0  0
  1 10  1  0  0  0  0
  2 11  1  0  0  0  0
  2 12  1  0  0  0  0
  3 13  1  0  0  0  0
  3 14  1  0  0  0  0
  4 15  1  0  0  0  0
  4 16  1  0  0  0  0
M  END
>  <Alias name>
Adiponitrile

>  <deltaH°(solv)>   kJ/mol
-66.6

$$$$
2-Ethoxyethanol
  ChemBrain IXL

 16 15  0  0  0  0  0  0  0  0  1 V2000
    3.6081    3.8085    0.3007 C   0  0  0  0  0  0  0  0  0  0  0  0
    4.5318    4.9056   -0.0225 O   0  0  0  0  0  0  0  0  0  0  0  0
    5.9581    4.5544    0.0346 C   0  0  0  0  0  0  0  0  0  0  0  0
    6.8057    5.7899   -0.3242 C   0  0  0  0  0  0  0  0  0  0  0  0
    8.2319    5.4389   -0.2672 O   0  0  0  0  0  0  0  0  0  0  0  0
    2.1560    4.3142    0.2024 C   0  0  0  0  0  0  0  0  0  0  0  0
    8.8492    6.1727   -0.4833 H   0  0  0  0  0  0  0  0  0  0  0  0
    3.7551    2.9949   -0.3987 H   0  0  0  0  0  0  0  0  0  0  0  0
    3.8011    3.4587    1.3073 H   0  0  0  0  0  0  0  0  0  0  0  0
    6.2086    4.2229    1.0347 H   0  0  0  0  0  0  0  0  0  0  0  0
    6.1626    3.7590   -0.6713 H   0  0  0  0  0  0  0  0  0  0  0  0
    6.5553    6.1214   -1.3243 H   0  0  0  0  0  0  0  0  0  0  0  0
    6.6012    6.5854    0.3816 H   0  0  0  0  0  0  0  0  0  0  0  0
    1.4755    3.5061    0.4404 H   0  0  0  0  0  0  0  0  0  0  0  0
    2.0090    5.1278    0.9018 H   0  0  0  0  0  0  0  0  0  0  0  0
    1.9630    4.6640   -0.8042 H   0  0  0  0  0  0  0  0  0  0  0  0
  1  2  1  0  0  0  0
  2  3  1  0  0  0  0
  3  4  1  0  0  0  0
  4  5  1  0  0  0  0
  5  7  1  0  0  0  0
  1  6  1  0  0  0  0
  1  8  1  0  0  0  0
  1  9  1  0  0  0  0
  3 10  1  0  0  0  0
  3 11  1  0  0  0  0
  4 12  1  0  0  0  0
  4 13  1  0  0  0  0
  6 14  1  0  0  0  0
  6 15  1  0  0  0  0
  6 16  1  0  0  0  0
M  END
>  <Alias name>
2-Ethoxyethanol

>  <deltaH°(solv)>   kJ/mol
-66.4

$$$$
1-Ethoxy-2-methoxyethane
  ChemBrain IXL

 19 18  0  0  0  0  0  0  0  0  1 V2000
    2.3137    5.9171    1.0241 C   0  0  0  0  0  0  0  0  0  0  0  0
    3.5362    4.9844    0.9263 C   0  0  0  0  0  0  0  0  0  0  0  0
    4.6859    5.7369    0.4038 O   0  0  0  0  0  0  0  0  0  0  0  0
    5.9248    4.9589    0.2604 C   0  0  0  0  0  0  0  0  0  0  0  0
    7.0398    5.8665   -0.2930 C   0  0  0  0  0  0  0  0  0  0  0  0
    8.2789    5.0884   -0.4363 O   0  0  0  0  0  0  0  0  0  0  0  0
    9.4287    5.8411   -0.9585 C   0  0  0  0  0  0  0  0  0  0  0  0
    1.4667    5.3628    1.4090 H   0  0  0  0  0  0  0  0  0  0  0  0
    2.5399    6.7399    1.6909 H   0  0  0  0  0  0  0  0  0  0  0  0
    2.0753    6.3040    0.0411 H   0  0  0  0  0  0  0  0  0  0  0  0
    3.3100    4.1616    0.2594 H   0  0  0  0  0  0  0  0  0  0  0  0
    3.7745    4.5974    1.9093 H   0  0  0  0  0  0  0  0  0  0  0  0
    6.2216    4.5711    1.2271 H   0  0  0  0  0  0  0  0  0  0  0  0
    5.7571    4.1356   -0.4229 H   0  0  0  0  0  0  0  0  0  0  0  0
    6.7431    6.2543   -1.2597 H   0  0  0  0  0  0  0  0  0  0  0  0
    7.2074    6.6899    0.3902 H   0  0  0  0  0  0  0  0  0  0  0  0
    9.6548    6.6638   -0.2914 H   0  0  0  0  0  0  0  0  0  0  0  0
    9.1905    6.2284   -1.9415 H   0  0  0  0  0  0  0  0  0  0  0  0
   10.2880    5.1856   -1.0273 H   0  0  0  0  0  0  0  0  0  0  0  0
  1  2  1  0  0  0  0
  2  3  1  0  0  0  0
  3  4  1  0  0  0  0
  4  5  1  0  0  0  0
  5  6  1  0  0  0  0
  7  6  1  0  0  0  0
  1  8  1  0  0  0  0
  1  9  1  0  0  0  0
  1 10  1  0  0  0  0
  2 11  1  0  0  0  0
  2 12  1  0  0  0  0
  4 13  1  0  0  0  0
  4 14  1  0  0  0  0
  5 15  1  0  0  0  0
  5 16  1  0  0  0  0
  7 17  1  0  0  0  0
  7 18  1  0  0  0  0
  7 19  1  0  0  0  0
M  END
>  <Alias name>
2,5-Dioxaheptane

>  <deltaH°(solv)>   kJ/mol
-66.1

$$$$
n-Hexylamine
  ChemBrain IXL

 22 21  0  0  0  0  0  0  0  0  1 V2000
    2.2789    4.3701    3.1368 C   0  0  0  0  0  0  0  0  0  0  0  0
    2.6053    4.7456    1.6783 C   0  0  0  0  0  0  0  0  0  0  0  0
    3.7407    3.8431    1.1570 C   0  0  0  0  0  0  0  0  0  0  0  0
    4.0671    4.2186   -0.3016 C   0  0  0  0  0  0  0  0  0  0  0  0
    5.2023    3.3160   -0.8229 C   0  0  0  0  0  0  0  0  0  0  0  0
    5.5287    3.6914   -2.2816 C   0  0  0  0  0  0  0  0  0  0  0  0
    6.6115    2.8303   -2.7787 N   0  0  0  0  0  0  0  0  0  0  0  0
    6.8254    3.0764   -3.7335 H   0  0  0  0  0  0  0  0  0  0  0  0
    6.3197    1.8652   -2.7375 H   0  0  0  0  0  0  0  0  0  0  0  0
    1.9659    3.3342    3.1815 H   0  0  0  0  0  0  0  0  0  0  0  0
    3.1602    4.5078    3.7510 H   0  0  0  0  0  0  0  0  0  0  0  0
    1.4811    5.0043    3.5029 H   0  0  0  0  0  0  0  0  0  0  0  0
    2.9182    5.7814    1.6337 H   0  0  0  0  0  0  0  0  0  0  0  0
    1.7240    4.6079    1.0643 H   0  0  0  0  0  0  0  0  0  0  0  0
    3.4278    2.8072    1.2017 H   0  0  0  0  0  0  0  0  0  0  0  0
    4.6221    3.9807    1.7711 H   0  0  0  0  0  0  0  0  0  0  0  0
    4.3800    5.2544   -0.3463 H   0  0  0  0  0  0  0  0  0  0  0  0
    3.1856    4.0810   -0.9156 H   0  0  0  0  0  0  0  0  0  0  0  0
    4.8894    2.2802   -0.7782 H   0  0  0  0  0  0  0  0  0  0  0  0
    6.0837    3.4536   -0.2090 H   0  0  0  0  0  0  0  0  0  0  0  0
    5.8417    4.7271   -2.3263 H   0  0  0  0  0  0  0  0  0  0  0  0
    4.6472    3.5538   -2.8956 H   0  0  0  0  0  0  0  0  0  0  0  0
  1  2  1  0  0  0  0
  2  3  1  0  0  0  0
  3  4  1  0  0  0  0
  4  5  1  0  0  0  0
  5  6  1  0  0  0  0
  6  7  1  0  0  0  0
  7  8  1  0  0  0  0
  7  9  1  0  0  0  0
  1 10  1  0  0  0  0
  1 11  1  0  0  0  0
  1 12  1  0  0  0  0
  2 13  1  0  0  0  0
  2 14  1  0  0  0  0
  3 15  1  0  0  0  0
  3 16  1  0  0  0  0
  4 17  1  0  0  0  0
  4 18  1  0  0  0  0
  5 19  1  0  0  0  0
  5 20  1  0  0  0  0
  6 21  1  0  0  0  0
  6 22  1  0  0  0  0
M  END
>  <Alias name>
n-Hexylamine

>  <deltaH°(solv)>   kJ/mol
-65.93

$$$$
Isoamyl alcohol
  ChemBrain IXL

 18 17  0  0  0  0  0  0  0  0  1 V2000
    3.5843    4.4421   -0.0919 C   0  0  0  0  0  0  0  0  0  0  0  0
    4.8292    5.3390    0.0569 C   0  0  0  0  0  0  0  0  0  0  0  0
    6.0438    4.6448   -0.5897 C   0  0  0  0  0  0  0  0  0  0  0  0
    7.2298    5.5020   -0.4499 O   0  0  0  0  0  0  0  0  0  0  0  0
    3.8347    3.0936    0.6113 C   0  0  0  0  0  0  0  0  0  0  0  0
    2.3696    5.1389    0.5515 C   0  0  0  0  0  0  0  0  0  0  0  0
    3.3874    4.2705   -1.1399 H   0  0  0  0  0  0  0  0  0  0  0  0
    4.6520    6.2847   -0.4338 H   0  0  0  0  0  0  0  0  0  0  0  0
    5.0274    5.5089    1.1049 H   0  0  0  0  0  0  0  0  0  0  0  0
    6.2226    3.7001   -0.0981 H   0  0  0  0  0  0  0  0  0  0  0  0
    5.8450    4.4735   -1.6374 H   0  0  0  0  0  0  0  0  0  0  0  0
    8.0279    5.1473   -0.8238 H   0  0  0  0  0  0  0  0  0  0  0  0
    2.1939    6.0837    0.0587 H   0  0  0  0  0  0  0  0  0  0  0  0
    2.5664    5.3105    1.5994 H   0  0  0  0  0  0  0  0  0  0  0  0
    1.4973    4.5107    0.4472 H   0  0  0  0  0  0  0  0  0  0  0  0
    2.9616    2.4665    0.5085 H   0  0  0  0  0  0  0  0  0  0  0  0
    4.0333    3.2653    1.6589 H   0  0  0  0  0  0  0  0  0  0  0  0
    4.6846    2.6042    0.1593 H   0  0  0  0  0  0  0  0  0  0  0  0
  1  2  1  0  0  0  0
  2  3  1  0  0  0  0
  3  4  1  0  0  0  0
  1  7  1  0  0  0  0
  1  5  1  0  0  0  0
  1  6  1  0  0  0  0
  2  8  1  0  0  0  0
  2  9  1  0  0  0  0
  3 10  1  0  0  0  0
  3 11  1  0  0  0  0
  4 12  1  0  0  0  0
  6 13  1  0  0  0  0
  6 14  1  0  0  0  0
  6 15  1  0  0  0  0
  5 16  1  0  0  0  0
  5 17  1  0  0  0  0
  5 18  1  0  0  0  0
M  END
>  <Alias name>
Isopentyl alcohol

>  <deltaH°(solv)>   kJ/mol
-65.8

$$$$
1-Methylpiperidine
  ChemBrain IXL

 20 20  0  0  0  0  0  0  0  0  1 V2000
    2.8216    3.4988   -0.8747 C   0  0  0  0  0  0  0  0  0  0  0  0
    4.2857    3.6579   -1.3326 C   0  0  0  0  0  0  0  0  0  0  0  0
    5.1959    3.4886   -0.1771 N   0  0  0  0  0  0  0  0  0  0  0  0
    4.9254    4.5352    0.8346 C   0  0  0  0  0  0  0  0  0  0  0  0
    3.4796    4.4012    1.3544 C   0  0  0  0  0  0  0  0  0  0  0  0
    2.5049    4.5602    0.1834 C   0  0  0  0  0  0  0  0  0  0  0  0
    6.5898    3.6011   -0.6342 C   0  0  0  0  0  0  0  0  0  0  0  0
    2.1605    3.6244   -1.7231 H   0  0  0  0  0  0  0  0  0  0  0  0
    2.6818    2.5124   -0.4500 H   0  0  0  0  0  0  0  0  0  0  0  0
    4.4254    4.6431   -1.7605 H   0  0  0  0  0  0  0  0  0  0  0  0
    4.5103    2.9064   -2.0793 H   0  0  0  0  0  0  0  0  0  0  0  0
    5.6148    4.4210    1.6620 H   0  0  0  0  0  0  0  0  0  0  0  0
    5.0594    5.5126    0.3872 H   0  0  0  0  0  0  0  0  0  0  0  0
    3.3473    3.4251    1.8045 H   0  0  0  0  0  0  0  0  0  0  0  0
    3.2870    5.1693    2.0930 H   0  0  0  0  0  0  0  0  0  0  0  0
    2.6176    5.5467   -0.2492 H   0  0  0  0  0  0  0  0  0  0  0  0
    1.4888    4.4324    0.5352 H   0  0  0  0  0  0  0  0  0  0  0  0
    6.7475    4.5774   -1.0760 H   0  0  0  0  0  0  0  0  0  0  0  0
    6.7908    2.8342   -1.3721 H   0  0  0  0  0  0  0  0  0  0  0  0
    7.2575    3.4743    0.2090 H   0  0  0  0  0  0  0  0  0  0  0  0
  1  2  1  0  0  0  0
  2  3  1  0  0  0  0
  3  4  1  0  0  0  0
  4  5  1  0  0  0  0
  5  6  1  0  0  0  0
  6  1  1  0  0  0  0
  3  7  1  0  0  0  0
  1  8  1  0  0  0  0
  1  9  1  0  0  0  0
  2 10  1  0  0  0  0
  2 11  1  0  0  0  0
  4 12  1  0  0  0  0
  4 13  1  0  0  0  0
  5 14  1  0  0  0  0
  5 15  1  0  0  0  0
  6 16  1  0  0  0  0
  6 17  1  0  0  0  0
  7 18  1  0  0  0  0
  7 19  1  0  0  0  0
  7 20  1  0  0  0  0
M  END
>  <Alias name>
N-Methylpiperidine

>  <deltaH°(solv)>   kJ/mol
-65.77

$$$$
Piperidine
  ChemBrain IXL

 17 17  0  0  0  0  0  0  0  0  1 V2000
    2.8434    2.9423   -0.8406 C   0  0  0  0  0  0  0  0  0  0  0  0
    4.2989    3.1145   -1.3207 C   0  0  0  0  0  0  0  0  0  0  0  0
    5.2229    3.0287   -0.1678 N   0  0  0  0  0  0  0  0  0  0  0  0
    4.9348    4.1190    0.7906 C   0  0  0  0  0  0  0  0  0  0  0  0
    3.4977    3.9758    1.3318 C   0  0  0  0  0  0  0  0  0  0  0  0
    2.5085    4.0488    0.1644 C   0  0  0  0  0  0  0  0  0  0  0  0
    6.1735    3.1141   -0.4948 H   0  0  0  0  0  0  0  0  0  0  0  0
    2.1718    3.0069   -1.6877 H   0  0  0  0  0  0  0  0  0  0  0  0
    2.7327    1.9760   -0.3642 H   0  0  0  0  0  0  0  0  0  0  0  0
    4.5366    2.3313   -2.0297 H   0  0  0  0  0  0  0  0  0  0  0  0
    4.4095    4.0793   -1.8004 H   0  0  0  0  0  0  0  0  0  0  0  0
    5.6344    4.0655    1.6154 H   0  0  0  0  0  0  0  0  0  0  0  0
    5.0396    5.0747    0.2917 H   0  0  0  0  0  0  0  0  0  0  0  0
    3.2920    4.7763    2.0315 H   0  0  0  0  0  0  0  0  0  0  0  0
    3.3946    3.0216    1.8334 H   0  0  0  0  0  0  0  0  0  0  0  0
    2.5916    5.0140   -0.3198 H   0  0  0  0  0  0  0  0  0  0  0  0
    1.4993    3.9134    0.5328 H   0  0  0  0  0  0  0  0  0  0  0  0
  1  2  1  0  0  0  0
  2  3  1  0  0  0  0
  3  4  1  0  0  0  0
  4  5  1  0  0  0  0
  5  6  1  0  0  0  0
  6  1  1  0  0  0  0
  3  7  1  0  0  0  0
  1  8  1  0  0  0  0
  1  9  1  0  0  0  0
  2 10  1  0  0  0  0
  2 11  1  0  0  0  0
  4 12  1  0  0  0  0
  4 13  1  0  0  0  0
  5 14  1  0  0  0  0
  5 15  1  0  0  0  0
  6 16  1  0  0  0  0
  6 17  1  0  0  0  0
M  END
>  <Alias name>
Piperidine

>  <deltaH°(solv)>   kJ/mol
-65.41

$$$$
Cyclohexylamine
  ChemBrain IXL

 20 20  0  0  0  0  0  0  0  0  1 V2000
    4.1276    3.0092   -1.1717 C   0  0  0  0  0  0  0  0  0  0  0  0
    2.8579    2.7224   -0.3466 C   0  0  0  0  0  0  0  0  0  0  0  0
    2.3473    4.0332    0.2828 C   0  0  0  0  0  0  0  0  0  0  0  0
    3.4360    4.6197    1.2025 C   0  0  0  0  0  0  0  0  0  0  0  0
    4.7057    4.9065    0.3774 C   0  0  0  0  0  0  0  0  0  0  0  0
    5.2164    3.5957   -0.2521 C   0  0  0  0  0  0  0  0  0  0  0  0
    6.4274    3.8694   -1.0391 N   0  0  0  0  0  0  0  0  0  0  0  0
    3.8966    3.7177   -1.9534 H   0  0  0  0  0  0  0  0  0  0  0  0
    4.4854    2.0905   -1.6127 H   0  0  0  0  0  0  0  0  0  0  0  0
    2.0949    2.3114   -0.9912 H   0  0  0  0  0  0  0  0  0  0  0  0
    3.0889    2.0138    0.4350 H   0  0  0  0  0  0  0  0  0  0  0  0
    2.1162    4.7418   -0.4988 H   0  0  0  0  0  0  0  0  0  0  0  0
    1.4575    3.8322    0.8611 H   0  0  0  0  0  0  0  0  0  0  0  0
    3.6670    3.9112    1.9842 H   0  0  0  0  0  0  0  0  0  0  0  0
    3.0781    5.5383    1.6435 H   0  0  0  0  0  0  0  0  0  0  0  0
    5.4687    5.3175    1.0220 H   0  0  0  0  0  0  0  0  0  0  0  0
    4.4747    5.6152   -0.4042 H   0  0  0  0  0  0  0  0  0  0  0  0
    5.4475    2.8871    0.5296 H   0  0  0  0  0  0  0  0  0  0  0  0
    6.1964    4.5779   -1.8208 H   0  0  0  0  0  0  0  0  0  0  0  0
    6.7853    2.9508   -1.4802 H   0  0  0  0  0  0  0  0  0  0  0  0
  1  2  1  0  0  0  0
  2  3  1  0  0  0  0
  3  4  1  0  0  0  0
  4  5  1  0  0  0  0
  5  6  1  0  0  0  0
  6  1  1  0  0  0  0
  6  7  1  0  0  0  0
  1  8  1  0  0  0  0
  1  9  1  0  0  0  0
  2 10  1  0  0  0  0
  2 11  1  0  0  0  0
  3 12  1  0  0  0  0
  3 13  1  0  0  0  0
  4 14  1  0  0  0  0
  4 15  1  0  0  0  0
  5 16  1  0  0  0  0
  5 17  1  0  0  0  0
  6 18  1  0  0  0  0
  7 19  1  0  0  0  0
  7 20  1  0  0  0  0
M  END
>  <Alias name>
Cyclohexylamine

>  <deltaH°(solv)>   kJ/mol
-65.32

$$$$
2-Nonanone
  ChemBrain IXL

 28 27  0  0  0  0  0  0  0  0  1 V2000
    3.6082    6.1854    0.4725 C   0  0  0  0  0  0  0  0  0  0  0  0
    2.6605    5.0698    0.2540 C   0  0  0  0  0  0  0  0  0  0  0  0
    3.1585    3.7562   -0.2116 C   0  0  0  0  0  0  0  0  0  0  0  0
    1.4687    5.2331    0.4577 O   0  0  0  0  0  0  0  0  0  0  0  0
    5.0128    5.7668   -0.0033 C   0  0  0  0  0  0  0  0  0  0  0  0
    5.9985    6.9303    0.2192 C   0  0  0  0  0  0  0  0  0  0  0  0
    7.4059    6.5068   -0.2438 C   0  0  0  0  0  0  0  0  0  0  0  0
    8.3977    7.6593    0.0073 C   0  0  0  0  0  0  0  0  0  0  0  0
    9.8067    7.2328   -0.4479 C   0  0  0  0  0  0  0  0  0  0  0  0
   10.8023    8.3776   -0.1778 C   0  0  0  0  0  0  0  0  0  0  0  0
    3.2807    7.0523   -0.0880 H   0  0  0  0  0  0  0  0  0  0  0  0
    3.6420    6.4291    1.5272 H   0  0  0  0  0  0  0  0  0  0  0  0
    4.2098    3.8359   -0.4593 H   0  0  0  0  0  0  0  0  0  0  0  0
    2.6030    3.4501   -1.0894 H   0  0  0  0  0  0  0  0  0  0  0  0
    3.0271    3.0215    0.5731 H   0  0  0  0  0  0  0  0  0  0  0  0
    4.9782    5.5194   -1.0571 H   0  0  0  0  0  0  0  0  0  0  0  0
    5.3419    4.9022    0.5599 H   0  0  0  0  0  0  0  0  0  0  0  0
    6.0258    7.1841    1.2717 H   0  0  0  0  0  0  0  0  0  0  0  0
    5.6747    7.7918   -0.3516 H   0  0  0  0  0  0  0  0  0  0  0  0
    7.3833    6.2740   -1.3012 H   0  0  0  0  0  0  0  0  0  0  0  0
    7.7208    5.6321    0.3118 H   0  0  0  0  0  0  0  0  0  0  0  0
    8.4159    7.8961    1.0639 H   0  0  0  0  0  0  0  0  0  0  0  0
    8.0861    8.5322   -0.5529 H   0  0  0  0  0  0  0  0  0  0  0  0
   10.1124    6.3513    0.1020 H   0  0  0  0  0  0  0  0  0  0  0  0
    9.7917    7.0100   -1.5077 H   0  0  0  0  0  0  0  0  0  0  0  0
   10.4964    9.2592   -0.7274 H   0  0  0  0  0  0  0  0  0  0  0  0
   11.7925    8.0780   -0.4981 H   0  0  0  0  0  0  0  0  0  0  0  0
   10.8176    8.6001    0.8820 H   0  0  0  0  0  0  0  0  0  0  0  0
  1  2  1  0  0  0  0
  2  3  1  0  0  0  0
  2  4  2  0  0  0  0
  1  5  1  0  0  0  0
  5  6  1  0  0  0  0
  6  7  1  0  0  0  0
  7  8  1  0  0  0  0
  8  9  1  0  0  0  0
  9 10  1  0  0  0  0
  1 11  1  0  0  0  0
  1 12  1  0  0  0  0
  3 13  1  0  0  0  0
  3 14  1  0  0  0  0
  3 15  1  0  0  0  0
  5 16  1  0  0  0  0
  5 17  1  0  0  0  0
  6 18  1  0  0  0  0
  6 19  1  0  0  0  0
  7 20  1  0  0  0  0
  7 21  1  0  0  0  0
  8 22  1  0  0  0  0
  8 23  1  0  0  0  0
  9 24  1  0  0  0  0
  9 25  1  0  0  0  0
 10 26  1  0  0  0  0
 10 27  1  0  0  0  0
 10 28  1  0  0  0  0
M  END
>  <Alias name>
2-Nonanone

>  <deltaH°(solv)>   kJ/mol
-65.3

$$$$
Di-n-propylamine
  ChemBrain IXL

 22 21  0  0  0  0  0  0  0  0  1 V2000
    2.2677    4.8329    1.1525 C   0  0  0  0  0  0  0  0  0  0  0  0
    3.4766    4.2938    0.3632 C   0  0  0  0  0  0  0  0  0  0  0  0
    4.6074    5.3407    0.3763 C   0  0  0  0  0  0  0  0  0  0  0  0
    5.7607    4.8259   -0.3770 N   0  0  0  0  0  0  0  0  0  0  0  0
    6.8399    5.8248   -0.3657 C   0  0  0  0  0  0  0  0  0  0  0  0
    8.0477    5.2850   -1.1561 C   0  0  0  0  0  0  0  0  0  0  0  0
    9.1788    6.3315   -1.1445 C   0  0  0  0  0  0  0  0  0  0  0  0
    6.0879    3.9723    0.0504 H   0  0  0  0  0  0  0  0  0  0  0  0
    1.4733    4.0970    1.1430 H   0  0  0  0  0  0  0  0  0  0  0  0
    2.5638    5.0314    2.1751 H   0  0  0  0  0  0  0  0  0  0  0  0
    1.9166    5.7490    0.6939 H   0  0  0  0  0  0  0  0  0  0  0  0
    3.8275    3.3777    0.8217 H   0  0  0  0  0  0  0  0  0  0  0  0
    3.1805    4.0952   -0.6594 H   0  0  0  0  0  0  0  0  0  0  0  0
    4.9035    5.5393    1.3991 H   0  0  0  0  0  0  0  0  0  0  0  0
    4.2563    6.2570   -0.0823 H   0  0  0  0  0  0  0  0  0  0  0  0
    6.4888    6.7410   -0.8243 H   0  0  0  0  0  0  0  0  0  0  0  0
    7.1373    6.0237    0.6567 H   0  0  0  0  0  0  0  0  0  0  0  0
    8.3988    4.3689   -0.6976 H   0  0  0  0  0  0  0  0  0  0  0  0
    7.7504    5.0862   -2.1782 H   0  0  0  0  0  0  0  0  0  0  0  0
    8.8278    7.2477   -1.6031 H   0  0  0  0  0  0  0  0  0  0  0  0
   10.0274    5.9519   -1.7000 H   0  0  0  0  0  0  0  0  0  0  0  0
    9.4763    6.5303   -0.1223 H   0  0  0  0  0  0  0  0  0  0  0  0
  1  2  1  0  0  0  0
  2  3  1  0  0  0  0
  3  4  1  0  0  0  0
  4  5  1  0  0  0  0
  5  6  1  0  0  0  0
  6  7  1  0  0  0  0
  4  8  1  0  0  0  0
  1  9  1  0  0  0  0
  1 10  1  0  0  0  0
  1 11  1  0  0  0  0
  2 12  1  0  0  0  0
  2 13  1  0  0  0  0
  3 14  1  0  0  0  0
  3 15  1  0  0  0  0
  5 16  1  0  0  0  0
  5 17  1  0  0  0  0
  6 18  1  0  0  0  0
  6 19  1  0  0  0  0
  7 20  1  0  0  0  0
  7 21  1  0  0  0  0
  7 22  1  0  0  0  0
M  END
>  <Alias name>
Di-n-propylamine

>  <deltaH°(solv)>   kJ/mol
-65.2

$$$$
4-Ethylaniline
  ChemBrain IXL

 20 20  0  0  0  0  0  0  0  0  1 V2000
    7.2459    5.9317   -0.1066 C   0  0  0  0  0  0  0  0  0  0  0  0
    5.9507    6.4498   -0.1044 C   0  0  0  0  0  0  0  0  0  0  0  0
    4.8638    5.6100    0.1397 C   0  0  0  0  0  0  0  0  0  0  0  0
    5.0721    4.2516    0.3792 C   0  0  0  0  0  0  0  0  0  0  0  0
    6.3673    3.7334    0.3770 C   0  0  0  0  0  0  0  0  0  0  0  0
    7.4542    4.5735    0.1342 C   0  0  0  0  0  0  0  0  0  0  0  0
    8.7540    4.0535    0.1323 N   0  0  0  0  0  0  0  0  0  0  0  0
    3.4899    6.1601    0.1444 C   0  0  0  0  0  0  0  0  0  0  0  0
    2.4824    5.0282   -0.1355 C   0  0  0  0  0  0  0  0  0  0  0  0
    9.5403    4.6615   -0.0412 H   0  0  0  0  0  0  0  0  0  0  0  0
    8.9045    3.0708    0.3044 H   0  0  0  0  0  0  0  0  0  0  0  0
    8.0897    6.5838   -0.2952 H   0  0  0  0  0  0  0  0  0  0  0  0
    5.7889    7.5041   -0.2921 H   0  0  0  0  0  0  0  0  0  0  0  0
    4.2282    3.5992    0.5670 H   0  0  0  0  0  0  0  0  0  0  0  0
    6.5290    2.6789    0.5637 H   0  0  0  0  0  0  0  0  0  0  0  0
    3.4024    6.9193   -0.6231 H   0  0  0  0  0  0  0  0  0  0  0  0
    3.2801    6.5991    1.1119 H   0  0  0  0  0  0  0  0  0  0  0  0
    2.7145    4.5653   -1.0867 H   0  0  0  0  0  0  0  0  0  0  0  0
    2.5445    4.2869    0.6515 H   0  0  0  0  0  0  0  0  0  0  0  0
    1.4800    5.4370   -0.1681 H   0  0  0  0  0  0  0  0  0  0  0  0
  1  2  4  0  0  0  0
  2  3  4  0  0  0  0
  3  4  4  0  0  0  0
  4  5  4  0  0  0  0
  5  6  4  0  0  0  0
  6  1  4  0  0  0  0
  6  7  1  0  0  0  0
  3  8  1  0  0  0  0
  8  9  1  0  0  0  0
  7 10  1  0  0  0  0
  7 11  1  0  0  0  0
  1 12  1  0  0  0  0
  2 13  1  0  0  0  0
  4 14  1  0  0  0  0
  5 15  1  0  0  0  0
  8 16  1  0  0  0  0
  8 17  1  0  0  0  0
  9 18  1  0  0  0  0
  9 19  1  0  0  0  0
  9 20  1  0  0  0  0
M  END
>  <Alias name>
4-Ethylaniline

>  <deltaH°(solv)>   kJ/mol
-65

$$$$
2-Methylphenol
  ChemBrain IXL

 16 16  0  0  0  0  0  0  0  0  1 V2000
    2.6266    3.2413    0.9221 C   0  0  0  0  0  0  0  0  0  0  0  0
    2.6044    4.6361    0.9093 C   0  0  0  0  0  0  0  0  0  0  0  0
    3.7447    5.3484    0.5374 C   0  0  0  0  0  0  0  0  0  0  0  0
    4.9072    4.6659    0.1782 C   0  0  0  0  0  0  0  0  0  0  0  0
    4.9293    3.2712    0.1910 C   0  0  0  0  0  0  0  0  0  0  0  0
    3.7890    2.5589    0.5630 C   0  0  0  0  0  0  0  0  0  0  0  0
    6.1543    2.5520   -0.1874 O   0  0  0  0  0  0  0  0  0  0  0  0
    6.1668    5.4528   -0.2327 C   0  0  0  0  0  0  0  0  0  0  0  0
    1.7438    2.6898    1.2100 H   0  0  0  0  0  0  0  0  0  0  0  0
    1.7045    5.1644    1.1874 H   0  0  0  0  0  0  0  0  0  0  0  0
    3.7276    6.4282    0.5275 H   0  0  0  0  0  0  0  0  0  0  0  0
    3.8062    1.4790    0.5729 H   0  0  0  0  0  0  0  0  0  0  0  0
    6.8874    3.1065   -0.4275 H   0  0  0  0  0  0  0  0  0  0  0  0
    5.9606    6.5119   -0.1868 H   0  0  0  0  0  0  0  0  0  0  0  0
    6.4465    5.1839   -1.2406 H   0  0  0  0  0  0  0  0  0  0  0  0
    6.9762    5.2141    0.4413 H   0  0  0  0  0  0  0  0  0  0  0  0
  1  2  4  0  0  0  0
  2  3  4  0  0  0  0
  3  4  4  0  0  0  0
  4  5  4  0  0  0  0
  5  6  4  0  0  0  0
  6  1  4  0  0  0  0
  5  7  1  0  0  0  0
  4  8  1  0  0  0  0
  1  9  1  0  0  0  0
  2 10  1  0  0  0  0
  3 11  1  0  0  0  0
  6 12  1  0  0  0  0
  7 13  1  0  0  0  0
  8 14  1  0  0  0  0
  8 15  1  0  0  0  0
  8 16  1  0  0  0  0
M  END
>  <Alias name>
o-Cresol

>  <deltaH°(solv)>   kJ/mol
-64.8

$$$$
Benzylamine
  ChemBrain IXL

 17 17  0  0  0  0  0  0  0  0  1 V2000
    3.8395    5.4606    0.6541 C   0  0  0  0  0  0  0  0  0  0  0  0
    2.5885    4.9044    0.9222 C   0  0  0  0  0  0  0  0  0  0  0  0
    2.4354    3.5183    0.9619 C   0  0  0  0  0  0  0  0  0  0  0  0
    3.5334    2.6884    0.7336 C   0  0  0  0  0  0  0  0  0  0  0  0
    4.7845    3.2445    0.4655 C   0  0  0  0  0  0  0  0  0  0  0  0
    4.9375    4.6308    0.4258 C   0  0  0  0  0  0  0  0  0  0  0  0
    5.9972    2.3270    0.2132 C   0  0  0  0  0  0  0  0  0  0  0  0
    7.1275    3.1306   -0.2748 N   0  0  0  0  0  0  0  0  0  0  0  0
    3.9580    6.5337    0.6234 H   0  0  0  0  0  0  0  0  0  0  0  0
    1.7386    5.5469    1.0990 H   0  0  0  0  0  0  0  0  0  0  0  0
    1.4670    3.0878    1.1695 H   0  0  0  0  0  0  0  0  0  0  0  0
    3.4148    1.6154    0.7643 H   0  0  0  0  0  0  0  0  0  0  0  0
    5.9058    5.0616    0.2182 H   0  0  0  0  0  0  0  0  0  0  0  0
    6.2754    1.8367    1.1344 H   0  0  0  0  0  0  0  0  0  0  0  0
    5.7384    1.5836   -0.5262 H   0  0  0  0  0  0  0  0  0  0  0  0
    7.3874    3.8731    0.4651 H   0  0  0  0  0  0  0  0  0  0  0  0
    6.8491    3.6217   -1.1955 H   0  0  0  0  0  0  0  0  0  0  0  0
  1  2  4  0  0  0  0
  2  3  4  0  0  0  0
  3  4  4  0  0  0  0
  4  5  4  0  0  0  0
  5  6  4  0  0  0  0
  6  1  4  0  0  0  0
  5  7  1  0  0  0  0
  7  8  1  0  0  0  0
  1  9  1  0  0  0  0
  2 10  1  0  0  0  0
  3 11  1  0  0  0  0
  4 12  1  0  0  0  0
  6 13  1  0  0  0  0
  7 14  1  0  0  0  0
  7 15  1  0  0  0  0
  8 16  1  0  0  0  0
  8 17  1  0  0  0  0
M  END
>  <Alias name>
Benzylamine

>  <deltaH°(solv)>   kJ/mol
-64.46

$$$$
1-Methylimidazole
  ChemBrain IXL

 12 12  0  0  0  0  0  0  0  0  1 V2000
    3.7424    2.4762   -0.4221 C   0  0  0  0  0  0  0  0  0  0  0  0
    3.3299    3.6048   -0.2240 C   0  0  0  0  0  0  0  0  0  0  0  0
    4.9863    2.5437   -0.5710 N   0  0  0  0  0  0  0  0  0  0  0  0
    5.3458    3.6501   -0.4737 C   0  0  0  0  0  0  0  0  0  0  0  0
    4.3086    4.3676   -0.2498 N   0  0  0  0  0  0  0  0  0  0  0  0
    4.2492    5.8116   -0.0575 C   0  0  0  0  0  0  0  0  0  0  0  0
    3.1407    1.5883   -0.4604 H   0  0  0  0  0  0  0  0  0  0  0  0
    2.2964    3.8915   -0.0557 H   0  0  0  0  0  0  0  0  0  0  0  0
    6.3749    4.0033   -0.5584 H   0  0  0  0  0  0  0  0  0  0  0  0
    3.2225    6.1207   -0.0115 H   0  0  0  0  0  0  0  0  0  0  0  0
    4.7425    6.0719    0.8749 H   0  0  0  0  0  0  0  0  0  0  0  0
    4.7347    6.3075   -0.8921 H   0  0  0  0  0  0  0  0  0  0  0  0
  1  2  2  0  0  0  0
  1  3  1  0  0  0  0
  3  4  2  0  0  0  0
  4  5  1  0  0  0  0
  5  2  1  0  0  0  0
  5  6  1  0  0  0  0
  1  7  1  0  0  0  0
  2  8  1  0  0  0  0
  4  9  1  0  0  0  0
  6 10  1  0  0  0  0
  6 11  1  0  0  0  0
  6 12  1  0  0  0  0
M  END
>  <Alias name>
1-Methylimidazole

>  <deltaH°(solv)>   kJ/mol
-64.39

$$$$
Diethylamine
  ChemBrain IXL

 16 15  0  0  0  0  0  0  0  0  1 V2000
    2.1102    3.1791    1.2881 C   0  0  0  0  0  0  0  0  0  0  0  0
    3.3020    4.1498    1.1784 C   0  0  0  0  0  0  0  0  0  0  0  0
    4.1596    3.7478    0.0542 N   0  0  0  0  0  0  0  0  0  0  0  0
    5.2959    4.6744   -0.0510 C   0  0  0  0  0  0  0  0  0  0  0  0
    6.1945    4.2535   -1.2301 C   0  0  0  0  0  0  0  0  0  0  0  0
    4.5023    2.8117    0.2106 H   0  0  0  0  0  0  0  0  0  0  0  0
    2.4775    2.1741    1.4556 H   0  0  0  0  0  0  0  0  0  0  0  0
    1.4784    3.4753    2.1163 H   0  0  0  0  0  0  0  0  0  0  0  0
    1.5373    3.2056    0.3694 H   0  0  0  0  0  0  0  0  0  0  0  0
    3.8750    4.1233    2.0970 H   0  0  0  0  0  0  0  0  0  0  0  0
    2.9348    5.1548    1.0109 H   0  0  0  0  0  0  0  0  0  0  0  0
    4.9281    5.6792   -0.2182 H   0  0  0  0  0  0  0  0  0  0  0  0
    5.8695    4.6480    0.8673 H   0  0  0  0  0  0  0  0  0  0  0  0
    7.0316    4.9362   -1.3077 H   0  0  0  0  0  0  0  0  0  0  0  0
    5.6209    4.2797   -2.1484 H   0  0  0  0  0  0  0  0  0  0  0  0
    6.5624    3.2487   -1.0628 H   0  0  0  0  0  0  0  0  0  0  0  0
  1  2  1  0  0  0  0
  2  3  1  0  0  0  0
  3  4  1  0  0  0  0
  4  5  1  0  0  0  0
  3  6  1  0  0  0  0
  1  7  1  0  0  0  0
  1  8  1  0  0  0  0
  1  9  1  0  0  0  0
  2 10  1  0  0  0  0
  2 11  1  0  0  0  0
  4 12  1  0  0  0  0
  4 13  1  0  0  0  0
  5 14  1  0  0  0  0
  5 15  1  0  0  0  0
  5 16  1  0  0  0  0
M  END
>  <Alias name>
Diethylamine

>  <deltaH°(solv)>   kJ/mol
-64.3

$$$$
Valeric acid
  ChemBrain IXL

 17 16  0  0  0  0  0  0  0  0  1 V2000
    4.8303    4.7275   -0.1713 C   0  0  0  0  0  0  0  0  0  0  0  0
    5.7003    5.9896   -0.0118 C   0  0  0  0  0  0  0  0  0  0  0  0
    7.1614    5.6555   -0.3705 C   0  0  0  0  0  0  0  0  0  0  0  0
    8.2528    6.5073    0.1237 O   0  0  0  0  0  0  0  0  0  0  0  0
    7.4124    4.6841   -1.0648 O   0  0  0  0  0  0  0  0  0  0  0  0
    3.3693    5.0620    0.1871 C   0  0  0  0  0  0  0  0  0  0  0  0
    2.4993    3.8002    0.0272 C   0  0  0  0  0  0  0  0  0  0  0  0
    4.8803    4.3827   -1.1935 H   0  0  0  0  0  0  0  0  0  0  0  0
    5.1946    3.9535    0.4880 H   0  0  0  0  0  0  0  0  0  0  0  0
    5.6504    6.3344    1.0105 H   0  0  0  0  0  0  0  0  0  0  0  0
    5.3358    6.7637   -0.6709 H   0  0  0  0  0  0  0  0  0  0  0  0
    9.1243    6.2365   -0.1399 H   0  0  0  0  0  0  0  0  0  0  0  0
    3.0051    5.8362   -0.4720 H   0  0  0  0  0  0  0  0  0  0  0  0
    3.3192    5.4066    1.2094 H   0  0  0  0  0  0  0  0  0  0  0  0
    2.8634    3.0259    0.6864 H   0  0  0  0  0  0  0  0  0  0  0  0
    1.4754    4.0346    0.2784 H   0  0  0  0  0  0  0  0  0  0  0  0
    2.5493    3.4555   -0.9951 H   0  0  0  0  0  0  0  0  0  0  0  0
  1  2  1  0  0  0  0
  2  3  1  0  0  0  0
  3  4  1  0  0  0  0
  3  5  2  0  0  0  0
  1  6  1  0  0  0  0
  6  7  1  0  0  0  0
  1  8  1  0  0  0  0
  1  9  1  0  0  0  0
  2 10  1  0  0  0  0
  2 11  1  0  0  0  0
  4 12  1  0  0  0  0
  6 13  1  0  0  0  0
  6 14  1  0  0  0  0
  7 15  1  0  0  0  0
  7 16  1  0  0  0  0
  7 17  1  0  0  0  0
M  END
>  <Alias name>
Pentanoic acid

>  <deltaH°(solv)>   kJ/mol
-64.1

$$$$
4-t-Butylphenol
  ChemBrain IXL

 25 25  0  0  0  0  0  0  0  0  1 V2000
    5.2989    6.1704    0.3137 C   0  0  0  0  0  0  0  0  0  0  0  0
    4.6645    4.9262    0.2223 C   0  0  0  0  0  0  0  0  0  0  0  0
    5.4210    3.7551    0.3063 C   0  0  0  0  0  0  0  0  0  0  0  0
    6.8043    3.8268    0.4809 C   0  0  0  0  0  0  0  0  0  0  0  0
    7.4342    5.0692    0.5719 C   0  0  0  0  0  0  0  0  0  0  0  0
    6.6813    6.2404    0.4882 C   0  0  0  0  0  0  0  0  0  0  0  0
    8.8909    5.1444    0.7558 O   0  0  0  0  0  0  0  0  0  0  0  0
    3.1878    4.8452    0.0358 C   0  0  0  0  0  0  0  0  0  0  0  0
    2.5645    6.2535    0.1562 C   0  0  0  0  0  0  0  0  0  0  0  0
    2.5834    3.9265    1.1169 C   0  0  0  0  0  0  0  0  0  0  0  0
    2.8785    4.2678   -1.3595 C   0  0  0  0  0  0  0  0  0  0  0  0
    9.3491    4.2762    0.8058 H   0  0  0  0  0  0  0  0  0  0  0  0
    4.7192    7.0814    0.2495 H   0  0  0  0  0  0  0  0  0  0  0  0
    4.9345    2.7906    0.2359 H   0  0  0  0  0  0  0  0  0  0  0  0
    7.3891    2.9179    0.5459 H   0  0  0  0  0  0  0  0  0  0  0  0
    7.1699    7.2044    0.5587 H   0  0  0  0  0  0  0  0  0  0  0  0
    1.4907    6.1843    0.0334 H   0  0  0  0  0  0  0  0  0  0  0  0
    2.7901    6.6665    1.1318 H   0  0  0  0  0  0  0  0  0  0  0  0
    2.9741    6.8973   -0.6124 H   0  0  0  0  0  0  0  0  0  0  0  0
    3.0115    2.9359    1.0301 H   0  0  0  0  0  0  0  0  0  0  0  0
    2.8033    4.3301    2.0977 H   0  0  0  0  0  0  0  0  0  0  0  0
    1.5104    3.8688    0.9827 H   0  0  0  0  0  0  0  0  0  0  0  0
    3.3105    3.2786   -1.4449 H   0  0  0  0  0  0  0  0  0  0  0  0
    1.8058    4.2063   -1.4950 H   0  0  0  0  0  0  0  0  0  0  0  0
    3.3018    4.9135   -2.1192 H   0  0  0  0  0  0  0  0  0  0  0  0
  1  2  4  0  0  0  0
  2  3  4  0  0  0  0
  3  4  4  0  0  0  0
  4  5  4  0  0  0  0
  5  6  4  0  0  0  0
  6  1  4  0  0  0  0
  5  7  1  0  0  0  0
  2  8  1  0  0  0  0
  8  9  1  0  0  0  0
  8 10  1  0  0  0  0
  8 11  1  0  0  0  0
  7 12  1  0  0  0  0
  1 13  1  0  0  0  0
  3 14  1  0  0  0  0
  4 15  1  0  0  0  0
  6 16  1  0  0  0  0
  9 17  1  0  0  0  0
  9 18  1  0  0  0  0
  9 19  1  0  0  0  0
 10 20  1  0  0  0  0
 10 21  1  0  0  0  0
 10 22  1  0  0  0  0
 11 23  1  0  0  0  0
 11 24  1  0  0  0  0
 11 25  1  0  0  0  0
M  END
>  <Alias name>
4-t-Butylphenol

>  <deltaH°(solv)>   kJ/mol
-63.8

$$$$
2-Aminopyridine
  ChemBrain IXL

 13 13  0  0  0  0  0  0  0  0  1 V2000
    4.9960    4.6647    0.0276 C   0  0  0  0  0  0  0  0  0  0  0  0
    4.8525    3.2884    0.1882 C   0  0  0  0  0  0  0  0  0  0  0  0
    3.9105    5.4479   -0.1690 N   0  0  0  0  0  0  0  0  0  0  0  0
    6.2703    5.2339    0.0707 N   0  0  0  0  0  0  0  0  0  0  0  0
    3.5862    2.7224    0.1454 C   0  0  0  0  0  0  0  0  0  0  0  0
    2.6680    4.9157   -0.2139 C   0  0  0  0  0  0  0  0  0  0  0  0
    2.4843    3.5421   -0.0573 C   0  0  0  0  0  0  0  0  0  0  0  0
    6.3817    6.2279   -0.0465 H   0  0  0  0  0  0  0  0  0  0  0  0
    7.0790    4.6487    0.2193 H   0  0  0  0  0  0  0  0  0  0  0  0
    5.7236    2.6624    0.3457 H   0  0  0  0  0  0  0  0  0  0  0  0
    3.4592    1.6511    0.2691 H   0  0  0  0  0  0  0  0  0  0  0  0
    1.8110    5.5567   -0.3720 H   0  0  0  0  0  0  0  0  0  0  0  0
    1.4880    3.1149   -0.0932 H   0  0  0  0  0  0  0  0  0  0  0  0
  1  2  4  0  0  0  0
  1  3  4  0  0  0  0
  1  4  1  0  0  0  0
  2  5  4  0  0  0  0
  3  6  4  0  0  0  0
  5  7  4  0  0  0  0
  6  7  4  0  0  0  0
  4  8  1  0  0  0  0
  4  9  1  0  0  0  0
  2 10  1  0  0  0  0
  5 11  1  0  0  0  0
  6 12  1  0  0  0  0
  7 13  1  0  0  0  0
M  END
>  <Alias name>
2-Aminopyridine

>  <deltaH°(solv)>   kJ/mol
-63.6

$$$$
2-Methoxyethylamine
  ChemBrain IXL

 14 13  0  0  0  0  0  0  0  0  1 V2000
    2.2530    4.3012    0.8193 C   0  0  0  0  0  0  0  0  0  0  0  0
    3.4386    3.6505    0.2432 O   0  0  0  0  0  0  0  0  0  0  0  0
    4.5366    4.5614   -0.1112 C   0  0  0  0  0  0  0  0  0  0  0  0
    5.7071    3.7504   -0.7001 C   0  0  0  0  0  0  0  0  0  0  0  0
    6.8051    4.6612   -1.0544 N   0  0  0  0  0  0  0  0  0  0  0  0
    6.4811    5.3284   -1.7385 H   0  0  0  0  0  0  0  0  0  0  0  0
    7.5717    4.1301   -1.4394 H   0  0  0  0  0  0  0  0  0  0  0  0
    1.5044    3.5521    1.0459 H   0  0  0  0  0  0  0  0  0  0  0  0
    2.5317    4.8197    1.7283 H   0  0  0  0  0  0  0  0  0  0  0  0
    1.8495    5.0112    0.1079 H   0  0  0  0  0  0  0  0  0  0  0  0
    4.1886    5.2779   -0.8450 H   0  0  0  0  0  0  0  0  0  0  0  0
    4.8709    5.0861    0.7753 H   0  0  0  0  0  0  0  0  0  0  0  0
    6.0550    3.0338    0.0337 H   0  0  0  0  0  0  0  0  0  0  0  0
    5.3728    3.2258   -1.5867 H   0  0  0  0  0  0  0  0  0  0  0  0
  1  2  1  0  0  0  0
  2  3  1  0  0  0  0
  3  4  1  0  0  0  0
  4  5  1  0  0  0  0
  5  6  1  0  0  0  0
  5  7  1  0  0  0  0
  1  8  1  0  0  0  0
  1  9  1  0  0  0  0
  1 10  1  0  0  0  0
  3 11  1  0  0  0  0
  3 12  1  0  0  0  0
  4 13  1  0  0  0  0
  4 14  1  0  0  0  0
M  END
>  <Alias name>
2-Methoxyethylamine

>  <deltaH°(solv)>   kJ/mol
-63.51

$$$$
Glutaronitrile
  ChemBrain IXL

 13 12  0  0  0  0  0  0  0  0  1 V2000
    4.5820    4.1551   -0.0285 C   0  0  0  0  0  0  0  0  0  0  0  0
    5.8591    3.6698   -0.7412 C   0  0  0  0  0  0  0  0  0  0  0  0
    3.7373    2.9384    0.3970 C   0  0  0  0  0  0  0  0  0  0  0  0
    6.7038    4.8864   -1.1667 C   0  0  0  0  0  0  0  0  0  0  0  0
    2.4602    3.4237    1.1098 C   0  0  0  0  0  0  0  0  0  0  0  0
    7.3385    5.8007   -1.4864 N   0  0  0  0  0  0  0  0  0  0  0  0
    1.5004    3.7884    1.6454 N   0  0  0  0  0  0  0  0  0  0  0  0
    4.0059    4.7763   -0.7031 H   0  0  0  0  0  0  0  0  0  0  0  0
    4.8540    4.7300    0.8481 H   0  0  0  0  0  0  0  0  0  0  0  0
    6.4351    3.0485   -0.0666 H   0  0  0  0  0  0  0  0  0  0  0  0
    5.5870    3.0949   -1.6178 H   0  0  0  0  0  0  0  0  0  0  0  0
    3.4652    2.3635   -0.4796 H   0  0  0  0  0  0  0  0  0  0  0  0
    4.3133    2.3172    1.0717 H   0  0  0  0  0  0  0  0  0  0  0  0
  1  2  1  0  0  0  0
  1  3  1  0  0  0  0
  2  4  1  0  0  0  0
  3  5  1  0  0  0  0
  4  6  3  0  0  0  0
  5  7  3  0  0  0  0
  1  8  1  0  0  0  0
  1  9  1  0  0  0  0
  2 10  1  0  0  0  0
  2 11  1  0  0  0  0
  3 12  1  0  0  0  0
  3 13  1  0  0  0  0
M  END
>  <Alias name>
Pentanedinitrile

>  <deltaH°(solv)>   kJ/mol
-63.5

$$$$
n-Butylbutyrate
  ChemBrain IXL

 26 25  0  0  0  0  0  0  0  0  1 V2000
    9.0473    5.1405   -0.8225 C   0  0  0  0  0  0  0  0  0  0  0  0
    7.7501    4.7839   -0.2058 C   0  0  0  0  0  0  0  0  0  0  0  0
    7.4859    3.6158    0.0269 O   0  0  0  0  0  0  0  0  0  0  0  0
    6.7799    5.8372    0.1263 O   0  0  0  0  0  0  0  0  0  0  0  0
    5.5288    5.3604    0.7333 C   0  0  0  0  0  0  0  0  0  0  0  0
    9.1183    6.6667   -1.0236 C   0  0  0  0  0  0  0  0  0  0  0  0
    4.6106    6.5622    1.0289 C   0  0  0  0  0  0  0  0  0  0  0  0
   10.4689    7.0380   -1.6658 C   0  0  0  0  0  0  0  0  0  0  0  0
    3.2994    6.0625    1.6657 C   0  0  0  0  0  0  0  0  0  0  0  0
    2.3816    7.2644    1.9621 C   0  0  0  0  0  0  0  0  0  0  0  0
    9.8546    4.8240   -0.1737 H   0  0  0  0  0  0  0  0  0  0  0  0
    9.1395    4.6454   -1.7813 H   0  0  0  0  0  0  0  0  0  0  0  0
    5.0302    4.6848    0.0494 H   0  0  0  0  0  0  0  0  0  0  0  0
    5.7510    4.8402    1.6568 H   0  0  0  0  0  0  0  0  0  0  0  0
    8.3109    6.9833   -1.6723 H   0  0  0  0  0  0  0  0  0  0  0  0
    9.0262    7.1618   -0.0648 H   0  0  0  0  0  0  0  0  0  0  0  0
    5.1094    7.2381    1.7125 H   0  0  0  0  0  0  0  0  0  0  0  0
    4.3882    7.0823    0.1053 H   0  0  0  0  0  0  0  0  0  0  0  0
   10.5188    8.1106   -1.8070 H   0  0  0  0  0  0  0  0  0  0  0  0
   10.5609    6.5430   -2.6247 H   0  0  0  0  0  0  0  0  0  0  0  0
   11.2763    6.7213   -1.0172 H   0  0  0  0  0  0  0  0  0  0  0  0
    2.8003    5.3872    0.9818 H   0  0  0  0  0  0  0  0  0  0  0  0
    3.5220    5.5420    2.5890 H   0  0  0  0  0  0  0  0  0  0  0  0
    1.4601    6.9132    2.4097 H   0  0  0  0  0  0  0  0  0  0  0  0
    2.8807    7.9397    2.6460 H   0  0  0  0  0  0  0  0  0  0  0  0
    2.1590    7.7849    1.0388 H   0  0  0  0  0  0  0  0  0  0  0  0
  1  2  1  0  0  0  0
  2  3  2  0  0  0  0
  2  4  1  0  0  0  0
  4  5  1  0  0  0  0
  1  6  1  0  0  0  0
  5  7  1  0  0  0  0
  6  8  1  0  0  0  0
  7  9  1  0  0  0  0
  9 10  1  0  0  0  0
  1 11  1  0  0  0  0
  1 12  1  0  0  0  0
  5 13  1  0  0  0  0
  5 14  1  0  0  0  0
  6 15  1  0  0  0  0
  6 16  1  0  0  0  0
  7 17  1  0  0  0  0
  7 18  1  0  0  0  0
  8 19  1  0  0  0  0
  8 20  1  0  0  0  0
  8 21  1  0  0  0  0
  9 22  1  0  0  0  0
  9 23  1  0  0  0  0
 10 24  1  0  0  0  0
 10 25  1  0  0  0  0
 10 26  1  0  0  0  0
M  END
>  <Alias name>
Butyl butanoate

>  <deltaH°(solv)>   kJ/mol
-63.5

$$$$
2-Pentanol
  ChemBrain IXL

 18 17  0  0  0  0  0  0  0  0  1 V2000
    2.4009    5.1712    0.3386 C   0  0  0  0  0  0  0  0  0  0  0  0
    3.5267    4.1437    0.5661 C   0  0  0  0  0  0  0  0  0  0  0  0
    4.8214    4.6433   -0.1041 C   0  0  0  0  0  0  0  0  0  0  0  0
    5.9474    3.6161    0.1239 C   0  0  0  0  0  0  0  0  0  0  0  0
    7.2420    4.1156   -0.5463 C   0  0  0  0  0  0  0  0  0  0  0  0
    3.1378    2.8529   -0.0203 O   0  0  0  0  0  0  0  0  0  0  0  0
    1.4936    4.8211    0.8083 H   0  0  0  0  0  0  0  0  0  0  0  0
    2.6865    6.1194    0.7694 H   0  0  0  0  0  0  0  0  0  0  0  0
    2.2336    5.2931   -0.7214 H   0  0  0  0  0  0  0  0  0  0  0  0
    3.6939    4.0217    1.6261 H   0  0  0  0  0  0  0  0  0  0  0  0
    5.1068    5.5917    0.3264 H   0  0  0  0  0  0  0  0  0  0  0  0
    4.6542    4.7648   -1.1642 H   0  0  0  0  0  0  0  0  0  0  0  0
    5.6620    2.6676   -0.3066 H   0  0  0  0  0  0  0  0  0  0  0  0
    6.1145    3.4945    1.1840 H   0  0  0  0  0  0  0  0  0  0  0  0
    7.0748    4.2371   -1.6064 H   0  0  0  0  0  0  0  0  0  0  0  0
    8.0310    3.3958   -0.3864 H   0  0  0  0  0  0  0  0  0  0  0  0
    7.5273    5.0641   -0.1159 H   0  0  0  0  0  0  0  0  0  0  0  0
    2.9707    2.8708   -0.9553 H   0  0  0  0  0  0  0  0  0  0  0  0
  1  2  1  0  0  0  0
  2  3  1  0  0  0  0
  3  4  1  0  0  0  0
  4  5  1  0  0  0  0
  2  6  1  0  0  0  0
  1  7  1  0  0  0  0
  1  8  1  0  0  0  0
  1  9  1  0  0  0  0
  2 10  1  0  0  0  0
  3 11  1  0  0  0  0
  3 12  1  0  0  0  0
  4 13  1  0  0  0  0
  4 14  1  0  0  0  0
  5 15  1  0  0  0  0
  5 16  1  0  0  0  0
  5 17  1  0  0  0  0
  6 18  1  0  0  0  0
M  END
>  <Alias name>
2-Pentanol

>  <deltaH°(solv)>   kJ/mol
-63.3

$$$$
N,N-Dimethylformamide
  ChemBrain IXL

 12 11  0  0  0  0  0  0  0  0  1 V2000
    1.6896    2.8649    0.3673 O   0  0  0  0  0  0  0  0  0  0  0  0
    2.8159    2.5143    0.0561 C   0  0  0  0  0  0  0  0  0  0  0  0
    3.8646    3.4418    0.0625 N   0  0  0  0  0  0  0  0  0  0  0  0
    5.2217    3.0194   -0.3124 C   0  0  0  0  0  0  0  0  0  0  0  0
    3.6085    4.8382    0.4440 C   0  0  0  0  0  0  0  0  0  0  0  0
    3.0046    1.4856   -0.2250 H   0  0  0  0  0  0  0  0  0  0  0  0
    5.8939    3.8661   -0.2486 H   0  0  0  0  0  0  0  0  0  0  0  0
    5.2144    2.6399   -1.3267 H   0  0  0  0  0  0  0  0  0  0  0  0
    5.5567    2.2410    0.3619 H   0  0  0  0  0  0  0  0  0  0  0  0
    2.5598    4.9599    0.6856 H   0  0  0  0  0  0  0  0  0  0  0  0
    4.2098    5.0924    1.3080 H   0  0  0  0  0  0  0  0  0  0  0  0
    3.8671    5.4909   -0.3806 H   0  0  0  0  0  0  0  0  0  0  0  0
  1  2  2  0  0  0  0
  2  3  1  0  0  0  0
  3  4  1  0  0  0  0
  3  5  1  0  0  0  0
  2  6  1  0  0  0  0
  4  7  1  0  0  0  0
  4  8  1  0  0  0  0
  4  9  1  0  0  0  0
  5 10  1  0  0  0  0
  5 11  1  0  0  0  0
  5 12  1  0  0  0  0
M  END
>  <Alias name>
N,N-Dimethylformamide

>  <deltaH°(solv)>   kJ/mol
-62.9

$$$$
t-Butanol
  ChemBrain IXL

 15 14  0  0  0  0  0  0  0  0  1 V2000
    2.7029    2.2234   -1.0899 C   0  0  0  0  0  0  0  0  0  0  0  0
    3.3897    2.9978    0.0518 C   0  0  0  0  0  0  0  0  0  0  0  0
    2.3226    3.7199    0.8973 C   0  0  0  0  0  0  0  0  0  0  0  0
    4.1352    2.0585    0.9020 O   0  0  0  0  0  0  0  0  0  0  0  0
    4.3620    4.0350   -0.5431 C   0  0  0  0  0  0  0  0  0  0  0  0
    3.4508    1.7173   -1.6824 H   0  0  0  0  0  0  0  0  0  0  0  0
    2.0215    1.4966   -0.6729 H   0  0  0  0  0  0  0  0  0  0  0  0
    2.1552    2.9135   -1.7145 H   0  0  0  0  0  0  0  0  0  0  0  0
    1.7748    4.4101    0.2728 H   0  0  0  0  0  0  0  0  0  0  0  0
    1.6412    2.9931    1.3143 H   0  0  0  0  0  0  0  0  0  0  0  0
    2.8039    4.2626    1.6974 H   0  0  0  0  0  0  0  0  0  0  0  0
    4.8168    1.5685    0.4572 H   0  0  0  0  0  0  0  0  0  0  0  0
    5.1099    3.5289   -1.1356 H   0  0  0  0  0  0  0  0  0  0  0  0
    4.8433    4.5777    0.2570 H   0  0  0  0  0  0  0  0  0  0  0  0
    3.8143    4.7251   -1.1677 H   0  0  0  0  0  0  0  0  0  0  0  0
  1  2  1  0  0  0  0
  2  3  1  0  0  0  0
  2  4  1  0  0  0  0
  2  5  1  0  0  0  0
  1  6  1  0  0  0  0
  1  7  1  0  0  0  0
  1  8  1  0  0  0  0
  3  9  1  0  0  0  0
  3 10  1  0  0  0  0
  3 11  1  0  0  0  0
  4 12  1  0  0  0  0
  5 13  1  0  0  0  0
  5 14  1  0  0  0  0
  5 15  1  0  0  0  0
M  END
>  <Alias name>
2-Methyl-2-propanol

>  <deltaH°(solv)>   kJ/mol
-62.9

$$$$
5-Nonanone
  ChemBrain IXL

 28 27  0  0  0  0  0  0  0  0  1 V2000
    7.5213    5.9916    0.1275 C   0  0  0  0  0  0  0  0  0  0  0  0
    6.8961    7.3276    0.0064 C   0  0  0  0  0  0  0  0  0  0  0  0
    5.4266    7.4691    0.1102 C   0  0  0  0  0  0  0  0  0  0  0  0
    7.5922    8.3122   -0.1790 O   0  0  0  0  0  0  0  0  0  0  0  0
    9.0438    6.1166   -0.0753 C   0  0  0  0  0  0  0  0  0  0  0  0
    4.7679    6.0800    0.0033 C   0  0  0  0  0  0  0  0  0  0  0  0
    3.2374    6.2282    0.1038 C   0  0  0  0  0  0  0  0  0  0  0  0
    9.6949    4.7257    0.0514 C   0  0  0  0  0  0  0  0  0  0  0  0
    2.5791    4.8384    0.0044 C   0  0  0  0  0  0  0  0  0  0  0  0
   11.2173    4.8507   -0.1515 C   0  0  0  0  0  0  0  0  0  0  0  0
    7.1099    5.3309   -0.6256 H   0  0  0  0  0  0  0  0  0  0  0  0
    7.3203    5.5868    1.1117 H   0  0  0  0  0  0  0  0  0  0  0  0
    5.0673    8.1016   -0.6921 H   0  0  0  0  0  0  0  0  0  0  0  0
    5.1734    7.9163    1.0635 H   0  0  0  0  0  0  0  0  0  0  0  0
    9.4552    6.7777    0.6775 H   0  0  0  0  0  0  0  0  0  0  0  0
    9.2449    6.5210   -1.0596 H   0  0  0  0  0  0  0  0  0  0  0  0
    5.1232    5.4491    0.8087 H   0  0  0  0  0  0  0  0  0  0  0  0
    5.0255    5.6306   -0.9477 H   0  0  0  0  0  0  0  0  0  0  0  0
    2.8815    6.8548   -0.7046 H   0  0  0  0  0  0  0  0  0  0  0  0
    2.9802    6.6824    1.0527 H   0  0  0  0  0  0  0  0  0  0  0  0
    9.2834    4.0646   -0.7013 H   0  0  0  0  0  0  0  0  0  0  0  0
    9.4939    4.3213    1.0358 H   0  0  0  0  0  0  0  0  0  0  0  0
    2.9351    4.2117    0.8128 H   0  0  0  0  0  0  0  0  0  0  0  0
    1.5035    4.9425    0.0751 H   0  0  0  0  0  0  0  0  0  0  0  0
    2.8363    4.3842   -0.9445 H   0  0  0  0  0  0  0  0  0  0  0  0
   11.6287    5.5120    0.6010 H   0  0  0  0  0  0  0  0  0  0  0  0
   11.4183    5.2548   -1.1360 H   0  0  0  0  0  0  0  0  0  0  0  0
   11.6749    3.8732   -0.0622 H   0  0  0  0  0  0  0  0  0  0  0  0
  1  2  1  0  0  0  0
  2  3  1  0  0  0  0
  2  4  2  0  0  0  0
  1  5  1  0  0  0  0
  3  6  1  0  0  0  0
  6  7  1  0  0  0  0
  5  8  1  0  0  0  0
  7  9  1  0  0  0  0
  8 10  1  0  0  0  0
  1 11  1  0  0  0  0
  1 12  1  0  0  0  0
  3 13  1  0  0  0  0
  3 14  1  0  0  0  0
  5 15  1  0  0  0  0
  5 16  1  0  0  0  0
  6 17  1  0  0  0  0
  6 18  1  0  0  0  0
  7 19  1  0  0  0  0
  7 20  1  0  0  0  0
  8 21  1  0  0  0  0
  8 22  1  0  0  0  0
  9 23  1  0  0  0  0
  9 24  1  0  0  0  0
  9 25  1  0  0  0  0
 10 26  1  0  0  0  0
 10 27  1  0  0  0  0
 10 28  1  0  0  0  0
M  END
>  <Alias name>
5-Nonanone

>  <deltaH°(solv)>   kJ/mol
-62.8

$$$$
2-Butanol
  ChemBrain IXL

 15 14  0  0  0  0  0  0  0  0  1 V2000
    2.4315    4.6876    0.4261 C   0  0  0  0  0  0  0  0  0  0  0  0
    3.0337    3.5406   -0.4088 C   0  0  0  0  0  0  0  0  0  0  0  0
    4.3581    3.0788    0.2308 C   0  0  0  0  0  0  0  0  0  0  0  0
    5.3501    4.2578    0.2678 C   0  0  0  0  0  0  0  0  0  0  0  0
    2.0895    2.4145   -0.4470 O   0  0  0  0  0  0  0  0  0  0  0  0
    1.5027    5.0092   -0.0213 H   0  0  0  0  0  0  0  0  0  0  0  0
    3.1240    5.5158    0.4526 H   0  0  0  0  0  0  0  0  0  0  0  0
    2.2456    4.3414    1.4321 H   0  0  0  0  0  0  0  0  0  0  0  0
    3.2212    3.8872   -1.4144 H   0  0  0  0  0  0  0  0  0  0  0  0
    4.7782    2.2734   -0.3534 H   0  0  0  0  0  0  0  0  0  0  0  0
    4.1709    2.7340    1.2370 H   0  0  0  0  0  0  0  0  0  0  0  0
    4.9313    5.0626    0.8536 H   0  0  0  0  0  0  0  0  0  0  0  0
    5.5360    4.6036   -0.7383 H   0  0  0  0  0  0  0  0  0  0  0  0
    6.2785    3.9331    0.7141 H   0  0  0  0  0  0  0  0  0  0  0  0
    2.3837    1.6605   -0.9444 H   0  0  0  0  0  0  0  0  0  0  0  0
  1  2  1  0  0  0  0
  2  3  1  0  0  0  0
  3  4  1  0  0  0  0
  2  5  1  0  0  0  0
  1  6  1  0  0  0  0
  1  7  1  0  0  0  0
  1  8  1  0  0  0  0
  2  9  1  0  0  0  0
  3 10  1  0  0  0  0
  3 11  1  0  0  0  0
  4 12  1  0  0  0  0
  4 13  1  0  0  0  0
  4 14  1  0  0  0  0
  5 15  1  0  0  0  0
M  END
>  <Alias name>
2-Butanol

>  <deltaH°(solv)>   kJ/mol
-62.72

$$$$
Acetic acid 2-methoxyethylester
  ChemBrain IXL

 18 17  0  0  0  0  0  0  0  0  1 V2000
    7.9807    3.6215   -1.4084 C   0  0  0  0  0  0  0  0  0  0  0  0
    7.9382    5.0997   -1.3482 C   0  0  0  0  0  0  0  0  0  0  0  0
    8.8891    5.7538   -1.7436 O   0  0  0  0  0  0  0  0  0  0  0  0
    6.7503    5.7796   -0.8121 O   0  0  0  0  0  0  0  0  0  0  0  0
    5.6707    4.8863   -0.3677 C   0  0  0  0  0  0  0  0  0  0  0  0
    4.4953    5.7275    0.1666 C   0  0  0  0  0  0  0  0  0  0  0  0
    3.4154    4.8342    0.6104 O   0  0  0  0  0  0  0  0  0  0  0  0
    2.2269    5.5143    1.1451 C   0  0  0  0  0  0  0  0  0  0  0  0
    8.9271    3.3044   -1.8287 H   0  0  0  0  0  0  0  0  0  0  0  0
    7.1706    3.2621   -2.0309 H   0  0  0  0  0  0  0  0  0  0  0  0
    7.8755    3.2164   -0.4095 H   0  0  0  0  0  0  0  0  0  0  0  0
    6.0385    4.2392    0.4189 H   0  0  0  0  0  0  0  0  0  0  0  0
    5.3337    4.2843   -1.2025 H   0  0  0  0  0  0  0  0  0  0  0  0
    4.1279    6.3750   -0.6198 H   0  0  0  0  0  0  0  0  0  0  0  0
    4.8322    6.3291    1.0017 H   0  0  0  0  0  0  0  0  0  0  0  0
    1.4923    4.7764    1.4431 H   0  0  0  0  0  0  0  0  0  0  0  0
    2.5082    6.1110    2.0040 H   0  0  0  0  0  0  0  0  0  0  0  0
    1.8046    6.1564    0.3821 H   0  0  0  0  0  0  0  0  0  0  0  0
  1  2  1  0  0  0  0
  2  3  2  0  0  0  0
  2  4  1  0  0  0  0
  4  5  1  0  0  0  0
  5  6  1  0  0  0  0
  6  7  1  0  0  0  0
  7  8  1  0  0  0  0
  1  9  1  0  0  0  0
  1 10  1  0  0  0  0
  1 11  1  0  0  0  0
  5 12  1  0  0  0  0
  5 13  1  0  0  0  0
  6 14  1  0  0  0  0
  6 15  1  0  0  0  0
  8 16  1  0  0  0  0
  8 17  1  0  0  0  0
  8 18  1  0  0  0  0
M  END
>  <Alias name>
2-Methoxyethyl acetate

>  <deltaH°(solv)>   kJ/mol
-62.65

$$$$
Guaiacol
  ChemBrain IXL

 17 17  0  0  0  0  0  0  0  0  1 V2000
    2.9056    3.9503    0.0000 C   0  0  0  0  0  0  0  0  0  0  0  0
    2.5452    5.2947    0.1024 C   0  0  0  0  0  0  0  0  0  0  0  0
    3.5319    6.2805    0.1404 C   0  0  0  0  0  0  0  0  0  0  0  0
    4.8790    5.9222    0.0759 C   0  0  0  0  0  0  0  0  0  0  0  0
    5.2410    4.5762   -0.0266 C   0  0  0  0  0  0  0  0  0  0  0  0
    4.2529    3.5911   -0.0645 C   0  0  0  0  0  0  0  0  0  0  0  0
    4.6312    2.1749   -0.1723 O   0  0  0  0  0  0  0  0  0  0  0  0
    6.6632    4.1937   -0.0950 O   0  0  0  0  0  0  0  0  0  0  0  0
    7.6192    5.3126   -0.0466 C   0  0  0  0  0  0  0  0  0  0  0  0
    5.5987    2.0052   -0.2126 H   0  0  0  0  0  0  0  0  0  0  0  0
    2.1396    3.1856   -0.0294 H   0  0  0  0  0  0  0  0  0  0  0  0
    1.4999    5.5729    0.1524 H   0  0  0  0  0  0  0  0  0  0  0  0
    3.2524    7.3239    0.2198 H   0  0  0  0  0  0  0  0  0  0  0  0
    5.6431    6.6886    0.1055 H   0  0  0  0  0  0  0  0  0  0  0  0
    7.4396    5.9777   -0.8825 H   0  0  0  0  0  0  0  0  0  0  0  0
    8.6294    4.9269   -0.1031 H   0  0  0  0  0  0  0  0  0  0  0  0
    7.4920    5.8566    0.8815 H   0  0  0  0  0  0  0  0  0  0  0  0
  1  2  4  0  0  0  0
  2  3  4  0  0  0  0
  3  4  4  0  0  0  0
  4  5  4  0  0  0  0
  5  6  4  0  0  0  0
  6  1  4  0  0  0  0
  6  7  1  0  0  0  0
  5  8  1  0  0  0  0
  8  9  1  0  0  0  0
  7 10  1  0  0  0  0
  1 11  1  0  0  0  0
  2 12  1  0  0  0  0
  3 13  1  0  0  0  0
  4 14  1  0  0  0  0
  9 15  1  0  0  0  0
  9 16  1  0  0  0  0
  9 17  1  0  0  0  0
M  END
>  <Alias name>
2-Methoxyphenol

>  <deltaH°(solv)>   kJ/mol
-62.6

$$$$
n-Pentylamine
  ChemBrain IXL

 19 18  0  0  0  0  0  0  0  0  1 V2000
    4.0606    4.4912   -0.0308 C   0  0  0  0  0  0  0  0  0  0  0  0
    5.5976    4.3962    0.0316 C   0  0  0  0  0  0  0  0  0  0  0  0
    6.2072    5.7994   -0.1539 C   0  0  0  0  0  0  0  0  0  0  0  0
    7.6732    5.7087   -0.0944 N   0  0  0  0  0  0  0  0  0  0  0  0
    3.4510    3.0879    0.1548 C   0  0  0  0  0  0  0  0  0  0  0  0
    1.9142    3.1828    0.0925 C   0  0  0  0  0  0  0  0  0  0  0  0
    8.0722    6.6275   -0.2154 H   0  0  0  0  0  0  0  0  0  0  0  0
    8.0027    5.0997   -0.8284 H   0  0  0  0  0  0  0  0  0  0  0  0
    3.7622    4.8901   -0.9924 H   0  0  0  0  0  0  0  0  0  0  0  0
    3.7071    5.1453    0.7567 H   0  0  0  0  0  0  0  0  0  0  0  0
    5.8959    3.9974    0.9932 H   0  0  0  0  0  0  0  0  0  0  0  0
    5.9511    3.7422   -0.7559 H   0  0  0  0  0  0  0  0  0  0  0  0
    5.9089    6.1984   -1.1156 H   0  0  0  0  0  0  0  0  0  0  0  0
    5.8537    6.4535    0.6336 H   0  0  0  0  0  0  0  0  0  0  0  0
    3.7493    2.6890    1.1164 H   0  0  0  0  0  0  0  0  0  0  0  0
    3.8044    2.4338   -0.6326 H   0  0  0  0  0  0  0  0  0  0  0  0
    1.4861    2.1966    0.2229 H   0  0  0  0  0  0  0  0  0  0  0  0
    1.5606    3.8368    0.8800 H   0  0  0  0  0  0  0  0  0  0  0  0
    1.6158    3.5815   -0.8692 H   0  0  0  0  0  0  0  0  0  0  0  0
  1  2  1  0  0  0  0
  2  3  1  0  0  0  0
  3  4  1  0  0  0  0
  1  5  1  0  0  0  0
  5  6  1  0  0  0  0
  4  7  1  0  0  0  0
  4  8  1  0  0  0  0
  1  9  1  0  0  0  0
  1 10  1  0  0  0  0
  2 11  1  0  0  0  0
  2 12  1  0  0  0  0
  3 13  1  0  0  0  0
  3 14  1  0  0  0  0
  5 15  1  0  0  0  0
  5 16  1  0  0  0  0
  6 17  1  0  0  0  0
  6 18  1  0  0  0  0
  6 19  1  0  0  0  0
M  END
>  <Alias name>
Amylamine

>  <deltaH°(solv)>   kJ/mol
-62.13

$$$$
1-Pentanol
  ChemBrain IXL

 18 17  0  0  0  0  0  0  0  0  1 V2000
    4.8653    4.1564    0.0322 C   0  0  0  0  0  0  0  0  0  0  0  0
    6.0615    5.1273   -0.0061 C   0  0  0  0  0  0  0  0  0  0  0  0
    7.3547    4.3383   -0.2887 C   0  0  0  0  0  0  0  0  0  0  0  0
    8.4957    5.2645   -0.3252 O   0  0  0  0  0  0  0  0  0  0  0  0
    3.5721    4.9455    0.3148 C   0  0  0  0  0  0  0  0  0  0  0  0
    2.3760    3.9746    0.3532 C   0  0  0  0  0  0  0  0  0  0  0  0
    5.0193    3.4261    0.8128 H   0  0  0  0  0  0  0  0  0  0  0  0
    4.7793    3.6533   -0.9196 H   0  0  0  0  0  0  0  0  0  0  0  0
    5.9075    5.8576   -0.7868 H   0  0  0  0  0  0  0  0  0  0  0  0
    6.1474    5.6305    0.9456 H   0  0  0  0  0  0  0  0  0  0  0  0
    7.5087    3.6080    0.4920 H   0  0  0  0  0  0  0  0  0  0  0  0
    7.2688    3.8352   -1.2404 H   0  0  0  0  0  0  0  0  0  0  0  0
    8.4409    5.9431   -0.9878 H   0  0  0  0  0  0  0  0  0  0  0  0
    3.4181    5.6758   -0.4658 H   0  0  0  0  0  0  0  0  0  0  0  0
    3.6580    5.4486    1.2666 H   0  0  0  0  0  0  0  0  0  0  0  0
    2.5299    3.2443    1.1339 H   0  0  0  0  0  0  0  0  0  0  0  0
    1.4697    4.5276    0.5513 H   0  0  0  0  0  0  0  0  0  0  0  0
    2.2900    3.4715   -0.5985 H   0  0  0  0  0  0  0  0  0  0  0  0
  1  2  1  0  0  0  0
  2  3  1  0  0  0  0
  3  4  1  0  0  0  0
  1  5  1  0  0  0  0
  5  6  1  0  0  0  0
  1  7  1  0  0  0  0
  1  8  1  0  0  0  0
  2  9  1  0  0  0  0
  2 10  1  0  0  0  0
  3 11  1  0  0  0  0
  3 12  1  0  0  0  0
  4 13  1  0  0  0  0
  5 14  1  0  0  0  0
  5 15  1  0  0  0  0
  6 16  1  0  0  0  0
  6 17  1  0  0  0  0
  6 18  1  0  0  0  0
M  END
>  <Alias name>
1-Pentanol

>  <deltaH°(solv)>   kJ/mol
-61.9

$$$$
Propiophenone
  ChemBrain IXL

 20 20  0  0  0  0  0  0  0  0  1 V2000
    4.6577    5.2652    0.3375 C   0  0  0  0  0  0  0  0  0  0  0  0
    5.6967    6.2519   -0.0333 C   0  0  0  0  0  0  0  0  0  0  0  0
    3.4178    5.7006    0.8056 C   0  0  0  0  0  0  0  0  0  0  0  0
    4.9184    3.9000    0.2190 C   0  0  0  0  0  0  0  0  0  0  0  0
    7.0241    5.7899   -0.4968 C   0  0  0  0  0  0  0  0  0  0  0  0
    5.4589    7.4461    0.0432 O   0  0  0  0  0  0  0  0  0  0  0  0
    2.4384    4.7706    1.1549 C   0  0  0  0  0  0  0  0  0  0  0  0
    3.9390    2.9700    0.5683 C   0  0  0  0  0  0  0  0  0  0  0  0
    8.0343    6.9495   -0.3998 C   0  0  0  0  0  0  0  0  0  0  0  0
    2.6990    3.4053    1.0363 C   0  0  0  0  0  0  0  0  0  0  0  0
    3.2155    6.7605    0.8978 H   0  0  0  0  0  0  0  0  0  0  0  0
    5.8810    3.5620   -0.1443 H   0  0  0  0  0  0  0  0  0  0  0  0
    6.9522    5.4589   -1.5255 H   0  0  0  0  0  0  0  0  0  0  0  0
    7.3574    4.9678    0.1244 H   0  0  0  0  0  0  0  0  0  0  0  0
    1.4758    5.1085    1.5182 H   0  0  0  0  0  0  0  0  0  0  0  0
    4.1414    1.9100    0.4762 H   0  0  0  0  0  0  0  0  0  0  0  0
    7.6994    7.7728   -1.0186 H   0  0  0  0  0  0  0  0  0  0  0  0
    9.0050    6.6123   -0.7418 H   0  0  0  0  0  0  0  0  0  0  0  0
    8.1085    7.2785    0.6294 H   0  0  0  0  0  0  0  0  0  0  0  0
    1.9387    2.6833    1.3075 H   0  0  0  0  0  0  0  0  0  0  0  0
  1  2  1  0  0  0  0
  1  3  4  0  0  0  0
  1  4  4  0  0  0  0
  2  5  1  0  0  0  0
  2  6  2  0  0  0  0
  3  7  4  0  0  0  0
  4  8  4  0  0  0  0
  5  9  1  0  0  0  0
  7 10  4  0  0  0  0
  8 10  4  0  0  0  0
  3 11  1  0  0  0  0
  4 12  1  0  0  0  0
  5 13  1  0  0  0  0
  5 14  1  0  0  0  0
  7 15  1  0  0  0  0
  8 16  1  0  0  0  0
  9 17  1  0  0  0  0
  9 18  1  0  0  0  0
  9 19  1  0  0  0  0
 10 20  1  0  0  0  0
M  END
>  <Alias name>
1-Phenyl-1-propanone

>  <deltaH°(solv)>   kJ/mol
-61.9

$$$$
1-Butanol
  ChemBrain IXL

 15 14  0  0  0  0  0  0  0  0  1 V2000
    2.1958    3.6217    1.0266 C   0  0  0  0  0  0  0  0  0  0  0  0
    3.4105    4.4949    0.6566 C   0  0  0  0  0  0  0  0  0  0  0  0
    4.4008    3.6671   -0.1854 C   0  0  0  0  0  0  0  0  0  0  0  0
    5.6155    4.5403   -0.5554 C   0  0  0  0  0  0  0  0  0  0  0  0
    6.5601    3.7507   -1.3587 O   0  0  0  0  0  0  0  0  0  0  0  0
    2.5274    2.7673    1.5979 H   0  0  0  0  0  0  0  0  0  0  0  0
    1.5018    4.2019    1.6166 H   0  0  0  0  0  0  0  0  0  0  0  0
    1.7071    3.2841    0.1247 H   0  0  0  0  0  0  0  0  0  0  0  0
    3.8993    4.8326    1.5585 H   0  0  0  0  0  0  0  0  0  0  0  0
    3.0789    5.3494    0.0853 H   0  0  0  0  0  0  0  0  0  0  0  0
    3.9120    3.3295   -1.0873 H   0  0  0  0  0  0  0  0  0  0  0  0
    4.7324    2.8126    0.3859 H   0  0  0  0  0  0  0  0  0  0  0  0
    6.1044    4.8778    0.3465 H   0  0  0  0  0  0  0  0  0  0  0  0
    5.2839    5.3948   -1.1266 H   0  0  0  0  0  0  0  0  0  0  0  0
    7.3422    4.2160   -1.6310 H   0  0  0  0  0  0  0  0  0  0  0  0
  1  2  1  0  0  0  0
  2  3  1  0  0  0  0
  3  4  1  0  0  0  0
  4  5  1  0  0  0  0
  1  6  1  0  0  0  0
  1  7  1  0  0  0  0
  1  8  1  0  0  0  0
  2  9  1  0  0  0  0
  2 10  1  0  0  0  0
  3 11  1  0  0  0  0
  3 12  1  0  0  0  0
  4 13  1  0  0  0  0
  4 14  1  0  0  0  0
  5 15  1  0  0  0  0
M  END
>  <Alias name>
1-Butanol

>  <deltaH°(solv)>   kJ/mol
-61.71

$$$$
2,5-Dimethylaniline
  ChemBrain IXL

 20 20  0  0  0  0  0  0  0  0  1 V2000
    3.7076    3.4199   -0.0959 C   0  0  0  0  0  0  0  0  0  0  0  0
    3.5335    4.7916    0.1022 C   0  0  0  0  0  0  0  0  0  0  0  0
    4.6432    5.6370    0.1763 C   0  0  0  0  0  0  0  0  0  0  0  0
    5.9354    5.1055    0.0510 C   0  0  0  0  0  0  0  0  0  0  0  0
    6.1062    3.7325   -0.1472 C   0  0  0  0  0  0  0  0  0  0  0  0
    4.9949    2.8915   -0.2205 C   0  0  0  0  0  0  0  0  0  0  0  0
    7.1759    6.0310    0.1311 C   0  0  0  0  0  0  0  0  0  0  0  0
    4.4416    7.0862    0.3864 N   0  0  0  0  0  0  0  0  0  0  0  0
    2.4746    2.4896   -0.1769 C   0  0  0  0  0  0  0  0  0  0  0  0
    2.5383    5.2007    0.1987 H   0  0  0  0  0  0  0  0  0  0  0  0
    7.1004    3.3206   -0.2439 H   0  0  0  0  0  0  0  0  0  0  0  0
    5.1314    1.8307   -0.3738 H   0  0  0  0  0  0  0  0  0  0  0  0
    7.1115    6.7867   -0.6380 H   0  0  0  0  0  0  0  0  0  0  0  0
    8.0743    5.4471   -0.0129 H   0  0  0  0  0  0  0  0  0  0  0  0
    7.2078    6.5061    1.1001 H   0  0  0  0  0  0  0  0  0  0  0  0
    3.4783    7.4692    0.4778 H   0  0  0  0  0  0  0  0  0  0  0  0
    5.2607    7.7239    0.4439 H   0  0  0  0  0  0  0  0  0  0  0  0
    2.7989    1.4587   -0.2014 H   0  0  0  0  0  0  0  0  0  0  0  0
    1.8465    2.6482    0.6875 H   0  0  0  0  0  0  0  0  0  0  0  0
    1.9150    2.7118   -1.0735 H   0  0  0  0  0  0  0  0  0  0  0  0
  1  2  4  0  0  0  0
  2  3  4  0  0  0  0
  3  4  4  0  0  0  0
  4  5  4  0  0  0  0
  5  6  4  0  0  0  0
  6  1  4  0  0  0  0
  4  7  1  0  0  0  0
  3  8  1  0  0  0  0
  1  9  1  0  0  0  0
  2 10  1  0  0  0  0
  5 11  1  0  0  0  0
  6 12  1  0  0  0  0
  7 13  1  0  0  0  0
  7 14  1  0  0  0  0
  7 15  1  0  0  0  0
  8 16  1  0  0  0  0
  8 17  1  0  0  0  0
  9 18  1  0  0  0  0
  9 19  1  0  0  0  0
  9 20  1  0  0  0  0
M  END
>  <Alias name>
2,5-Xylidine

>  <deltaH°(solv)>   kJ/mol
-61.5

$$$$
N-Methylformamide
  ChemBrain IXL

  9  8  0  0  0  0  0  0  0  0  1 V2000
    1.4827    3.3923    1.1457 O   0  0  0  0  0  0  0  0  0  0  0  0
    2.4868    2.8639    0.6974 C   0  0  0  0  0  0  0  0  0  0  0  0
    3.5664    3.6522    0.2813 N   0  0  0  0  0  0  0  0  0  0  0  0
    4.7762    3.0156   -0.2589 C   0  0  0  0  0  0  0  0  0  0  0  0
    3.5139    4.6574    0.3521 H   0  0  0  0  0  0  0  0  0  0  0  0
    2.5431    1.7850    0.6214 H   0  0  0  0  0  0  0  0  0  0  0  0
    5.4978    3.7784   -0.5241 H   0  0  0  0  0  0  0  0  0  0  0  0
    4.5189    2.4402   -1.1396 H   0  0  0  0  0  0  0  0  0  0  0  0
    5.2034    2.3591    0.4891 H   0  0  0  0  0  0  0  0  0  0  0  0
  1  2  2  0  0  0  0
  2  3  1  0  0  0  0
  3  4  1  0  0  0  0
  3  5  1  0  0  0  0
  2  6  1  0  0  0  0
  4  7  1  0  0  0  0
  4  8  1  0  0  0  0
  4  9  1  0  0  0  0
M  END
>  <Alias name>
N-Methylformamide

>  <deltaH°(solv)>   kJ/mol
-61.38

$$$$
4-Methylphenol
  ChemBrain IXL

 16 16  0  0  0  0  0  0  0  0  1 V2000
    3.9822    3.5398   -0.5373 C   0  0  0  0  0  0  0  0  0  0  0  0
    3.5820    4.8297   -0.1881 C   0  0  0  0  0  0  0  0  0  0  0  0
    4.5389    5.8154    0.0540 C   0  0  0  0  0  0  0  0  0  0  0  0
    5.8961    5.5112   -0.0530 C   0  0  0  0  0  0  0  0  0  0  0  0
    6.2964    4.2213   -0.4022 C   0  0  0  0  0  0  0  0  0  0  0  0
    5.3395    3.2356   -0.6443 C   0  0  0  0  0  0  0  0  0  0  0  0
    7.7266    3.9008   -0.5149 O   0  0  0  0  0  0  0  0  0  0  0  0
    2.0827    5.1657   -0.0699 C   0  0  0  0  0  0  0  0  0  0  0  0
    3.2414    2.7766   -0.7247 H   0  0  0  0  0  0  0  0  0  0  0  0
    4.2290    6.8141    0.3244 H   0  0  0  0  0  0  0  0  0  0  0  0
    6.6370    6.2744    0.1345 H   0  0  0  0  0  0  0  0  0  0  0  0
    5.6494    2.2369   -0.9146 H   0  0  0  0  0  0  0  0  0  0  0  0
    8.3156    4.6241   -0.3350 H   0  0  0  0  0  0  0  0  0  0  0  0
    1.4978    4.2864   -0.2959 H   0  0  0  0  0  0  0  0  0  0  0  0
    1.8655    5.4938    0.9359 H   0  0  0  0  0  0  0  0  0  0  0  0
    1.8340    5.9524   -0.7668 H   0  0  0  0  0  0  0  0  0  0  0  0
  1  2  4  0  0  0  0
  2  3  4  0  0  0  0
  3  4  4  0  0  0  0
  4  5  4  0  0  0  0
  5  6  4  0  0  0  0
  6  1  4  0  0  0  0
  5  7  1  0  0  0  0
  2  8  1  0  0  0  0
  1  9  1  0  0  0  0
  3 10  1  0  0  0  0
  4 11  1  0  0  0  0
  6 12  1  0  0  0  0
  7 13  1  0  0  0  0
  8 14  1  0  0  0  0
  8 15  1  0  0  0  0
  8 16  1  0  0  0  0
M  END
>  <Alias name>
p-Cresol

>  <deltaH°(solv)>   kJ/mol
-61.3

$$$$
n-Hexylacetate
  ChemBrain IXL

 26 25  0  0  0  0  0  0  0  0  1 V2000
    6.5350    6.4085    0.0843 C   0  0  0  0  0  0  0  0  0  0  0  0
    5.3869    5.6373    0.7636 C   0  0  0  0  0  0  0  0  0  0  0  0
    4.4105    6.5916    1.3085 O   0  0  0  0  0  0  0  0  0  0  0  0
    2.2047    6.8410    2.5731 C   0  0  0  0  0  0  0  0  0  0  0  0
    3.2559    5.9819    1.9838 C   0  0  0  0  0  0  0  0  0  0  0  0
    3.1641    4.7676    2.0583 O   0  0  0  0  0  0  0  0  0  0  0  0
    7.5572    5.4081   -0.4893 C   0  0  0  0  0  0  0  0  0  0  0  0
    8.7033    6.1794   -1.1720 C   0  0  0  0  0  0  0  0  0  0  0  0
    9.7242    5.1789   -1.7478 C   0  0  0  0  0  0  0  0  0  0  0  0
   10.8692    5.9502   -2.4326 C   0  0  0  0  0  0  0  0  0  0  0  0
    7.0225    7.0453    0.8122 H   0  0  0  0  0  0  0  0  0  0  0  0
    6.1362    7.0170   -0.7179 H   0  0  0  0  0  0  0  0  0  0  0  0
    4.9006    4.9991    0.0362 H   0  0  0  0  0  0  0  0  0  0  0  0
    5.7855    5.0303    1.5671 H   0  0  0  0  0  0  0  0  0  0  0  0
    1.4897    6.2242    3.1034 H   0  0  0  0  0  0  0  0  0  0  0  0
    2.6570    7.5432    3.2625 H   0  0  0  0  0  0  0  0  0  0  0  0
    1.6984    7.3841    1.7848 H   0  0  0  0  0  0  0  0  0  0  0  0
    7.0691    4.7696   -1.2152 H   0  0  0  0  0  0  0  0  0  0  0  0
    7.9581    4.8015    0.3133 H   0  0  0  0  0  0  0  0  0  0  0  0
    9.1925    6.8166   -0.4457 H   0  0  0  0  0  0  0  0  0  0  0  0
    8.3022    6.7873   -1.9735 H   0  0  0  0  0  0  0  0  0  0  0  0
    9.2347    4.5406   -2.4729 H   0  0  0  0  0  0  0  0  0  0  0  0
   10.1266    4.5721   -0.9461 H   0  0  0  0  0  0  0  0  0  0  0  0
   10.4668    6.5571   -3.2341 H   0  0  0  0  0  0  0  0  0  0  0  0
   11.5866    5.2470   -2.8374 H   0  0  0  0  0  0  0  0  0  0  0  0
   11.3589    6.5883   -1.7074 H   0  0  0  0  0  0  0  0  0  0  0  0
  1  2  1  0  0  0  0
  2  3  1  0  0  0  0
  4  5  1  0  0  0  0
  5  6  2  0  0  0  0
  5  3  1  0  0  0  0
  1  7  1  0  0  0  0
  7  8  1  0  0  0  0
  8  9  1  0  0  0  0
  9 10  1  0  0  0  0
  1 11  1  0  0  0  0
  1 12  1  0  0  0  0
  2 13  1  0  0  0  0
  2 14  1  0  0  0  0
  4 15  1  0  0  0  0
  4 16  1  0  0  0  0
  4 17  1  0  0  0  0
  7 18  1  0  0  0  0
  7 19  1  0  0  0  0
  8 20  1  0  0  0  0
  8 21  1  0  0  0  0
  9 22  1  0  0  0  0
  9 23  1  0  0  0  0
 10 24  1  0  0  0  0
 10 25  1  0  0  0  0
 10 26  1  0  0  0  0
M  END
>  <Alias name>
n-Hexylacetate

>  <deltaH°(solv)>   kJ/mol
-60.8

$$$$
2,6-Dimethylaniline
  ChemBrain IXL

 20 20  0  0  0  0  0  0  0  0  1 V2000
    5.9818    3.2823   -0.2147 C   0  0  0  0  0  0  0  0  0  0  0  0
    5.9734    4.6773   -0.2144 C   0  0  0  0  0  0  0  0  0  0  0  0
    4.7930    5.3676    0.0613 C   0  0  0  0  0  0  0  0  0  0  0  0
    3.6209    4.6630    0.3366 C   0  0  0  0  0  0  0  0  0  0  0  0
    3.6293    3.2680    0.3362 C   0  0  0  0  0  0  0  0  0  0  0  0
    4.8098    2.5777    0.0605 C   0  0  0  0  0  0  0  0  0  0  0  0
    2.3685    5.3954    0.6290 C   0  0  0  0  0  0  0  0  0  0  0  0
    4.7845    6.7676    0.0617 N   0  0  0  0  0  0  0  0  0  0  0  0
    7.2169    5.4249   -0.5064 C   0  0  0  0  0  0  0  0  0  0  0  0
    3.9309    7.2669    0.2621 H   0  0  0  0  0  0  0  0  0  0  0  0
    5.6320    7.2773   -0.1385 H   0  0  0  0  0  0  0  0  0  0  0  0
    6.8983    2.7464   -0.4287 H   0  0  0  0  0  0  0  0  0  0  0  0
    2.7194    2.7209    0.5499 H   0  0  0  0  0  0  0  0  0  0  0  0
    4.8163    1.4947    0.0602 H   0  0  0  0  0  0  0  0  0  0  0  0
    1.5711    4.6867    0.8155 H   0  0  0  0  0  0  0  0  0  0  0  0
    2.5102    6.0179    1.5038 H   0  0  0  0  0  0  0  0  0  0  0  0
    2.1078    6.0174   -0.2183 H   0  0  0  0  0  0  0  0  0  0  0  0
    7.0182    6.4885   -0.4594 H   0  0  0  0  0  0  0  0  0  0  0  0
    7.5689    5.1669   -1.4976 H   0  0  0  0  0  0  0  0  0  0  0  0
    7.9735    5.1664    0.2240 H   0  0  0  0  0  0  0  0  0  0  0  0
  1  2  4  0  0  0  0
  2  3  4  0  0  0  0
  3  4  4  0  0  0  0
  4  5  4  0  0  0  0
  5  6  4  0  0  0  0
  6  1  4  0  0  0  0
  4  7  1  0  0  0  0
  3  8  1  0  0  0  0
  2  9  1  0  0  0  0
  8 10  1  0  0  0  0
  8 11  1  0  0  0  0
  1 12  1  0  0  0  0
  5 13  1  0  0  0  0
  6 14  1  0  0  0  0
  7 15  1  0  0  0  0
  7 16  1  0  0  0  0
  7 17  1  0  0  0  0
  9 18  1  0  0  0  0
  9 19  1  0  0  0  0
  9 20  1  0  0  0  0
M  END
>  <Alias name>
2,6-Xylidine

>  <deltaH°(solv)>   kJ/mol
-60.5

$$$$
2,6-Dimethylpyridine
  ChemBrain IXL

 17 17  0  0  0  0  0  0  0  0  1 V2000
    3.4129    3.5326   -0.3592 C   0  0  0  0  0  0  0  0  0  0  0  0
    3.4988    4.8548    0.0699 C   0  0  0  0  0  0  0  0  0  0  0  0
    4.6720    5.5249   -0.0081 N   0  0  0  0  0  0  0  0  0  0  0  0
    5.7813    4.9276   -0.5023 C   0  0  0  0  0  0  0  0  0  0  0  0
    5.7338    3.6066   -0.9410 C   0  0  0  0  0  0  0  0  0  0  0  0
    4.5397    2.9036   -0.8688 C   0  0  0  0  0  0  0  0  0  0  0  0
    7.0525    5.6739   -0.5798 C   0  0  0  0  0  0  0  0  0  0  0  0
    2.2990    5.5223    0.6117 C   0  0  0  0  0  0  0  0  0  0  0  0
    2.4723    2.9973   -0.2961 H   0  0  0  0  0  0  0  0  0  0  0  0
    6.6233    3.1296   -1.3366 H   0  0  0  0  0  0  0  0  0  0  0  0
    4.4877    1.8740   -1.2069 H   0  0  0  0  0  0  0  0  0  0  0  0
    6.8882    6.6988   -0.2765 H   0  0  0  0  0  0  0  0  0  0  0  0
    7.4213    5.6526   -1.5983 H   0  0  0  0  0  0  0  0  0  0  0  0
    7.7808    5.2143    0.0772 H   0  0  0  0  0  0  0  0  0  0  0  0
    1.4746    4.8188    0.6349 H   0  0  0  0  0  0  0  0  0  0  0  0
    2.5032    5.8719    1.6150 H   0  0  0  0  0  0  0  0  0  0  0  0
    2.0386    6.3625   -0.0183 H   0  0  0  0  0  0  0  0  0  0  0  0
  1  2  4  0  0  0  0
  2  3  4  0  0  0  0
  3  4  4  0  0  0  0
  4  5  4  0  0  0  0
  5  6  4  0  0  0  0
  6  1  4  0  0  0  0
  4  7  1  0  0  0  0
  2  8  1  0  0  0  0
  1  9  1  0  0  0  0
  5 10  1  0  0  0  0
  6 11  1  0  0  0  0
  7 12  1  0  0  0  0
  7 13  1  0  0  0  0
  7 14  1  0  0  0  0
  8 15  1  0  0  0  0
  8 16  1  0  0  0  0
  8 17  1  0  0  0  0
M  END
>  <Alias name>
2,6-Lutidine

>  <deltaH°(solv)>   kJ/mol
-60.48

$$$$
2-Methoxyethanol
  ChemBrain IXL

 13 12  0  0  0  0  0  0  0  0  1 V2000
    7.0318    3.7703    0.5685 C   0  0  0  0  0  0  0  0  0  0  0  0
    5.7946    4.5559    0.4528 O   0  0  0  0  0  0  0  0  0  0  0  0
    4.6693    3.8537   -0.1811 C   0  0  0  0  0  0  0  0  0  0  0  0
    3.4462    4.7890   -0.2365 C   0  0  0  0  0  0  0  0  0  0  0  0
    2.3210    4.0870   -0.8703 O   0  0  0  0  0  0  0  0  0  0  0  0
    1.4940    4.6126   -0.9476 H   0  0  0  0  0  0  0  0  0  0  0  0
    6.8434    2.8856    1.1642 H   0  0  0  0  0  0  0  0  0  0  0  0
    7.3665    3.4762   -0.4186 H   0  0  0  0  0  0  0  0  0  0  0  0
    7.7971    4.3702    1.0453 H   0  0  0  0  0  0  0  0  0  0  0  0
    4.4230    2.9712    0.3964 H   0  0  0  0  0  0  0  0  0  0  0  0
    4.9462    3.5616   -1.1865 H   0  0  0  0  0  0  0  0  0  0  0  0
    3.6925    5.6714   -0.8139 H   0  0  0  0  0  0  0  0  0  0  0  0
    3.1693    5.0810    0.7689 H   0  0  0  0  0  0  0  0  0  0  0  0
  1  2  1  0  0  0  0
  2  3  1  0  0  0  0
  3  4  1  0  0  0  0
  4  5  1  0  0  0  0
  5  6  1  0  0  0  0
  1  7  1  0  0  0  0
  1  8  1  0  0  0  0
  1  9  1  0  0  0  0
  3 10  1  0  0  0  0
  3 11  1  0  0  0  0
  4 12  1  0  0  0  0
  4 13  1  0  0  0  0
M  END
>  <Alias name>
Methyl cellosolve

>  <deltaH°(solv)>   kJ/mol
-60.4

$$$$
Ethyl hexanoate
  ChemBrain IXL

 26 25  0  0  0  0  0  0  0  0  1 V2000
   11.0356    4.6818   -0.0836 C   0  0  0  0  0  0  0  0  0  0  0  0
    9.5079    4.6003    0.1014 C   0  0  0  0  0  0  0  0  0  0  0  0
    8.8954    6.0053   -0.0590 C   0  0  0  0  0  0  0  0  0  0  0  0
    7.3679    5.9240    0.1271 C   0  0  0  0  0  0  0  0  0  0  0  0
    6.7549    7.3282   -0.0375 C   0  0  0  0  0  0  0  0  0  0  0  0
    5.2883    7.2508    0.1449 C   0  0  0  0  0  0  0  0  0  0  0  0
    4.6638    8.2396    0.4925 O   0  0  0  0  0  0  0  0  0  0  0  0
    4.5839    5.9826   -0.0926 O   0  0  0  0  0  0  0  0  0  0  0  0
    3.1302    6.0300    0.1203 C   0  0  0  0  0  0  0  0  0  0  0  0
    2.5247    4.6406   -0.1583 C   0  0  0  0  0  0  0  0  0  0  0  0
   11.4548    5.3449    0.6630 H   0  0  0  0  0  0  0  0  0  0  0  0
   11.2597    5.0634   -1.0721 H   0  0  0  0  0  0  0  0  0  0  0  0
   11.4659    3.6943    0.0282 H   0  0  0  0  0  0  0  0  0  0  0  0
    9.0888    3.9365   -0.6447 H   0  0  0  0  0  0  0  0  0  0  0  0
    9.2838    4.2195    1.0901 H   0  0  0  0  0  0  0  0  0  0  0  0
    9.3151    6.6693    0.6866 H   0  0  0  0  0  0  0  0  0  0  0  0
    9.1189    6.3857   -1.0480 H   0  0  0  0  0  0  0  0  0  0  0  0
    6.9486    5.2576   -0.6165 H   0  0  0  0  0  0  0  0  0  0  0  0
    7.1444    5.5464    1.1173 H   0  0  0  0  0  0  0  0  0  0  0  0
    7.1763    7.9953    0.7043 H   0  0  0  0  0  0  0  0  0  0  0  0
    6.9761    7.7047   -1.0286 H   0  0  0  0  0  0  0  0  0  0  0  0
    2.6905    6.7567   -0.5516 H   0  0  0  0  0  0  0  0  0  0  0  0
    2.9245    6.3147    1.1447 H   0  0  0  0  0  0  0  0  0  0  0  0
    2.9641    3.9140    0.5140 H   0  0  0  0  0  0  0  0  0  0  0  0
    1.4536    4.6756   -0.0019 H   0  0  0  0  0  0  0  0  0  0  0  0
    2.7309    4.3557   -1.1826 H   0  0  0  0  0  0  0  0  0  0  0  0
  1  2  1  0  0  0  0
  2  3  1  0  0  0  0
  3  4  1  0  0  0  0
  4  5  1  0  0  0  0
  5  6  1  0  0  0  0
  6  7  2  0  0  0  0
  6  8  1  0  0  0  0
  8  9  1  0  0  0  0
  9 10  1  0  0  0  0
  1 11  1  0  0  0  0
  1 12  1  0  0  0  0
  1 13  1  0  0  0  0
  2 14  1  0  0  0  0
  2 15  1  0  0  0  0
  3 16  1  0  0  0  0
  3 17  1  0  0  0  0
  4 18  1  0  0  0  0
  4 19  1  0  0  0  0
  5 20  1  0  0  0  0
  5 21  1  0  0  0  0
  9 22  1  0  0  0  0
  9 23  1  0  0  0  0
 10 24  1  0  0  0  0
 10 25  1  0  0  0  0
 10 26  1  0  0  0  0
M  END
>  <Alias name>
Ethyl hexanoate

>  <deltaH°(solv)>   kJ/mol
-60.2

$$$$
Iso-Butanol
  ChemBrain IXL

 15 14  0  0  0  0  0  0  0  0  1 V2000
    2.2723    2.7366   -0.1710 C   0  0  0  0  0  0  0  0  0  0  0  0
    3.6334    3.1851    0.3957 C   0  0  0  0  0  0  0  0  0  0  0  0
    4.7257    2.9865   -0.6735 C   0  0  0  0  0  0  0  0  0  0  0  0
    6.0247    3.4122   -0.1326 O   0  0  0  0  0  0  0  0  0  0  0  0
    3.5615    4.6742    0.7866 C   0  0  0  0  0  0  0  0  0  0  0  0
    1.5070    2.8757    0.5781 H   0  0  0  0  0  0  0  0  0  0  0  0
    2.3226    1.6931   -0.4449 H   0  0  0  0  0  0  0  0  0  0  0  0
    2.0335    3.3266   -1.0435 H   0  0  0  0  0  0  0  0  0  0  0  0
    3.8722    2.5950    1.2681 H   0  0  0  0  0  0  0  0  0  0  0  0
    4.7747    1.9432   -0.9483 H   0  0  0  0  0  0  0  0  0  0  0  0
    4.4876    3.5776   -1.5455 H   0  0  0  0  0  0  0  0  0  0  0  0
    6.0696    4.3228    0.1344 H   0  0  0  0  0  0  0  0  0  0  0  0
    3.3234    5.2644   -0.0860 H   0  0  0  0  0  0  0  0  0  0  0  0
    4.5150    4.9885    1.1846 H   0  0  0  0  0  0  0  0  0  0  0  0
    2.7955    4.8132    1.5352 H   0  0  0  0  0  0  0  0  0  0  0  0
  1  2  1  0  0  0  0
  2  3  1  0  0  0  0
  3  4  1  0  0  0  0
  2  5  1  0  0  0  0
  1  6  1  0  0  0  0
  1  7  1  0  0  0  0
  1  8  1  0  0  0  0
  2  9  1  0  0  0  0
  3 10  1  0  0  0  0
  3 11  1  0  0  0  0
  4 12  1  0  0  0  0
  5 13  1  0  0  0  0
  5 14  1  0  0  0  0
  5 15  1  0  0  0  0
M  END
>  <Alias name>
2-Methyl-1-propanol

>  <deltaH°(solv)>   kJ/mol
-60.16

$$$$
1-Propanol
  ChemBrain IXL

 12 11  0  0  0  0  0  0  0  0  1 V2000
    2.3875    2.9721    0.1462 C   0  0  0  0  0  0  0  0  0  0  0  0
    3.5975    3.9259    0.1769 C   0  0  0  0  0  0  0  0  0  0  0  0
    4.8741    3.1485   -0.1980 C   0  0  0  0  0  0  0  0  0  0  0  0
    6.0283    4.0584   -0.1687 O   0  0  0  0  0  0  0  0  0  0  0  0
    2.5422    2.1713    0.8541 H   0  0  0  0  0  0  0  0  0  0  0  0
    1.4928    3.5170    0.4089 H   0  0  0  0  0  0  0  0  0  0  0  0
    2.2793    2.5596   -0.8461 H   0  0  0  0  0  0  0  0  0  0  0  0
    3.4427    4.7268   -0.5310 H   0  0  0  0  0  0  0  0  0  0  0  0
    3.7056    4.3385    1.1692 H   0  0  0  0  0  0  0  0  0  0  0  0
    5.0289    2.3477    0.5099 H   0  0  0  0  0  0  0  0  0  0  0  0
    4.7661    2.7360   -1.1903 H   0  0  0  0  0  0  0  0  0  0  0  0
    5.9737    4.7956   -0.7654 H   0  0  0  0  0  0  0  0  0  0  0  0
  1  2  1  0  0  0  0
  2  3  1  0  0  0  0
  3  4  1  0  0  0  0
  1  5  1  0  0  0  0
  1  6  1  0  0  0  0
  1  7  1  0  0  0  0
  2  8  1  0  0  0  0
  2  9  1  0  0  0  0
  3 10  1  0  0  0  0
  3 11  1  0  0  0  0
  4 12  1  0  0  0  0
M  END
>  <Alias name>
1-Propanol

>  <deltaH°(solv)>   kJ/mol
-59.9

$$$$
3-Methyl-2-butanol
  ChemBrain IXL

 18 17  0  0  0  0  0  0  0  0  1 V2000
    5.2054    3.9949   -0.8716 C   0  0  0  0  0  0  0  0  0  0  0  0
    4.3559    2.8897   -0.2108 C   0  0  0  0  0  0  0  0  0  0  0  0
    3.2004    3.5313    0.5929 C   0  0  0  0  0  0  0  0  0  0  0  0
    2.2968    4.3505   -0.3535 C   0  0  0  0  0  0  0  0  0  0  0  0
    2.3662    2.4226    1.2645 C   0  0  0  0  0  0  0  0  0  0  0  0
    3.8038    2.0075   -1.2509 O   0  0  0  0  0  0  0  0  0  0  0  0
    3.2313    2.4530   -1.9139 H   0  0  0  0  0  0  0  0  0  0  0  0
    4.5888    4.5665   -1.5530 H   0  0  0  0  0  0  0  0  0  0  0  0
    6.0230    3.5423   -1.4189 H   0  0  0  0  0  0  0  0  0  0  0  0
    5.6025    4.6509   -0.1069 H   0  0  0  0  0  0  0  0  0  0  0  0
    4.9793    2.3098    0.4584 H   0  0  0  0  0  0  0  0  0  0  0  0
    3.6101    4.1839    1.3538 H   0  0  0  0  0  0  0  0  0  0  0  0
    1.4865    4.7912    0.2139 H   0  0  0  0  0  0  0  0  0  0  0  0
    1.8898    3.7003   -1.1174 H   0  0  0  0  0  0  0  0  0  0  0  0
    2.8782    5.1353   -0.8195 H   0  0  0  0  0  0  0  0  0  0  0  0
    2.9983    1.8488    1.9310 H   0  0  0  0  0  0  0  0  0  0  0  0
    1.5586    2.8708    1.8298 H   0  0  0  0  0  0  0  0  0  0  0  0
    1.9558    1.7691    0.5046 H   0  0  0  0  0  0  0  0  0  0  0  0
  1  2  1  0  0  0  0
  2  3  1  0  0  0  0
  3  4  1  0  0  0  0
  3  5  1  0  0  0  0
  2  6  1  0  0  0  0
  6  7  1  0  0  0  0
  1  8  1  0  0  0  0
  1  9  1  0  0  0  0
  1 10  1  0  0  0  0
  2 11  1  0  0  0  0
  3 12  1  0  0  0  0
  4 13  1  0  0  0  0
  4 14  1  0  0  0  0
  4 15  1  0  0  0  0
  5 16  1  0  0  0  0
  5 17  1  0  0  0  0
  5 18  1  0  0  0  0
M  END
>  <Alias name>
3-Methyl-2-butanol

>  <deltaH°(solv)>   kJ/mol
-59.9

$$$$
2-Ethylaniline
  ChemBrain IXL

 20 20  0  0  0  0  0  0  0  0  1 V2000
    5.6186    6.0031   -0.7393 C   0  0  0  0  0  0  0  0  0  0  0  0
    4.2871    5.9417   -0.3280 C   0  0  0  0  0  0  0  0  0  0  0  0
    3.6793    4.7043   -0.1146 C   0  0  0  0  0  0  0  0  0  0  0  0
    4.4031    3.5283   -0.3124 C   0  0  0  0  0  0  0  0  0  0  0  0
    5.7347    3.5897   -0.7237 C   0  0  0  0  0  0  0  0  0  0  0  0
    6.3424    4.8271   -0.9372 C   0  0  0  0  0  0  0  0  0  0  0  0
    6.4611    2.4095   -0.9223 N   0  0  0  0  0  0  0  0  0  0  0  0
    3.7583    2.2156   -0.0861 C   0  0  0  0  0  0  0  0  0  0  0  0
    2.3006    2.4303    0.3653 C   0  0  0  0  0  0  0  0  0  0  0  0
    7.4243    2.4539   -1.2196 H   0  0  0  0  0  0  0  0  0  0  0  0
    6.0214    1.5145   -0.7680 H   0  0  0  0  0  0  0  0  0  0  0  0
    6.0905    6.9637   -0.9050 H   0  0  0  0  0  0  0  0  0  0  0  0
    3.7251    6.8547   -0.1744 H   0  0  0  0  0  0  0  0  0  0  0  0
    2.6455    4.6567    0.2048 H   0  0  0  0  0  0  0  0  0  0  0  0
    7.3762    4.8747   -1.2565 H   0  0  0  0  0  0  0  0  0  0  0  0
    4.2982    1.6758    0.6821 H   0  0  0  0  0  0  0  0  0  0  0  0
    3.7709    1.6437   -1.0057 H   0  0  0  0  0  0  0  0  0  0  0  0
    1.8289    1.4697    0.5315 H   0  0  0  0  0  0  0  0  0  0  0  0
    2.2879    3.0026    1.2846 H   0  0  0  0  0  0  0  0  0  0  0  0
    1.7605    2.9695   -0.4031 H   0  0  0  0  0  0  0  0  0  0  0  0
  1  2  4  0  0  0  0
  2  3  4  0  0  0  0
  3  4  4  0  0  0  0
  4  5  4  0  0  0  0
  5  6  4  0  0  0  0
  6  1  4  0  0  0  0
  5  7  1  0  0  0  0
  4  8  1  0  0  0  0
  7 10  1  0  0  0  0
  7 11  1  0  0  0  0
  8  9  1  0  0  0  0
  1 12  1  0  0  0  0
  2 13  1  0  0  0  0
  3 14  1  0  0  0  0
  6 15  1  0  0  0  0
  8 16  1  0  0  0  0
  8 17  1  0  0  0  0
  9 18  1  0  0  0  0
  9 19  1  0  0  0  0
  9 20  1  0  0  0  0
M  END
>  <Alias name>
2-Ethylaniline

>  <deltaH°(solv)>   kJ/mol
-59.7

$$$$
3-Pentanol
  ChemBrain IXL

 18 17  0  0  0  0  0  0  0  0  1 V2000
    2.2091    4.5737    0.2800 C   0  0  0  0  0  0  0  0  0  0  0  0
    3.6260    5.1289    0.5228 C   0  0  0  0  0  0  0  0  0  0  0  0
    4.6635    4.1894   -0.1223 C   0  0  0  0  0  0  0  0  0  0  0  0
    6.0804    4.7450    0.1200 C   0  0  0  0  0  0  0  0  0  0  0  0
    7.1178    3.8058   -0.5254 C   0  0  0  0  0  0  0  0  0  0  0  0
    4.5525    2.8516    0.4770 O   0  0  0  0  0  0  0  0  0  0  0  0
    1.4821    5.2322    0.7321 H   0  0  0  0  0  0  0  0  0  0  0  0
    2.0248    4.5091   -0.7822 H   0  0  0  0  0  0  0  0  0  0  0  0
    2.1273    3.5909    0.7201 H   0  0  0  0  0  0  0  0  0  0  0  0
    3.7078    6.1118    0.0827 H   0  0  0  0  0  0  0  0  0  0  0  0
    3.8103    5.1936    1.5850 H   0  0  0  0  0  0  0  0  0  0  0  0
    4.4790    4.1245   -1.1844 H   0  0  0  0  0  0  0  0  0  0  0  0
    6.1618    5.7279   -0.3200 H   0  0  0  0  0  0  0  0  0  0  0  0
    6.2650    4.8096    1.1822 H   0  0  0  0  0  0  0  0  0  0  0  0
    6.9333    3.7412   -1.5876 H   0  0  0  0  0  0  0  0  0  0  0  0
    7.0365    2.8228   -0.0854 H   0  0  0  0  0  0  0  0  0  0  0  0
    8.1108    4.1952   -0.3556 H   0  0  0  0  0  0  0  0  0  0  0  0
    4.7012    2.8181    1.4147 H   0  0  0  0  0  0  0  0  0  0  0  0
  1  2  1  0  0  0  0
  2  3  1  0  0  0  0
  3  4  1  0  0  0  0
  4  5  1  0  0  0  0
  3  6  1  0  0  0  0
  1  7  1  0  0  0  0
  1  8  1  0  0  0  0
  1  9  1  0  0  0  0
  2 10  1  0  0  0  0
  2 11  1  0  0  0  0
  3 12  1  0  0  0  0
  4 13  1  0  0  0  0
  4 14  1  0  0  0  0
  5 15  1  0  0  0  0
  5 16  1  0  0  0  0
  5 17  1  0  0  0  0
  6 18  1  0  0  0  0
M  END
>  <Alias name>
3-Pentanol

>  <deltaH°(solv)>   kJ/mol
-59.6

$$$$
Butyric acid
  ChemBrain IXL

 14 13  0  0  0  0  0  0  0  0  1 V2000
    3.3826    3.5833    0.3727 C   0  0  0  0  0  0  0  0  0  0  0  0
    4.1623    4.6429   -0.4301 C   0  0  0  0  0  0  0  0  0  0  0  0
    5.4676    4.0236   -0.9664 C   0  0  0  0  0  0  0  0  0  0  0  0
    6.6327    4.8800   -1.2315 O   0  0  0  0  0  0  0  0  0  0  0  0
    5.5341    2.8228   -1.1713 O   0  0  0  0  0  0  0  0  0  0  0  0
    2.0773    4.2026    0.9087 C   0  0  0  0  0  0  0  0  0  0  0  0
    3.9863    3.2430    1.2010 H   0  0  0  0  0  0  0  0  0  0  0  0
    3.1473    2.7469   -0.2688 H   0  0  0  0  0  0  0  0  0  0  0  0
    4.3976    5.4793    0.2115 H   0  0  0  0  0  0  0  0  0  0  0  0
    3.5585    4.9833   -1.2583 H   0  0  0  0  0  0  0  0  0  0  0  0
    7.3990    4.4249   -1.5603 H   0  0  0  0  0  0  0  0  0  0  0  0
    1.4736    4.5430    0.0804 H   0  0  0  0  0  0  0  0  0  0  0  0
    2.3125    5.0389    1.5503 H   0  0  0  0  0  0  0  0  0  0  0  0
    1.5309    3.4600    1.4711 H   0  0  0  0  0  0  0  0  0  0  0  0
  1  2  1  0  0  0  0
  2  3  1  0  0  0  0
  3  4  1  0  0  0  0
  3  5  2  0  0  0  0
  1  6  1  0  0  0  0
  1  7  1  0  0  0  0
  1  8  1  0  0  0  0
  2  9  1  0  0  0  0
  2 10  1  0  0  0  0
  4 11  1  0  0  0  0
  6 12  1  0  0  0  0
  6 13  1  0  0  0  0
  6 14  1  0  0  0  0
M  END
>  <Alias name>
Butanoic acid

>  <deltaH°(solv)>   kJ/mol
-59.5

$$$$
1,2-Dimethoxyethane
  ChemBrain IXL

 16 15  0  0  0  0  0  0  0  0  1 V2000
    2.0873    4.4909    1.3915 C   0  0  0  0  0  0  0  0  0  0  0  0
    3.3428    3.9160    0.8874 O   0  0  0  0  0  0  0  0  0  0  0  0
    4.2530    4.8766    0.2474 C   0  0  0  0  0  0  0  0  0  0  0  0
    5.5205    4.1426   -0.2315 C   0  0  0  0  0  0  0  0  0  0  0  0
    6.4307    5.1031   -0.8716 O   0  0  0  0  0  0  0  0  0  0  0  0
    7.6862    4.5283   -1.3757 C   0  0  0  0  0  0  0  0  0  0  0  0
    1.4882    3.7097    1.8429 H   0  0  0  0  0  0  0  0  0  0  0  0
    2.3092    5.2491    2.1323 H   0  0  0  0  0  0  0  0  0  0  0  0
    1.5395    4.9373    0.5709 H   0  0  0  0  0  0  0  0  0  0  0  0
    3.7579    5.3329   -0.6009 H   0  0  0  0  0  0  0  0  0  0  0  0
    4.5279    5.6438    0.9606 H   0  0  0  0  0  0  0  0  0  0  0  0
    6.0156    3.6862    0.6167 H   0  0  0  0  0  0  0  0  0  0  0  0
    5.2457    3.3753   -0.9447 H   0  0  0  0  0  0  0  0  0  0  0  0
    8.2854    5.3095   -1.8271 H   0  0  0  0  0  0  0  0  0  0  0  0
    7.4643    3.7700   -2.1164 H   0  0  0  0  0  0  0  0  0  0  0  0
    8.2340    4.0819   -0.5550 H   0  0  0  0  0  0  0  0  0  0  0  0
  1  2  1  0  0  0  0
  2  3  1  0  0  0  0
  3  4  1  0  0  0  0
  4  5  1  0  0  0  0
  5  6  1  0  0  0  0
  1  7  1  0  0  0  0
  1  8  1  0  0  0  0
  1  9  1  0  0  0  0
  3 10  1  0  0  0  0
  3 11  1  0  0  0  0
  4 12  1  0  0  0  0
  4 13  1  0  0  0  0
  6 14  1  0  0  0  0
  6 15  1  0  0  0  0
  6 16  1  0  0  0  0
M  END
>  <Alias name>
Glyme

>  <deltaH°(solv)>   kJ/mol
-59.3

$$$$
1-Butylamine
  ChemBrain IXL

 16 15  0  0  0  0  0  0  0  0  1 V2000
    2.3885    4.2014    1.0935 C   0  0  0  0  0  0  0  0  0  0  0  0
    3.3109    4.6463   -0.0580 C   0  0  0  0  0  0  0  0  0  0  0  0
    4.6391    3.8685    0.0178 C   0  0  0  0  0  0  0  0  0  0  0  0
    5.5615    4.3135   -1.1337 C   0  0  0  0  0  0  0  0  0  0  0  0
    6.8284    3.5715   -1.0614 N   0  0  0  0  0  0  0  0  0  0  0  0
    2.1912    3.1430    1.0083 H   0  0  0  0  0  0  0  0  0  0  0  0
    2.8701    4.4029    2.0389 H   0  0  0  0  0  0  0  0  0  0  0  0
    1.4577    4.7466    1.0403 H   0  0  0  0  0  0  0  0  0  0  0  0
    2.8292    4.4449   -1.0034 H   0  0  0  0  0  0  0  0  0  0  0  0
    3.5081    5.7048    0.0272 H   0  0  0  0  0  0  0  0  0  0  0  0
    5.1207    4.0699    0.9632 H   0  0  0  0  0  0  0  0  0  0  0  0
    4.4418    2.8101   -0.0674 H   0  0  0  0  0  0  0  0  0  0  0  0
    5.0798    4.1120   -2.0792 H   0  0  0  0  0  0  0  0  0  0  0  0
    5.7588    5.3719   -1.0485 H   0  0  0  0  0  0  0  0  0  0  0  0
    7.4749    3.8833   -1.8683 H   0  0  0  0  0  0  0  0  0  0  0  0
    6.6311    2.5130   -1.1467 H   0  0  0  0  0  0  0  0  0  0  0  0
  1  2  1  0  0  0  0
  2  3  1  0  0  0  0
  3  4  1  0  0  0  0
  4  5  1  0  0  0  0
  1  6  1  0  0  0  0
  1  7  1  0  0  0  0
  1  8  1  0  0  0  0
  2  9  1  0  0  0  0
  2 10  1  0  0  0  0
  3 11  1  0  0  0  0
  3 12  1  0  0  0  0
  4 13  1  0  0  0  0
  4 14  1  0  0  0  0
  5 15  1  0  0  0  0
  5 16  1  0  0  0  0
M  END
>  <Alias name>
1-Butylamine

>  <deltaH°(solv)>   kJ/mol
-59.2

$$$$
Isophorone
  ChemBrain IXL

 24 24  0  0  0  0  0  0  0  0  1 V2000
    6.0111    5.0144    0.0934 C   0  0  0  0  0  0  0  0  0  0  0  0
    4.8794    5.6208    0.9492 C   0  0  0  0  0  0  0  0  0  0  0  0
    5.8947    3.4865    0.1151 C   0  0  0  0  0  0  0  0  0  0  0  0
    7.3798    5.4375    0.6731 C   0  0  0  0  0  0  0  0  0  0  0  0
    5.8940    5.5188   -1.3584 C   0  0  0  0  0  0  0  0  0  0  0  0
    3.5489    5.2015    0.4136 C   0  0  0  0  0  0  0  0  0  0  0  0
    4.5488    3.0925   -0.3643 C   0  0  0  0  0  0  0  0  0  0  0  0
    3.3950    4.0167   -0.2009 C   0  0  0  0  0  0  0  0  0  0  0  0
    2.3869    6.0980    0.5617 C   0  0  0  0  0  0  0  0  0  0  0  0
    4.3886    2.0058   -0.8953 O   0  0  0  0  0  0  0  0  0  0  0  0
    4.9798    5.2769    1.9713 H   0  0  0  0  0  0  0  0  0  0  0  0
    4.9517    6.7009    0.9254 H   0  0  0  0  0  0  0  0  0  0  0  0
    6.0383    3.1276    1.1275 H   0  0  0  0  0  0  0  0  0  0  0  0
    6.6509    3.0566   -0.5314 H   0  0  0  0  0  0  0  0  0  0  0  0
    7.4593    6.5181    0.6594 H   0  0  0  0  0  0  0  0  0  0  0  0
    8.1744    5.0101    0.0731 H   0  0  0  0  0  0  0  0  0  0  0  0
    7.4666    5.0824    1.6924 H   0  0  0  0  0  0  0  0  0  0  0  0
    5.9629    6.5995   -1.3721 H   0  0  0  0  0  0  0  0  0  0  0  0
    4.9421    5.2121   -1.7717 H   0  0  0  0  0  0  0  0  0  0  0  0
    6.6978    5.0986   -1.9522 H   0  0  0  0  0  0  0  0  0  0  0  0
    2.4230    3.7314   -0.5806 H   0  0  0  0  0  0  0  0  0  0  0  0
    1.4785    5.5479    0.3499 H   0  0  0  0  0  0  0  0  0  0  0  0
    2.3513    6.4779    1.5746 H   0  0  0  0  0  0  0  0  0  0  0  0
    2.4786    6.9245   -0.1315 H   0  0  0  0  0  0  0  0  0  0  0  0
  1  2  1  0  0  0  0
  1  3  1  0  0  0  0
  1  4  1  0  0  0  0
  1  5  1  0  0  0  0
  2  6  1  0  0  0  0
  3  7  1  0  0  0  0
  6  8  2  0  0  0  0
  6  9  1  0  0  0  0
  7 10  2  0  0  0  0
  7  8  1  0  0  0  0
  2 11  1  0  0  0  0
  2 12  1  0  0  0  0
  3 13  1  0  0  0  0
  3 14  1  0  0  0  0
  4 15  1  0  0  0  0
  4 16  1  0  0  0  0
  4 17  1  0  0  0  0
  5 18  1  0  0  0  0
  5 19  1  0  0  0  0
  5 20  1  0  0  0  0
  8 21  1  0  0  0  0
  9 22  1  0  0  0  0
  9 23  1  0  0  0  0
  9 24  1  0  0  0  0
M  END
>  <Alias name>
3,5,5-Trimethyl-2-cyclohexenone

>  <deltaH°(solv)>   kJ/mol
-59.1

$$$$
t-Butylamine
  ChemBrain IXL

 16 15  0  0  0  0  0  0  0  0  1 V2000
    3.7711    3.3818    0.0243 C   0  0  0  0  0  0  0  0  0  0  0  0
    5.1486    3.1852    0.4984 N   0  0  0  0  0  0  0  0  0  0  0  0
    3.5511    4.8695   -0.3120 C   0  0  0  0  0  0  0  0  0  0  0  0
    2.7826    2.9526    1.1258 C   0  0  0  0  0  0  0  0  0  0  0  0
    3.5357    2.5296   -1.2378 C   0  0  0  0  0  0  0  0  0  0  0  0
    5.7959    3.4663   -0.2228 H   0  0  0  0  0  0  0  0  0  0  0  0
    5.2927    2.2111    0.7187 H   0  0  0  0  0  0  0  0  0  0  0  0
    2.5362    5.0144   -0.6612 H   0  0  0  0  0  0  0  0  0  0  0  0
    4.2458    5.1711   -1.0862 H   0  0  0  0  0  0  0  0  0  0  0  0
    3.7167    5.4685    0.5749 H   0  0  0  0  0  0  0  0  0  0  0  0
    2.9372    1.9071    1.3622 H   0  0  0  0  0  0  0  0  0  0  0  0
    2.9481    3.5515    2.0128 H   0  0  0  0  0  0  0  0  0  0  0  0
    1.7677    3.0975    0.7765 H   0  0  0  0  0  0  0  0  0  0  0  0
    4.2304    2.8312   -2.0118 H   0  0  0  0  0  0  0  0  0  0  0  0
    2.5208    2.6744   -1.5871 H   0  0  0  0  0  0  0  0  0  0  0  0
    3.6903    1.4840   -1.0014 H   0  0  0  0  0  0  0  0  0  0  0  0
  1  2  1  0  0  0  0
  1  3  1  0  0  0  0
  1  4  1  0  0  0  0
  1  5  1  0  0  0  0
  2  6  1  0  0  0  0
  2  7  1  0  0  0  0
  3  8  1  0  0  0  0
  3  9  1  0  0  0  0
  3 10  1  0  0  0  0
  4 11  1  0  0  0  0
  4 12  1  0  0  0  0
  4 13  1  0  0  0  0
  5 14  1  0  0  0  0
  5 15  1  0  0  0  0
  5 16  1  0  0  0  0
M  END
>  <Alias name>
t-Butylamine

>  <deltaH°(solv)>   kJ/mol
-59

$$$$
2,4-Dimethylaniline
  ChemBrain IXL

 20 20  0  0  0  0  0  0  0  0  1 V2000
    5.5185    5.9759    0.1829 C   0  0  0  0  0  0  0  0  0  0  0  0
    4.2018    6.1008    0.6263 C   0  0  0  0  0  0  0  0  0  0  0  0
    3.3956    4.9686    0.7454 C   0  0  0  0  0  0  0  0  0  0  0  0
    3.9061    3.7115    0.4212 C   0  0  0  0  0  0  0  0  0  0  0  0
    5.2229    3.5866   -0.0221 C   0  0  0  0  0  0  0  0  0  0  0  0
    6.0291    4.7188   -0.1413 C   0  0  0  0  0  0  0  0  0  0  0  0
    3.0508    2.5103    0.5476 C   0  0  0  0  0  0  0  0  0  0  0  0
    2.0741    5.0939    1.1904 N   0  0  0  0  0  0  0  0  0  0  0  0
    7.4261    4.5863   -0.6117 C   0  0  0  0  0  0  0  0  0  0  0  0
    1.4906    4.2751    1.2756 H   0  0  0  0  0  0  0  0  0  0  0  0
    1.7051    6.0030    1.4259 H   0  0  0  0  0  0  0  0  0  0  0  0
    6.1444    6.8548    0.0904 H   0  0  0  0  0  0  0  0  0  0  0  0
    3.8054    7.0767    0.8780 H   0  0  0  0  0  0  0  0  0  0  0  0
    5.6193    2.6107   -0.2737 H   0  0  0  0  0  0  0  0  0  0  0  0
    3.6142    1.6334    0.2536 H   0  0  0  0  0  0  0  0  0  0  0  0
    2.7276    2.4038    1.5758 H   0  0  0  0  0  0  0  0  0  0  0  0
    2.1846    2.6148   -0.0940 H   0  0  0  0  0  0  0  0  0  0  0  0
    7.8925    5.5633   -0.6373 H   0  0  0  0  0  0  0  0  0  0  0  0
    7.4330    4.1567   -1.6058 H   0  0  0  0  0  0  0  0  0  0  0  0
    7.9749    3.9419    0.0639 H   0  0  0  0  0  0  0  0  0  0  0  0
  1  2  4  0  0  0  0
  2  3  4  0  0  0  0
  3  4  4  0  0  0  0
  4  5  4  0  0  0  0
  5  6  4  0  0  0  0
  6  1  4  0  0  0  0
  4  7  1  0  0  0  0
  3  8  1  0  0  0  0
  6  9  1  0  0  0  0
  8 10  1  0  0  0  0
  8 11  1  0  0  0  0
  1 12  1  0  0  0  0
  2 13  1  0  0  0  0
  5 14  1  0  0  0  0
  7 15  1  0  0  0  0
  7 16  1  0  0  0  0
  7 17  1  0  0  0  0
  9 18  1  0  0  0  0
  9 19  1  0  0  0  0
  9 20  1  0  0  0  0
M  END
>  <Alias name>
2,4-Xylidine

>  <deltaH°(solv)>   kJ/mol
-58.7

$$$$
3-Methylphenol
  ChemBrain IXL

 16 16  0  0  0  0  0  0  0  0  1 V2000
    2.9333    3.0830    0.3592 C   0  0  0  0  0  0  0  0  0  0  0  0
    2.7656    4.4641    0.4740 C   0  0  0  0  0  0  0  0  0  0  0  0
    3.8793    5.3076    0.4564 C   0  0  0  0  0  0  0  0  0  0  0  0
    5.1602    4.7680    0.3238 C   0  0  0  0  0  0  0  0  0  0  0  0
    5.3290    3.3848    0.2087 C   0  0  0  0  0  0  0  0  0  0  0  0
    4.2139    2.5432    0.2266 C   0  0  0  0  0  0  0  0  0  0  0  0
    3.7060    6.7666    0.5774 O   0  0  0  0  0  0  0  0  0  0  0  0
    6.7470    2.7841    0.0617 C   0  0  0  0  0  0  0  0  0  0  0  0
    2.0719    2.4316    0.3729 H   0  0  0  0  0  0  0  0  0  0  0  0
    1.7745    4.8807    0.5766 H   0  0  0  0  0  0  0  0  0  0  0  0
    6.0210    5.4206    0.3102 H   0  0  0  0  0  0  0  0  0  0  0  0
    4.3419    1.4741    0.1378 H   0  0  0  0  0  0  0  0  0  0  0  0
    2.8063    7.0617    0.6643 H   0  0  0  0  0  0  0  0  0  0  0  0
    7.4803    3.5781    0.0716 H   0  0  0  0  0  0  0  0  0  0  0  0
    6.8140    2.2446   -0.8716 H   0  0  0  0  0  0  0  0  0  0  0  0
    6.9381    2.1082    0.8823 H   0  0  0  0  0  0  0  0  0  0  0  0
  1  2  4  0  0  0  0
  2  3  4  0  0  0  0
  3  4  4  0  0  0  0
  4  5  4  0  0  0  0
  5  6  4  0  0  0  0
  6  1  4  0  0  0  0
  3  7  1  0  0  0  0
  5  8  1  0  0  0  0
  1  9  1  0  0  0  0
  2 10  1  0  0  0  0
  4 11  1  0  0  0  0
  6 12  1  0  0  0  0
  7 13  1  0  0  0  0
  8 14  1  0  0  0  0
  8 15  1  0  0  0  0
  8 16  1  0  0  0  0
M  END
>  <Alias name>
m-Cresol

>  <deltaH°(solv)>   kJ/mol
-58.7

$$$$
Cyclopentanol
  ChemBrain IXL

 16 16  0  0  0  0  0  0  0  0  1 V2000
    4.0195    4.1605    0.8462 C   0  0  0  0  0  0  0  0  0  0  0  0
    2.6521    3.4148    0.9910 C   0  0  0  0  0  0  0  0  0  0  0  0
    2.6360    2.3797   -0.1311 C   0  0  0  0  0  0  0  0  0  0  0  0
    3.4318    3.0281   -1.2545 C   0  0  0  0  0  0  0  0  0  0  0  0
    4.5887    3.7271   -0.5446 C   0  0  0  0  0  0  0  0  0  0  0  0
    5.6668    2.7497   -0.3332 O   0  0  0  0  0  0  0  0  0  0  0  0
    5.4081    1.9488    0.1748 H   0  0  0  0  0  0  0  0  0  0  0  0
    4.7096    3.8631    1.6258 H   0  0  0  0  0  0  0  0  0  0  0  0
    3.8517    5.2298    0.8822 H   0  0  0  0  0  0  0  0  0  0  0  0
    1.8489    4.1207    0.8194 H   0  0  0  0  0  0  0  0  0  0  0  0
    2.5457    2.9586    1.9673 H   0  0  0  0  0  0  0  0  0  0  0  0
    1.6246    2.1498   -0.4421 H   0  0  0  0  0  0  0  0  0  0  0  0
    3.1441    1.4815    0.1975 H   0  0  0  0  0  0  0  0  0  0  0  0
    3.7901    2.2924   -1.9636 H   0  0  0  0  0  0  0  0  0  0  0  0
    2.8148    3.7652   -1.7533 H   0  0  0  0  0  0  0  0  0  0  0  0
    4.9590    4.5747   -1.1077 H   0  0  0  0  0  0  0  0  0  0  0  0
  1  2  1  0  0  0  0
  2  3  1  0  0  0  0
  3  4  1  0  0  0  0
  4  5  1  0  0  0  0
  5  1  1  0  0  0  0
  5  6  1  0  0  0  0
  6  7  1  0  0  0  0
  1  8  1  0  0  0  0
  1  9  1  0  0  0  0
  2 10  1  0  0  0  0
  2 11  1  0  0  0  0
  3 12  1  0  0  0  0
  3 13  1  0  0  0  0
  4 14  1  0  0  0  0
  4 15  1  0  0  0  0
  5 16  1  0  0  0  0
M  END
>  <Alias name>
Cyclopentanol

>  <deltaH°(solv)>   kJ/mol
-58.5

$$$$
Isopropanol
  ChemBrain IXL

 12 11  0  0  0  0  0  0  0  0  1 V2000
    2.3569    2.4269    0.2800 C   0  0  0  0  0  0  0  0  0  0  0  0
    3.6287    3.2948    0.3440 C   0  0  0  0  0  0  0  0  0  0  0  0
    4.7987    2.5413   -0.3181 C   0  0  0  0  0  0  0  0  0  0  0  0
    3.3951    4.5596   -0.3678 O   0  0  0  0  0  0  0  0  0  0  0  0
    1.5370    2.9550    0.7440 H   0  0  0  0  0  0  0  0  0  0  0  0
    2.5285    1.4977    0.8030 H   0  0  0  0  0  0  0  0  0  0  0  0
    2.1139    2.2199   -0.7517 H   0  0  0  0  0  0  0  0  0  0  0  0
    3.8718    3.5019    1.3757 H   0  0  0  0  0  0  0  0  0  0  0  0
    4.9703    1.6121    0.2048 H   0  0  0  0  0  0  0  0  0  0  0  0
    5.6900    3.1496   -0.2733 H   0  0  0  0  0  0  0  0  0  0  0  0
    4.5557    2.3343   -1.3498 H   0  0  0  0  0  0  0  0  0  0  0  0
    4.1333    5.1575   -0.3768 H   0  0  0  0  0  0  0  0  0  0  0  0
  1  2  1  0  0  0  0
  2  3  1  0  0  0  0
  2  4  1  0  0  0  0
  1  5  1  0  0  0  0
  1  6  1  0  0  0  0
  1  7  1  0  0  0  0
  2  8  1  0  0  0  0
  3  9  1  0  0  0  0
  3 10  1  0  0  0  0
  3 11  1  0  0  0  0
  4 12  1  0  0  0  0
M  END
>  <Alias name>
2-Propanol

>  <deltaH°(solv)>   kJ/mol
-58.44

$$$$
Hydrogenperoxide
  ChemBrain IXL

  4  3  0  0  0  0  0  0  0  0  1 V2000
    3.0436    2.9905    0.6724 O   0  0  0  0  0  0  0  0  0  0  0  0
    2.0810    2.0713    0.0253 O   0  0  0  0  0  0  0  0  0  0  0  0
    3.9886    2.7373    0.5766 H   0  0  0  0  0  0  0  0  0  0  0  0
    1.5178    2.4808   -0.6686 H   0  0  0  0  0  0  0  0  0  0  0  0
  1  2  1  0  0  0  0
  1  3  1  0  0  0  0
  2  4  1  0  0  0  0
M  END
>  <Alias name>
Hydrogenperoxide

>  <deltaH°(solv)>   kJ/mol
-58.4

$$$$
2-Octanone
  ChemBrain IXL

 25 24  0  0  0  0  0  0  0  0  1 V2000
    6.1495    3.9601   -1.4810 C   0  0  0  0  0  0  0  0  0  0  0  0
    6.8207    4.7728   -2.5200 C   0  0  0  0  0  0  0  0  0  0  0  0
    7.6870    4.1188   -3.5261 C   0  0  0  0  0  0  0  0  0  0  0  0
    5.3134    4.8798   -0.5701 C   0  0  0  0  0  0  0  0  0  0  0  0
    4.6144    4.0336    0.5116 C   0  0  0  0  0  0  0  0  0  0  0  0
    3.7780    4.9532    1.4223 C   0  0  0  0  0  0  0  0  0  0  0  0
    3.0788    4.1070    2.5039 C   0  0  0  0  0  0  0  0  0  0  0  0
    2.2422    5.0265    3.4144 C   0  0  0  0  0  0  0  0  0  0  0  0
    6.6599    5.9819   -2.5471 O   0  0  0  0  0  0  0  0  0  0  0  0
    6.8951    3.4454   -0.8877 H   0  0  0  0  0  0  0  0  0  0  0  0
    5.5003    3.2338   -1.9543 H   0  0  0  0  0  0  0  0  0  0  0  0
    8.0885    4.8673   -4.1980 H   0  0  0  0  0  0  0  0  0  0  0  0
    7.1055    3.4010   -4.0912 H   0  0  0  0  0  0  0  0  0  0  0  0
    8.5010    3.6095   -3.0251 H   0  0  0  0  0  0  0  0  0  0  0  0
    4.5679    5.3946   -1.1634 H   0  0  0  0  0  0  0  0  0  0  0  0
    5.9626    5.6060   -0.0967 H   0  0  0  0  0  0  0  0  0  0  0  0
    5.3599    3.5190    1.1051 H   0  0  0  0  0  0  0  0  0  0  0  0
    3.9654    3.3072    0.0382 H   0  0  0  0  0  0  0  0  0  0  0  0
    3.0325    5.4679    0.8288 H   0  0  0  0  0  0  0  0  0  0  0  0
    4.4269    5.6796    1.8958 H   0  0  0  0  0  0  0  0  0  0  0  0
    3.8243    3.5924    3.0975 H   0  0  0  0  0  0  0  0  0  0  0  0
    2.4300    3.3805    2.0304 H   0  0  0  0  0  0  0  0  0  0  0  0
    1.7509    4.4318    4.1746 H   0  0  0  0  0  0  0  0  0  0  0  0
    2.8911    5.7530    3.8879 H   0  0  0  0  0  0  0  0  0  0  0  0
    1.4968    5.5411    2.8208 H   0  0  0  0  0  0  0  0  0  0  0  0
  1  2  1  0  0  0  0
  2  3  1  0  0  0  0
  1  4  1  0  0  0  0
  4  5  1  0  0  0  0
  5  6  1  0  0  0  0
  6  7  1  0  0  0  0
  7  8  1  0  0  0  0
  2  9  2  0  0  0  0
  1 10  1  0  0  0  0
  1 11  1  0  0  0  0
  3 12  1  0  0  0  0
  3 13  1  0  0  0  0
  3 14  1  0  0  0  0
  4 15  1  0  0  0  0
  4 16  1  0  0  0  0
  5 17  1  0  0  0  0
  5 18  1  0  0  0  0
  6 19  1  0  0  0  0
  6 20  1  0  0  0  0
  7 21  1  0  0  0  0
  7 22  1  0  0  0  0
  8 23  1  0  0  0  0
  8 24  1  0  0  0  0
  8 25  1  0  0  0  0
M  END
>  <Alias name>
2-Octanone

>  <deltaH°(solv)>   kJ/mol
-58.3

$$$$
Butanedinitrile
  ChemBrain IXL

 10  9  0  0  0  0  0  0  0  0  1 V2000
    6.1931    4.1754   -0.5605 C   0  0  0  0  0  0  0  0  0  0  0  0
    7.2079    4.6948   -0.7641 N   0  0  0  0  0  0  0  0  0  0  0  0
    4.8427    3.4843   -0.2895 C   0  0  0  0  0  0  0  0  0  0  0  0
    2.5050    3.8125    0.5823 C   0  0  0  0  0  0  0  0  0  0  0  0
    1.4902    3.2932    0.7859 N   0  0  0  0  0  0  0  0  0  0  0  0
    3.8554    4.5036    0.3113 C   0  0  0  0  0  0  0  0  0  0  0  0
    4.4420    3.0981   -1.2186 H   0  0  0  0  0  0  0  0  0  0  0  0
    4.9881    2.6685    0.4077 H   0  0  0  0  0  0  0  0  0  0  0  0
    4.2561    4.8899    1.2404 H   0  0  0  0  0  0  0  0  0  0  0  0
    3.7099    5.3194   -0.3860 H   0  0  0  0  0  0  0  0  0  0  0  0
  1  2  3  0  0  0  0
  1  3  1  0  0  0  0
  4  5  3  0  0  0  0
  3  6  1  0  0  0  0
  4  6  1  0  0  0  0
  3  7  1  0  0  0  0
  3  8  1  0  0  0  0
  6  9  1  0  0  0  0
  6 10  1  0  0  0  0
M  END
>  <Alias name>
Succinonitrile

>  <deltaH°(solv)>   kJ/mol
-58.2

$$$$
Quinoline
  ChemBrain IXL

 17 18  0  0  0  0  0  0  0  0  1 V2000
    4.9758    3.9300    0.0000 C   0  0  0  0  0  0  0  0  0  0  0  0
    4.8778    5.3209    0.0050 C   0  0  0  0  0  0  0  0  0  0  0  0
    3.8241    3.1418   -0.0145 C   0  0  0  0  0  0  0  0  0  0  0  0
    6.2272    3.3311    0.0096 C   0  0  0  0  0  0  0  0  0  0  0  0
    3.6208    5.9244   -0.0047 C   0  0  0  0  0  0  0  0  0  0  0  0
    5.9947    6.0843    0.0190 N   0  0  0  0  0  0  0  0  0  0  0  0
    2.5685    3.7470   -0.0241 C   0  0  0  0  0  0  0  0  0  0  0  0
    7.3610    4.1314    0.0240 C   0  0  0  0  0  0  0  0  0  0  0  0
    2.4670    5.1384   -0.0192 C   0  0  0  0  0  0  0  0  0  0  0  0
    7.2237    5.5192    0.0285 C   0  0  0  0  0  0  0  0  0  0  0  0
    3.9051    2.0601   -0.0183 H   0  0  0  0  0  0  0  0  0  0  0  0
    6.3179    2.2492    0.0059 H   0  0  0  0  0  0  0  0  0  0  0  0
    3.5404    7.0027   -0.0009 H   0  0  0  0  0  0  0  0  0  0  0  0
    1.6725    3.1372   -0.0354 H   0  0  0  0  0  0  0  0  0  0  0  0
    8.3463    3.6782    0.0316 H   0  0  0  0  0  0  0  0  0  0  0  0
    1.4924    5.6088   -0.0266 H   0  0  0  0  0  0  0  0  0  0  0  0
    8.1061    6.1451    0.0397 H   0  0  0  0  0  0  0  0  0  0  0  0
  1  2  4  0  0  0  0
  1  3  4  0  0  0  0
  1  4  4  0  0  0  0
  2  5  4  0  0  0  0
  2  6  4  0  0  0  0
  3  7  4  0  0  0  0
  4  8  4  0  0  0  0
  5  9  4  0  0  0  0
  6 10  4  0  0  0  0
  7  9  4  0  0  0  0
  8 10  4  0  0  0  0
  3 11  1  0  0  0  0
  4 12  1  0  0  0  0
  5 13  1  0  0  0  0
  7 14  1  0  0  0  0
  8 15  1  0  0  0  0
  9 16  1  0  0  0  0
 10 17  1  0  0  0  0
M  END
>  <Alias name>
Quinoline

>  <deltaH°(solv)>   kJ/mol
-58.2

$$$$
4-Heptanone
  ChemBrain IXL

 22 21  0  0  0  0  0  0  0  0  1 V2000
    6.0634    5.2833   -0.3546 C   0  0  0  0  0  0  0  0  0  0  0  0
    5.0753    4.1889   -0.4825 C   0  0  0  0  0  0  0  0  0  0  0  0
    3.6297    4.4778   -0.3508 C   0  0  0  0  0  0  0  0  0  0  0  0
    5.4524    3.0485   -0.6964 O   0  0  0  0  0  0  0  0  0  0  0  0
    7.4810    4.6868   -0.2587 C   0  0  0  0  0  0  0  0  0  0  0  0
    3.4393    5.8341    0.3556 C   0  0  0  0  0  0  0  0  0  0  0  0
    1.9342    6.1329    0.4966 C   0  0  0  0  0  0  0  0  0  0  0  0
    8.5104    5.8266   -0.1330 C   0  0  0  0  0  0  0  0  0  0  0  0
    6.0013    5.9289   -1.2219 H   0  0  0  0  0  0  0  0  0  0  0  0
    5.8522    5.8577    0.5389 H   0  0  0  0  0  0  0  0  0  0  0  0
    3.1783    4.5166   -1.3344 H   0  0  0  0  0  0  0  0  0  0  0  0
    3.1573    3.6974    0.2328 H   0  0  0  0  0  0  0  0  0  0  0  0
    7.5446    4.0453    0.6116 H   0  0  0  0  0  0  0  0  0  0  0  0
    7.6902    4.1081   -1.1498 H   0  0  0  0  0  0  0  0  0  0  0  0
    3.8935    5.7964    1.3380 H   0  0  0  0  0  0  0  0  0  0  0  0
    3.9091    6.6150   -0.2296 H   0  0  0  0  0  0  0  0  0  0  0  0
    1.4650    5.3540    1.0849 H   0  0  0  0  0  0  0  0  0  0  0  0
    1.8003    7.0878    0.9897 H   0  0  0  0  0  0  0  0  0  0  0  0
    1.4793    6.1670   -0.4856 H   0  0  0  0  0  0  0  0  0  0  0  0
    8.3012    6.4054    0.7582 H   0  0  0  0  0  0  0  0  0  0  0  0
    8.4469    6.4681   -1.0033 H   0  0  0  0  0  0  0  0  0  0  0  0
    9.5067    5.4074   -0.0655 H   0  0  0  0  0  0  0  0  0  0  0  0
  1  2  1  0  0  0  0
  2  3  1  0  0  0  0
  2  4  2  0  0  0  0
  1  5  1  0  0  0  0
  3  6  1  0  0  0  0
  6  7  1  0  0  0  0
  5  8  1  0  0  0  0
  1  9  1  0  0  0  0
  1 10  1  0  0  0  0
  3 11  1  0  0  0  0
  3 12  1  0  0  0  0
  5 13  1  0  0  0  0
  5 14  1  0  0  0  0
  6 15  1  0  0  0  0
  6 16  1  0  0  0  0
  7 17  1  0  0  0  0
  7 18  1  0  0  0  0
  7 19  1  0  0  0  0
  8 20  1  0  0  0  0
  8 21  1  0  0  0  0
  8 22  1  0  0  0  0
M  END
>  <Alias name>
4-Heptanone

>  <deltaH°(solv)>   kJ/mol
-58.1

$$$$
Formamide
  ChemBrain IXL

  6  5  0  0  0  0  0  0  0  0  1 V2000
    1.6021    3.0398    0.0000 O   0  0  0  0  0  0  0  0  0  0  0  0
    2.7202    2.5518    0.0001 C   0  0  0  0  0  0  0  0  0  0  0  0
    3.8468    3.3829    0.0001 N   0  0  0  0  0  0  0  0  0  0  0  0
    3.7340    4.3856    0.0001 H   0  0  0  0  0  0  0  0  0  0  0  0
    4.7715    2.9792    0.0000 H   0  0  0  0  0  0  0  0  0  0  0  0
    2.8413    1.4756    0.0003 H   0  0  0  0  0  0  0  0  0  0  0  0
  1  2  2  0  0  0  0
  2  3  1  0  0  0  0
  3  4  1  0  0  0  0
  3  5  1  0  0  0  0
  2  6  1  0  0  0  0
M  END
>  <Alias name>
Formamide

>  <deltaH°(solv)>   kJ/mol
-58.07

$$$$
2,2,3,3-Tetrafluoro-1-propanol
  ChemBrain IXL

 12 11  0  0  0  0  0  0  0  0  1 V2000
    2.7881    4.2213   -0.5993 C   0  0  0  0  0  0  0  0  0  0  0  0
    3.4938    3.2347    0.3511 C   0  0  0  0  0  0  0  0  0  0  0  0
    4.9729    3.6388    0.5052 C   0  0  0  0  0  0  0  0  0  0  0  0
    5.6295    3.6055   -0.8097 O   0  0  0  0  0  0  0  0  0  0  0  0
    3.4184    1.9777   -0.1627 F   0  0  0  0  0  0  0  0  0  0  0  0
    2.8867    3.2643    1.5677 F   0  0  0  0  0  0  0  0  0  0  0  0
    1.4831    3.8640   -0.7362 F   0  0  0  0  0  0  0  0  0  0  0  0
    2.8625    5.4781   -0.0849 F   0  0  0  0  0  0  0  0  0  0  0  0
    6.5816    3.8499   -0.8049 H   0  0  0  0  0  0  0  0  0  0  0  0
    3.2722    4.1984   -1.5678 H   0  0  0  0  0  0  0  0  0  0  0  0
    5.4687    2.9460    1.1738 H   0  0  0  0  0  0  0  0  0  0  0  0
    5.0330    4.6401    0.9134 H   0  0  0  0  0  0  0  0  0  0  0  0
  1  2  1  0  0  0  0
  2  3  1  0  0  0  0
  3  4  1  0  0  0  0
  2  5  1  0  0  0  0
  2  6  1  0  0  0  0
  1  7  1  0  0  0  0
  1  8  1  0  0  0  0
  4  9  1  0  0  0  0
  1 10  1  0  0  0  0
  3 11  1  0  0  0  0
  3 12  1  0  0  0  0
M  END
>  <Alias name>
2,2,3,3-Tetrafluoro-1-propanol

>  <deltaH°(solv)>   kJ/mol
-57.9

$$$$
n-Butylpropionate
  ChemBrain IXL

 23 22  0  0  0  0  0  0  0  0  1 V2000
    2.1751    5.4187    0.8777 C   0  0  0  0  0  0  0  0  0  0  0  0
    3.4318    4.6567    0.7031 C   0  0  0  0  0  0  0  0  0  0  0  0
    3.4527    3.4565    0.9209 O   0  0  0  0  0  0  0  0  0  0  0  0
    4.6548    5.3459    0.2671 O   0  0  0  0  0  0  0  0  0  0  0  0
    5.8377    4.4843    0.1284 C   0  0  0  0  0  0  0  0  0  0  0  0
    2.4698    6.9273    0.7683 C   0  0  0  0  0  0  0  0  0  0  0  0
    7.0409    5.3329   -0.3264 C   0  0  0  0  0  0  0  0  0  0  0  0
    8.2807    4.4294   -0.4725 C   0  0  0  0  0  0  0  0  0  0  0  0
    9.4843    5.2783   -0.9257 C   0  0  0  0  0  0  0  0  0  0  0  0
    1.4692    5.1320    0.1080 H   0  0  0  0  0  0  0  0  0  0  0  0
    1.7544    5.2028    1.8520 H   0  0  0  0  0  0  0  0  0  0  0  0
    5.6396    3.7150   -0.6078 H   0  0  0  0  0  0  0  0  0  0  0  0
    6.0616    4.0223    1.0819 H   0  0  0  0  0  0  0  0  0  0  0  0
    1.5503    7.4850    0.8969 H   0  0  0  0  0  0  0  0  0  0  0  0
    2.8897    7.1434   -0.2063 H   0  0  0  0  0  0  0  0  0  0  0  0
    3.1763    7.2138    1.5374 H   0  0  0  0  0  0  0  0  0  0  0  0
    7.2393    6.1018    0.4100 H   0  0  0  0  0  0  0  0  0  0  0  0
    6.8168    5.7952   -1.2798 H   0  0  0  0  0  0  0  0  0  0  0  0
    8.0828    3.6612   -1.2098 H   0  0  0  0  0  0  0  0  0  0  0  0
    8.5041    3.9661    0.4806 H   0  0  0  0  0  0  0  0  0  0  0  0
    9.6824    6.0464   -0.1883 H   0  0  0  0  0  0  0  0  0  0  0  0
    9.2608    5.7418   -1.8786 H   0  0  0  0  0  0  0  0  0  0  0  0
   10.3556    4.6434   -1.0286 H   0  0  0  0  0  0  0  0  0  0  0  0
  1  2  1  0  0  0  0
  2  3  2  0  0  0  0
  2  4  1  0  0  0  0
  4  5  1  0  0  0  0
  1  6  1  0  0  0  0
  5  7  1  0  0  0  0
  7  8  1  0  0  0  0
  8  9  1  0  0  0  0
  1 10  1  0  0  0  0
  1 11  1  0  0  0  0
  5 12  1  0  0  0  0
  5 13  1  0  0  0  0
  6 14  1  0  0  0  0
  6 15  1  0  0  0  0
  6 16  1  0  0  0  0
  7 17  1  0  0  0  0
  7 18  1  0  0  0  0
  8 19  1  0  0  0  0
  8 20  1  0  0  0  0
  9 21  1  0  0  0  0
  9 22  1  0  0  0  0
  9 23  1  0  0  0  0
M  END
>  <Alias name>
Butyl propanoate

>  <deltaH°(solv)>   kJ/mol
-57.8

$$$$
Phenol
  ChemBrain IXL

 13 13  0  0  0  0  0  0  0  0  1 V2000
    3.0110    5.1130    0.0000 C   0  0  0  0  0  0  0  0  0  0  0  0
    2.5519    3.7957   -0.0009 C   0  0  0  0  0  0  0  0  0  0  0  0
    3.4632    2.7394   -0.0033 C   0  0  0  0  0  0  0  0  0  0  0  0
    4.8335    3.0005   -0.0046 C   0  0  0  0  0  0  0  0  0  0  0  0
    5.2926    4.3178   -0.0036 C   0  0  0  0  0  0  0  0  0  0  0  0
    4.3813    5.3740   -0.0015 C   0  0  0  0  0  0  0  0  0  0  0  0
    6.7366    4.5930   -0.0049 O   0  0  0  0  0  0  0  0  0  0  0  0
    7.3115    3.7956   -0.0038 H   0  0  0  0  0  0  0  0  0  0  0  0
    2.3035    5.9329    0.0018 H   0  0  0  0  0  0  0  0  0  0  0  0
    1.4880    3.5930    0.0003 H   0  0  0  0  0  0  0  0  0  0  0  0
    3.1068    1.7168   -0.0041 H   0  0  0  0  0  0  0  0  0  0  0  0
    5.5410    2.1806   -0.0065 H   0  0  0  0  0  0  0  0  0  0  0  0
    4.7377    6.3967   -0.0009 H   0  0  0  0  0  0  0  0  0  0  0  0
  1  2  4  0  0  0  0
  2  3  4  0  0  0  0
  3  4  4  0  0  0  0
  4  5  4  0  0  0  0
  5  6  4  0  0  0  0
  6  1  4  0  0  0  0
  5  7  1  0  0  0  0
  7  8  1  0  0  0  0
  1  9  1  0  0  0  0
  2 10  1  0  0  0  0
  3 11  1  0  0  0  0
  4 12  1  0  0  0  0
  6 13  1  0  0  0  0
M  END
>  <Alias name>
Phenol

>  <deltaH°(solv)>   kJ/mol
-57.7

$$$$
2-Aminobutane
  ChemBrain IXL

 16 15  0  0  0  0  0  0  0  0  1 V2000
    5.6292    4.5876    0.1488 C   0  0  0  0  0  0  0  0  0  0  0  0
    4.1004    4.6212    0.3397 C   0  0  0  0  0  0  0  0  0  0  0  0
    3.5675    3.1813    0.4714 C   0  0  0  0  0  0  0  0  0  0  0  0
    2.0391    3.2149    0.6652 C   0  0  0  0  0  0  0  0  0  0  0  0
    3.8903    2.4259   -0.7477 N   0  0  0  0  0  0  0  0  0  0  0  0
    3.5417    1.4829   -0.6612 H   0  0  0  0  0  0  0  0  0  0  0  0
    3.4597    2.8720   -1.5437 H   0  0  0  0  0  0  0  0  0  0  0  0
    6.0037    5.5996    0.0564 H   0  0  0  0  0  0  0  0  0  0  0  0
    5.8688    4.0307   -0.7486 H   0  0  0  0  0  0  0  0  0  0  0  0
    6.0894    4.1091    1.0044 H   0  0  0  0  0  0  0  0  0  0  0  0
    3.6402    5.0996   -0.5160 H   0  0  0  0  0  0  0  0  0  0  0  0
    3.8608    5.1783    1.2369 H   0  0  0  0  0  0  0  0  0  0  0  0
    4.0293    2.7022    1.3259 H   0  0  0  0  0  0  0  0  0  0  0  0
    1.6646    2.2030    0.7578 H   0  0  0  0  0  0  0  0  0  0  0  0
    1.8013    3.7715    1.5633 H   0  0  0  0  0  0  0  0  0  0  0  0
    1.5773    3.6940   -0.1892 H   0  0  0  0  0  0  0  0  0  0  0  0
  1  2  1  0  0  0  0
  2  3  1  0  0  0  0
  3  4  1  0  0  0  0
  3  5  1  0  0  0  0
  5  6  1  0  0  0  0
  5  7  1  0  0  0  0
  1  8  1  0  0  0  0
  1  9  1  0  0  0  0
  1 10  1  0  0  0  0
  2 11  1  0  0  0  0
  2 12  1  0  0  0  0
  3 13  1  0  0  0  0
  4 14  1  0  0  0  0
  4 15  1  0  0  0  0
  4 16  1  0  0  0  0
M  END
>  <Alias name>
s-Butylamine

>  <deltaH°(solv)>   kJ/mol
-57.1

$$$$
Hexafluoro-2-propanol
  ChemBrain IXL

 12 11  0  0  0  0  0  0  0  0  1 V2000
    2.5059    2.9678    0.5965 C   0  0  0  0  0  0  0  0  0  0  0  0
    3.5326    3.5772   -0.3778 C   0  0  0  0  0  0  0  0  0  0  0  0
    4.7938    2.6925   -0.4147 C   0  0  0  0  0  0  0  0  0  0  0  0
    3.8948    4.9283    0.0741 O   0  0  0  0  0  0  0  0  0  0  0  0
    1.3932    3.7490    0.6296 F   0  0  0  0  0  0  0  0  0  0  0  0
    2.1702    1.7181    0.1779 F   0  0  0  0  0  0  0  0  0  0  0  0
    3.0483    2.8984    1.8417 F   0  0  0  0  0  0  0  0  0  0  0  0
    5.6987    3.2288   -1.2767 F   0  0  0  0  0  0  0  0  0  0  0  0
    4.4582    1.4417   -0.8299 F   0  0  0  0  0  0  0  0  0  0  0  0
    5.3376    2.6263    0.8301 F   0  0  0  0  0  0  0  0  0  0  0  0
    4.2955    4.9730    0.9706 H   0  0  0  0  0  0  0  0  0  0  0  0
    3.1009    3.6319   -1.3695 H   0  0  0  0  0  0  0  0  0  0  0  0
  1  2  1  0  0  0  0
  2  3  1  0  0  0  0
  2  4  1  0  0  0  0
  1  5  1  0  0  0  0
  1  6  1  0  0  0  0
  1  7  1  0  0  0  0
  3  8  1  0  0  0  0
  3  9  1  0  0  0  0
  3 10  1  0  0  0  0
  4 11  1  0  0  0  0
  2 12  1  0  0  0  0
M  END
>  <Alias name>
Hexafluoro-2-propanol

>  <deltaH°(solv)>   kJ/mol
-57.1

$$$$
2-Methylaniline
  ChemBrain IXL

 17 17  0  0  0  0  0  0  0  0  1 V2000
    2.4476    3.2091    0.8159 C   0  0  0  0  0  0  0  0  0  0  0  0
    2.4021    4.5584    0.4638 C   0  0  0  0  0  0  0  0  0  0  0  0
    3.5750    5.2297    0.1156 C   0  0  0  0  0  0  0  0  0  0  0  0
    4.7987    4.5531    0.1184 C   0  0  0  0  0  0  0  0  0  0  0  0
    4.8438    3.1950    0.4729 C   0  0  0  0  0  0  0  0  0  0  0  0
    3.6662    2.5287    0.8204 C   0  0  0  0  0  0  0  0  0  0  0  0
    6.1264    2.4581    0.4831 N   0  0  0  0  0  0  0  0  0  0  0  0
    6.0964    5.3100   -0.2705 C   0  0  0  0  0  0  0  0  0  0  0  0
    1.5393    2.6908    1.0851 H   0  0  0  0  0  0  0  0  0  0  0  0
    1.4586    5.0838    0.4607 H   0  0  0  0  0  0  0  0  0  0  0  0
    3.5364    6.2747   -0.1565 H   0  0  0  0  0  0  0  0  0  0  0  0
    3.6989    1.4843    1.0933 H   0  0  0  0  0  0  0  0  0  0  0  0
    7.0091    2.9440    0.2263 H   0  0  0  0  0  0  0  0  0  0  0  0
    6.1458    1.4518    0.7473 H   0  0  0  0  0  0  0  0  0  0  0  0
    5.8592    6.3359   -0.5148 H   0  0  0  0  0  0  0  0  0  0  0  0
    6.5486    4.8321   -1.1272 H   0  0  0  0  0  0  0  0  0  0  0  0
    6.7876    5.2888    0.5593 H   0  0  0  0  0  0  0  0  0  0  0  0
  1  2  4  0  0  0  0
  2  3  4  0  0  0  0
  3  4  4  0  0  0  0
  4  5  4  0  0  0  0
  5  6  4  0  0  0  0
  6  1  4  0  0  0  0
  5  7  1  0  0  0  0
  4  8  1  0  0  0  0
  1  9  1  0  0  0  0
  2 10  1  0  0  0  0
  3 11  1  0  0  0  0
  6 12  1  0  0  0  0
  7 13  1  0  0  0  0
  7 14  1  0  0  0  0
  8 15  1  0  0  0  0
  8 16  1  0  0  0  0
  8 17  1  0  0  0  0
M  END
>  <Alias name>
o-Toluidine

>  <deltaH°(solv)>   kJ/mol
-56.76

$$$$
Aniline
  ChemBrain IXL

 14 14  0  0  0  0  0  0  0  0  1 V2000
    5.8030    3.0153    0.0000 C   0  0  0  0  0  0  0  0  0  0  0  0
    6.2677    4.3306    0.0001 C   0  0  0  0  0  0  0  0  0  0  0  0
    5.3609    5.3907    0.0002 C   0  0  0  0  0  0  0  0  0  0  0  0
    3.9894    5.1354    0.0002 C   0  0  0  0  0  0  0  0  0  0  0  0
    3.5248    3.8201    0.0001 C   0  0  0  0  0  0  0  0  0  0  0  0
    4.4316    2.7600    0.0000 C   0  0  0  0  0  0  0  0  0  0  0  0
    2.1484    3.5639    0.0002 N   0  0  0  0  0  0  0  0  0  0  0  0
    1.8123    2.6125    0.0002 H   0  0  0  0  0  0  0  0  0  0  0  0
    1.4925    4.3307    0.0001 H   0  0  0  0  0  0  0  0  0  0  0  0
    6.5070    2.1923   -0.0001 H   0  0  0  0  0  0  0  0  0  0  0  0
    7.3324    4.5288    0.0001 H   0  0  0  0  0  0  0  0  0  0  0  0
    5.7216    6.4119    0.0003 H   0  0  0  0  0  0  0  0  0  0  0  0
    3.2854    5.9584    0.0003 H   0  0  0  0  0  0  0  0  0  0  0  0
    4.0709    1.7389   -0.0001 H   0  0  0  0  0  0  0  0  0  0  0  0
  1  2  4  0  0  0  0
  2  3  4  0  0  0  0
  3  4  4  0  0  0  0
  4  5  4  0  0  0  0
  5  6  4  0  0  0  0
  6  1  4  0  0  0  0
  5  7  1  0  0  0  0
  7  8  1  0  0  0  0
  7  9  1  0  0  0  0
  1 10  1  0  0  0  0
  2 11  1  0  0  0  0
  3 12  1  0  0  0  0
  4 13  1  0  0  0  0
  6 14  1  0  0  0  0
M  END
>  <Alias name>
Aniline

>  <deltaH°(solv)>   kJ/mol
-56.5

$$$$
Ethyl valerate
  ChemBrain IXL

 23 22  0  0  0  0  0  0  0  0  1 V2000
    4.5203    5.5816    0.0000 C   0  0  0  0  0  0  0  0  0  0  0  0
    5.9853    6.0368   -0.1630 C   0  0  0  0  0  0  0  0  0  0  0  0
    6.8812    4.8540   -0.1324 C   0  0  0  0  0  0  0  0  0  0  0  0
    8.3390    5.0345   -0.0419 O   0  0  0  0  0  0  0  0  0  0  0  0
    6.4102    3.7293   -0.1826 O   0  0  0  0  0  0  0  0  0  0  0  0
    3.5928    6.8120   -0.0395 C   0  0  0  0  0  0  0  0  0  0  0  0
    2.1290    6.3577    0.1213 C   0  0  0  0  0  0  0  0  0  0  0  0
    8.7945    6.4317    0.0117 C   0  0  0  0  0  0  0  0  0  0  0  0
   10.3320    6.4669    0.0974 C   0  0  0  0  0  0  0  0  0  0  0  0
    4.2599    4.9073   -0.8065 H   0  0  0  0  0  0  0  0  0  0  0  0
    4.4039    5.0720    0.9486 H   0  0  0  0  0  0  0  0  0  0  0  0
    6.2461    6.7078    0.6460 H   0  0  0  0  0  0  0  0  0  0  0  0
    6.0998    6.5511   -1.1091 H   0  0  0  0  0  0  0  0  0  0  0  0
    3.8523    7.4859    0.7675 H   0  0  0  0  0  0  0  0  0  0  0  0
    3.7102    7.3221   -0.9876 H   0  0  0  0  0  0  0  0  0  0  0  0
    1.8697    5.6829   -0.6851 H   0  0  0  0  0  0  0  0  0  0  0  0
    2.0110    5.8489    1.0700 H   0  0  0  0  0  0  0  0  0  0  0  0
    1.4775    7.2223    0.0919 H   0  0  0  0  0  0  0  0  0  0  0  0
    8.4708    6.9516   -0.8814 H   0  0  0  0  0  0  0  0  0  0  0  0
    8.3733    6.9157    0.8841 H   0  0  0  0  0  0  0  0  0  0  0  0
   10.6679    7.4956    0.1355 H   0  0  0  0  0  0  0  0  0  0  0  0
   10.7533    5.9815   -0.7742 H   0  0  0  0  0  0  0  0  0  0  0  0
   10.6557    5.9481    0.9913 H   0  0  0  0  0  0  0  0  0  0  0  0
  1  2  1  0  0  0  0
  2  3  1  0  0  0  0
  3  4  1  0  0  0  0
  3  5  2  0  0  0  0
  1  6  1  0  0  0  0
  6  7  1  0  0  0  0
  4  8  1  0  0  0  0
  8  9  1  0  0  0  0
  1 10  1  0  0  0  0
  1 11  1  0  0  0  0
  2 12  1  0  0  0  0
  2 13  1  0  0  0  0
  6 14  1  0  0  0  0
  6 15  1  0  0  0  0
  7 16  1  0  0  0  0
  7 17  1  0  0  0  0
  7 18  1  0  0  0  0
  8 19  1  0  0  0  0
  8 20  1  0  0  0  0
  9 21  1  0  0  0  0
  9 22  1  0  0  0  0
  9 23  1  0  0  0  0
M  END
>  <Alias name>
Ethyl valerate

>  <deltaH°(solv)>   kJ/mol
-56.5

$$$$
Propionic acid
  ChemBrain IXL

 11 10  0  0  0  0  0  0  0  0  1 V2000
    2.4244    3.3134    0.1616 C   0  0  0  0  0  0  0  0  0  0  0  0
    3.4775    4.3984   -0.1363 C   0  0  0  0  0  0  0  0  0  0  0  0
    4.8414    3.7318   -0.4014 C   0  0  0  0  0  0  0  0  0  0  0  0
    6.0790    4.3874    0.0452 O   0  0  0  0  0  0  0  0  0  0  0  0
    4.8942    2.6601   -0.9819 O   0  0  0  0  0  0  0  0  0  0  0  0
    1.4686    3.7807    0.3473 H   0  0  0  0  0  0  0  0  0  0  0  0
    2.3419    2.6494   -0.6861 H   0  0  0  0  0  0  0  0  0  0  0  0
    2.7248    2.7497    1.0325 H   0  0  0  0  0  0  0  0  0  0  0  0
    3.5600    5.0624    0.7114 H   0  0  0  0  0  0  0  0  0  0  0  0
    3.1770    4.9621   -1.0072 H   0  0  0  0  0  0  0  0  0  0  0  0
    6.8785    3.9148   -0.1548 H   0  0  0  0  0  0  0  0  0  0  0  0
  1  2  1  0  0  0  0
  2  3  1  0  0  0  0
  3  4  1  0  0  0  0
  3  5  2  0  0  0  0
  1  6  1  0  0  0  0
  1  7  1  0  0  0  0
  1  8  1  0  0  0  0
  2  9  1  0  0  0  0
  2 10  1  0  0  0  0
  4 11  1  0  0  0  0
M  END
>  <Alias name>
Propanoic acid

>  <deltaH°(solv)>   kJ/mol
-56.5

$$$$
n-Heptanal
  ChemBrain IXL

 22 21  0  0  0  0  0  0  0  0  1 V2000
    9.8560    5.4488   -0.3205 C   0  0  0  0  0  0  0  0  0  0  0  0
   10.9358    5.9857   -0.5049 O   0  0  0  0  0  0  0  0  0  0  0  0
    8.6068    6.2287   -0.4705 C   0  0  0  0  0  0  0  0  0  0  0  0
    7.4034    5.3565   -0.0615 C   0  0  0  0  0  0  0  0  0  0  0  0
    6.1033    6.1691   -0.2181 C   0  0  0  0  0  0  0  0  0  0  0  0
    4.8999    5.2973    0.1902 C   0  0  0  0  0  0  0  0  0  0  0  0
    3.5998    6.1102    0.0332 C   0  0  0  0  0  0  0  0  0  0  0  0
    2.3962    5.2387    0.4412 C   0  0  0  0  0  0  0  0  0  0  0  0
    9.8115    4.4017   -0.0471 H   0  0  0  0  0  0  0  0  0  0  0  0
    8.6499    7.1048    0.1645 H   0  0  0  0  0  0  0  0  0  0  0  0
    8.4952    6.5363   -1.5028 H   0  0  0  0  0  0  0  0  0  0  0  0
    7.3602    4.4802   -0.6965 H   0  0  0  0  0  0  0  0  0  0  0  0
    7.5147    5.0490    0.9710 H   0  0  0  0  0  0  0  0  0  0  0  0
    6.1465    7.0452    0.4171 H   0  0  0  0  0  0  0  0  0  0  0  0
    5.9923    6.4769   -1.2505 H   0  0  0  0  0  0  0  0  0  0  0  0
    4.8567    4.4212   -0.4450 H   0  0  0  0  0  0  0  0  0  0  0  0
    5.0108    4.9896    1.2227 H   0  0  0  0  0  0  0  0  0  0  0  0
    3.6429    6.9862    0.6685 H   0  0  0  0  0  0  0  0  0  0  0  0
    3.4891    6.4181   -0.9991 H   0  0  0  0  0  0  0  0  0  0  0  0
    2.3530    4.3627   -0.1942 H   0  0  0  0  0  0  0  0  0  0  0  0
    2.5068    4.9308    1.4736 H   0  0  0  0  0  0  0  0  0  0  0  0
    1.4830    5.8101    0.3307 H   0  0  0  0  0  0  0  0  0  0  0  0
  1  2  2  0  0  0  0
  1  3  1  0  0  0  0
  3  4  1  0  0  0  0
  4  5  1  0  0  0  0
  5  6  1  0  0  0  0
  6  7  1  0  0  0  0
  7  8  1  0  0  0  0
  1  9  1  0  0  0  0
  3 10  1  0  0  0  0
  3 11  1  0  0  0  0
  4 12  1  0  0  0  0
  4 13  1  0  0  0  0
  5 14  1  0  0  0  0
  5 15  1  0  0  0  0
  6 16  1  0  0  0  0
  6 17  1  0  0  0  0
  7 18  1  0  0  0  0
  7 19  1  0  0  0  0
  8 20  1  0  0  0  0
  8 21  1  0  0  0  0
  8 22  1  0  0  0  0
M  END
>  <Alias name>
n-Heptaldehyde

>  <deltaH°(solv)>   kJ/mol
-56.4

$$$$
2,5-Dimethyltetrahydrofuran
  ChemBrain IXL

 19 19  0  0  0  0  0  0  0  0  1 V2000
    4.6367    4.7504    0.3982 O   0  0  0  0  0  0  0  0  0  0  0  0
    5.3635    3.5899   -0.1337 C   0  0  0  0  0  0  0  0  0  0  0  0
    4.3915    2.4270    0.0319 C   0  0  0  0  0  0  0  0  0  0  0  0
    3.0273    3.0472   -0.2166 C   0  0  0  0  0  0  0  0  0  0  0  0
    3.1647    4.5160    0.2772 C   0  0  0  0  0  0  0  0  0  0  0  0
    6.6745    3.3429    0.6376 C   0  0  0  0  0  0  0  0  0  0  0  0
    2.5285    5.4762   -0.7468 C   0  0  0  0  0  0  0  0  0  0  0  0
    5.5672    3.7434   -1.1862 H   0  0  0  0  0  0  0  0  0  0  0  0
    4.4404    2.0600    1.0497 H   0  0  0  0  0  0  0  0  0  0  0  0
    4.6002    1.6287   -0.6694 H   0  0  0  0  0  0  0  0  0  0  0  0
    2.8358    3.0500   -1.2827 H   0  0  0  0  0  0  0  0  0  0  0  0
    2.2388    2.5195    0.3053 H   0  0  0  0  0  0  0  0  0  0  0  0
    2.7000    4.6394    1.2475 H   0  0  0  0  0  0  0  0  0  0  0  0
    7.3261    4.2006    0.5257 H   0  0  0  0  0  0  0  0  0  0  0  0
    7.1656    2.4624    0.2421 H   0  0  0  0  0  0  0  0  0  0  0  0
    6.4531    3.1921    1.6869 H   0  0  0  0  0  0  0  0  0  0  0  0
    1.4712    5.2597   -0.8363 H   0  0  0  0  0  0  0  0  0  0  0  0
    2.6609    6.4981   -0.4139 H   0  0  0  0  0  0  0  0  0  0  0  0
    3.0066    5.3454   -1.7097 H   0  0  0  0  0  0  0  0  0  0  0  0
  1  2  1  0  0  0  0
  2  3  1  0  0  0  0
  3  4  1  0  0  0  0
  4  5  1  0  0  0  0
  5  1  1  0  0  0  0
  2  6  1  0  0  0  0
  5  7  1  0  0  0  0
  2  8  1  0  0  0  0
  3  9  1  0  0  0  0
  3 10  1  0  0  0  0
  4 11  1  0  0  0  0
  4 12  1  0  0  0  0
  5 13  1  0  0  0  0
  6 14  1  0  0  0  0
  6 15  1  0  0  0  0
  6 16  1  0  0  0  0
  7 17  1  0  0  0  0
  7 18  1  0  0  0  0
  7 19  1  0  0  0  0
M  END
>  <Alias name>
2,5-Dimethyltetrahydrofuran

>  <deltaH°(solv)>   kJ/mol
-56.3

$$$$
Ethylisovalerate
  ChemBrain IXL

 23 22  0  0  0  0  0  0  0  0  1 V2000
    7.2605    4.6138    0.8584 O   0  0  0  0  0  0  0  0  0  0  0  0
    5.8287    4.3781    1.0937 C   0  0  0  0  0  0  0  0  0  0  0  0
    4.8453    5.4448    0.8013 C   0  0  0  0  0  0  0  0  0  0  0  0
    5.4511    3.3032    1.5300 O   0  0  0  0  0  0  0  0  0  0  0  0
    3.4875    4.8084    0.4462 C   0  0  0  0  0  0  0  0  0  0  0  0
    2.4499    5.9194    0.1938 C   0  0  0  0  0  0  0  0  0  0  0  0
    3.6394    3.9492   -0.8240 C   0  0  0  0  0  0  0  0  0  0  0  0
    7.5938    5.9498    0.3438 C   0  0  0  0  0  0  0  0  0  0  0  0
    9.1196    6.0636    0.1601 C   0  0  0  0  0  0  0  0  0  0  0  0
    4.7303    6.0784    1.6720 H   0  0  0  0  0  0  0  0  0  0  0  0
    5.1949    6.0390   -0.0340 H   0  0  0  0  0  0  0  0  0  0  0  0
    3.1558    4.1842    1.2667 H   0  0  0  0  0  0  0  0  0  0  0  0
    1.4956    5.4721   -0.0558 H   0  0  0  0  0  0  0  0  0  0  0  0
    2.3431    6.5232    1.0865 H   0  0  0  0  0  0  0  0  0  0  0  0
    2.7816    6.5436   -0.6267 H   0  0  0  0  0  0  0  0  0  0  0  0
    4.3658    3.1661   -0.6454 H   0  0  0  0  0  0  0  0  0  0  0  0
    2.6843    3.5051   -1.0758 H   0  0  0  0  0  0  0  0  0  0  0  0
    3.9749    4.5726   -1.6436 H   0  0  0  0  0  0  0  0  0  0  0  0
    7.1030    6.1024   -0.6094 H   0  0  0  0  0  0  0  0  0  0  0  0
    7.2579    6.7017    1.0472 H   0  0  0  0  0  0  0  0  0  0  0  0
    9.3657    7.0498   -0.2136 H   0  0  0  0  0  0  0  0  0  0  0  0
    9.4547    5.3154   -0.5476 H   0  0  0  0  0  0  0  0  0  0  0  0
    9.6107    5.9054    1.1123 H   0  0  0  0  0  0  0  0  0  0  0  0
  1  2  1  0  0  0  0
  2  3  1  0  0  0  0
  2  4  2  0  0  0  0
  3  5  1  0  0  0  0
  5  6  1  0  0  0  0
  5  7  1  0  0  0  0
  1  8  1  0  0  0  0
  8  9  1  0  0  0  0
  3 10  1  0  0  0  0
  3 11  1  0  0  0  0
  5 12  1  0  0  0  0
  6 13  1  0  0  0  0
  6 14  1  0  0  0  0
  6 15  1  0  0  0  0
  7 16  1  0  0  0  0
  7 17  1  0  0  0  0
  7 18  1  0  0  0  0
  8 19  1  0  0  0  0
  8 20  1  0  0  0  0
  9 21  1  0  0  0  0
  9 22  1  0  0  0  0
  9 23  1  0  0  0  0
M  END
>  <Alias name>
Ethyl isovalerate

>  <deltaH°(solv)>   kJ/mol
-56

$$$$
1-Propylamine
  ChemBrain IXL

 13 12  0  0  0  0  0  0  0  0  1 V2000
    2.2320    3.6668   -0.0797 C   0  0  0  0  0  0  0  0  0  0  0  0
    3.6130    4.0307    0.4992 C   0  0  0  0  0  0  0  0  0  0  0  0
    4.7145    3.5927   -0.4855 C   0  0  0  0  0  0  0  0  0  0  0  0
    6.0318    3.9399    0.0668 N   0  0  0  0  0  0  0  0  0  0  0  0
    2.1753    2.5990   -0.2315 H   0  0  0  0  0  0  0  0  0  0  0  0
    1.4600    3.9738    0.6104 H   0  0  0  0  0  0  0  0  0  0  0  0
    2.0927    4.1725   -1.0238 H   0  0  0  0  0  0  0  0  0  0  0  0
    3.6697    5.0985    0.6511 H   0  0  0  0  0  0  0  0  0  0  0  0
    3.7522    3.5250    1.4433 H   0  0  0  0  0  0  0  0  0  0  0  0
    4.6578    2.5249   -0.6373 H   0  0  0  0  0  0  0  0  0  0  0  0
    4.5753    4.0985   -1.4296 H   0  0  0  0  0  0  0  0  0  0  0  0
    6.0885    5.0077    0.2186 H   0  0  0  0  0  0  0  0  0  0  0  0
    6.8038    3.6329   -0.6233 H   0  0  0  0  0  0  0  0  0  0  0  0
  1  2  1  0  0  0  0
  2  3  1  0  0  0  0
  3  4  1  0  0  0  0
  1  5  1  0  0  0  0
  1  6  1  0  0  0  0
  1  7  1  0  0  0  0
  2  8  1  0  0  0  0
  2  9  1  0  0  0  0
  3 10  1  0  0  0  0
  3 11  1  0  0  0  0
  4 12  1  0  0  0  0
  4 13  1  0  0  0  0
M  END
>  <Alias name>
1-Propylamine

>  <deltaH°(solv)>   kJ/mol
-55.98

$$$$
Di-n-butylether
  ChemBrain IXL

 27 26  0  0  0  0  0  0  0  0  1 V2000
   10.6718    7.8914   -1.8809 C   0  0  0  0  0  0  0  0  0  0  0  0
    9.1824    8.1514   -1.5828 C   0  0  0  0  0  0  0  0  0  0  0  0
    8.5471    6.8783   -0.9906 C   0  0  0  0  0  0  0  0  0  0  0  0
    7.0577    7.1383   -0.6924 C   0  0  0  0  0  0  0  0  0  0  0  0
    6.4519    5.9239   -0.1275 O   0  0  0  0  0  0  0  0  0  0  0  0
    5.0242    6.0381    0.2039 C   0  0  0  0  0  0  0  0  0  0  0  0
    4.5227    4.7011    0.7832 C   0  0  0  0  0  0  0  0  0  0  0  0
    3.0261    4.8209    1.1307 C   0  0  0  0  0  0  0  0  0  0  0  0
    2.5247    3.4839    1.7101 C   0  0  0  0  0  0  0  0  0  0  0  0
   10.7611    7.0814   -2.5896 H   0  0  0  0  0  0  0  0  0  0  0  0
   11.1812    7.6270   -0.9660 H   0  0  0  0  0  0  0  0  0  0  0  0
   11.1169    8.7836   -2.2958 H   0  0  0  0  0  0  0  0  0  0  0  0
    9.0931    8.9614   -0.8740 H   0  0  0  0  0  0  0  0  0  0  0  0
    8.6730    8.4158   -2.4976 H   0  0  0  0  0  0  0  0  0  0  0  0
    8.6363    6.0683   -1.6994 H   0  0  0  0  0  0  0  0  0  0  0  0
    9.0566    6.6138   -0.0758 H   0  0  0  0  0  0  0  0  0  0  0  0
    6.9685    7.9483    0.0163 H   0  0  0  0  0  0  0  0  0  0  0  0
    6.5483    7.4026   -1.6073 H   0  0  0  0  0  0  0  0  0  0  0  0
    4.8857    6.8215    0.9343 H   0  0  0  0  0  0  0  0  0  0  0  0
    4.4653    6.2758   -0.6892 H   0  0  0  0  0  0  0  0  0  0  0  0
    5.0817    4.4635    1.6762 H   0  0  0  0  0  0  0  0  0  0  0  0
    4.6611    3.9177    0.0527 H   0  0  0  0  0  0  0  0  0  0  0  0
    2.8877    5.6043    1.8611 H   0  0  0  0  0  0  0  0  0  0  0  0
    2.4671    5.0585    0.2377 H   0  0  0  0  0  0  0  0  0  0  0  0
    1.4758    3.5678    1.9536 H   0  0  0  0  0  0  0  0  0  0  0  0
    3.0837    3.2463    2.6031 H   0  0  0  0  0  0  0  0  0  0  0  0
    2.6630    2.7005    0.9797 H   0  0  0  0  0  0  0  0  0  0  0  0
  1  2  1  0  0  0  0
  2  3  1  0  0  0  0
  3  4  1  0  0  0  0
  4  5  1  0  0  0  0
  5  6  1  0  0  0  0
  6  7  1  0  0  0  0
  7  8  1  0  0  0  0
  8  9  1  0  0  0  0
  1 10  1  0  0  0  0
  1 11  1  0  0  0  0
  1 12  1  0  0  0  0
  2 13  1  0  0  0  0
  2 14  1  0  0  0  0
  3 15  1  0  0  0  0
  3 16  1  0  0  0  0
  4 17  1  0  0  0  0
  4 18  1  0  0  0  0
  6 19  1  0  0  0  0
  6 20  1  0  0  0  0
  7 21  1  0  0  0  0
  7 22  1  0  0  0  0
  8 23  1  0  0  0  0
  8 24  1  0  0  0  0
  9 25  1  0  0  0  0
  9 26  1  0  0  0  0
  9 27  1  0  0  0  0
M  END
>  <Alias name>
Di-n-butylether

>  <deltaH°(solv)>   kJ/mol
-55.8

$$$$
2-Ethylpyridine
  ChemBrain IXL

 17 17  0  0  0  0  0  0  0  0  1 V2000
    2.5209    4.9448    0.1616 C   0  0  0  0  0  0  0  0  0  0  0  0
    3.5032    5.8991    0.4243 C   0  0  0  0  0  0  0  0  0  0  0  0
    4.8118    5.5642    0.3678 N   0  0  0  0  0  0  0  0  0  0  0  0
    5.1945    4.3039    0.0572 C   0  0  0  0  0  0  0  0  0  0  0  0
    4.2429    3.3237   -0.2114 C   0  0  0  0  0  0  0  0  0  0  0  0
    2.8948    3.6467   -0.1588 C   0  0  0  0  0  0  0  0  0  0  0  0
    6.6272    3.9595    0.0008 C   0  0  0  0  0  0  0  0  0  0  0  0
    7.4624    5.2489    0.0227 C   0  0  0  0  0  0  0  0  0  0  0  0
    1.4712    5.2128    0.2067 H   0  0  0  0  0  0  0  0  0  0  0  0
    3.2147    6.9116    0.6743 H   0  0  0  0  0  0  0  0  0  0  0  0
    4.5524    2.3144   -0.4601 H   0  0  0  0  0  0  0  0  0  0  0  0
    2.1416    2.8929   -0.3658 H   0  0  0  0  0  0  0  0  0  0  0  0
    6.8849    3.3463    0.8555 H   0  0  0  0  0  0  0  0  0  0  0  0
    6.8311    3.4115   -0.9114 H   0  0  0  0  0  0  0  0  0  0  0  0
    7.2561    5.7962    0.9340 H   0  0  0  0  0  0  0  0  0  0  0  0
    7.2033    5.8607   -0.8326 H   0  0  0  0  0  0  0  0  0  0  0  0
    8.5141    4.9982   -0.0179 H   0  0  0  0  0  0  0  0  0  0  0  0
  1  2  4  0  0  0  0
  2  3  4  0  0  0  0
  3  4  4  0  0  0  0
  4  5  4  0  0  0  0
  5  6  4  0  0  0  0
  6  1  4  0  0  0  0
  4  7  1  0  0  0  0
  7  8  1  0  0  0  0
  1  9  1  0  0  0  0
  2 10  1  0  0  0  0
  5 11  1  0  0  0  0
  6 12  1  0  0  0  0
  7 13  1  0  0  0  0
  7 14  1  0  0  0  0
  8 15  1  0  0  0  0
  8 16  1  0  0  0  0
  8 17  1  0  0  0  0
M  END
>  <Alias name>
2-Ethylpyridine

>  <deltaH°(solv)>   kJ/mol
-55.7

$$$$
Ethyl 2-methylbutyrate
  ChemBrain IXL

 23 22  0  0  0  0  0  0  0  0  1 V2000
    4.7020    4.9007   -1.3907 C   0  0  0  0  0  0  0  0  0  0  0  0
    5.4464    3.8133   -0.7170 C   0  0  0  0  0  0  0  0  0  0  0  0
    5.1484    2.6490   -0.9270 O   0  0  0  0  0  0  0  0  0  0  0  0
    6.5448    4.1361    0.2050 O   0  0  0  0  0  0  0  0  0  0  0  0
    3.3205    4.3803   -1.8327 C   0  0  0  0  0  0  0  0  0  0  0  0
    2.4593    4.0889   -0.5885 C   0  0  0  0  0  0  0  0  0  0  0  0
    4.5188    6.0791   -0.4148 C   0  0  0  0  0  0  0  0  0  0  0  0
    6.6916    5.5643    0.5206 C   0  0  0  0  0  0  0  0  0  0  0  0
    7.8848    5.7592    1.4761 C   0  0  0  0  0  0  0  0  0  0  0  0
    5.2569    5.2340   -2.2590 H   0  0  0  0  0  0  0  0  0  0  0  0
    2.8311    5.1290   -2.4432 H   0  0  0  0  0  0  0  0  0  0  0  0
    3.4443    3.4706   -2.4072 H   0  0  0  0  0  0  0  0  0  0  0  0
    2.9670    3.3690    0.0415 H   0  0  0  0  0  0  0  0  0  0  0  0
    2.3029    5.0064   -0.0347 H   0  0  0  0  0  0  0  0  0  0  0  0
    1.5026    3.6865   -0.8979 H   0  0  0  0  0  0  0  0  0  0  0  0
    3.7744    6.7607   -0.8074 H   0  0  0  0  0  0  0  0  0  0  0  0
    5.4606    6.6011   -0.2983 H   0  0  0  0  0  0  0  0  0  0  0  0
    4.1928    5.7037    0.5473 H   0  0  0  0  0  0  0  0  0  0  0  0
    6.8660    6.1197   -0.3926 H   0  0  0  0  0  0  0  0  0  0  0  0
    5.7869    5.9241    0.9948 H   0  0  0  0  0  0  0  0  0  0  0  0
    8.0215    6.8155    1.6722 H   0  0  0  0  0  0  0  0  0  0  0  0
    8.7815    5.3576    1.0205 H   0  0  0  0  0  0  0  0  0  0  0  0
    7.6900    5.2415    2.4072 H   0  0  0  0  0  0  0  0  0  0  0  0
  1  2  1  0  0  0  0
  2  3  2  0  0  0  0
  2  4  1  0  0  0  0
  1  5  1  0  0  0  0
  5  6  1  0  0  0  0
  1  7  1  0  0  0  0
  4  8  1  0  0  0  0
  8  9  1  0  0  0  0
  1 10  1  0  0  0  0
  5 11  1  0  0  0  0
  5 12  1  0  0  0  0
  6 13  1  0  0  0  0
  6 14  1  0  0  0  0
  6 15  1  0  0  0  0
  7 16  1  0  0  0  0
  7 17  1  0  0  0  0
  7 18  1  0  0  0  0
  8 19  1  0  0  0  0
  8 20  1  0  0  0  0
  9 21  1  0  0  0  0
  9 22  1  0  0  0  0
  9 23  1  0  0  0  0
M  END
>  <Alias name>
Ethyl 2-methylbutanoate

>  <deltaH°(solv)>   kJ/mol
-55.4

$$$$
n-Pentylacetate
  ChemBrain IXL

 23 22  0  0  0  0  0  0  0  0  1 V2000
    2.5014    6.0970    1.2898 C   0  0  0  0  0  0  0  0  0  0  0  0
    2.8958    4.6706    1.2968 C   0  0  0  0  0  0  0  0  0  0  0  0
    2.0969    3.8185    1.6489 O   0  0  0  0  0  0  0  0  0  0  0  0
    4.2503    4.2805    0.8796 O   0  0  0  0  0  0  0  0  0  0  0  0
    5.1216    5.3943    0.4778 C   0  0  0  0  0  0  0  0  0  0  0  0
    6.5027    4.8451    0.0710 C   0  0  0  0  0  0  0  0  0  0  0  0
    7.4167    6.0128   -0.3481 C   0  0  0  0  0  0  0  0  0  0  0  0
    8.7986    5.4638   -0.7527 C   0  0  0  0  0  0  0  0  0  0  0  0
    9.7132    6.6316   -1.1703 C   0  0  0  0  0  0  0  0  0  0  0  0
    1.4707    6.1881    1.6096 H   0  0  0  0  0  0  0  0  0  0  0  0
    3.1397    6.6515    1.9665 H   0  0  0  0  0  0  0  0  0  0  0  0
    2.6050    6.4953    0.2880 H   0  0  0  0  0  0  0  0  0  0  0  0
    4.6782    5.9144   -0.3623 H   0  0  0  0  0  0  0  0  0  0  0  0
    5.2361    6.0806    1.3077 H   0  0  0  0  0  0  0  0  0  0  0  0
    6.9454    4.3236    0.9107 H   0  0  0  0  0  0  0  0  0  0  0  0
    6.3884    4.1599   -0.7598 H   0  0  0  0  0  0  0  0  0  0  0  0
    6.9749    6.5333   -1.1888 H   0  0  0  0  0  0  0  0  0  0  0  0
    7.5298    6.6988    0.4822 H   0  0  0  0  0  0  0  0  0  0  0  0
    9.2400    4.9423    0.0876 H   0  0  0  0  0  0  0  0  0  0  0  0
    8.6857    4.7787   -1.5838 H   0  0  0  0  0  0  0  0  0  0  0  0
    9.8259    7.3169   -0.3393 H   0  0  0  0  0  0  0  0  0  0  0  0
    9.2719    7.1529   -2.0108 H   0  0  0  0  0  0  0  0  0  0  0  0
   10.6844    6.2458   -1.4544 H   0  0  0  0  0  0  0  0  0  0  0  0
  1  2  1  0  0  0  0
  2  3  2  0  0  0  0
  2  4  1  0  0  0  0
  4  5  1  0  0  0  0
  5  6  1  0  0  0  0
  6  7  1  0  0  0  0
  7  8  1  0  0  0  0
  8  9  1  0  0  0  0
  1 10  1  0  0  0  0
  1 11  1  0  0  0  0
  1 12  1  0  0  0  0
  5 13  1  0  0  0  0
  5 14  1  0  0  0  0
  6 15  1  0  0  0  0
  6 16  1  0  0  0  0
  7 17  1  0  0  0  0
  7 18  1  0  0  0  0
  8 19  1  0  0  0  0
  8 20  1  0  0  0  0
  9 21  1  0  0  0  0
  9 22  1  0  0  0  0
  9 23  1  0  0  0  0
M  END
>  <Alias name>
Amyl acetate

>  <deltaH°(solv)>   kJ/mol
-55.34

$$$$
Isobutylisobutyrate
  ChemBrain IXL

 26 25  0  0  0  0  0  0  0  0  1 V2000
    3.3137    4.9531    0.3139 C   0  0  0  0  0  0  0  0  0  0  0  0
    4.5698    4.1717    0.2681 C   0  0  0  0  0  0  0  0  0  0  0  0
    4.5416    2.9620    0.4235 O   0  0  0  0  0  0  0  0  0  0  0  0
    5.8513    4.8532    0.0355 O   0  0  0  0  0  0  0  0  0  0  0  0
    7.0312    3.9764    0.0410 C   0  0  0  0  0  0  0  0  0  0  0  0
    2.3892    4.3761    1.4035 C   0  0  0  0  0  0  0  0  0  0  0  0
    8.2949    4.8140   -0.2351 C   0  0  0  0  0  0  0  0  0  0  0  0
    3.6357    6.4245    0.6398 C   0  0  0  0  0  0  0  0  0  0  0  0
    8.4449    5.8922    0.8556 C   0  0  0  0  0  0  0  0  0  0  0  0
    8.1710    5.4916   -1.6136 C   0  0  0  0  0  0  0  0  0  0  0  0
    2.8180    4.8964   -0.6473 H   0  0  0  0  0  0  0  0  0  0  0  0
    6.9234    3.2214   -0.7279 H   0  0  0  0  0  0  0  0  0  0  0  0
    7.1201    3.4969    1.0079 H   0  0  0  0  0  0  0  0  0  0  0  0
    2.1637    3.3418    1.1750 H   0  0  0  0  0  0  0  0  0  0  0  0
    2.8846    4.4338    2.3648 H   0  0  0  0  0  0  0  0  0  0  0  0
    1.4697    4.9474    1.4364 H   0  0  0  0  0  0  0  0  0  0  0  0
    9.1646    4.1687   -0.2269 H   0  0  0  0  0  0  0  0  0  0  0  0
    2.7166    6.9964    0.6729 H   0  0  0  0  0  0  0  0  0  0  0  0
    4.2857    6.8299   -0.1257 H   0  0  0  0  0  0  0  0  0  0  0  0
    4.1310    6.4813    1.6012 H   0  0  0  0  0  0  0  0  0  0  0  0
    7.5744    6.5364    0.8486 H   0  0  0  0  0  0  0  0  0  0  0  0
    8.5338    5.4160    1.8242 H   0  0  0  0  0  0  0  0  0  0  0  0
    9.3320    6.4820    0.6606 H   0  0  0  0  0  0  0  0  0  0  0  0
    7.3008    6.1362   -1.6221 H   0  0  0  0  0  0  0  0  0  0  0  0
    8.0665    4.7338   -2.3802 H   0  0  0  0  0  0  0  0  0  0  0  0
    9.0588    6.0809   -1.8072 H   0  0  0  0  0  0  0  0  0  0  0  0
  1  2  1  0  0  0  0
  2  3  2  0  0  0  0
  2  4  1  0  0  0  0
  4  5  1  0  0  0  0
  1  6  1  0  0  0  0
  5  7  1  0  0  0  0
  1  8  1  0  0  0  0
  7  9  1  0  0  0  0
  7 10  1  0  0  0  0
  1 11  1  0  0  0  0
  5 12  1  0  0  0  0
  5 13  1  0  0  0  0
  6 14  1  0  0  0  0
  6 15  1  0  0  0  0
  6 16  1  0  0  0  0
  7 17  1  0  0  0  0
  8 18  1  0  0  0  0
  8 19  1  0  0  0  0
  8 20  1  0  0  0  0
  9 21  1  0  0  0  0
  9 22  1  0  0  0  0
  9 23  1  0  0  0  0
 10 24  1  0  0  0  0
 10 25  1  0  0  0  0
 10 26  1  0  0  0  0
M  END
>  <Alias name>
Isobutyl isobutyrate

>  <deltaH°(solv)>   kJ/mol
-55.3

$$$$
n-Hexanal
  ChemBrain IXL

 19 18  0  0  0  0  0  0  0  0  1 V2000
    8.1421    3.8623   -0.5219 C   0  0  0  0  0  0  0  0  0  0  0  0
    9.2988    4.0529   -0.8595 O   0  0  0  0  0  0  0  0  0  0  0  0
    7.1878    4.9927   -0.4793 C   0  0  0  0  0  0  0  0  0  0  0  0
    5.8044    4.4806   -0.0335 C   0  0  0  0  0  0  0  0  0  0  0  0
    4.8108    5.6576    0.0108 C   0  0  0  0  0  0  0  0  0  0  0  0
    3.4274    5.1455    0.4567 C   0  0  0  0  0  0  0  0  0  0  0  0
    2.4338    6.3225    0.5010 C   0  0  0  0  0  0  0  0  0  0  0  0
    7.8135    2.8658   -0.2534 H   0  0  0  0  0  0  0  0  0  0  0  0
    7.1085    5.4355   -1.4645 H   0  0  0  0  0  0  0  0  0  0  0  0
    7.5409    5.7370    0.2236 H   0  0  0  0  0  0  0  0  0  0  0  0
    5.8837    4.0378    0.9517 H   0  0  0  0  0  0  0  0  0  0  0  0
    5.4512    3.7363   -0.7365 H   0  0  0  0  0  0  0  0  0  0  0  0
    4.7315    6.1004   -0.9743 H   0  0  0  0  0  0  0  0  0  0  0  0
    5.1640    6.4019    0.7138 H   0  0  0  0  0  0  0  0  0  0  0  0
    3.5067    4.7028    1.4419 H   0  0  0  0  0  0  0  0  0  0  0  0
    3.0743    4.4012   -0.2462 H   0  0  0  0  0  0  0  0  0  0  0  0
    1.4616    5.9626    0.8143 H   0  0  0  0  0  0  0  0  0  0  0  0
    2.7869    7.0669    1.2039 H   0  0  0  0  0  0  0  0  0  0  0  0
    2.3545    6.7653   -0.4842 H   0  0  0  0  0  0  0  0  0  0  0  0
  1  2  2  0  0  0  0
  1  3  1  0  0  0  0
  3  4  1  0  0  0  0
  4  5  1  0  0  0  0
  5  6  1  0  0  0  0
  6  7  1  0  0  0  0
  1  8  1  0  0  0  0
  3  9  1  0  0  0  0
  3 10  1  0  0  0  0
  4 11  1  0  0  0  0
  4 12  1  0  0  0  0
  5 13  1  0  0  0  0
  5 14  1  0  0  0  0
  6 15  1  0  0  0  0
  6 16  1  0  0  0  0
  7 17  1  0  0  0  0
  7 18  1  0  0  0  0
  7 19  1  0  0  0  0
M  END
>  <Alias name>
Caproic aldehyde

>  <deltaH°(solv)>   kJ/mol
-55.2

$$$$
t-Amyl methyl ether
  ChemBrain IXL

 21 20  0  0  0  0  0  0  0  0  1 V2000
    4.6903    3.3027   -0.0555 C   0  0  0  0  0  0  0  0  0  0  0  0
    3.8010    3.5588    1.1834 C   0  0  0  0  0  0  0  0  0  0  0  0
    5.0373    4.5879   -0.6910 O   0  0  0  0  0  0  0  0  0  0  0  0
    3.9275    2.4218   -1.0667 C   0  0  0  0  0  0  0  0  0  0  0  0
    5.9800    2.5776    0.3811 C   0  0  0  0  0  0  0  0  0  0  0  0
    2.5235    4.3131    0.7599 C   0  0  0  0  0  0  0  0  0  0  0  0
    5.7708    5.5374    0.1628 C   0  0  0  0  0  0  0  0  0  0  0  0
    3.5285    2.6123    1.6337 H   0  0  0  0  0  0  0  0  0  0  0  0
    4.3485    4.1548    1.9024 H   0  0  0  0  0  0  0  0  0  0  0  0
    4.5581    2.2308   -1.9261 H   0  0  0  0  0  0  0  0  0  0  0  0
    3.6613    1.4823   -0.5984 H   0  0  0  0  0  0  0  0  0  0  0  0
    3.0288    2.9332   -1.3861 H   0  0  0  0  0  0  0  0  0  0  0  0
    6.5136    3.1891    1.0976 H   0  0  0  0  0  0  0  0  0  0  0  0
    6.6076    2.4047   -0.4844 H   0  0  0  0  0  0  0  0  0  0  0  0
    5.7240    1.6290    0.8366 H   0  0  0  0  0  0  0  0  0  0  0  0
    1.9665    3.7127    0.0526 H   0  0  0  0  0  0  0  0  0  0  0  0
    1.9110    4.5029    1.6325 H   0  0  0  0  0  0  0  0  0  0  0  0
    2.7962    5.2544    0.2989 H   0  0  0  0  0  0  0  0  0  0  0  0
    5.1726    5.7783    1.0323 H   0  0  0  0  0  0  0  0  0  0  0  0
    5.9744    6.4420   -0.3966 H   0  0  0  0  0  0  0  0  0  0  0  0
    6.7051    5.0917    0.4794 H   0  0  0  0  0  0  0  0  0  0  0  0
  1  2  1  0  0  0  0
  1  3  1  0  0  0  0
  1  4  1  0  0  0  0
  1  5  1  0  0  0  0
  2  6  1  0  0  0  0
  3  7  1  0  0  0  0
  2  8  1  0  0  0  0
  2  9  1  0  0  0  0
  4 10  1  0  0  0  0
  4 11  1  0  0  0  0
  4 12  1  0  0  0  0
  5 13  1  0  0  0  0
  5 14  1  0  0  0  0
  5 15  1  0  0  0  0
  6 16  1  0  0  0  0
  6 17  1  0  0  0  0
  6 18  1  0  0  0  0
  7 19  1  0  0  0  0
  7 20  1  0  0  0  0
  7 21  1  0  0  0  0
M  END
>  <Alias name>
Methyl t-pentyl ether

>  <deltaH°(solv)>   kJ/mol
-55.2

$$$$
2-Chloroaniline
  ChemBrain IXL

 14 14  0  0  0  0  0  0  0  0  1 V2000
    2.5065    3.1877    0.4087 C   0  0  0  0  0  0  0  0  0  0  0  0
    2.5370    4.5635    0.6390 C   0  0  0  0  0  0  0  0  0  0  0  0
    3.7029    5.2880    0.3880 C   0  0  0  0  0  0  0  0  0  0  0  0
    4.8414    4.6387   -0.0940 C   0  0  0  0  0  0  0  0  0  0  0  0
    4.8117    3.2549   -0.3259 C   0  0  0  0  0  0  0  0  0  0  0  0
    3.6420    2.5345   -0.0730 C   0  0  0  0  0  0  0  0  0  0  0  0
    6.0056    2.5469   -0.8361 N   0  0  0  0  0  0  0  0  0  0  0  0
    6.3267    5.5853   -0.4096 Cl  0  0  0  0  0  0  0  0  0  0  0  0
    1.6039    2.6279    0.6032 H   0  0  0  0  0  0  0  0  0  0  0  0
    1.6580    5.0680    1.0117 H   0  0  0  0  0  0  0  0  0  0  0  0
    3.7245    6.3531    0.5670 H   0  0  0  0  0  0  0  0  0  0  0  0
    3.6163    1.4695   -0.2506 H   0  0  0  0  0  0  0  0  0  0  0  0
    6.8813    3.0722   -1.0279 H   0  0  0  0  0  0  0  0  0  0  0  0
    5.9692    1.5205   -1.0035 H   0  0  0  0  0  0  0  0  0  0  0  0
  1  2  4  0  0  0  0
  2  3  4  0  0  0  0
  3  4  4  0  0  0  0
  4  5  4  0  0  0  0
  5  6  4  0  0  0  0
  6  1  4  0  0  0  0
  5  7  1  0  0  0  0
  4  8  1  0  0  0  0
  1  9  1  0  0  0  0
  2 10  1  0  0  0  0
  3 11  1  0  0  0  0
  6 12  1  0  0  0  0
  7 13  1  0  0  0  0
  7 14  1  0  0  0  0
M  END
>  <Alias name>
2-Chloroaniline

>  <deltaH°(solv)>   kJ/mol
-55.19

$$$$
Isopropylamine
  ChemBrain IXL

 13 12  0  0  0  0  0  0  0  0  1 V2000
    2.3649    4.1502    0.3014 N   0  0  0  0  0  0  0  0  0  0  0  0
    3.5332    3.4935   -0.3025 C   0  0  0  0  0  0  0  0  0  0  0  0
    4.8223    4.0671    0.3171 C   0  0  0  0  0  0  0  0  0  0  0  0
    3.4654    1.9773   -0.0354 C   0  0  0  0  0  0  0  0  0  0  0  0
    2.4093    5.1429    0.1265 H   0  0  0  0  0  0  0  0  0  0  0  0
    1.5209    3.7746   -0.1043 H   0  0  0  0  0  0  0  0  0  0  0  0
    3.5356    3.6721   -1.3707 H   0  0  0  0  0  0  0  0  0  0  0  0
    4.8699    5.1326    0.1293 H   0  0  0  0  0  0  0  0  0  0  0  0
    5.6830    3.5833   -0.1278 H   0  0  0  0  0  0  0  0  0  0  0  0
    4.8198    3.8885    1.3853 H   0  0  0  0  0  0  0  0  0  0  0  0
    4.3262    1.4936   -0.4803 H   0  0  0  0  0  0  0  0  0  0  0  0
    3.4628    1.7987    1.0327 H   0  0  0  0  0  0  0  0  0  0  0  0
    2.5595    1.5742   -0.4711 H   0  0  0  0  0  0  0  0  0  0  0  0
  1  2  1  0  0  0  0
  2  3  1  0  0  0  0
  2  4  1  0  0  0  0
  1  5  1  0  0  0  0
  1  6  1  0  0  0  0
  2  7  1  0  0  0  0
  3  8  1  0  0  0  0
  3  9  1  0  0  0  0
  3 10  1  0  0  0  0
  4 11  1  0  0  0  0
  4 12  1  0  0  0  0
  4 13  1  0  0  0  0
M  END
>  <Alias name>
Isopropylamine

>  <deltaH°(solv)>   kJ/mol
-55

$$$$
2,5-Dimethylpyridine
  ChemBrain IXL

 17 17  0  0  0  0  0  0  0  0  1 V2000
    3.4704    3.7420    0.2414 C   0  0  0  0  0  0  0  0  0  0  0  0
    3.5601    5.1337    0.1705 C   0  0  0  0  0  0  0  0  0  0  0  0
    4.7523    5.7300   -0.0589 N   0  0  0  0  0  0  0  0  0  0  0  0
    5.8763    4.9956   -0.2235 C   0  0  0  0  0  0  0  0  0  0  0  0
    5.8261    3.6054   -0.1594 C   0  0  0  0  0  0  0  0  0  0  0  0
    4.6134    2.9740    0.0749 C   0  0  0  0  0  0  0  0  0  0  0  0
    7.1665    5.6649   -0.4727 C   0  0  0  0  0  0  0  0  0  0  0  0
    2.1653    3.0820    0.4928 C   0  0  0  0  0  0  0  0  0  0  0  0
    2.6708    5.7371    0.2998 H   0  0  0  0  0  0  0  0  0  0  0  0
    6.7281    3.0194   -0.2917 H   0  0  0  0  0  0  0  0  0  0  0  0
    4.5594    1.8917    0.1273 H   0  0  0  0  0  0  0  0  0  0  0  0
    7.0126    6.7336   -0.5330 H   0  0  0  0  0  0  0  0  0  0  0  0
    7.5840    5.3061   -1.4056 H   0  0  0  0  0  0  0  0  0  0  0  0
    7.8499    5.4427    0.3376 H   0  0  0  0  0  0  0  0  0  0  0  0
    2.3087    2.0086    0.5522 H   0  0  0  0  0  0  0  0  0  0  0  0
    1.7518    3.4422    1.4263 H   0  0  0  0  0  0  0  0  0  0  0  0
    1.4830    3.3099   -0.3164 H   0  0  0  0  0  0  0  0  0  0  0  0
  1  2  4  0  0  0  0
  2  3  4  0  0  0  0
  3  4  4  0  0  0  0
  4  5  4  0  0  0  0
  5  6  4  0  0  0  0
  6  1  4  0  0  0  0
  4  7  1  0  0  0  0
  1  8  1  0  0  0  0
  2  9  1  0  0  0  0
  5 10  1  0  0  0  0
  6 11  1  0  0  0  0
  7 12  1  0  0  0  0
  7 13  1  0  0  0  0
  7 14  1  0  0  0  0
  8 15  1  0  0  0  0
  8 16  1  0  0  0  0
  8 17  1  0  0  0  0
M  END
>  <Alias name>
2,5-Lutidine

>  <deltaH°(solv)>   kJ/mol
-54.9

$$$$
2-Heptanone
  ChemBrain IXL

 22 21  0  0  0  0  0  0  0  0  1 V2000
    2.3100    6.0590    1.3633 C   0  0  0  0  0  0  0  0  0  0  0  0
    3.4808    5.1675    0.9060 C   0  0  0  0  0  0  0  0  0  0  0  0
    4.6797    6.0540    0.5165 C   0  0  0  0  0  0  0  0  0  0  0  0
    5.8509    5.1625    0.0602 C   0  0  0  0  0  0  0  0  0  0  0  0
    7.0498    6.0489   -0.3292 C   0  0  0  0  0  0  0  0  0  0  0  0
    8.1750    5.1927   -0.7664 C   0  0  0  0  0  0  0  0  0  0  0  0
    9.4464    5.8093   -1.2065 C   0  0  0  0  0  0  0  0  0  0  0  0
    8.0545    3.9787   -0.7640 O   0  0  0  0  0  0  0  0  0  0  0  0
    1.4674    5.4360    1.6369 H   0  0  0  0  0  0  0  0  0  0  0  0
    2.6170    6.6473    2.2191 H   0  0  0  0  0  0  0  0  0  0  0  0
    2.0227    6.7202    0.5551 H   0  0  0  0  0  0  0  0  0  0  0  0
    3.7682    4.5064    1.7142 H   0  0  0  0  0  0  0  0  0  0  0  0
    3.1738    4.5792    0.0502 H   0  0  0  0  0  0  0  0  0  0  0  0
    4.3925    6.7146   -0.2921 H   0  0  0  0  0  0  0  0  0  0  0  0
    4.9863    6.6428    1.3722 H   0  0  0  0  0  0  0  0  0  0  0  0
    6.1380    4.5017    0.8688 H   0  0  0  0  0  0  0  0  0  0  0  0
    5.5443    4.5737   -0.7956 H   0  0  0  0  0  0  0  0  0  0  0  0
    6.7629    6.7091   -1.1383 H   0  0  0  0  0  0  0  0  0  0  0  0
    7.3558    6.6383    0.5263 H   0  0  0  0  0  0  0  0  0  0  0  0
    9.3665    6.8873   -1.1412 H   0  0  0  0  0  0  0  0  0  0  0  0
    9.6504    5.5238   -2.2311 H   0  0  0  0  0  0  0  0  0  0  0  0
   10.2528    5.4678   -0.5693 H   0  0  0  0  0  0  0  0  0  0  0  0
  1  2  1  0  0  0  0
  2  3  1  0  0  0  0
  3  4  1  0  0  0  0
  4  5  1  0  0  0  0
  5  6  1  0  0  0  0
  6  7  1  0  0  0  0
  6  8  2  0  0  0  0
  1  9  1  0  0  0  0
  1 10  1  0  0  0  0
  1 11  1  0  0  0  0
  2 12  1  0  0  0  0
  2 13  1  0  0  0  0
  3 14  1  0  0  0  0
  3 15  1  0  0  0  0
  4 16  1  0  0  0  0
  4 17  1  0  0  0  0
  5 18  1  0  0  0  0
  5 19  1  0  0  0  0
  7 20  1  0  0  0  0
  7 21  1  0  0  0  0
  7 22  1  0  0  0  0
M  END
>  <Alias name>
2-Heptanone

>  <deltaH°(solv)>   kJ/mol
-54.9

$$$$
Propyl butanoate
  ChemBrain IXL

 23 22  0  0  0  0  0  0  0  0  1 V2000
    8.5809    6.7785   -0.1175 C   0  0  0  0  0  0  0  0  0  0  0  0
    7.7049    5.5126   -0.0524 C   0  0  0  0  0  0  0  0  0  0  0  0
    5.3395    4.7634   -0.1702 C   0  0  0  0  0  0  0  0  0  0  0  0
    5.7449    3.6251    0.0003 O   0  0  0  0  0  0  0  0  0  0  0  0
    6.2918    5.8852   -0.2198 O   0  0  0  0  0  0  0  0  0  0  0  0
    3.8889    5.0150   -0.3272 C   0  0  0  0  0  0  0  0  0  0  0  0
    3.5329    6.3819    0.2905 C   0  0  0  0  0  0  0  0  0  0  0  0
    2.0225    6.6405    0.1296 C   0  0  0  0  0  0  0  0  0  0  0  0
   10.0617    6.3885    0.0563 C   0  0  0  0  0  0  0  0  0  0  0  0
    8.4454    7.2623   -1.0768 H   0  0  0  0  0  0  0  0  0  0  0  0
    8.2916    7.4587    0.6739 H   0  0  0  0  0  0  0  0  0  0  0  0
    7.8396    5.0294    0.9075 H   0  0  0  0  0  0  0  0  0  0  0  0
    7.9949    4.8317   -0.8432 H   0  0  0  0  0  0  0  0  0  0  0  0
    3.6349    5.0176   -1.3799 H   0  0  0  0  0  0  0  0  0  0  0  0
    3.3311    4.2353    0.1766 H   0  0  0  0  0  0  0  0  0  0  0  0
    3.7887    6.3802    1.3429 H   0  0  0  0  0  0  0  0  0  0  0  0
    4.0886    7.1621   -0.2148 H   0  0  0  0  0  0  0  0  0  0  0  0
    1.4668    5.8612    0.6363 H   0  0  0  0  0  0  0  0  0  0  0  0
    1.7728    7.6014    0.5622 H   0  0  0  0  0  0  0  0  0  0  0  0
    1.7664    6.6408   -0.9226 H   0  0  0  0  0  0  0  0  0  0  0  0
   10.6770    7.2784    0.0111 H   0  0  0  0  0  0  0  0  0  0  0  0
   10.3513    5.7088   -0.7355 H   0  0  0  0  0  0  0  0  0  0  0  0
   10.1973    5.9042    1.0154 H   0  0  0  0  0  0  0  0  0  0  0  0
  1  2  1  0  0  0  0
  3  4  2  0  0  0  0
  3  5  1  0  0  0  0
  5  2  1  0  0  0  0
  3  6  1  0  0  0  0
  6  7  1  0  0  0  0
  7  8  1  0  0  0  0
  1  9  1  0  0  0  0
  1 10  1  0  0  0  0
  1 11  1  0  0  0  0
  2 12  1  0  0  0  0
  2 13  1  0  0  0  0
  6 14  1  0  0  0  0
  6 15  1  0  0  0  0
  7 16  1  0  0  0  0
  7 17  1  0  0  0  0
  8 18  1  0  0  0  0
  8 19  1  0  0  0  0
  8 20  1  0  0  0  0
  9 21  1  0  0  0  0
  9 22  1  0  0  0  0
  9 23  1  0  0  0  0
M  END
>  <Alias name>
Propyl butyrate

>  <deltaH°(solv)>   kJ/mol
-54.9

$$$$
gamma-Picoline
  ChemBrain IXL

 14 14  0  0  0  0  0  0  0  0  1 V2000
    4.6758    2.5430    0.0000 C   0  0  0  0  0  0  0  0  0  0  0  0
    3.5815    3.3980    0.0419 C   0  0  0  0  0  0  0  0  0  0  0  0
    5.9663    3.0723    0.0370 C   0  0  0  0  0  0  0  0  0  0  0  0
    3.7984    4.7680    0.1202 C   0  0  0  0  0  0  0  0  0  0  0  0
    2.1943    2.8532    0.0035 C   0  0  0  0  0  0  0  0  0  0  0  0
    6.1549    4.4088    0.1132 N   0  0  0  0  0  0  0  0  0  0  0  0
    5.1042    5.2585    0.1550 C   0  0  0  0  0  0  0  0  0  0  0  0
    4.5262    1.4708   -0.0611 H   0  0  0  0  0  0  0  0  0  0  0  0
    6.8196    2.4083    0.0044 H   0  0  0  0  0  0  0  0  0  0  0  0
    2.9568    5.4508    0.1538 H   0  0  0  0  0  0  0  0  0  0  0  0
    2.2305    1.7700   -0.0056 H   0  0  0  0  0  0  0  0  0  0  0  0
    1.6492    3.1879    0.8785 H   0  0  0  0  0  0  0  0  0  0  0  0
    1.6917    3.2043   -0.8902 H   0  0  0  0  0  0  0  0  0  0  0  0
    5.2752    6.3249    0.2160 H   0  0  0  0  0  0  0  0  0  0  0  0
  1  2  4  0  0  0  0
  1  3  4  0  0  0  0
  2  4  4  0  0  0  0
  2  5  1  0  0  0  0
  3  6  4  0  0  0  0
  4  7  4  0  0  0  0
  6  7  4  0  0  0  0
  1  8  1  0  0  0  0
  3  9  1  0  0  0  0
  4 10  1  0  0  0  0
  5 11  1  0  0  0  0
  5 12  1  0  0  0  0
  5 13  1  0  0  0  0
  7 14  1  0  0  0  0
M  END
>  <Alias name>
4-Methylpyridine

>  <deltaH°(solv)>   kJ/mol
-54.78

$$$$
Caproic acid methylester
  ChemBrain IXL

 23 22  0  0  0  0  0  0  0  0  1 V2000
    5.7063    5.5922    0.1141 C   0  0  0  0  0  0  0  0  0  0  0  0
    6.4756    4.2700   -0.0723 C   0  0  0  0  0  0  0  0  0  0  0  0
    7.8785    4.5633   -0.4415 C   0  0  0  0  0  0  0  0  0  0  0  0
    8.2841    5.9419   -0.7514 O   0  0  0  0  0  0  0  0  0  0  0  0
    8.6983    3.6611   -0.4885 O   0  0  0  0  0  0  0  0  0  0  0  0
    4.2454    5.2868    0.4978 C   0  0  0  0  0  0  0  0  0  0  0  0
    3.4756    6.6089    0.6819 C   0  0  0  0  0  0  0  0  0  0  0  0
    2.0143    6.3035    1.0641 C   0  0  0  0  0  0  0  0  0  0  0  0
    9.7016    6.1080   -1.1038 C   0  0  0  0  0  0  0  0  0  0  0  0
    6.1722    6.1731    0.9005 H   0  0  0  0  0  0  0  0  0  0  0  0
    5.7265    6.1551   -0.8108 H   0  0  0  0  0  0  0  0  0  0  0  0
    6.0094    3.6889   -0.8584 H   0  0  0  0  0  0  0  0  0  0  0  0
    6.4558    3.7073    0.8528 H   0  0  0  0  0  0  0  0  0  0  0  0
    3.7801    4.7045   -0.2879 H   0  0  0  0  0  0  0  0  0  0  0  0
    4.2252    4.7253    1.4236 H   0  0  0  0  0  0  0  0  0  0  0  0
    3.9403    7.1908    1.4683 H   0  0  0  0  0  0  0  0  0  0  0  0
    3.4967    7.1709   -0.2436 H   0  0  0  0  0  0  0  0  0  0  0  0
    1.9931    5.7418    1.9898 H   0  0  0  0  0  0  0  0  0  0  0  0
    1.4731    7.2327    1.1932 H   0  0  0  0  0  0  0  0  0  0  0  0
    1.5496    5.7214    0.2779 H   0  0  0  0  0  0  0  0  0  0  0  0
    9.9016    7.1517   -1.3129 H   0  0  0  0  0  0  0  0  0  0  0  0
    9.9275    5.5144   -1.9809 H   0  0  0  0  0  0  0  0  0  0  0  0
   10.3199    5.7805   -0.2771 H   0  0  0  0  0  0  0  0  0  0  0  0
  1  2  1  0  0  0  0
  2  3  1  0  0  0  0
  3  4  1  0  0  0  0
  3  5  2  0  0  0  0
  1  6  1  0  0  0  0
  6  7  1  0  0  0  0
  7  8  1  0  0  0  0
  4  9  1  0  0  0  0
  1 10  1  0  0  0  0
  1 11  1  0  0  0  0
  2 12  1  0  0  0  0
  2 13  1  0  0  0  0
  6 14  1  0  0  0  0
  6 15  1  0  0  0  0
  7 16  1  0  0  0  0
  7 17  1  0  0  0  0
  8 18  1  0  0  0  0
  8 19  1  0  0  0  0
  8 20  1  0  0  0  0
  9 21  1  0  0  0  0
  9 22  1  0  0  0  0
  9 23  1  0  0  0  0
M  END
>  <Alias name>
Methylcaproate

>  <deltaH°(solv)>   kJ/mol
-54.7

$$$$
Isobutyl propanoate
  ChemBrain IXL

 23 22  0  0  0  0  0  0  0  0  1 V2000
    4.2768    5.7844    0.4308 C   0  0  0  0  0  0  0  0  0  0  0  0
    3.1672    5.0879    1.2421 C   0  0  0  0  0  0  0  0  0  0  0  0
    3.8044    4.1243    2.2620 C   0  0  0  0  0  0  0  0  0  0  0  0
    2.2536    4.2949    0.2875 C   0  0  0  0  0  0  0  0  0  0  0  0
    5.0723    4.7732   -0.2802 O   0  0  0  0  0  0  0  0  0  0  0  0
    7.0422    4.3876   -1.8607 C   0  0  0  0  0  0  0  0  0  0  0  0
    6.1703    5.3087   -1.0979 C   0  0  0  0  0  0  0  0  0  0  0  0
    6.3628    6.5123   -1.1476 O   0  0  0  0  0  0  0  0  0  0  0  0
    6.5275    2.9438   -1.7023 C   0  0  0  0  0  0  0  0  0  0  0  0
    4.9184    6.3423    1.1016 H   0  0  0  0  0  0  0  0  0  0  0  0
    3.8289    6.4611   -0.2865 H   0  0  0  0  0  0  0  0  0  0  0  0
    2.5816    5.8329    1.7664 H   0  0  0  0  0  0  0  0  0  0  0  0
    4.3908    3.3798    1.7377 H   0  0  0  0  0  0  0  0  0  0  0  0
    3.0246    3.6341    2.8316 H   0  0  0  0  0  0  0  0  0  0  0  0
    4.4457    4.6817    2.9334 H   0  0  0  0  0  0  0  0  0  0  0  0
    2.8394    3.5505   -0.2375 H   0  0  0  0  0  0  0  0  0  0  0  0
    1.4744    3.8045    0.8579 H   0  0  0  0  0  0  0  0  0  0  0  0
    1.8050    4.9722   -0.4286 H   0  0  0  0  0  0  0  0  0  0  0  0
    8.0550    4.4533   -1.4828 H   0  0  0  0  0  0  0  0  0  0  0  0
    7.0291    4.6626   -2.9081 H   0  0  0  0  0  0  0  0  0  0  0  0
    7.1653    2.2698   -2.2607 H   0  0  0  0  0  0  0  0  0  0  0  0
    6.5408    2.6686   -0.6549 H   0  0  0  0  0  0  0  0  0  0  0  0
    5.5146    2.8781   -2.0799 H   0  0  0  0  0  0  0  0  0  0  0  0
  1  2  1  0  0  0  0
  2  3  1  0  0  0  0
  2  4  1  0  0  0  0
  5  1  1  0  0  0  0
  6  7  1  0  0  0  0
  7  8  2  0  0  0  0
  7  5  1  0  0  0  0
  6  9  1  0  0  0  0
  1 10  1  0  0  0  0
  1 11  1  0  0  0  0
  2 12  1  0  0  0  0
  3 13  1  0  0  0  0
  3 14  1  0  0  0  0
  3 15  1  0  0  0  0
  4 16  1  0  0  0  0
  4 17  1  0  0  0  0
  4 18  1  0  0  0  0
  6 19  1  0  0  0  0
  6 20  1  0  0  0  0
  9 21  1  0  0  0  0
  9 22  1  0  0  0  0
  9 23  1  0  0  0  0
M  END
>  <Alias name>
Isobutyl propanoate

>  <deltaH°(solv)>   kJ/mol
-54.7

$$$$
beta-Picoline
  ChemBrain IXL

 14 14  0  0  0  0  0  0  0  0  1 V2000
    4.8359    3.7220    0.0272 C   0  0  0  0  0  0  0  0  0  0  0  0
    3.6190    3.0533    0.0229 C   0  0  0  0  0  0  0  0  0  0  0  0
    4.8536    5.1150    0.1155 C   0  0  0  0  0  0  0  0  0  0  0  0
    6.1065    2.9563   -0.0618 C   0  0  0  0  0  0  0  0  0  0  0  0
    2.4421    3.7859    0.1068 C   0  0  0  0  0  0  0  0  0  0  0  0
    3.6959    5.8102    0.1964 N   0  0  0  0  0  0  0  0  0  0  0  0
    2.5014    5.1764    0.1936 C   0  0  0  0  0  0  0  0  0  0  0  0
    3.5880    1.9701   -0.0452 H   0  0  0  0  0  0  0  0  0  0  0  0
    5.7989    5.6402    0.1192 H   0  0  0  0  0  0  0  0  0  0  0  0
    6.9288    3.6391   -0.2339 H   0  0  0  0  0  0  0  0  0  0  0  0
    6.0466    2.2495   -0.8816 H   0  0  0  0  0  0  0  0  0  0  0  0
    6.2711    2.4195    0.8652 H   0  0  0  0  0  0  0  0  0  0  0  0
    1.4838    3.2778    0.1046 H   0  0  0  0  0  0  0  0  0  0  0  0
    1.5861    5.7492    0.2591 H   0  0  0  0  0  0  0  0  0  0  0  0
  1  2  4  0  0  0  0
  1  3  4  0  0  0  0
  1  4  1  0  0  0  0
  2  5  4  0  0  0  0
  3  6  4  0  0  0  0
  5  7  4  0  0  0  0
  6  7  4  0  0  0  0
  2  8  1  0  0  0  0
  3  9  1  0  0  0  0
  4 10  1  0  0  0  0
  4 11  1  0  0  0  0
  4 12  1  0  0  0  0
  5 13  1  0  0  0  0
  7 14  1  0  0  0  0
M  END
>  <Alias name>
3-Methylpyridine

>  <deltaH°(solv)>   kJ/mol
-54.28

$$$$
Diisopropylketone
  ChemBrain IXL

 22 21  0  0  0  0  0  0  0  0  1 V2000
    3.5584    4.4636    0.2809 C   0  0  0  0  0  0  0  0  0  0  0  0
    4.8617    3.7648    0.2223 C   0  0  0  0  0  0  0  0  0  0  0  0
    6.0829    4.5073   -0.1623 C   0  0  0  0  0  0  0  0  0  0  0  0
    4.9295    2.5767    0.4911 O   0  0  0  0  0  0  0  0  0  0  0  0
    3.4155    5.3878   -0.9439 C   0  0  0  0  0  0  0  0  0  0  0  0
    2.4188    3.4263    0.2774 C   0  0  0  0  0  0  0  0  0  0  0  0
    6.3138    5.6647    0.8287 C   0  0  0  0  0  0  0  0  0  0  0  0
    7.2941    3.5552   -0.1313 C   0  0  0  0  0  0  0  0  0  0  0  0
    3.5059    5.0544    1.1871 H   0  0  0  0  0  0  0  0  0  0  0  0
    5.9629    4.9065   -1.1618 H   0  0  0  0  0  0  0  0  0  0  0  0
    2.4606    5.8969   -0.9025 H   0  0  0  0  0  0  0  0  0  0  0  0
    4.2148    6.1186   -0.9398 H   0  0  0  0  0  0  0  0  0  0  0  0
    3.4709    4.7974   -1.8501 H   0  0  0  0  0  0  0  0  0  0  0  0
    2.5220    2.7736    1.1354 H   0  0  0  0  0  0  0  0  0  0  0  0
    1.4652    3.9374    0.3253 H   0  0  0  0  0  0  0  0  0  0  0  0
    2.4682    2.8388   -0.6311 H   0  0  0  0  0  0  0  0  0  0  0  0
    5.4636    6.3352    0.8051 H   0  0  0  0  0  0  0  0  0  0  0  0
    7.2087    6.2065    0.5487 H   0  0  0  0  0  0  0  0  0  0  0  0
    6.4313    5.2657    1.8286 H   0  0  0  0  0  0  0  0  0  0  0  0
    8.1880    4.0991   -0.4107 H   0  0  0  0  0  0  0  0  0  0  0  0
    7.1328    2.7430   -0.8292 H   0  0  0  0  0  0  0  0  0  0  0  0
    7.4129    3.1545    0.8678 H   0  0  0  0  0  0  0  0  0  0  0  0
  1  2  1  0  0  0  0
  2  3  1  0  0  0  0
  2  4  2  0  0  0  0
  1  5  1  0  0  0  0
  1  6  1  0  0  0  0
  3  7  1  0  0  0  0
  3  8  1  0  0  0  0
  1  9  1  0  0  0  0
  3 10  1  0  0  0  0
  5 11  1  0  0  0  0
  5 12  1  0  0  0  0
  5 13  1  0  0  0  0
  6 14  1  0  0  0  0
  6 15  1  0  0  0  0
  6 16  1  0  0  0  0
  7 17  1  0  0  0  0
  7 18  1  0  0  0  0
  7 19  1  0  0  0  0
  8 20  1  0  0  0  0
  8 21  1  0  0  0  0
  8 22  1  0  0  0  0
M  END
>  <Alias name>
2,4-Dimethyl-3-pentanone

>  <deltaH°(solv)>   kJ/mol
-54

$$$$
Isopentylacetate
  ChemBrain IXL

 23 22  0  0  0  0  0  0  0  0  1 V2000
    2.5366    5.9792    0.6885 C   0  0  0  0  0  0  0  0  0  0  0  0
    2.6262    4.7357   -0.1121 C   0  0  0  0  0  0  0  0  0  0  0  0
    1.6081    4.1601   -0.4590 O   0  0  0  0  0  0  0  0  0  0  0  0
    3.9419    4.1936   -0.4894 O   0  0  0  0  0  0  0  0  0  0  0  0
    6.4001    4.2873   -0.4805 C   0  0  0  0  0  0  0  0  0  0  0  0
    7.6184    5.0863    0.0320 C   0  0  0  0  0  0  0  0  0  0  0  0
    8.9156    4.3812   -0.4104 C   0  0  0  0  0  0  0  0  0  0  0  0
    7.5867    6.5141   -0.5522 C   0  0  0  0  0  0  0  0  0  0  0  0
    5.0980    4.9711   -0.0169 C   0  0  0  0  0  0  0  0  0  0  0  0
    1.4958    6.2212    0.8644 H   0  0  0  0  0  0  0  0  0  0  0  0
    3.0390    5.8350    1.6371 H   0  0  0  0  0  0  0  0  0  0  0  0
    3.0097    6.7907    0.1493 H   0  0  0  0  0  0  0  0  0  0  0  0
    6.4380    3.2804   -0.0839 H   0  0  0  0  0  0  0  0  0  0  0  0
    6.4224    4.2493   -1.5626 H   0  0  0  0  0  0  0  0  0  0  0  0
    7.5873    5.1380    1.1132 H   0  0  0  0  0  0  0  0  0  0  0  0
    9.7708    4.9395   -0.0503 H   0  0  0  0  0  0  0  0  0  0  0  0
    8.9476    4.3291   -1.4917 H   0  0  0  0  0  0  0  0  0  0  0  0
    8.9398    3.3793    0.0001 H   0  0  0  0  0  0  0  0  0  0  0  0
    6.6838    7.0166   -0.2305 H   0  0  0  0  0  0  0  0  0  0  0  0
    8.4503    7.0660   -0.2024 H   0  0  0  0  0  0  0  0  0  0  0  0
    7.6054    6.4622   -1.6338 H   0  0  0  0  0  0  0  0  0  0  0  0
    5.0499    5.9723   -0.4250 H   0  0  0  0  0  0  0  0  0  0  0  0
    5.0818    5.0207    1.0649 H   0  0  0  0  0  0  0  0  0  0  0  0
  1  2  1  0  0  0  0
  2  3  2  0  0  0  0
  2  4  1  0  0  0  0
  5  6  1  0  0  0  0
  6  7  1  0  0  0  0
  6  8  1  0  0  0  0
  5  9  1  0  0  0  0
  9  4  1  0  0  0  0
  1 10  1  0  0  0  0
  1 11  1  0  0  0  0
  1 12  1  0  0  0  0
  5 13  1  0  0  0  0
  5 14  1  0  0  0  0
  6 15  1  0  0  0  0
  7 16  1  0  0  0  0
  7 17  1  0  0  0  0
  7 18  1  0  0  0  0
  8 19  1  0  0  0  0
  8 20  1  0  0  0  0
  8 21  1  0  0  0  0
  9 22  1  0  0  0  0
  9 23  1  0  0  0  0
M  END
>  <Alias name>
Isoamyl acetate

>  <deltaH°(solv)>   kJ/mol
-53.83

$$$$
Ethylamine
  ChemBrain IXL

 10  9  0  0  0  0  0  0  0  0  1 V2000
    3.5752    2.6814   -0.2458 C   0  0  0  0  0  0  0  0  0  0  0  0
    4.5437    3.7858   -0.1906 N   0  0  0  0  0  0  0  0  0  0  0  0
    2.2016    3.1777    0.2458 C   0  0  0  0  0  0  0  0  0  0  0  0
    4.2278    4.5400   -0.7817 H   0  0  0  0  0  0  0  0  0  0  0  0
    5.4432    3.4607   -0.5120 H   0  0  0  0  0  0  0  0  0  0  0  0
    3.9145    1.8716    0.3882 H   0  0  0  0  0  0  0  0  0  0  0  0
    3.4876    2.3287   -1.2660 H   0  0  0  0  0  0  0  0  0  0  0  0
    1.4881    2.3640    0.2052 H   0  0  0  0  0  0  0  0  0  0  0  0
    2.2892    3.5304    1.2660 H   0  0  0  0  0  0  0  0  0  0  0  0
    1.8622    3.9874   -0.3882 H   0  0  0  0  0  0  0  0  0  0  0  0
  1  2  1  0  0  0  0
  1  3  1  0  0  0  0
  2  4  1  0  0  0  0
  2  5  1  0  0  0  0
  1  6  1  0  0  0  0
  1  7  1  0  0  0  0
  3  8  1  0  0  0  0
  3  9  1  0  0  0  0
  3 10  1  0  0  0  0
M  END
>  <Alias name>
Ethylamine

>  <deltaH°(solv)>   kJ/mol
-53.68

$$$$
1,1,1-Trifluoro-2-propanol
  ChemBrain IXL

 12 11  0  0  0  0  0  0  0  0  1 V2000
    3.9969    5.1425    0.1018 C   0  0  0  0  0  0  0  0  0  0  0  0
    4.0663    3.6838    0.5938 C   0  0  0  0  0  0  0  0  0  0  0  0
    3.2529    2.7824   -0.3551 C   0  0  0  0  0  0  0  0  0  0  0  0
    3.3143    1.4950    0.0790 F   0  0  0  0  0  0  0  0  0  0  0  0
    5.4672    3.2388    0.6114 O   0  0  0  0  0  0  0  0  0  0  0  0
    1.9568    3.1940   -0.3713 F   0  0  0  0  0  0  0  0  0  0  0  0
    3.7697    2.8626   -1.6105 F   0  0  0  0  0  0  0  0  0  0  0  0
    5.9225    3.2652   -0.2594 H   0  0  0  0  0  0  0  0  0  0  0  0
    2.9648    5.4703    0.0888 H   0  0  0  0  0  0  0  0  0  0  0  0
    4.5685    5.7760    0.7688 H   0  0  0  0  0  0  0  0  0  0  0  0
    4.4086    5.2063   -0.8978 H   0  0  0  0  0  0  0  0  0  0  0  0
    3.6547    3.6200    1.5935 H   0  0  0  0  0  0  0  0  0  0  0  0
  1  2  1  0  0  0  0
  2  3  1  0  0  0  0
  3  4  1  0  0  0  0
  2  5  1  0  0  0  0
  3  6  1  0  0  0  0
  3  7  1  0  0  0  0
  5  8  1  0  0  0  0
  1  9  1  0  0  0  0
  1 10  1  0  0  0  0
  1 11  1  0  0  0  0
  2 12  1  0  0  0  0
M  END
>  <Alias name>
1,1,1-Trifluoro-2-propanol

>  <deltaH°(solv)>   kJ/mol
-53.5

$$$$
t-Butylethylether
  ChemBrain IXL

 21 20  0  0  0  0  0  0  0  0  1 V2000
    3.6317    4.4144   -0.0626 C   0  0  0  0  0  0  0  0  0  0  0  0
    4.8285    4.1596    0.7604 O   0  0  0  0  0  0  0  0  0  0  0  0
    2.3727    4.3052    0.8197 C   0  0  0  0  0  0  0  0  0  0  0  0
    3.5532    3.3734   -1.1983 C   0  0  0  0  0  0  0  0  0  0  0  0
    3.7117    5.8311   -0.6679 C   0  0  0  0  0  0  0  0  0  0  0  0
    6.1140    4.2310    0.0456 C   0  0  0  0  0  0  0  0  0  0  0  0
    7.2642    3.9445    1.0296 C   0  0  0  0  0  0  0  0  0  0  0  0
    2.3150    3.3108    1.2448 H   0  0  0  0  0  0  0  0  0  0  0  0
    2.4262    5.0360    1.6171 H   0  0  0  0  0  0  0  0  0  0  0  0
    1.4922    4.4920    0.2173 H   0  0  0  0  0  0  0  0  0  0  0  0
    4.4320    3.4553   -1.8252 H   0  0  0  0  0  0  0  0  0  0  0  0
    3.5042    2.3785   -0.7733 H   0  0  0  0  0  0  0  0  0  0  0  0
    2.6672    3.5554   -1.7940 H   0  0  0  0  0  0  0  0  0  0  0  0
    2.8262    6.0202   -1.2620 H   0  0  0  0  0  0  0  0  0  0  0  0
    4.5901    5.9068   -1.2960 H   0  0  0  0  0  0  0  0  0  0  0  0
    3.7740    6.5613    0.1295 H   0  0  0  0  0  0  0  0  0  0  0  0
    6.1276    3.4954   -0.7484 H   0  0  0  0  0  0  0  0  0  0  0  0
    6.2388    5.2201   -0.3762 H   0  0  0  0  0  0  0  0  0  0  0  0
    7.2512    4.6802    1.8242 H   0  0  0  0  0  0  0  0  0  0  0  0
    8.2099    3.9968    0.5046 H   0  0  0  0  0  0  0  0  0  0  0  0
    7.1399    2.9550    1.4519 H   0  0  0  0  0  0  0  0  0  0  0  0
  1  2  1  0  0  0  0
  1  3  1  0  0  0  0
  1  4  1  0  0  0  0
  1  5  1  0  0  0  0
  2  6  1  0  0  0  0
  6  7  1  0  0  0  0
  3  8  1  0  0  0  0
  3  9  1  0  0  0  0
  3 10  1  0  0  0  0
  4 11  1  0  0  0  0
  4 12  1  0  0  0  0
  4 13  1  0  0  0  0
  5 14  1  0  0  0  0
  5 15  1  0  0  0  0
  5 16  1  0  0  0  0
  6 17  1  0  0  0  0
  6 18  1  0  0  0  0
  7 19  1  0  0  0  0
  7 20  1  0  0  0  0
  7 21  1  0  0  0  0
M  END
>  <Alias name>
Ethyl t-butyl ether

>  <deltaH°(solv)>   kJ/mol
-53.4

$$$$
Acetophenone
  ChemBrain IXL

 17 17  0  0  0  0  0  0  0  0  1 V2000
    4.0079    2.5050    0.7957 C   0  0  0  0  0  0  0  0  0  0  0  0
    2.7758    2.5416    0.1426 C   0  0  0  0  0  0  0  0  0  0  0  0
    2.4337    3.6448   -0.6397 C   0  0  0  0  0  0  0  0  0  0  0  0
    3.3236    4.7115   -0.7689 C   0  0  0  0  0  0  0  0  0  0  0  0
    4.5560    4.6754   -0.1159 C   0  0  0  0  0  0  0  0  0  0  0  0
[truncated: 358,840 more chars]
