# Supplementary material for: Calculation of Five Thermodynamic Molecular Descriptors by Means of a General Computer Algorithm Based on the Group-Additivity Method: Standard Enthalpies of Vaporization, Sublimation and Solvation, and Entropy of Fusion of Ordinary Organic Molecules and Total Phase-Change Entropy of Liquid Crystals
Source: Molecules. 2017 Jun 25;22(7):1059. doi: 10.3390/molecules22071059 (PMC6152037; doi:10.3390/molecules22071059)
Supplement: Supplementary file 1 [file molecules-22-01059-s001.zip › S13. Compounds List for Entropy-of-Fusion Calculations.sdf]

(2,2)Paracyclophane
  ChemBrain IXL

 32 34  0  0  0  0  0  0  0  0  1 V2000
    6.2107    5.4916    0.4576 C   0  0  0  0  0  0  0  0  0  0  0  0
    7.6548    5.6526    0.4401 C   0  0  0  0  0  0  0  0  0  0  0  0
    5.5656    5.0458   -0.6918 C   0  0  0  0  0  0  0  0  0  0  0  0
    5.4812    5.9662    1.5457 C   0  0  0  0  0  0  0  0  0  0  0  0
    7.7517    6.9818   -0.0778 C   0  0  0  0  0  0  0  0  0  0  0  0
    4.1848    5.1150   -0.7725 C   0  0  0  0  0  0  0  0  0  0  0  0
    4.1005    6.0353    1.4651 C   0  0  0  0  0  0  0  0  0  0  0  0
    6.3431    7.2844   -0.2653 C   0  0  0  0  0  0  0  0  0  0  0  0
    3.4582    5.6304    0.2991 C   0  0  0  0  0  0  0  0  0  0  0  0
    5.7044    6.8774   -1.4348 C   0  0  0  0  0  0  0  0  0  0  0  0
    5.6137    7.7986    0.8021 C   0  0  0  0  0  0  0  0  0  0  0  0
    2.0487    5.9389    0.1258 C   0  0  0  0  0  0  0  0  0  0  0  0
    4.3238    6.9453   -1.5187 C   0  0  0  0  0  0  0  0  0  0  0  0
    4.2330    7.8664    0.7183 C   0  0  0  0  0  0  0  0  0  0  0  0
    2.1471    7.2519   -0.4314 C   0  0  0  0  0  0  0  0  0  0  0  0
    3.5911    7.4187   -0.4347 C   0  0  0  0  0  0  0  0  0  0  0  0
    8.0722    5.5640    1.4444 H   0  0  0  0  0  0  0  0  0  0  0  0
    8.1092    4.9152   -0.2190 H   0  0  0  0  0  0  0  0  0  0  0  0
    6.1425    4.6922   -1.5389 H   0  0  0  0  0  0  0  0  0  0  0  0
    5.9916    6.3258    2.4324 H   0  0  0  0  0  0  0  0  0  0  0  0
    8.1953    7.6746    0.6349 H   0  0  0  0  0  0  0  0  0  0  0  0
    8.2919    7.0229   -1.0251 H   0  0  0  0  0  0  0  0  0  0  0  0
    3.6788    4.8154   -1.6838 H   0  0  0  0  0  0  0  0  0  0  0  0
    3.5281    6.4489    2.2877 H   0  0  0  0  0  0  0  0  0  0  0  0
    6.2783    6.4637   -2.2568 H   0  0  0  0  0  0  0  0  0  0  0  0
    6.1184    8.0988    1.7134 H   0  0  0  0  0  0  0  0  0  0  0  0
    1.5721    5.2309   -0.5542 H   0  0  0  0  0  0  0  0  0  0  0  0
    1.5395    5.9325    1.0879 H   0  0  0  0  0  0  0  0  0  0  0  0
    3.8149    6.5852   -2.4056 H   0  0  0  0  0  0  0  0  0  0  0  0
    3.6548    8.2201    1.5649 H   0  0  0  0  0  0  0  0  0  0  0  0
    1.7585    7.3028   -1.4469 H   0  0  0  0  0  0  0  0  0  0  0  0
    1.6656    8.0074    0.1916 H   0  0  0  0  0  0  0  0  0  0  0  0
  1  2  1  0  0  0  0
  1  3  4  0  0  0  0
  1  4  4  0  0  0  0
  2  5  1  0  0  0  0
  3  6  4  0  0  0  0
  4  7  4  0  0  0  0
  5  8  1  0  0  0  0
  6  9  4  0  0  0  0
  7  9  4  0  0  0  0
  8 10  4  0  0  0  0
  8 11  4  0  0  0  0
  9 12  1  0  0  0  0
 10 13  4  0  0  0  0
 11 14  4  0  0  0  0
 12 15  1  0  0  0  0
 13 16  4  0  0  0  0
 14 16  4  0  0  0  0
 15 16  1  0  0  0  0
  2 17  1  0  0  0  0
  2 18  1  0  0  0  0
  3 19  1  0  0  0  0
  4 20  1  0  0  0  0
  5 21  1  0  0  0  0
  5 22  1  0  0  0  0
  6 23  1  0  0  0  0
  7 24  1  0  0  0  0
 10 25  1  0  0  0  0
 11 26  1  0  0  0  0
 12 27  1  0  0  0  0
 12 28  1  0  0  0  0
 13 29  1  0  0  0  0
 14 30  1  0  0  0  0
 15 31  1  0  0  0  0
 15 32  1  0  0  0  0
M  END
>  <Alias name>
[2.2]Paracyclophane

>  <deltaS(fus)>   J/mol/K
0.65

$$$$
2-Hydroxy-2',4',6'-trimethylacetophenone
  ChemBrain IXL

 34 35  0  0  0  0  0  0  0  0  1 V2000
   10.7989   23.6676   -0.9899 C   0  0  0  0  0  0  0  0  0  0  0  0
   10.9747   22.8824    0.1496 C   0  0  0  0  0  0  0  0  0  0  0  0
    9.8707   22.3001    0.7726 C   0  0  0  0  0  0  0  0  0  0  0  0
    8.5906   22.5047    0.2572 C   0  0  0  0  0  0  0  0  0  0  0  0
    8.4147   23.2905   -0.8819 C   0  0  0  0  0  0  0  0  0  0  0  0
    9.5189   23.8715   -1.5058 C   0  0  0  0  0  0  0  0  0  0  0  0
    5.7166   23.6434    0.4481 C   0  0  0  0  0  0  0  0  0  0  0  0
    6.0503   22.2912    0.5262 C   0  0  0  0  0  0  0  0  0  0  0  0
    5.0937   21.3187    0.2342 C   0  0  0  0  0  0  0  0  0  0  0  0
    3.8006   21.6983   -0.1262 C   0  0  0  0  0  0  0  0  0  0  0  0
    3.4655   23.0505   -0.1993 C   0  0  0  0  0  0  0  0  0  0  0  0
    4.4238   24.0231    0.0869 C   0  0  0  0  0  0  0  0  0  0  0  0
    7.4191   21.8882    0.9190 C   0  0  0  0  0  0  0  0  0  0  0  0
    7.5818   21.0479    1.7884 O   0  0  0  0  0  0  0  0  0  0  0  0
   10.0561   21.4710    1.9722 O   0  0  0  0  0  0  0  0  0  0  0  0
    6.7342   24.6753    0.7482 C   0  0  0  0  0  0  0  0  0  0  0  0
    2.0933   23.4533   -0.5803 C   0  0  0  0  0  0  0  0  0  0  0  0
    5.4506   19.8842    0.3068 C   0  0  0  0  0  0  0  0  0  0  0  0
    9.2321   21.0792    2.3379 H   0  0  0  0  0  0  0  0  0  0  0  0
   11.6561   24.1189   -1.4741 H   0  0  0  0  0  0  0  0  0  0  0  0
   11.9683   22.7248    0.5507 H   0  0  0  0  0  0  0  0  0  0  0  0
    7.4210   23.4494   -1.2820 H   0  0  0  0  0  0  0  0  0  0  0  0
    9.3825   24.4809   -2.3906 H   0  0  0  0  0  0  0  0  0  0  0  0
    3.0570   20.9433   -0.3494 H   0  0  0  0  0  0  0  0  0  0  0  0
    4.1640   25.0728    0.0288 H   0  0  0  0  0  0  0  0  0  0  0  0
    6.2791   25.4764    1.3174 H   0  0  0  0  0  0  0  0  0  0  0  0
    7.1312   25.0711   -0.1784 H   0  0  0  0  0  0  0  0  0  0  0  0
    7.5371   24.2334    1.3254 H   0  0  0  0  0  0  0  0  0  0  0  0
    1.4762   22.5705   -0.6934 H   0  0  0  0  0  0  0  0  0  0  0  0
    1.6763   24.0889    0.1910 H   0  0  0  0  0  0  0  0  0  0  0  0
    2.1233   23.9952   -1.5175 H   0  0  0  0  0  0  0  0  0  0  0  0
    6.5255   19.7754    0.2309 H   0  0  0  0  0  0  0  0  0  0  0  0
    4.9755   19.3523   -0.5082 H   0  0  0  0  0  0  0  0  0  0  0  0
    5.1121   19.4753    1.2507 H   0  0  0  0  0  0  0  0  0  0  0  0
  1  2  4  0  0  0  0
  2  3  4  0  0  0  0
  3  4  4  0  0  0  0
  4  5  4  0  0  0  0
  5  6  4  0  0  0  0
  6  1  4  0  0  0  0
  7  8  4  0  0  0  0
  8  9  4  0  0  0  0
  9 10  4  0  0  0  0
 10 11  4  0  0  0  0
 11 12  4  0  0  0  0
 12  7  4  0  0  0  0
  4 13  1  0  0  0  0
 13  8  1  0  0  0  0
 13 14  2  0  0  0  0
  3 15  1  0  0  0  0
  7 16  1  0  0  0  0
 11 17  1  0  0  0  0
  9 18  1  0  0  0  0
 15 19  1  0  0  0  0
  1 20  1  0  0  0  0
  2 21  1  0  0  0  0
  5 22  1  0  0  0  0
  6 23  1  0  0  0  0
 10 24  1  0  0  0  0
 12 25  1  0  0  0  0
 16 26  1  0  0  0  0
 16 27  1  0  0  0  0
 16 28  1  0  0  0  0
 17 29  1  0  0  0  0
 17 30  1  0  0  0  0
 17 31  1  0  0  0  0
 18 32  1  0  0  0  0
 18 33  1  0  0  0  0
 18 34  1  0  0  0  0
M  END
>  <Alias name>
2-Hydroxy-2',4',6'-trimethylacetophenone

>  <deltaS(fus)>   J/mol/K
1.39

$$$$
2-Hydroxy-4,6-dimethylacetophenone
  ChemBrain IXL

 31 32  0  0  0  0  0  0  0  0  1 V2000
    3.5327   35.2391   -0.2650 C   0  0  0  0  0  0  0  0  0  0  0  0
    3.7687   36.3928    0.4830 C   0  0  0  0  0  0  0  0  0  0  0  0
    5.0766   36.7749    0.7819 C   0  0  0  0  0  0  0  0  0  0  0  0
    6.1484   36.0008    0.3369 C   0  0  0  0  0  0  0  0  0  0  0  0
    5.9124   34.8459   -0.4091 C   0  0  0  0  0  0  0  0  0  0  0  0
    4.6046   34.4655   -0.7108 C   0  0  0  0  0  0  0  0  0  0  0  0
    8.5505   34.1897    1.1713 C   0  0  0  0  0  0  0  0  0  0  0  0
    8.6391   35.4261    0.5314 C   0  0  0  0  0  0  0  0  0  0  0  0
    9.7676   35.7399   -0.2262 C   0  0  0  0  0  0  0  0  0  0  0  0
   10.8186   34.8277   -0.3227 C   0  0  0  0  0  0  0  0  0  0  0  0
   10.7361   33.5971    0.3290 C   0  0  0  0  0  0  0  0  0  0  0  0
    9.6015   33.2776    1.0750 C   0  0  0  0  0  0  0  0  0  0  0  0
    7.5360   36.4049    0.6563 C   0  0  0  0  0  0  0  0  0  0  0  0
    7.7704   37.5448    1.0224 O   0  0  0  0  0  0  0  0  0  0  0  0
    5.3254   37.9933    1.5659 O   0  0  0  0  0  0  0  0  0  0  0  0
    2.1453   34.8358   -0.5855 C   0  0  0  0  0  0  0  0  0  0  0  0
    7.0495   34.0243   -0.8806 C   0  0  0  0  0  0  0  0  0  0  0  0
    6.2737   38.2067    1.7122 H   0  0  0  0  0  0  0  0  0  0  0  0
    2.9364   36.9918    0.8315 H   0  0  0  0  0  0  0  0  0  0  0  0
    4.4214   33.5696   -1.2910 H   0  0  0  0  0  0  0  0  0  0  0  0
    7.6657   33.9380    1.7429 H   0  0  0  0  0  0  0  0  0  0  0  0
    9.8278   36.6917   -0.7394 H   0  0  0  0  0  0  0  0  0  0  0  0
   11.6986   35.0750   -0.9035 H   0  0  0  0  0  0  0  0  0  0  0  0
   11.5529   32.8897    0.2557 H   0  0  0  0  0  0  0  0  0  0  0  0
    9.5366   32.3214    1.5794 H   0  0  0  0  0  0  0  0  0  0  0  0
    2.0915   33.7569   -0.6621 H   0  0  0  0  0  0  0  0  0  0  0  0
    1.4802   35.1756    0.1989 H   0  0  0  0  0  0  0  0  0  0  0  0
    1.8488   35.2799   -1.5277 H   0  0  0  0  0  0  0  0  0  0  0  0
    7.8813   34.6701   -1.1332 H   0  0  0  0  0  0  0  0  0  0  0  0
    6.7500   33.4621   -1.7565 H   0  0  0  0  0  0  0  0  0  0  0  0
    7.3492   33.3393   -0.0971 H   0  0  0  0  0  0  0  0  0  0  0  0
  1  2  4  0  0  0  0
  2  3  4  0  0  0  0
  3  4  4  0  0  0  0
  4  5  4  0  0  0  0
  5  6  4  0  0  0  0
  6  1  4  0  0  0  0
  7  8  4  0  0  0  0
  8  9  4  0  0  0  0
  9 10  4  0  0  0  0
 10 11  4  0  0  0  0
 11 12  4  0  0  0  0
 12  7  4  0  0  0  0
  4 13  1  0  0  0  0
 13  8  1  0  0  0  0
 13 14  2  0  0  0  0
  3 15  1  0  0  0  0
  1 16  1  0  0  0  0
  5 17  1  0  0  0  0
 15 18  1  0  0  0  0
  2 19  1  0  0  0  0
  6 20  1  0  0  0  0
  7 21  1  0  0  0  0
  9 22  1  0  0  0  0
 10 23  1  0  0  0  0
 11 24  1  0  0  0  0
 12 25  1  0  0  0  0
 16 26  1  0  0  0  0
 16 27  1  0  0  0  0
 16 28  1  0  0  0  0
 17 29  1  0  0  0  0
 17 30  1  0  0  0  0
 17 31  1  0  0  0  0
M  END
>  <Alias name>
2-Hydroxy-4,6-dimethylacetophenone

>  <deltaS(fus)>   J/mol/K
1.65

$$$$
2-Methoxybenzophenone
  ChemBrain IXL

 28 29  0  0  0  0  0  0  0  0  1 V2000
    3.4651    7.1807    0.1670 C   0  0  0  0  0  0  0  0  0  0  0  0
    4.1554    8.3579    0.4563 C   0  0  0  0  0  0  0  0  0  0  0  0
    5.5167    8.3122    0.7576 C   0  0  0  0  0  0  0  0  0  0  0  0
    6.1877    7.0892    0.7697 C   0  0  0  0  0  0  0  0  0  0  0  0
    5.4971    5.9119    0.4817 C   0  0  0  0  0  0  0  0  0  0  0  0
    4.1361    5.9578    0.1790 C   0  0  0  0  0  0  0  0  0  0  0  0
    7.6674    4.5669    0.2535 C   0  0  0  0  0  0  0  0  0  0  0  0
    8.4211    3.4970    0.7367 C   0  0  0  0  0  0  0  0  0  0  0  0
    9.7959    3.4514    0.5050 C   0  0  0  0  0  0  0  0  0  0  0  0
   10.4173    4.4763   -0.2088 C   0  0  0  0  0  0  0  0  0  0  0  0
    9.6639    5.5467   -0.6910 C   0  0  0  0  0  0  0  0  0  0  0  0
    8.2890    5.5922   -0.4595 C   0  0  0  0  0  0  0  0  0  0  0  0
    6.2084    4.6141    0.4974 C   0  0  0  0  0  0  0  0  0  0  0  0
    5.5920    3.5832    0.7112 O   0  0  0  0  0  0  0  0  0  0  0  0
    3.4091    4.7174   -0.1273 O   0  0  0  0  0  0  0  0  0  0  0  0
    1.9798    4.8921   -0.4234 C   0  0  0  0  0  0  0  0  0  0  0  0
    2.4083    7.2162   -0.0670 H   0  0  0  0  0  0  0  0  0  0  0  0
    3.6344    9.3073    0.4471 H   0  0  0  0  0  0  0  0  0  0  0  0
    6.0526    9.2262    0.9820 H   0  0  0  0  0  0  0  0  0  0  0  0
    7.2447    7.0538    1.0027 H   0  0  0  0  0  0  0  0  0  0  0  0
    7.9388    2.7019    1.2917 H   0  0  0  0  0  0  0  0  0  0  0  0
   10.3809    2.6204    0.8794 H   0  0  0  0  0  0  0  0  0  0  0  0
   11.4847    4.4408   -0.3887 H   0  0  0  0  0  0  0  0  0  0  0  0
   10.1463    6.3424   -1.2451 H   0  0  0  0  0  0  0  0  0  0  0  0
    7.7041    6.4236   -0.8332 H   0  0  0  0  0  0  0  0  0  0  0  0
    1.5345    3.9277   -0.6345 H   0  0  0  0  0  0  0  0  0  0  0  0
    1.4861    5.3385    0.4309 H   0  0  0  0  0  0  0  0  0  0  0  0
    1.8660    5.5386   -1.2847 H   0  0  0  0  0  0  0  0  0  0  0  0
  1  2  4  0  0  0  0
  2  3  4  0  0  0  0
  3  4  4  0  0  0  0
  4  5  4  0  0  0  0
  5  6  4  0  0  0  0
  6  1  4  0  0  0  0
  7  8  4  0  0  0  0
  8  9  4  0  0  0  0
  9 10  4  0  0  0  0
 10 11  4  0  0  0  0
 11 12  4  0  0  0  0
 12  7  4  0  0  0  0
  5 13  1  0  0  0  0
 13  7  1  0  0  0  0
 13 14  2  0  0  0  0
  6 15  1  0  0  0  0
 15 16  1  0  0  0  0
  1 17  1  0  0  0  0
  2 18  1  0  0  0  0
  3 19  1  0  0  0  0
  4 20  1  0  0  0  0
  8 21  1  0  0  0  0
  9 22  1  0  0  0  0
 10 23  1  0  0  0  0
 11 24  1  0  0  0  0
 12 25  1  0  0  0  0
 16 26  1  0  0  0  0
 16 27  1  0  0  0  0
 16 28  1  0  0  0  0
M  END
>  <Alias name>
2-Methoxybenzophenone

>  <deltaS(fus)>   J/mol/K
1.94

$$$$
2-Hydroxy-4,6,2',4',6'-pentamethylacetophenone
  ChemBrain IXL

 40 41  0  0  0  0  0  0  0  0  1 V2000
   10.5301    6.7629    0.1362 C   0  0  0  0  0  0  0  0  0  0  0  0
   10.2487    5.7842    1.0896 C   0  0  0  0  0  0  0  0  0  0  0  0
    8.9386    5.3385    1.2662 C   0  0  0  0  0  0  0  0  0  0  0  0
    7.9092    5.8744    0.4921 C   0  0  0  0  0  0  0  0  0  0  0  0
    8.1905    6.8538   -0.4608 C   0  0  0  0  0  0  0  0  0  0  0  0
    9.5009    7.2979   -0.6388 C   0  0  0  0  0  0  0  0  0  0  0  0
    5.1828    7.5055    0.6403 C   0  0  0  0  0  0  0  0  0  0  0  0
    5.3877    6.2089    0.1680 C   0  0  0  0  0  0  0  0  0  0  0  0
    4.5265    5.6711   -0.7888 C   0  0  0  0  0  0  0  0  0  0  0  0
    3.4443    6.4195   -1.2523 C   0  0  0  0  0  0  0  0  0  0  0  0
    3.2301    7.7101   -0.7680 C   0  0  0  0  0  0  0  0  0  0  0  0
    4.1010    8.2540    0.1763 C   0  0  0  0  0  0  0  0  0  0  0  0
    6.5186    5.4037    0.6818 C   0  0  0  0  0  0  0  0  0  0  0  0
    6.3045    4.3520    1.2619 O   0  0  0  0  0  0  0  0  0  0  0  0
    8.6429    4.3042    2.2680 O   0  0  0  0  0  0  0  0  0  0  0  0
   11.9205    7.2336   -0.0531 C   0  0  0  0  0  0  0  0  0  0  0  0
    7.0988    7.4218   -1.2829 C   0  0  0  0  0  0  0  0  0  0  0  0
    4.7610    4.3067   -1.3119 C   0  0  0  0  0  0  0  0  0  0  0  0
    2.0791    8.5021   -1.2560 C   0  0  0  0  0  0  0  0  0  0  0  0
    6.1131    8.0868    1.6338 C   0  0  0  0  0  0  0  0  0  0  0  0
    7.7016    4.0239    2.3102 H   0  0  0  0  0  0  0  0  0  0  0  0
   11.0474    5.3703    1.6927 H   0  0  0  0  0  0  0  0  0  0  0  0
    9.7193    8.0580   -1.3787 H   0  0  0  0  0  0  0  0  0  0  0  0
    2.7704    5.9985   -1.9882 H   0  0  0  0  0  0  0  0  0  0  0  0
    3.9371    9.2576    0.5492 H   0  0  0  0  0  0  0  0  0  0  0  0
   12.0242    8.2289    0.3609 H   0  0  0  0  0  0  0  0  0  0  0  0
   12.1530    7.2565   -1.1106 H   0  0  0  0  0  0  0  0  0  0  0  0
   12.6016    6.5598    0.4517 H   0  0  0  0  0  0  0  0  0  0  0  0
    6.4211    6.6308   -1.5794 H   0  0  0  0  0  0  0  0  0  0  0  0
    6.5591    8.1618   -0.7049 H   0  0  0  0  0  0  0  0  0  0  0  0
    7.5172    7.8885   -2.1661 H   0  0  0  0  0  0  0  0  0  0  0  0
    5.8224    4.0922   -1.2979 H   0  0  0  0  0  0  0  0  0  0  0  0
    4.3930    4.2417   -2.3284 H   0  0  0  0  0  0  0  0  0  0  0  0
    4.2392    3.5879   -0.6924 H   0  0  0  0  0  0  0  0  0  0  0  0
    1.4828    7.8966   -1.9273 H   0  0  0  0  0  0  0  0  0  0  0  0
    1.4720    8.8128   -0.4147 H   0  0  0  0  0  0  0  0  0  0  0  0
    2.4401    9.3766   -1.7831 H   0  0  0  0  0  0  0  0  0  0  0  0
    5.6344    8.9209    2.1318 H   0  0  0  0  0  0  0  0  0  0  0  0
    7.0083    8.4320    1.1313 H   0  0  0  0  0  0  0  0  0  0  0  0
    6.3775    7.3331    2.3651 H   0  0  0  0  0  0  0  0  0  0  0  0
  1  2  4  0  0  0  0
  2  3  4  0  0  0  0
  3  4  4  0  0  0  0
  4  5  4  0  0  0  0
  5  6  4  0  0  0  0
  6  1  4  0  0  0  0
  7  8  4  0  0  0  0
  8  9  4  0  0  0  0
  9 10  4  0  0  0  0
 10 11  4  0  0  0  0
 11 12  4  0  0  0  0
 12  7  4  0  0  0  0
  4 13  1  0  0  0  0
 13  8  1  0  0  0  0
 13 14  2  0  0  0  0
  3 15  1  0  0  0  0
  1 16  1  0  0  0  0
  5 17  1  0  0  0  0
  9 18  1  0  0  0  0
 11 19  1  0  0  0  0
  7 20  1  0  0  0  0
 15 21  1  0  0  0  0
  2 22  1  0  0  0  0
  6 23  1  0  0  0  0
 10 24  1  0  0  0  0
 12 25  1  0  0  0  0
 16 26  1  0  0  0  0
 16 27  1  0  0  0  0
 16 28  1  0  0  0  0
 17 29  1  0  0  0  0
 17 30  1  0  0  0  0
 17 31  1  0  0  0  0
 18 32  1  0  0  0  0
 18 33  1  0  0  0  0
 18 34  1  0  0  0  0
 19 35  1  0  0  0  0
 19 36  1  0  0  0  0
 19 37  1  0  0  0  0
 20 38  1  0  0  0  0
 20 39  1  0  0  0  0
 20 40  1  0  0  0  0
M  END
>  <Alias name>
2-Hydroxy-4,6,2',4',6'-pentamethylacetophenone

>  <deltaS(fus)>   J/mol/K
2.21

$$$$
2-Acetyl-3,5-dimethylanisole
  ChemBrain IXL

 27 27  0  0  0  0  0  0  0  0  1 V2000
    7.4242    5.3284    0.0710 C   0  0  0  0  0  0  0  0  0  0  0  0
    7.4847    6.7205    0.1374 C   0  0  0  0  0  0  0  0  0  0  0  0
    6.3085    7.4705    0.1395 C   0  0  0  0  0  0  0  0  0  0  0  0
    5.0718    6.8284    0.0745 C   0  0  0  0  0  0  0  0  0  0  0  0
    5.0113    5.4364    0.0061 C   0  0  0  0  0  0  0  0  0  0  0  0
    6.1876    4.6865    0.0028 C   0  0  0  0  0  0  0  0  0  0  0  0
    6.1240    3.2198   -0.0726 O   0  0  0  0  0  0  0  0  0  0  0  0
    7.4237    2.5370    0.0008 C   0  0  0  0  0  0  0  0  0  0  0  0
    8.7969    7.4017    0.2056 C   0  0  0  0  0  0  0  0  0  0  0  0
    3.8238    7.6240    0.0781 C   0  0  0  0  0  0  0  0  0  0  0  0
    2.4632    5.5472   -0.2512 C   0  0  0  0  0  0  0  0  0  0  0  0
    3.6992    4.7552   -0.0628 C   0  0  0  0  0  0  0  0  0  0  0  0
    3.6365    3.5408    0.0355 O   0  0  0  0  0  0  0  0  0  0  0  0
    8.3373    4.7460    0.0725 H   0  0  0  0  0  0  0  0  0  0  0  0
    6.3555    8.5512    0.1915 H   0  0  0  0  0  0  0  0  0  0  0  0
    7.9135    2.7923    0.9323 H   0  0  0  0  0  0  0  0  0  0  0  0
    8.0433    2.8499   -0.8305 H   0  0  0  0  0  0  0  0  0  0  0  0
    7.2718    1.4657   -0.0455 H   0  0  0  0  0  0  0  0  0  0  0  0
    8.6465    8.4741    0.2204 H   0  0  0  0  0  0  0  0  0  0  0  0
    9.3891    7.1321   -0.6601 H   0  0  0  0  0  0  0  0  0  0  0  0
    9.3152    7.0975    1.1066 H   0  0  0  0  0  0  0  0  0  0  0  0
    3.1673    7.2623    0.8598 H   0  0  0  0  0  0  0  0  0  0  0  0
    4.0602    8.6654    0.2583 H   0  0  0  0  0  0  0  0  0  0  0  0
    3.3308    7.5265   -0.8812 H   0  0  0  0  0  0  0  0  0  0  0  0
    1.6379    4.8814   -0.4714 H   0  0  0  0  0  0  0  0  0  0  0  0
    2.2482    6.1015    0.6541 H   0  0  0  0  0  0  0  0  0  0  0  0
    2.5991    6.2382   -1.0739 H   0  0  0  0  0  0  0  0  0  0  0  0
  1  2  4  0  0  0  0
  2  3  4  0  0  0  0
  3  4  4  0  0  0  0
  4  5  4  0  0  0  0
  5  6  4  0  0  0  0
  6  1  4  0  0  0  0
  6  7  1  0  0  0  0
  7  8  1  0  0  0  0
  2  9  1  0  0  0  0
  4 10  1  0  0  0  0
 11 12  1  0  0  0  0
 12 13  2  0  0  0  0
 12  5  1  0  0  0  0
  1 14  1  0  0  0  0
  3 15  1  0  0  0  0
  8 16  1  0  0  0  0
  8 17  1  0  0  0  0
  8 18  1  0  0  0  0
  9 19  1  0  0  0  0
  9 20  1  0  0  0  0
  9 21  1  0  0  0  0
 10 22  1  0  0  0  0
 10 23  1  0  0  0  0
 10 24  1  0  0  0  0
 11 25  1  0  0  0  0
 11 26  1  0  0  0  0
 11 27  1  0  0  0  0
M  END
>  <Alias name>
2-Acetyl-3,5-dimethylanisole

>  <deltaS(fus)>   J/mol/K
3.06

$$$$
2-Acetyl-3,5-dimethylphenol
  ChemBrain IXL

 24 24  0  0  0  0  0  0  0  0  1 V2000
    3.8319    4.0757    0.0000 C   0  0  0  0  0  0  0  0  0  0  0  0
    3.5213    5.4357    0.0131 C   0  0  0  0  0  0  0  0  0  0  0  0
    4.5438    6.3846    0.0233 C   0  0  0  0  0  0  0  0  0  0  0  0
    5.8769    5.9736    0.0200 C   0  0  0  0  0  0  0  0  0  0  0  0
    6.1875    4.6136    0.0064 C   0  0  0  0  0  0  0  0  0  0  0  0
    5.1650    3.6647   -0.0029 C   0  0  0  0  0  0  0  0  0  0  0  0
    5.4922    2.2317   -0.0158 O   0  0  0  0  0  0  0  0  0  0  0  0
    6.9617    6.9803    0.0309 C   0  0  0  0  0  0  0  0  0  0  0  0
    2.1070    5.8717    0.0162 C   0  0  0  0  0  0  0  0  0  0  0  0
    8.6865    5.1843   -0.0139 C   0  0  0  0  0  0  0  0  0  0  0  0
    7.6018    4.1776    0.0018 C   0  0  0  0  0  0  0  0  0  0  0  0
    7.8734    2.9882    0.0109 O   0  0  0  0  0  0  0  0  0  0  0  0
    6.4533    2.0250   -0.0140 H   0  0  0  0  0  0  0  0  0  0  0  0
    3.0381    3.3391   -0.0079 H   0  0  0  0  0  0  0  0  0  0  0  0
    4.3027    7.4403    0.0339 H   0  0  0  0  0  0  0  0  0  0  0  0
    6.5321    7.9734    0.0774 H   0  0  0  0  0  0  0  0  0  0  0  0
    7.5523    6.8844   -0.8718 H   0  0  0  0  0  0  0  0  0  0  0  0
    7.5944    6.8198    0.8950 H   0  0  0  0  0  0  0  0  0  0  0  0
    1.4612    5.0024    0.0170 H   0  0  0  0  0  0  0  0  0  0  0  0
    1.9143    6.4655    0.9011 H   0  0  0  0  0  0  0  0  0  0  0  0
    1.9107    6.4664   -0.8674 H   0  0  0  0  0  0  0  0  0  0  0  0
    8.2567    6.1774   -0.0573 H   0  0  0  0  0  0  0  0  0  0  0  0
    9.3148    5.0246   -0.8814 H   0  0  0  0  0  0  0  0  0  0  0  0
    9.2818    5.0876    0.8857 H   0  0  0  0  0  0  0  0  0  0  0  0
  1  2  4  0  0  0  0
  2  3  4  0  0  0  0
  3  4  4  0  0  0  0
  4  5  4  0  0  0  0
  5  6  4  0  0  0  0
  6  1  4  0  0  0  0
  6  7  1  0  0  0  0
  4  8  1  0  0  0  0
  2  9  1  0  0  0  0
 10 11  1  0  0  0  0
 11 12  2  0  0  0  0
 11  5  1  0  0  0  0
  7 13  1  0  0  0  0
  1 14  1  0  0  0  0
  3 15  1  0  0  0  0
  8 16  1  0  0  0  0
  8 17  1  0  0  0  0
  8 18  1  0  0  0  0
  9 19  1  0  0  0  0
  9 20  1  0  0  0  0
  9 21  1  0  0  0  0
 10 22  1  0  0  0  0
 10 23  1  0  0  0  0
 10 24  1  0  0  0  0
M  END
>  <Alias name>
2-Acetyl-3,5-dimethylphenol

>  <deltaS(fus)>   J/mol/K
4.08

$$$$
1-Adamantanecarboxylic acid
  ChemBrain IXL

 29 31  0  0  0  0  0  0  0  0  1 V2000
    3.9524    4.9106    0.2994 C   0  0  0  0  0  0  0  0  0  0  0  0
    2.6263    5.5328    0.5106 C   0  0  0  0  0  0  0  0  0  0  0  0
    4.4444    4.2890    1.6209 C   0  0  0  0  0  0  0  0  0  0  0  0
    3.8390    3.8113   -0.7745 C   0  0  0  0  0  0  0  0  0  0  0  0
    4.9547    5.9837   -0.1679 C   0  0  0  0  0  0  0  0  0  0  0  0
    1.4872    4.7080    0.9386 O   0  0  0  0  0  0  0  0  0  0  0  0
    2.4784    6.7301    0.3294 O   0  0  0  0  0  0  0  0  0  0  0  0
    5.8252    3.6411    1.4010 C   0  0  0  0  0  0  0  0  0  0  0  0
    5.2198    3.1635   -0.9943 C   0  0  0  0  0  0  0  0  0  0  0  0
    6.3356    5.3359   -0.3877 C   0  0  0  0  0  0  0  0  0  0  0  0
    5.7118    2.5418    0.3271 C   0  0  0  0  0  0  0  0  0  0  0  0
    6.8275    4.7143    0.9337 C   0  0  0  0  0  0  0  0  0  0  0  0
    6.2221    4.2366   -1.4617 C   0  0  0  0  0  0  0  0  0  0  0  0
    1.6885    3.7538    1.0625 H   0  0  0  0  0  0  0  0  0  0  0  0
    3.7400    3.5348    1.9493 H   0  0  0  0  0  0  0  0  0  0  0  0
    4.5241    5.0615    2.3756 H   0  0  0  0  0  0  0  0  0  0  0  0
    3.4932    4.2482   -1.7032 H   0  0  0  0  0  0  0  0  0  0  0  0
    3.1346    3.0571   -0.4461 H   0  0  0  0  0  0  0  0  0  0  0  0
    4.6090    6.4206   -1.0966 H   0  0  0  0  0  0  0  0  0  0  0  0
    5.0345    6.7563    0.5868 H   0  0  0  0  0  0  0  0  0  0  0  0
    6.1710    3.2043    2.3297 H   0  0  0  0  0  0  0  0  0  0  0  0
    5.1401    2.3909   -1.7491 H   0  0  0  0  0  0  0  0  0  0  0  0
    7.0400    6.0901   -0.7162 H   0  0  0  0  0  0  0  0  0  0  0  0
    5.0074    1.7876    0.6556 H   0  0  0  0  0  0  0  0  0  0  0  0
    6.6822    2.0865    0.1726 H   0  0  0  0  0  0  0  0  0  0  0  0
    6.9073    5.4869    1.6884 H   0  0  0  0  0  0  0  0  0  0  0  0
    7.7980    4.2590    0.7792 H   0  0  0  0  0  0  0  0  0  0  0  0
    7.1926    3.7813   -1.6161 H   0  0  0  0  0  0  0  0  0  0  0  0
    5.8764    4.6735   -2.3904 H   0  0  0  0  0  0  0  0  0  0  0  0
  1  2  1  0  0  0  0
  1  3  1  0  0  0  0
  1  4  1  0  0  0  0
  1  5  1  0  0  0  0
  2  6  1  0  0  0  0
  2  7  2  0  0  0  0
  3  8  1  0  0  0  0
  4  9  1  0  0  0  0
  5 10  1  0  0  0  0
  8 11  1  0  0  0  0
  8 12  1  0  0  0  0
  9 13  1  0  0  0  0
  9 11  1  0  0  0  0
 10 12  1  0  0  0  0
 10 13  1  0  0  0  0
  6 14  1  0  0  0  0
  3 15  1  0  0  0  0
  3 16  1  0  0  0  0
  4 17  1  0  0  0  0
  4 18  1  0  0  0  0
  5 19  1  0  0  0  0
  5 20  1  0  0  0  0
  8 21  1  0  0  0  0
  9 22  1  0  0  0  0
 10 23  1  0  0  0  0
 11 24  1  0  0  0  0
 11 25  1  0  0  0  0
 12 26  1  0  0  0  0
 12 27  1  0  0  0  0
 13 28  1  0  0  0  0
 13 29  1  0  0  0  0
M  END
>  <Alias name>
1-Adamantanecarboxylic acid

>  <deltaS(fus)>   J/mol/K
4.29

$$$$
Tricyclo(4,2,2,02,5)deca-3,7,9-triene
  ChemBrain IXL

 20 22  0  0  0  0  0  0  0  0  1 V2000
    3.6927    5.1618   -0.1796 C   0  0  0  0  0  0  0  0  0  0  0  0
    4.0493    4.3233   -1.2980 C   0  0  0  0  0  0  0  0  0  0  0  0
    4.2012    3.1068   -1.0032 C   0  0  0  0  0  0  0  0  0  0  0  0
    3.9849    2.8065    0.3914 C   0  0  0  0  0  0  0  0  0  0  0  0
    2.7270    3.3397    0.7238 C   0  0  0  0  0  0  0  0  0  0  0  0
    2.5761    4.5642    0.4276 C   0  0  0  0  0  0  0  0  0  0  0  0
    4.9488    3.6444    1.1524 C   0  0  0  0  0  0  0  0  0  0  0  0
    4.7840    5.0043    0.8191 C   0  0  0  0  0  0  0  0  0  0  0  0
    6.0847    3.7441    0.5115 C   0  0  0  0  0  0  0  0  0  0  0  0
    5.9451    4.8814    0.2303 C   0  0  0  0  0  0  0  0  0  0  0  0
    3.5253    6.1958   -0.4861 H   0  0  0  0  0  0  0  0  0  0  0  0
    4.1876    4.6886   -2.3321 H   0  0  0  0  0  0  0  0  0  0  0  0
    4.4789    2.3566   -1.7677 H   0  0  0  0  0  0  0  0  0  0  0  0
    4.0800    1.7359    0.5930 H   0  0  0  0  0  0  0  0  0  0  0  0
    1.9497    2.7669    1.2101 H   0  0  0  0  0  0  0  0  0  0  0  0
    1.6626    5.1003    0.6454 H   0  0  0  0  0  0  0  0  0  0  0  0
    5.0616    3.4131    2.2024 H   0  0  0  0  0  0  0  0  0  0  0  0
    4.7970    5.7115    1.6364 H   0  0  0  0  0  0  0  0  0  0  0  0
    6.9386    3.0221    0.2707 H   0  0  0  0  0  0  0  0  0  0  0  0
    6.6243    5.5854   -0.3635 H   0  0  0  0  0  0  0  0  0  0  0  0
  1  2  1  0  0  0  0
  2  3  2  0  0  0  0
  3  4  1  0  0  0  0
  4  5  1  0  0  0  0
  5  6  2  0  0  0  0
  6  1  1  0  0  0  0
  4  7  1  0  0  0  0
  1  8  1  0  0  0  0
  8  7  1  0  0  0  0
  7  9  1  0  0  0  0
  8 10  1  0  0  0  0
  9 10  2  0  0  0  0
  1 11  1  0  0  0  0
  2 12  1  0  0  0  0
  3 13  1  0  0  0  0
  4 14  1  0  0  0  0
  5 15  1  0  0  0  0
  6 16  1  0  0  0  0
  7 17  1  0  0  0  0
  8 18  1  0  0  0  0
  9 19  1  0  0  0  0
 10 20  1  0  0  0  0
M  END
>  <Alias name>
Tricyclo[4.2.2.02,5]deca-3,7,9-triene

>  <deltaS(fus)>   J/mol/K
4.97

$$$$
1,1,1-Trichloroethane
  ChemBrain IXL

  8  7  0  0  0  0  0  0  0  0  1 V2000
    2.4316    3.1263   -0.0772 C   0  0  0  0  0  0  0  0  0  0  0  0
    3.9067    3.0308   -0.5128 C   0  0  0  0  0  0  0  0  0  0  0  0
    1.7627    1.4844    0.1216 Cl  0  0  0  0  0  0  0  0  0  0  0  0
    1.4996    4.0015   -1.3215 Cl  0  0  0  0  0  0  0  0  0  0  0  0
    2.3247    4.0036    1.4725 Cl  0  0  0  0  0  0  0  0  0  0  0  0
    4.3127    4.0275   -0.6334 H   0  0  0  0  0  0  0  0  0  0  0  0
    3.9715    2.4983   -1.4535 H   0  0  0  0  0  0  0  0  0  0  0  0
    4.4724    2.4995    0.2426 H   0  0  0  0  0  0  0  0  0  0  0  0
  1  2  1  0  0  0  0
  1  3  1  0  0  0  0
  1  4  1  0  0  0  0
  1  5  1  0  0  0  0
  2  6  1  0  0  0  0
  2  7  1  0  0  0  0
  2  8  1  0  0  0  0
M  END
>  <Alias name>
1,1,1-Trichloroethane

>  <deltaS(fus)>   J/mol/K
6.43

$$$$
1-Fluoroadamantane
  ChemBrain IXL

 26 28  0  0  0  0  0  0  0  0  1 V2000
    4.6436    3.2892    1.6031 C   0  0  0  0  0  0  0  0  0  0  0  0
    5.7099    3.3376    0.4917 C   0  0  0  0  0  0  0  0  0  0  0  0
    5.9324    4.7991    0.0566 C   0  0  0  0  0  0  0  0  0  0  0  0
    4.6095    5.3839   -0.4749 C   0  0  0  0  0  0  0  0  0  0  0  0
    3.5432    5.3355    0.6366 C   0  0  0  0  0  0  0  0  0  0  0  0
    3.3206    3.8740    1.0716 C   0  0  0  0  0  0  0  0  0  0  0  0
    2.8415    3.0458   -0.1363 C   0  0  0  0  0  0  0  0  0  0  0  0
    5.2307    2.5094   -0.7163 C   0  0  0  0  0  0  0  0  0  0  0  0
    4.1303    4.5557   -1.6828 C   0  0  0  0  0  0  0  0  0  0  0  0
    3.9078    3.0942   -1.2478 C   0  0  0  0  0  0  0  0  0  0  0  0
    2.3796    3.8313    2.0525 F   0  0  0  0  0  0  0  0  0  0  0  0
    4.9803    3.8713    2.4521 H   0  0  0  0  0  0  0  0  0  0  0  0
    4.4872    2.2621    1.9089 H   0  0  0  0  0  0  0  0  0  0  0  0
    6.6396    2.9266    0.8652 H   0  0  0  0  0  0  0  0  0  0  0  0
    6.2691    5.3811    0.9055 H   0  0  0  0  0  0  0  0  0  0  0  0
    6.6818    4.8331   -0.7245 H   0  0  0  0  0  0  0  0  0  0  0  0
    4.7659    6.4110   -0.7806 H   0  0  0  0  0  0  0  0  0  0  0  0
    2.6134    5.7465    0.2630 H   0  0  0  0  0  0  0  0  0  0  0  0
    3.8799    5.9176    1.4855 H   0  0  0  0  0  0  0  0  0  0  0  0
    1.9117    3.4568   -0.5099 H   0  0  0  0  0  0  0  0  0  0  0  0
    2.6851    2.0187    0.1694 H   0  0  0  0  0  0  0  0  0  0  0  0
    5.0743    1.4823   -0.4105 H   0  0  0  0  0  0  0  0  0  0  0  0
    5.9801    2.5434   -1.4974 H   0  0  0  0  0  0  0  0  0  0  0  0
    4.8797    4.5897   -2.4640 H   0  0  0  0  0  0  0  0  0  0  0  0
    3.2006    4.9667   -2.0564 H   0  0  0  0  0  0  0  0  0  0  0  0
    3.5710    2.5121   -2.0967 H   0  0  0  0  0  0  0  0  0  0  0  0
  1  2  1  0  0  0  0
  2  3  1  0  0  0  0
  3  4  1  0  0  0  0
  4  5  1  0  0  0  0
  5  6  1  0  0  0  0
  6  1  1  0  0  0  0
  6  7  1  0  0  0  0
  2  8  1  0  0  0  0
  4  9  1  0  0  0  0
  7 10  1  0  0  0  0
 10  9  1  0  0  0  0
 10  8  1  0  0  0  0
  6 11  1  0  0  0  0
  1 12  1  0  0  0  0
  1 13  1  0  0  0  0
  2 14  1  0  0  0  0
  3 15  1  0  0  0  0
  3 16  1  0  0  0  0
  4 17  1  0  0  0  0
  5 18  1  0  0  0  0
  5 19  1  0  0  0  0
  7 20  1  0  0  0  0
  7 21  1  0  0  0  0
  8 22  1  0  0  0  0
  8 23  1  0  0  0  0
  9 24  1  0  0  0  0
  9 25  1  0  0  0  0
 10 26  1  0  0  0  0
M  END
>  <Alias name>
1-Fluoroadamantane

>  <deltaS(fus)>   J/mol/K
6.77

$$$$
2-Ethylbiphenyl
  ChemBrain IXL

 28 29  0  0  0  0  0  0  0  0  1 V2000
    9.5848    6.6116    0.5086 C   0  0  0  0  0  0  0  0  0  0  0  0
    8.8318    5.4411    0.4148 C   0  0  0  0  0  0  0  0  0  0  0  0
    7.4431    5.5121    0.3026 C   0  0  0  0  0  0  0  0  0  0  0  0
    6.8075    6.7539    0.2840 C   0  0  0  0  0  0  0  0  0  0  0  0
    7.5605    7.9244    0.3792 C   0  0  0  0  0  0  0  0  0  0  0  0
    8.9492    7.8532    0.4908 C   0  0  0  0  0  0  0  0  0  0  0  0
    5.3342    6.8297    0.1634 C   0  0  0  0  0  0  0  0  0  0  0  0
    4.7485    7.8296   -0.6132 C   0  0  0  0  0  0  0  0  0  0  0  0
    3.3598    7.9045   -0.7225 C   0  0  0  0  0  0  0  0  0  0  0  0
    2.5569    6.9778   -0.0573 C   0  0  0  0  0  0  0  0  0  0  0  0
    3.1426    5.9760    0.7169 C   0  0  0  0  0  0  0  0  0  0  0  0
    4.5313    5.9012    0.8263 C   0  0  0  0  0  0  0  0  0  0  0  0
    6.6443    4.2701    0.2032 C   0  0  0  0  0  0  0  0  0  0  0  0
    7.4917    3.1659   -0.4582 C   0  0  0  0  0  0  0  0  0  0  0  0
   10.6629    6.5564    0.5952 H   0  0  0  0  0  0  0  0  0  0  0  0
    9.3252    4.4771    0.4290 H   0  0  0  0  0  0  0  0  0  0  0  0
    7.0669    8.8883    0.3665 H   0  0  0  0  0  0  0  0  0  0  0  0
    9.5338    8.7619    0.5636 H   0  0  0  0  0  0  0  0  0  0  0  0
    5.3719    8.5478   -1.1314 H   0  0  0  0  0  0  0  0  0  0  0  0
    2.9051    8.6821   -1.3237 H   0  0  0  0  0  0  0  0  0  0  0  0
    1.4787    7.0360   -0.1418 H   0  0  0  0  0  0  0  0  0  0  0  0
    2.5193    5.2562    1.2330 H   0  0  0  0  0  0  0  0  0  0  0  0
    4.9861    5.1224    1.4259 H   0  0  0  0  0  0  0  0  0  0  0  0
    5.7616    4.4556   -0.3962 H   0  0  0  0  0  0  0  0  0  0  0  0
    6.3470    3.9518    1.1948 H   0  0  0  0  0  0  0  0  0  0  0  0
    7.8100    3.4944   -1.4398 H   0  0  0  0  0  0  0  0  0  0  0  0
    6.8990    2.2645   -0.5537 H   0  0  0  0  0  0  0  0  0  0  0  0
    8.3615    2.9628    0.1542 H   0  0  0  0  0  0  0  0  0  0  0  0
  1  2  4  0  0  0  0
  2  3  4  0  0  0  0
  3  4  4  0  0  0  0
  4  5  4  0  0  0  0
  5  6  4  0  0  0  0
  6  1  4  0  0  0  0
  7  8  4  0  0  0  0
  8  9  4  0  0  0  0
  9 10  4  0  0  0  0
 10 11  4  0  0  0  0
 11 12  4  0  0  0  0
 12  7  4  0  0  0  0
  4  7  1  0  0  0  0
  3 13  1  0  0  0  0
 13 14  1  0  0  0  0
  1 15  1  0  0  0  0
  2 16  1  0  0  0  0
  5 17  1  0  0  0  0
  6 18  1  0  0  0  0
  8 19  1  0  0  0  0
  9 20  1  0  0  0  0
 10 21  1  0  0  0  0
 11 22  1  0  0  0  0
 12 23  1  0  0  0  0
 13 24  1  0  0  0  0
 13 25  1  0  0  0  0
 14 26  1  0  0  0  0
 14 27  1  0  0  0  0
 14 28  1  0  0  0  0
M  END
>  <Alias name>
2-Ethylbiphenyl

>  <deltaS(fus)>   J/mol/K
7.74

$$$$
2,2'-Dimethylbiphenyl
  ChemBrain IXL

 28 29  0  0  0  0  0  0  0  0  1 V2000
    2.5606    6.0912   -0.1164 C   0  0  0  0  0  0  0  0  0  0  0  0
    3.0435    5.1244   -0.9985 C   0  0  0  0  0  0  0  0  0  0  0  0
    4.4142    5.0184   -1.2351 C   0  0  0  0  0  0  0  0  0  0  0  0
    5.3020    5.8797   -0.5902 C   0  0  0  0  0  0  0  0  0  0  0  0
    4.8192    6.8456    0.2930 C   0  0  0  0  0  0  0  0  0  0  0  0
    3.4485    6.9518    0.5294 C   0  0  0  0  0  0  0  0  0  0  0  0
    6.7560    5.7687   -0.8429 C   0  0  0  0  0  0  0  0  0  0  0  0
    7.3603    4.5127   -0.8992 C   0  0  0  0  0  0  0  0  0  0  0  0
    8.7304    4.4080   -1.1399 C   0  0  0  0  0  0  0  0  0  0  0  0
    9.4964    5.5594   -1.3229 C   0  0  0  0  0  0  0  0  0  0  0  0
    8.8923    6.8155   -1.2652 C   0  0  0  0  0  0  0  0  0  0  0  0
    7.5222    6.9202   -1.0248 C   0  0  0  0  0  0  0  0  0  0  0  0
    5.7614    7.7577    0.9792 C   0  0  0  0  0  0  0  0  0  0  0  0
    6.5479    3.2911   -0.7036 C   0  0  0  0  0  0  0  0  0  0  0  0
    1.4965    6.1737    0.0671 H   0  0  0  0  0  0  0  0  0  0  0  0
    2.3542    4.4561   -1.4997 H   0  0  0  0  0  0  0  0  0  0  0  0
    4.7890    4.2674   -1.9195 H   0  0  0  0  0  0  0  0  0  0  0  0
    3.0737    7.7024    1.2143 H   0  0  0  0  0  0  0  0  0  0  0  0
    9.1994    3.4328   -1.1846 H   0  0  0  0  0  0  0  0  0  0  0  0
   10.5601    5.4781   -1.5098 H   0  0  0  0  0  0  0  0  0  0  0  0
    9.4871    7.7094   -1.4071 H   0  0  0  0  0  0  0  0  0  0  0  0
    7.0534    7.8954   -0.9794 H   0  0  0  0  0  0  0  0  0  0  0  0
    5.3318    8.0795    1.9198 H   0  0  0  0  0  0  0  0  0  0  0  0
    5.9480    8.6216    0.3533 H   0  0  0  0  0  0  0  0  0  0  0  0
    6.6937    7.2395    1.1666 H   0  0  0  0  0  0  0  0  0  0  0  0
    7.1739    2.5006   -0.3085 H   0  0  0  0  0  0  0  0  0  0  0  0
    5.7457    3.4989   -0.0064 H   0  0  0  0  0  0  0  0  0  0  0  0
    6.1295    2.9800   -1.6529 H   0  0  0  0  0  0  0  0  0  0  0  0
  1  2  4  0  0  0  0
  2  3  4  0  0  0  0
  3  4  4  0  0  0  0
  4  5  4  0  0  0  0
  5  6  4  0  0  0  0
  6  1  4  0  0  0  0
  7  8  4  0  0  0  0
  8  9  4  0  0  0  0
  9 10  4  0  0  0  0
 10 11  4  0  0  0  0
 11 12  4  0  0  0  0
 12  7  4  0  0  0  0
  4  7  1  0  0  0  0
  5 13  1  0  0  0  0
  8 14  1  0  0  0  0
  1 15  1  0  0  0  0
  2 16  1  0  0  0  0
  3 17  1  0  0  0  0
  6 18  1  0  0  0  0
  9 19  1  0  0  0  0
 10 20  1  0  0  0  0
 11 21  1  0  0  0  0
 12 22  1  0  0  0  0
 13 23  1  0  0  0  0
 13 24  1  0  0  0  0
 13 25  1  0  0  0  0
 14 26  1  0  0  0  0
 14 27  1  0  0  0  0
 14 28  1  0  0  0  0
M  END
>  <Alias name>
2,2'-Dimethylbiphenyl

>  <deltaS(fus)>   J/mol/K
7.78

$$$$
pentacyclo(4,4,0,02,503,804,7)dec-9-ene
  ChemBrain IXL

 20 24  0  0  0  0  0  0  0  0  1 V2000
    5.3160    2.9022    0.4310 C   0  0  0  0  0  0  0  0  0  0  0  0
    5.7001    4.0677   -0.5465 C   0  0  0  0  0  0  0  0  0  0  0  0
    5.8420    5.3500    0.0287 C   0  0  0  0  0  0  0  0  0  0  0  0
    4.8944    5.7669    0.7643 C   0  0  0  0  0  0  0  0  0  0  0  0
    3.7819    4.9132    0.9342 C   0  0  0  0  0  0  0  0  0  0  0  0
    4.0941    3.4405    1.3730 C   0  0  0  0  0  0  0  0  0  0  0  0
    3.1136    2.9417    0.2917 C   0  0  0  0  0  0  0  0  0  0  0  0
    3.1407    4.3324   -0.3746 C   0  0  0  0  0  0  0  0  0  0  0  0
    4.3621    3.7934   -1.3167 C   0  0  0  0  0  0  0  0  0  0  0  0
    4.2542    2.4386   -0.5871 C   0  0  0  0  0  0  0  0  0  0  0  0
    6.0318    2.1645    0.7707 H   0  0  0  0  0  0  0  0  0  0  0  0
    6.5579    3.8025   -1.1507 H   0  0  0  0  0  0  0  0  0  0  0  0
    6.7218    5.9513   -0.1508 H   0  0  0  0  0  0  0  0  0  0  0  0
    4.9364    6.7356    1.2416 H   0  0  0  0  0  0  0  0  0  0  0  0
    3.0295    5.3578    1.5724 H   0  0  0  0  0  0  0  0  0  0  0  0
    3.9370    3.0851    2.3840 H   0  0  0  0  0  0  0  0  0  0  0  0
    2.2056    2.3861    0.5032 H   0  0  0  0  0  0  0  0  0  0  0  0
    2.2097    4.7038   -0.7838 H   0  0  0  0  0  0  0  0  0  0  0  0
    4.3016    3.7782   -2.3980 H   0  0  0  0  0  0  0  0  0  0  0  0
    4.2703    1.4753   -1.0868 H   0  0  0  0  0  0  0  0  0  0  0  0
  1  2  1  0  0  0  0
  2  3  1  0  0  0  0
  3  4  2  0  0  0  0
  4  5  1  0  0  0  0
  5  6  1  0  0  0  0
  6  7  1  0  0  0  0
  7  8  1  0  0  0  0
  8  9  1  0  0  0  0
  9 10  1  0  0  0  0
  1 10  1  0  0  0  0
  1  6  1  0  0  0  0
  2  9  1  0  0  0  0
  5  8  1  0  0  0  0
  7 10  1  0  0  0  0
  1 11  1  0  0  0  0
  2 12  1  0  0  0  0
  3 13  1  0  0  0  0
  4 14  1  0  0  0  0
  5 15  1  0  0  0  0
  6 16  1  0  0  0  0
  7 17  1  0  0  0  0
  8 18  1  0  0  0  0
  9 19  1  0  0  0  0
 10 20  1  0  0  0  0
M  END
>  <Alias name>
Basketene

>  <deltaS(fus)>   J/mol/K
8.2

$$$$
2,4-Hexadiyne
  ChemBrain IXL

 12 11  0  0  0  0  0  0  0  0  1 V2000
    4.6100    4.7456    0.4068 C   0  0  0  0  0  0  0  0  0  0  0  0
    5.9044    4.9700   -0.3987 C   0  0  0  0  0  0  0  0  0  0  0  0
    3.5986    4.5703    1.0361 C   0  0  0  0  0  0  0  0  0  0  0  0
    6.9158    5.1453   -1.0280 C   0  0  0  0  0  0  0  0  0  0  0  0
    2.3042    4.3459    1.8416 C   0  0  0  0  0  0  0  0  0  0  0  0
    8.2102    5.3697   -1.8335 C   0  0  0  0  0  0  0  0  0  0  0  0
    2.0745    3.2879    1.8682 H   0  0  0  0  0  0  0  0  0  0  0  0
    2.4398    4.7114    2.8520 H   0  0  0  0  0  0  0  0  0  0  0  0
    1.4887    4.8806    1.3706 H   0  0  0  0  0  0  0  0  0  0  0  0
    8.4400    6.4277   -1.8602 H   0  0  0  0  0  0  0  0  0  0  0  0
    8.0746    5.0041   -2.8439 H   0  0  0  0  0  0  0  0  0  0  0  0
    9.0258    4.8350   -1.3625 H   0  0  0  0  0  0  0  0  0  0  0  0
  1  2  1  0  0  0  0
  1  3  3  0  0  0  0
  2  4  3  0  0  0  0
  3  5  1  0  0  0  0
  4  6  1  0  0  0  0
  5  7  1  0  0  0  0
  5  8  1  0  0  0  0
  5  9  1  0  0  0  0
  6 10  1  0  0  0  0
  6 11  1  0  0  0  0
  6 12  1  0  0  0  0
M  END
>  <Alias name>
2,4-Hexadiyne

>  <deltaS(fus)>   J/mol/K
8.48

$$$$
Norcamphor
  ChemBrain IXL

 18 19  0  0  0  0  0  0  0  0  1 V2000
    5.1619    3.6684    0.2358 C   0  0  0  0  0  0  0  0  0  0  0  0
    4.0669    3.9046    1.1330 C   0  0  0  0  0  0  0  0  0  0  0  0
    4.9005    4.6481   -0.7358 C   0  0  0  0  0  0  0  0  0  0  0  0
    4.7576    2.3649   -0.4302 C   0  0  0  0  0  0  0  0  0  0  0  0
    2.9785    3.9376    0.1257 C   0  0  0  0  0  0  0  0  0  0  0  0
    3.5152    4.9378   -0.8327 C   0  0  0  0  0  0  0  0  0  0  0  0
    5.7710    5.1809   -1.4223 O   0  0  0  0  0  0  0  0  0  0  0  0
    3.1872    2.5755   -0.5981 C   0  0  0  0  0  0  0  0  0  0  0  0
    6.1619    3.6954    0.6703 H   0  0  0  0  0  0  0  0  0  0  0  0
    4.1773    4.8667    1.6321 H   0  0  0  0  0  0  0  0  0  0  0  0
    3.9501    3.1013    1.8306 H   0  0  0  0  0  0  0  0  0  0  0  0
    4.9685    1.5389    0.2219 H   0  0  0  0  0  0  0  0  0  0  0  0
    5.2527    2.2376   -1.3994 H   0  0  0  0  0  0  0  0  0  0  0  0
    1.9952    4.1355    0.4969 H   0  0  0  0  0  0  0  0  0  0  0  0
    3.1556    4.7680   -1.8420 H   0  0  0  0  0  0  0  0  0  0  0  0
    3.3218    5.9550   -0.5093 H   0  0  0  0  0  0  0  0  0  0  0  0
    2.6428    1.7860   -0.1265 H   0  0  0  0  0  0  0  0  0  0  0  0
    2.9235    2.6684   -1.6475 H   0  0  0  0  0  0  0  0  0  0  0  0
  1  2  1  0  0  0  0
  1  3  1  0  0  0  0
  1  4  1  0  0  0  0
  2  5  1  0  0  0  0
  3  6  1  0  0  0  0
  3  7  2  0  0  0  0
  4  8  1  0  0  0  0
  5  6  1  0  0  0  0
  5  8  1  0  0  0  0
  1  9  1  0  0  0  0
  2 10  1  0  0  0  0
  2 11  1  0  0  0  0
  4 12  1  0  0  0  0
  4 13  1  0  0  0  0
  5 14  1  0  0  0  0
  6 15  1  0  0  0  0
  6 16  1  0  0  0  0
  8 17  1  0  0  0  0
  8 18  1  0  0  0  0
M  END
>  <Alias name>
2-Norbornanone

>  <deltaS(fus)>   J/mol/K
9.19

$$$$
2,4-Bis(2-oxo-oxazolidin-3-ylcarbonylamino)toluene
  ChemBrain IXL

 41 43  0  0  0  0  0  0  0  0  1 V2000
    6.3188    9.3679    0.4227 C   0  0  0  0  0  0  0  0  0  0  0  0
    5.6729    8.5483   -0.3724 N   0  0  0  0  0  0  0  0  0  0  0  0
    7.5523    9.7838   -0.0948 O   0  0  0  0  0  0  0  0  0  0  0  0
    5.8766    9.7249    1.5101 O   0  0  0  0  0  0  0  0  0  0  0  0
    6.4098    8.2473   -1.5520 C   0  0  0  0  0  0  0  0  0  0  0  0
    7.7187    9.1375   -1.3935 C   0  0  0  0  0  0  0  0  0  0  0  0
    4.3590    8.0532   -0.0632 C   0  0  0  0  0  0  0  0  0  0  0  0
    3.8584    6.8696   -0.6612 N   0  0  0  0  0  0  0  0  0  0  0  0
    3.6547    8.6566    0.7329 O   0  0  0  0  0  0  0  0  0  0  0  0
    5.8330    1.0837    1.3935 C   0  0  0  0  0  0  0  0  0  0  0  0
    6.1144    2.3537    1.4469 N   0  0  0  0  0  0  0  0  0  0  0  0
    4.5386    0.7933    1.8262 O   0  0  0  0  0  0  0  0  0  0  0  0
    6.6339    0.2433    0.9964 O   0  0  0  0  0  0  0  0  0  0  0  0
    5.0110    3.1420    1.8542 C   0  0  0  0  0  0  0  0  0  0  0  0
    3.9113    2.0631    2.1928 C   0  0  0  0  0  0  0  0  0  0  0  0
    7.3902    2.8589    1.1483 C   0  0  0  0  0  0  0  0  0  0  0  0
    7.5040    4.1086    0.5927 N   0  0  0  0  0  0  0  0  0  0  0  0
    8.3962    2.2007    1.3664 O   0  0  0  0  0  0  0  0  0  0  0  0
    5.7169    5.5070   -0.0637 C   0  0  0  0  0  0  0  0  0  0  0  0
    4.7295    5.8247   -0.9688 C   0  0  0  0  0  0  0  0  0  0  0  0
    4.6192    5.0992   -2.1738 C   0  0  0  0  0  0  0  0  0  0  0  0
    5.5497    4.1105   -2.4752 C   0  0  0  0  0  0  0  0  0  0  0  0
    6.5557    3.8173   -1.5667 C   0  0  0  0  0  0  0  0  0  0  0  0
    6.5965    4.4823   -0.3473 C   0  0  0  0  0  0  0  0  0  0  0  0
    3.5217    5.3716   -3.1337 C   0  0  0  0  0  0  0  0  0  0  0  0
    2.8649    6.7674   -0.8368 H   0  0  0  0  0  0  0  0  0  0  0  0
    8.2399    4.7457    0.8808 H   0  0  0  0  0  0  0  0  0  0  0  0
    6.6645    7.1977   -1.5776 H   0  0  0  0  0  0  0  0  0  0  0  0
    5.8545    8.5324   -2.4287 H   0  0  0  0  0  0  0  0  0  0  0  0
    8.6014    8.5249   -1.3892 H   0  0  0  0  0  0  0  0  0  0  0  0
    7.7683    9.8816   -2.1681 H   0  0  0  0  0  0  0  0  0  0  0  0
    4.6851    3.7773    1.0396 H   0  0  0  0  0  0  0  0  0  0  0  0
    5.2631    3.7269    2.7226 H   0  0  0  0  0  0  0  0  0  0  0  0
    3.0272    2.2218    1.6076 H   0  0  0  0  0  0  0  0  0  0  0  0
    3.6883    2.0710    3.2434 H   0  0  0  0  0  0  0  0  0  0  0  0
    5.8005    6.0575    0.8637 H   0  0  0  0  0  0  0  0  0  0  0  0
    5.4899    3.5714   -3.4141 H   0  0  0  0  0  0  0  0  0  0  0  0
    7.3055    3.0728   -1.8056 H   0  0  0  0  0  0  0  0  0  0  0  0
    3.7109    4.8329   -4.0581 H   0  0  0  0  0  0  0  0  0  0  0  0
    2.5812    5.0415   -2.7121 H   0  0  0  0  0  0  0  0  0  0  0  0
    3.4744    6.4319   -3.3391 H   0  0  0  0  0  0  0  0  0  0  0  0
  1  2  1  0  0  0  0
  1  3  1  0  0  0  0
  1  4  2  0  0  0  0
  2  5  1  0  0  0  0
  3  6  1  0  0  0  0
  5  6  1  0  0  0  0
  2  7  1  0  0  0  0
  7  8  1  0  0  0  0
  7  9  2  0  0  0  0
 10 11  1  0  0  0  0
 10 12  1  0  0  0  0
 10 13  2  0  0  0  0
 11 14  1  0  0  0  0
 12 15  1  0  0  0  0
 14 15  1  0  0  0  0
 11 16  1  0  0  0  0
 16 17  1  0  0  0  0
 16 18  2  0  0  0  0
 19 20  4  0  0  0  0
 20 21  4  0  0  0  0
 21 22  4  0  0  0  0
 22 23  4  0  0  0  0
 23 24  4  0  0  0  0
 24 19  4  0  0  0  0
 21 25  1  0  0  0  0
  8 20  1  0  0  0  0
 17 24  1  0  0  0  0
  8 26  1  0  0  0  0
 17 27  1  0  0  0  0
  5 28  1  0  0  0  0
  5 29  1  0  0  0  0
  6 30  1  0  0  0  0
  6 31  1  0  0  0  0
 14 32  1  0  0  0  0
 14 33  1  0  0  0  0
 15 34  1  0  0  0  0
 15 35  1  0  0  0  0
 19 36  1  0  0  0  0
 22 37  1  0  0  0  0
 23 38  1  0  0  0  0
 25 39  1  0  0  0  0
 25 40  1  0  0  0  0
 25 41  1  0  0  0  0
M  END
>  <Alias name>
2,4-Bis(2-oxo-oxazolidin-3-ylcarbonylamino)toluene

>  <deltaS(fus)>   J/mol/K
10.84

$$$$
Bicyclo(2,2,1)heptane
  ChemBrain IXL

 19 20  0  0  0  0  0  0  0  0  1 V2000
    3.9546    2.5299    0.0737 C   0  0  0  0  0  0  0  0  0  0  0  0
    2.8357    2.7832   -0.9557 C   0  0  0  0  0  0  0  0  0  0  0  0
    2.5395    4.3281   -0.7492 C   0  0  0  0  0  0  0  0  0  0  0  0
    3.4775    4.6846    0.4478 C   0  0  0  0  0  0  0  0  0  0  0  0
    3.5471    3.4096    1.1841 C   0  0  0  0  0  0  0  0  0  0  0  0
    5.2144    3.2630   -0.4878 C   0  0  0  0  0  0  0  0  0  0  0  0
    4.8944    4.7801   -0.1514 C   0  0  0  0  0  0  0  0  0  0  0  0
    4.1077    1.4892    0.3302 H   0  0  0  0  0  0  0  0  0  0  0  0
    3.1591    2.5647   -1.9659 H   0  0  0  0  0  0  0  0  0  0  0  0
    1.9642    2.1991   -0.6871 H   0  0  0  0  0  0  0  0  0  0  0  0
    1.5030    4.4826   -0.4763 H   0  0  0  0  0  0  0  0  0  0  0  0
    2.8139    4.9074   -1.6221 H   0  0  0  0  0  0  0  0  0  0  0  0
    3.1713    5.5463    1.0276 H   0  0  0  0  0  0  0  0  0  0  0  0
    4.3007    3.4421    1.9615 H   0  0  0  0  0  0  0  0  0  0  0  0
    2.5790    3.1261    1.5788 H   0  0  0  0  0  0  0  0  0  0  0  0
    6.1052    2.9381    0.0351 H   0  0  0  0  0  0  0  0  0  0  0  0
    5.2950    3.0993   -1.5553 H   0  0  0  0  0  0  0  0  0  0  0  0
    5.5783    5.1447    0.6050 H   0  0  0  0  0  0  0  0  0  0  0  0
    4.9177    5.4043   -1.0360 H   0  0  0  0  0  0  0  0  0  0  0  0
  1  2  1  0  0  0  0
  2  3  1  0  0  0  0
  3  4  1  0  0  0  0
  1  5  1  0  0  0  0
  1  6  1  0  0  0  0
  4  7  1  0  0  0  0
  7  6  1  0  0  0  0
  4  5  1  0  0  0  0
  1  8  1  0  0  0  0
  2  9  1  0  0  0  0
  2 10  1  0  0  0  0
  3 11  1  0  0  0  0
  3 12  1  0  0  0  0
  4 13  1  0  0  0  0
  5 14  1  0  0  0  0
  5 15  1  0  0  0  0
  6 16  1  0  0  0  0
  6 17  1  0  0  0  0
  7 18  1  0  0  0  0
  7 19  1  0  0  0  0
M  END
>  <Alias name>
Norbornane

>  <deltaS(fus)>   J/mol/K
12.3

$$$$
1,1,1,2-Tetrachlorodifluoroethane
  ChemBrain IXL

  8  7  0  0  0  0  0  0  0  0  1 V2000
    4.2162    3.3746   -0.3160 C   0  0  0  0  0  0  0  0  0  0  0  0
    5.9082    3.4899    0.2377 Cl  0  0  0  0  0  0  0  0  0  0  0  0
    3.9244    1.7544   -1.0031 Cl  0  0  0  0  0  0  0  0  0  0  0  0
    3.9131    4.6132   -1.5637 Cl  0  0  0  0  0  0  0  0  0  0  0  0
    3.2685    3.6049    0.8772 C   0  0  0  0  0  0  0  0  0  0  0  0
    3.4995    2.6606    1.8283 F   0  0  0  0  0  0  0  0  0  0  0  0
    3.4910    4.8400    1.4011 F   0  0  0  0  0  0  0  0  0  0  0  0
    1.5765    3.4897    0.3235 Cl  0  0  0  0  0  0  0  0  0  0  0  0
  1  2  1  0  0  0  0
  1  3  1  0  0  0  0
  1  4  1  0  0  0  0
  5  6  1  0  0  0  0
  5  7  1  0  0  0  0
  5  8  1  0  0  0  0
  5  1  1  0  0  0  0
M  END
>  <Alias name>
1,1,1,2-Tetrachlorodifluoroethane

>  <deltaS(fus)>   J/mol/K
12.7

$$$$
2,4-Dimethylthiazole
  ChemBrain IXL

 14 14  0  0  0  0  0  0  0  0  1 V2000
    3.2265    3.6715    0.0556 C   0  0  0  0  0  0  0  0  0  0  0  0
    2.6735    4.7814    0.0477 C   0  0  0  0  0  0  0  0  0  0  0  0
    4.5669    3.7418    0.0111 N   0  0  0  0  0  0  0  0  0  0  0  0
    4.9942    4.8733   -0.0286 C   0  0  0  0  0  0  0  0  0  0  0  0
    3.7716    5.9808   -0.0150 S   0  0  0  0  0  0  0  0  0  0  0  0
    2.4555    2.4387    0.1087 C   0  0  0  0  0  0  0  0  0  0  0  0
    6.4292    5.2390   -0.0829 C   0  0  0  0  0  0  0  0  0  0  0  0
    1.5982    4.9256    0.0788 H   0  0  0  0  0  0  0  0  0  0  0  0
    3.1190    1.6088    0.1216 H   0  0  0  0  0  0  0  0  0  0  0  0
    1.8440    2.4346    1.0121 H   0  0  0  0  0  0  0  0  0  0  0  0
    1.8096    2.3794   -0.7681 H   0  0  0  0  0  0  0  0  0  0  0  0
    6.5310    6.3154   -0.0955 H   0  0  0  0  0  0  0  0  0  0  0  0
    6.8710    4.8281   -0.9834 H   0  0  0  0  0  0  0  0  0  0  0  0
    6.9341    4.8428    0.7904 H   0  0  0  0  0  0  0  0  0  0  0  0
  1  2  2  0  0  0  0
  1  3  1  0  0  0  0
  3  4  2  0  0  0  0
  4  5  1  0  0  0  0
  5  2  1  0  0  0  0
  1  6  1  0  0  0  0
  4  7  1  0  0  0  0
  2  8  1  0  0  0  0
  6  9  1  0  0  0  0
  6 10  1  0  0  0  0
  6 11  1  0  0  0  0
  7 12  1  0  0  0  0
  7 13  1  0  0  0  0
  7 14  1  0  0  0  0
M  END
>  <Alias name>
2,4-Dimethylthiazole

>  <deltaS(fus)>   J/mol/K
13

$$$$
Pentafluoroethane
  ChemBrain IXL

  8  7  0  0  0  0  0  0  0  0  1 V2000
    3.0190    2.6885    0.3306 C   0  0  0  0  0  0  0  0  0  0  0  0
    3.8244    3.6296   -0.5861 C   0  0  0  0  0  0  0  0  0  0  0  0
    3.6988    2.4965    1.4927 F   0  0  0  0  0  0  0  0  0  0  0  0
    1.8080    3.2454    0.6004 F   0  0  0  0  0  0  0  0  0  0  0  0
    2.8395    1.4930   -0.2925 F   0  0  0  0  0  0  0  0  0  0  0  0
    4.0040    4.8251    0.0369 F   0  0  0  0  0  0  0  0  0  0  0  0
    5.0355    3.0726   -0.8560 F   0  0  0  0  0  0  0  0  0  0  0  0
    3.2831    3.7825   -1.5116 H   0  0  0  0  0  0  0  0  0  0  0  0
  1  2  1  0  0  0  0
  1  3  1  0  0  0  0
  1  4  1  0  0  0  0
  1  5  1  0  0  0  0
  2  6  1  0  0  0  0
  2  7  1  0  0  0  0
  2  8  1  0  0  0  0
M  END
>  <Alias name>
Pentafluoroethane

>  <deltaS(fus)>   J/mol/K
13

$$$$
1,1,1-Trichlorotrifluoroethane
  ChemBrain IXL

  8  7  0  0  0  0  0  0  0  0  1 V2000
    2.8549    2.7910    0.2983 C   0  0  0  0  0  0  0  0  0  0  0  0
    4.0792    2.9159   -0.6292 C   0  0  0  0  0  0  0  0  0  0  0  0
    3.2641    1.7470    1.6859 Cl  0  0  0  0  0  0  0  0  0  0  0  0
    2.3884    4.4086    0.8883 Cl  0  0  0  0  0  0  0  0  0  0  0  0
    1.4949    2.0726   -0.6056 Cl  0  0  0  0  0  0  0  0  0  0  0  0
    5.1159    3.4635    0.0598 F   0  0  0  0  0  0  0  0  0  0  0  0
    3.7672    3.7117   -1.6870 F   0  0  0  0  0  0  0  0  0  0  0  0
    4.4348    1.6827   -1.0790 F   0  0  0  0  0  0  0  0  0  0  0  0
  1  2  1  0  0  0  0
  1  3  1  0  0  0  0
  1  4  1  0  0  0  0
  1  5  1  0  0  0  0
  2  6  1  0  0  0  0
  2  7  1  0  0  0  0
  2  8  1  0  0  0  0
M  END
>  <Alias name>
1,1,1-Trichlorotrifluoroethane

>  <deltaS(fus)>   J/mol/K
14.3

$$$$
2-Oxaadamantane
  ChemBrain IXL

 24 26  0  0  0  0  0  0  0  0  1 V2000
    2.2158    3.0563    0.0255 C   0  0  0  0  0  0  0  0  0  0  0  0
    3.2062    2.6243    1.1246 C   0  0  0  0  0  0  0  0  0  0  0  0
    3.9135    3.8719    1.6891 C   0  0  0  0  0  0  0  0  0  0  0  0
    4.7021    4.5601    0.5552 C   0  0  0  0  0  0  0  0  0  0  0  0
    3.7246    4.9881   -0.5632 C   0  0  0  0  0  0  0  0  0  0  0  0
    2.9972    3.7410   -1.1156 C   0  0  0  0  0  0  0  0  0  0  0  0
    4.0363    2.7510   -1.6825 C   0  0  0  0  0  0  0  0  0  0  0  0
    4.2119    1.7236    0.5398 O   0  0  0  0  0  0  0  0  0  0  0  0
    5.7340    3.5665   -0.0189 C   0  0  0  0  0  0  0  0  0  0  0  0
    4.9935    2.3245   -0.5523 C   0  0  0  0  0  0  0  0  0  0  0  0
    1.7016    2.1851   -0.3608 H   0  0  0  0  0  0  0  0  0  0  0  0
    1.4938    3.7496    0.4389 H   0  0  0  0  0  0  0  0  0  0  0  0
    2.6734    2.1150    1.9179 H   0  0  0  0  0  0  0  0  0  0  0  0
    3.1767    4.5581    2.0881 H   0  0  0  0  0  0  0  0  0  0  0  0
    4.5962    3.5756    2.4758 H   0  0  0  0  0  0  0  0  0  0  0  0
    5.2134    5.4316    0.9443 H   0  0  0  0  0  0  0  0  0  0  0  0
    4.2771    5.4672   -1.3619 H   0  0  0  0  0  0  0  0  0  0  0  0
    2.9970    5.6820   -0.1609 H   0  0  0  0  0  0  0  0  0  0  0  0
    2.3115    4.0376   -1.8994 H   0  0  0  0  0  0  0  0  0  0  0  0
    3.5281    1.8787   -2.0743 H   0  0  0  0  0  0  0  0  0  0  0  0
    4.5993    3.2287   -2.4747 H   0  0  0  0  0  0  0  0  0  0  0  0
    6.4226    3.2693    0.7622 H   0  0  0  0  0  0  0  0  0  0  0  0
    6.2822    4.0371   -0.8256 H   0  0  0  0  0  0  0  0  0  0  0  0
    5.7096    1.6058   -0.9307 H   0  0  0  0  0  0  0  0  0  0  0  0
  1  2  1  0  0  0  0
  2  3  1  0  0  0  0
  3  4  1  0  0  0  0
  4  5  1  0  0  0  0
  5  6  1  0  0  0  0
  6  1  1  0  0  0  0
  6  7  1  0  0  0  0
  2  8  1  0  0  0  0
  4  9  1  0  0  0  0
  7 10  1  0  0  0  0
 10  9  1  0  0  0  0
 10  8  1  0  0  0  0
  1 11  1  0  0  0  0
  1 12  1  0  0  0  0
  2 13  1  0  0  0  0
  3 14  1  0  0  0  0
  3 15  1  0  0  0  0
  4 16  1  0  0  0  0
  5 17  1  0  0  0  0
  5 18  1  0  0  0  0
  6 19  1  0  0  0  0
  7 20  1  0  0  0  0
  7 21  1  0  0  0  0
  9 22  1  0  0  0  0
  9 23  1  0  0  0  0
 10 24  1  0  0  0  0
M  END
>  <Alias name>
2-Oxaadamantane

>  <deltaS(fus)>   J/mol/K
14.3

$$$$
Cyclooctanol
  ChemBrain IXL

 25 25  0  0  0  0  0  0  0  0  1 V2000
    3.1645    3.1030   -0.5837 C   0  0  0  0  0  0  0  0  0  0  0  0
    2.5261    4.3838   -0.0095 C   0  0  0  0  0  0  0  0  0  0  0  0
    4.3102    6.1954    0.3012 C   0  0  0  0  0  0  0  0  0  0  0  0
    5.6879    5.6645   -0.1434 C   0  0  0  0  0  0  0  0  0  0  0  0
    6.0940    4.3838    0.6132 C   0  0  0  0  0  0  0  0  0  0  0  0
    4.3102    2.5722    0.3012 C   0  0  0  0  0  0  0  0  0  0  0  0
    5.6879    3.1031   -0.1434 C   0  0  0  0  0  0  0  0  0  0  0  0
    3.1645    5.6646   -0.5837 C   0  0  0  0  0  0  0  0  0  0  0  0
    7.5591    4.3838    0.7334 O   0  0  0  0  0  0  0  0  0  0  0  0
    8.0462    4.3838   -0.1206 H   0  0  0  0  0  0  0  0  0  0  0  0
    3.5214    3.2818   -1.5905 H   0  0  0  0  0  0  0  0  0  0  0  0
    2.3962    2.3406   -0.6173 H   0  0  0  0  0  0  0  0  0  0  0  0
    1.4806    4.3838   -0.2920 H   0  0  0  0  0  0  0  0  0  0  0  0
    2.5944    4.3838    1.0713 H   0  0  0  0  0  0  0  0  0  0  0  0
    4.3274    7.2737    0.2032 H   0  0  0  0  0  0  0  0  0  0  0  0
    4.1291    5.9433    1.3388 H   0  0  0  0  0  0  0  0  0  0  0  0
    6.4222    6.4268    0.0852 H   0  0  0  0  0  0  0  0  0  0  0  0
    5.6931    5.4856   -1.2115 H   0  0  0  0  0  0  0  0  0  0  0  0
    5.6635    4.3838    1.6070 H   0  0  0  0  0  0  0  0  0  0  0  0
    4.3273    1.4939    0.2032 H   0  0  0  0  0  0  0  0  0  0  0  0
    4.1291    2.8243    1.3388 H   0  0  0  0  0  0  0  0  0  0  0  0
    6.4221    2.3408    0.0852 H   0  0  0  0  0  0  0  0  0  0  0  0
    5.6931    3.2820   -1.2115 H   0  0  0  0  0  0  0  0  0  0  0  0
    3.5214    5.4858   -1.5905 H   0  0  0  0  0  0  0  0  0  0  0  0
    2.3962    6.4270   -0.6173 H   0  0  0  0  0  0  0  0  0  0  0  0
  1  2  1  0  0  0  0
  3  4  1  0  0  0  0
  4  5  1  0  0  0  0
  6  1  1  0  0  0  0
  6  7  1  0  0  0  0
  7  5  1  0  0  0  0
  2  8  1  0  0  0  0
  8  3  1  0  0  0  0
  5  9  1  0  0  0  0
  9 10  1  0  0  0  0
  1 11  1  0  0  0  0
  1 12  1  0  0  0  0
  2 13  1  0  0  0  0
  2 14  1  0  0  0  0
  3 15  1  0  0  0  0
  3 16  1  0  0  0  0
  4 17  1  0  0  0  0
  4 18  1  0  0  0  0
  5 19  1  0  0  0  0
  6 20  1  0  0  0  0
  6 21  1  0  0  0  0
  7 22  1  0  0  0  0
  7 23  1  0  0  0  0
  8 24  1  0  0  0  0
  8 25  1  0  0  0  0
M  END
>  <Alias name>
Cyclooctanol

>  <deltaS(fus)>   J/mol/K
15.09

$$$$
4-Ethoxyisonitrosoacetanilide
  ChemBrain IXL

 27 27  0  0  0  0  0  0  0  0  1 V2000
    3.8082    8.3369   -0.2058 C   0  0  0  0  0  0  0  0  0  0  0  0
    5.2830    8.4078   -0.3084 C   0  0  0  0  0  0  0  0  0  0  0  0
    6.0442    7.2332   -0.2759 N   0  0  0  0  0  0  0  0  0  0  0  0
    3.2327    7.2101   -0.0964 N   0  0  0  0  0  0  0  0  0  0  0  0
    5.8353    9.4897   -0.4214 O   0  0  0  0  0  0  0  0  0  0  0  0
    7.4380    7.3052   -0.1667 C   0  0  0  0  0  0  0  0  0  0  0  0
    1.8327    7.1428    0.0008 O   0  0  0  0  0  0  0  0  0  0  0  0
    8.0523    8.5213    0.1332 C   0  0  0  0  0  0  0  0  0  0  0  0
    8.2127    6.1609   -0.3578 C   0  0  0  0  0  0  0  0  0  0  0  0
    9.4412    8.5930    0.2421 C   0  0  0  0  0  0  0  0  0  0  0  0
    9.6016    6.2327   -0.2489 C   0  0  0  0  0  0  0  0  0  0  0  0
   10.2158    7.4487    0.0511 C   0  0  0  0  0  0  0  0  0  0  0  0
   11.6794    7.5242    0.1661 O   0  0  0  0  0  0  0  0  0  0  0  0
   12.3879    6.2599   -0.0798 C   0  0  0  0  0  0  0  0  0  0  0  0
   13.9048    6.4825    0.0763 C   0  0  0  0  0  0  0  0  0  0  0  0
    5.5882    6.3348   -0.3311 H   0  0  0  0  0  0  0  0  0  0  0  0
    1.4651    6.2348    0.0825 H   0  0  0  0  0  0  0  0  0  0  0  0
    3.2198    9.2460   -0.2241 H   0  0  0  0  0  0  0  0  0  0  0  0
    7.4509    9.4097    0.2814 H   0  0  0  0  0  0  0  0  0  0  0  0
    7.7358    5.2169   -0.5907 H   0  0  0  0  0  0  0  0  0  0  0  0
    9.9180    9.5371    0.4750 H   0  0  0  0  0  0  0  0  0  0  0  0
   10.2030    5.3443   -0.3974 H   0  0  0  0  0  0  0  0  0  0  0  0
   12.1750    5.9162   -1.0845 H   0  0  0  0  0  0  0  0  0  0  0  0
   12.0569    5.5159    0.6341 H   0  0  0  0  0  0  0  0  0  0  0  0
   14.2353    7.2285   -0.6358 H   0  0  0  0  0  0  0  0  0  0  0  0
   14.4270    5.5516   -0.1075 H   0  0  0  0  0  0  0  0  0  0  0  0
   14.1180    6.8236    1.0818 H   0  0  0  0  0  0  0  0  0  0  0  0
  2  1  1  0  0  0  0
  3  2  1  0  0  0  0
  4  1  2  0  0  0  0
  5  2  2  0  0  0  0
  6  3  1  0  0  0  0
  7  4  1  0  0  0  0
  8  6  4  0  0  0  0
  9  6  4  0  0  0  0
 10  8  4  0  0  0  0
 11  9  4  0  0  0  0
 12 11  4  0  0  0  0
 10 12  4  0  0  0  0
 13 14  1  0  0  0  0
 13 12  1  0  0  0  0
 14 15  1  0  0  0  0
  3 16  1  0  0  0  0
  7 17  1  0  0  0  0
  1 18  1  0  0  0  0
  8 19  1  0  0  0  0
  9 20  1  0  0  0  0
 10 21  1  0  0  0  0
 11 22  1  0  0  0  0
 14 23  1  0  0  0  0
 14 24  1  0  0  0  0
 15 25  1  0  0  0  0
 15 26  1  0  0  0  0
 15 27  1  0  0  0  0
M  END
>  <Alias name>
4-Ethoxyisonitrosoacetanilide

>  <deltaS(fus)>   J/mol/K
15.5

$$$$
Bis(4-aminophenyl) ether
  ChemBrain IXL

 27 28  0  0  0  0  0  0  0  0  1 V2000
    3.5215    7.2717    0.1829 C   0  0  0  0  0  0  0  0  0  0  0  0
    3.5563    6.1779   -0.6821 C   0  0  0  0  0  0  0  0  0  0  0  0
    4.7417    5.4631   -0.8554 C   0  0  0  0  0  0  0  0  0  0  0  0
    5.8913    5.8398   -0.1607 C   0  0  0  0  0  0  0  0  0  0  0  0
    5.8574    6.9359    0.7016 C   0  0  0  0  0  0  0  0  0  0  0  0
    4.6721    7.6508    0.8747 C   0  0  0  0  0  0  0  0  0  0  0  0
    8.3745    7.2253   -0.1511 C   0  0  0  0  0  0  0  0  0  0  0  0
    8.3684    5.8339   -0.0509 C   0  0  0  0  0  0  0  0  0  0  0  0
    9.5296    5.1563    0.3211 C   0  0  0  0  0  0  0  0  0  0  0  0
   10.6990    5.8696    0.5856 C   0  0  0  0  0  0  0  0  0  0  0  0
   10.7061    7.2607    0.4818 C   0  0  0  0  0  0  0  0  0  0  0  0
    9.5438    7.9386    0.1136 C   0  0  0  0  0  0  0  0  0  0  0  0
    7.1383    5.0818   -0.3372 O   0  0  0  0  0  0  0  0  0  0  0  0
    2.3319    7.9891    0.3569 N   0  0  0  0  0  0  0  0  0  0  0  0
   11.8796    7.9765    0.7472 N   0  0  0  0  0  0  0  0  0  0  0  0
    2.3068    8.7802    0.9826 H   0  0  0  0  0  0  0  0  0  0  0  0
    1.4997    7.7148   -0.1434 H   0  0  0  0  0  0  0  0  0  0  0  0
   11.8847    8.9827    0.6722 H   0  0  0  0  0  0  0  0  0  0  0  0
   12.7203    7.4862    1.0135 H   0  0  0  0  0  0  0  0  0  0  0  0
    2.6631    5.8836   -1.2192 H   0  0  0  0  0  0  0  0  0  0  0  0
    4.7695    4.6158   -1.5293 H   0  0  0  0  0  0  0  0  0  0  0  0
    6.7513    7.2318    1.2366 H   0  0  0  0  0  0  0  0  0  0  0  0
    4.6451    8.5001    1.5461 H   0  0  0  0  0  0  0  0  0  0  0  0
    7.4715    7.7518   -0.4345 H   0  0  0  0  0  0  0  0  0  0  0  0
    9.5234    4.0766    0.4046 H   0  0  0  0  0  0  0  0  0  0  0  0
   11.6013    5.3433    0.8715 H   0  0  0  0  0  0  0  0  0  0  0  0
    9.5492    9.0186    0.0332 H   0  0  0  0  0  0  0  0  0  0  0  0
  1  2  4  0  0  0  0
  2  3  4  0  0  0  0
  3  4  4  0  0  0  0
  4  5  4  0  0  0  0
  5  6  4  0  0  0  0
  6  1  4  0  0  0  0
  7  8  4  0  0  0  0
  8  9  4  0  0  0  0
  9 10  4  0  0  0  0
 10 11  4  0  0  0  0
 11 12  4  0  0  0  0
 12  7  4  0  0  0  0
  4 13  1  0  0  0  0
 13  8  1  0  0  0  0
  1 14  1  0  0  0  0
 11 15  1  0  0  0  0
 14 16  1  0  0  0  0
 14 17  1  0  0  0  0
 15 18  1  0  0  0  0
 15 19  1  0  0  0  0
  2 20  1  0  0  0  0
  3 21  1  0  0  0  0
  5 22  1  0  0  0  0
  6 23  1  0  0  0  0
  7 24  1  0  0  0  0
  9 25  1  0  0  0  0
 10 26  1  0  0  0  0
 12 27  1  0  0  0  0
M  END
>  <Alias name>
Bis(4-aminophenyl) ether

>  <deltaS(fus)>   J/mol/K
16.6

$$$$
Trichloroacetic acid
  ChemBrain IXL

  8  7  0  0  0  0  0  0  0  0  1 V2000
    3.0923    3.7337    0.3894 C   0  0  0  0  0  0  0  0  0  0  0  0
    3.9703    2.5451    0.4723 C   0  0  0  0  0  0  0  0  0  0  0  0
    1.4851    3.3331    1.0520 Cl  0  0  0  0  0  0  0  0  0  0  0  0
    2.9254    4.2320   -1.3154 Cl  0  0  0  0  0  0  0  0  0  0  0  0
    3.8082    5.0686    1.3318 Cl  0  0  0  0  0  0  0  0  0  0  0  0
    5.3558    2.6195   -0.0131 O   0  0  0  0  0  0  0  0  0  0  0  0
    3.5441    1.5036    0.9434 O   0  0  0  0  0  0  0  0  0  0  0  0
    5.6220    3.4927   -0.3777 H   0  0  0  0  0  0  0  0  0  0  0  0
  1  2  1  0  0  0  0
  1  3  1  0  0  0  0
  1  4  1  0  0  0  0
  1  5  1  0  0  0  0
  2  6  1  0  0  0  0
  2  7  2  0  0  0  0
  6  8  1  0  0  0  0
M  END
>  <Alias name>
Trichloroacetic acid

>  <deltaS(fus)>   J/mol/K
17.78

$$$$
4-Methoxyisonitrosoacetanilide
  ChemBrain IXL

 24 24  0  0  0  0  0  0  0  0  1 V2000
    3.7535    7.7477   -0.0962 C   0  0  0  0  0  0  0  0  0  0  0  0
    5.2282    7.8483   -0.1723 C   0  0  0  0  0  0  0  0  0  0  0  0
    6.0117    6.6886   -0.1369 N   0  0  0  0  0  0  0  0  0  0  0  0
    3.1983    6.6086   -0.0121 N   0  0  0  0  0  0  0  0  0  0  0  0
    5.7610    8.9418   -0.2659 O   0  0  0  0  0  0  0  0  0  0  0  0
    7.4047    6.7877   -0.0389 C   0  0  0  0  0  0  0  0  0  0  0  0
    1.7984    6.5131    0.0600 O   0  0  0  0  0  0  0  0  0  0  0  0
    8.0012    8.0272    0.1933 C   0  0  0  0  0  0  0  0  0  0  0  0
    8.1963    5.6470   -0.1735 C   0  0  0  0  0  0  0  0  0  0  0  0
    9.3892    8.1259    0.2912 C   0  0  0  0  0  0  0  0  0  0  0  0
    9.5844    5.7457   -0.0756 C   0  0  0  0  0  0  0  0  0  0  0  0
   10.1808    6.9852    0.1567 C   0  0  0  0  0  0  0  0  0  0  0  0
   11.6435    7.0892    0.2597 O   0  0  0  0  0  0  0  0  0  0  0  0
   12.3694    5.8211    0.0988 C   0  0  0  0  0  0  0  0  0  0  0  0
    5.5724    5.7814   -0.1819 H   0  0  0  0  0  0  0  0  0  0  0  0
    1.4472    5.5972    0.1229 H   0  0  0  0  0  0  0  0  0  0  0  0
    3.1480    8.6454   -0.1123 H   0  0  0  0  0  0  0  0  0  0  0  0
    7.3866    8.9129    0.2976 H   0  0  0  0  0  0  0  0  0  0  0  0
    7.7333    4.6848   -0.3539 H   0  0  0  0  0  0  0  0  0  0  0  0
    9.8523    9.0882    0.4716 H   0  0  0  0  0  0  0  0  0  0  0  0
   10.1989    4.8601   -0.1800 H   0  0  0  0  0  0  0  0  0  0  0  0
   13.4337    6.0004    0.1888 H   0  0  0  0  0  0  0  0  0  0  0  0
   12.1549    5.4037   -0.8773 H   0  0  0  0  0  0  0  0  0  0  0  0
   12.0544    5.1250    0.8663 H   0  0  0  0  0  0  0  0  0  0  0  0
  2  1  1  0  0  0  0
  3  2  1  0  0  0  0
  4  1  2  0  0  0  0
  5  2  2  0  0  0  0
  6  3  1  0  0  0  0
  7  4  1  0  0  0  0
  8  6  4  0  0  0  0
  9  6  4  0  0  0  0
 10  8  4  0  0  0  0
 11  9  4  0  0  0  0
 12 11  4  0  0  0  0
 10 12  4  0  0  0  0
 13 14  1  0  0  0  0
 13 12  1  0  0  0  0
  3 15  1  0  0  0  0
  7 16  1  0  0  0  0
  1 17  1  0  0  0  0
  8 18  1  0  0  0  0
  9 19  1  0  0  0  0
 10 20  1  0  0  0  0
 11 21  1  0  0  0  0
 14 22  1  0  0  0  0
 14 23  1  0  0  0  0
 14 24  1  0  0  0  0
M  END
>  <Alias name>
4-Methoxyisonitrosoacetanilide

>  <deltaS(fus)>   J/mol/K
18.1

$$$$
1,1,2,2-Tetrachloro-1,2-difluoroethane
  ChemBrain IXL

  8  7  0  0  0  0  0  0  0  0  1 V2000
    3.6657    3.2074    0.5600 C   0  0  0  0  0  0  0  0  0  0  0  0
    1.9741    3.6528    0.9107 Cl  0  0  0  0  0  0  0  0  0  0  0  0
    3.7408    1.4921    0.0758 Cl  0  0  0  0  0  0  0  0  0  0  0  0
    4.4245    3.3982    1.6724 F   0  0  0  0  0  0  0  0  0  0  0  0
    4.2020    4.0884   -0.5850 C   0  0  0  0  0  0  0  0  0  0  0  0
    4.1267    5.8038   -0.1008 Cl  0  0  0  0  0  0  0  0  0  0  0  0
    5.8935    3.6431   -0.9356 Cl  0  0  0  0  0  0  0  0  0  0  0  0
    3.4431    3.8976   -1.6973 F   0  0  0  0  0  0  0  0  0  0  0  0
  1  2  1  0  0  0  0
  1  3  1  0  0  0  0
  1  4  1  0  0  0  0
  5  6  1  0  0  0  0
  5  7  1  0  0  0  0
  5  8  1  0  0  0  0
  5  1  1  0  0  0  0
M  END
>  <Alias name>
1,1,2,2-Tetrachloro-1,2-difluoroethane

>  <deltaS(fus)>   J/mol/K
18.43

$$$$
1-Chloro-1,1-difluoroethane
  ChemBrain IXL

  8  7  0  0  0  0  0  0  0  0  1 V2000
    2.5039    2.9150    0.4298 C   0  0  0  0  0  0  0  0  0  0  0  0
    3.5412    2.5021   -0.6325 C   0  0  0  0  0  0  0  0  0  0  0  0
    1.5689    1.4826    0.9364 Cl  0  0  0  0  0  0  0  0  0  0  0  0
    3.1442    3.4429    1.5073 F   0  0  0  0  0  0  0  0  0  0  0  0
    1.6611    3.8436   -0.0965 F   0  0  0  0  0  0  0  0  0  0  0  0
    4.1087    3.3717   -0.9400 H   0  0  0  0  0  0  0  0  0  0  0  0
    3.0314    2.0818   -1.4907 H   0  0  0  0  0  0  0  0  0  0  0  0
    4.2124    1.7626   -0.2135 H   0  0  0  0  0  0  0  0  0  0  0  0
  1  2  1  0  0  0  0
  1  3  1  0  0  0  0
  1  4  1  0  0  0  0
  1  5  1  0  0  0  0
  2  6  1  0  0  0  0
  2  7  1  0  0  0  0
  2  8  1  0  0  0  0
M  END
>  <Alias name>
1-Chloro-1,1-difluoroethane

>  <deltaS(fus)>   J/mol/K
18.86

$$$$
1,1,2-Trichlorotrifluoroethane
  ChemBrain IXL

  8  7  0  0  0  0  0  0  0  0  1 V2000
    3.3586    3.0928    0.3624 C   0  0  0  0  0  0  0  0  0  0  0  0
    4.1136    4.2129   -0.3793 C   0  0  0  0  0  0  0  0  0  0  0  0
    2.0188    3.2759    0.2171 F   0  0  0  0  0  0  0  0  0  0  0  0
    3.8203    1.5109   -0.3210 Cl  0  0  0  0  0  0  0  0  0  0  0  0
    3.7804    3.1379    2.0953 Cl  0  0  0  0  0  0  0  0  0  0  0  0
    3.7616    5.4188    0.1417 F   0  0  0  0  0  0  0  0  0  0  0  0
    3.6918    4.1678   -2.1121 Cl  0  0  0  0  0  0  0  0  0  0  0  0
    5.4533    4.0299   -0.2339 F   0  0  0  0  0  0  0  0  0  0  0  0
  1  2  1  0  0  0  0
  1  3  1  0  0  0  0
  1  4  1  0  0  0  0
  1  5  1  0  0  0  0
  2  6  1  0  0  0  0
  2  7  1  0  0  0  0
  2  8  1  0  0  0  0
M  END
>  <Alias name>
Freon 113

>  <deltaS(fus)>   J/mol/K
20.5

$$$$
1,2,3,4,5,6-Hexamethyl-1,2,3,4,5,6-hexaethylcyclohexasilane
  ChemBrain IXL

 72 72  0  0  0  0  0  0  0  0  1 V2000
    9.0852    5.3132   -0.9333 Si  0  0  0  0  0  0  0  0  0  0  0  0
    8.3251    7.4826   -0.9340 Si  0  0  0  0  0  0  0  0  0  0  0  0
    5.9925    7.5256   -0.7627 Si  0  0  0  0  0  0  0  0  0  0  0  0
    5.1811    5.6867    0.4020 Si  0  0  0  0  0  0  0  0  0  0  0  0
    6.6602    5.1556    2.0617 Si  0  0  0  0  0  0  0  0  0  0  0  0
    8.6118    4.3049    1.1039 Si  0  0  0  0  0  0  0  0  0  0  0  0
    3.5150    6.1309    1.1183 C   0  0  0  0  0  0  0  0  0  0  0  0
    4.9751    4.2150   -0.7235 C   0  0  0  0  0  0  0  0  0  0  0  0
    5.2288    7.5637   -2.4672 C   0  0  0  0  0  0  0  0  0  0  0  0
    5.4838    9.0735    0.1412 C   0  0  0  0  0  0  0  0  0  0  0  0
    8.8303    8.3371   -2.5125 C   0  0  0  0  0  0  0  0  0  0  0  0
    9.1184    8.3807    0.4978 C   0  0  0  0  0  0  0  0  0  0  0  0
    8.2956    4.3614   -2.3294 C   0  0  0  0  0  0  0  0  0  0  0  0
   10.9323    5.2974   -1.1819 C   0  0  0  0  0  0  0  0  0  0  0  0
   10.0434    4.5776    2.2717 C   0  0  0  0  0  0  0  0  0  0  0  0
    8.4253    2.4730    0.8172 C   0  0  0  0  0  0  0  0  0  0  0  0
    7.0256    6.6974    3.0416 C   0  0  0  0  0  0  0  0  0  0  0  0
    5.9289    3.8860    3.2226 C   0  0  0  0  0  0  0  0  0  0  0  0
    5.5178    2.6297    2.4313 C   0  0  0  0  0  0  0  0  0  0  0  0
   10.2708    6.0872    2.4726 C   0  0  0  0  0  0  0  0  0  0  0  0
    8.7510    4.9536   -3.6786 C   0  0  0  0  0  0  0  0  0  0  0  0
    8.6643    9.8530    0.5045 C   0  0  0  0  0  0  0  0  0  0  0  0
    5.6472    6.3105   -3.2536 C   0  0  0  0  0  0  0  0  0  0  0  0
    2.9340    4.9203    1.8725 C   0  0  0  0  0  0  0  0  0  0  0  0
    2.8427    6.4095    0.3164 H   0  0  0  0  0  0  0  0  0  0  0  0
    3.6258    6.9640    1.8012 H   0  0  0  0  0  0  0  0  0  0  0  0
    5.9295    3.9473   -1.1449 H   0  0  0  0  0  0  0  0  0  0  0  0
    4.2841    4.4623   -1.5186 H   0  0  0  0  0  0  0  0  0  0  0  0
    4.5861    3.3801   -0.1568 H   0  0  0  0  0  0  0  0  0  0  0  0
    5.5688    8.4471   -2.9933 H   0  0  0  0  0  0  0  0  0  0  0  0
    4.1499    7.5906   -2.3782 H   0  0  0  0  0  0  0  0  0  0  0  0
    4.4038    9.1120    0.2106 H   0  0  0  0  0  0  0  0  0  0  0  0
    5.9089    9.0661    1.1372 H   0  0  0  0  0  0  0  0  0  0  0  0
    5.8419    9.9412   -0.3987 H   0  0  0  0  0  0  0  0  0  0  0  0
    8.4906    9.3651   -2.4904 H   0  0  0  0  0  0  0  0  0  0  0  0
    8.3851    7.8294   -3.3568 H   0  0  0  0  0  0  0  0  0  0  0  0
    9.9090    8.3154   -2.6054 H   0  0  0  0  0  0  0  0  0  0  0  0
    8.8313    7.9107    1.4222 H   0  0  0  0  0  0  0  0  0  0  0  0
   10.1954    8.3393    0.3936 H   0  0  0  0  0  0  0  0  0  0  0  0
    7.2233    4.4261   -2.2500 H   0  0  0  0  0  0  0  0  0  0  0  0
    8.6003    3.3238   -2.2746 H   0  0  0  0  0  0  0  0  0  0  0  0
   11.4093    5.8452   -0.3787 H   0  0  0  0  0  0  0  0  0  0  0  0
   11.1729    5.7633   -2.1294 H   0  0  0  0  0  0  0  0  0  0  0  0
   11.2877    4.2744   -1.1820 H   0  0  0  0  0  0  0  0  0  0  0  0
    9.8246    4.1140    3.2256 H   0  0  0  0  0  0  0  0  0  0  0  0
   10.9379    4.1340    1.8524 H   0  0  0  0  0  0  0  0  0  0  0  0
    9.3344    2.0828    0.3769 H   0  0  0  0  0  0  0  0  0  0  0  0
    8.2409    1.9768    1.7613 H   0  0  0  0  0  0  0  0  0  0  0  0
    7.5940    2.2952    0.1462 H   0  0  0  0  0  0  0  0  0  0  0  0
    6.1088    7.0690    3.4820 H   0  0  0  0  0  0  0  0  0  0  0  0
    7.4392    7.4485    2.3905 H   0  0  0  0  0  0  0  0  0  0  0  0
    7.7344    6.4673    3.8266 H   0  0  0  0  0  0  0  0  0  0  0  0
    5.0584    4.3032    3.7088 H   0  0  0  0  0  0  0  0  0  0  0  0
    6.6637    3.6178    3.9714 H   0  0  0  0  0  0  0  0  0  0  0  0
    6.3820    2.2147    1.9379 H   0  0  0  0  0  0  0  0  0  0  0  0
    5.1035    1.8955    3.1108 H   0  0  0  0  0  0  0  0  0  0  0  0
    4.7744    2.8963    1.6930 H   0  0  0  0  0  0  0  0  0  0  0  0
    9.3817    6.5339    2.8892 H   0  0  0  0  0  0  0  0  0  0  0  0
   10.4936    6.5479    1.5191 H   0  0  0  0  0  0  0  0  0  0  0  0
   11.1020    6.2396    3.1496 H   0  0  0  0  0  0  0  0  0  0  0  0
    8.4748    5.9946   -3.7284 H   0  0  0  0  0  0  0  0  0  0  0  0
    8.2751    4.4145   -4.4882 H   0  0  0  0  0  0  0  0  0  0  0  0
    9.8263    4.8621   -3.7675 H   0  0  0  0  0  0  0  0  0  0  0  0
    7.5932    9.8997    0.6206 H   0  0  0  0  0  0  0  0  0  0  0  0
    9.1389   10.3728    1.3273 H   0  0  0  0  0  0  0  0  0  0  0  0
    8.9470   10.3222   -0.4297 H   0  0  0  0  0  0  0  0  0  0  0  0
    6.7205    6.2858   -3.3425 H   0  0  0  0  0  0  0  0  0  0  0  0
    5.2040    6.3396   -4.2411 H   0  0  0  0  0  0  0  0  0  0  0  0
    5.3092    5.4285   -2.7341 H   0  0  0  0  0  0  0  0  0  0  0  0
    3.5944    4.6480    2.6798 H   0  0  0  0  0  0  0  0  0  0  0  0
    1.9618    5.1782    2.2737 H   0  0  0  0  0  0  0  0  0  0  0  0
    2.8329    4.0848    1.1910 H   0  0  0  0  0  0  0  0  0  0  0  0
  1  2  1  0  0  0  0
  2  3  1  0  0  0  0
  3  4  1  0  0  0  0
  4  5  1  0  0  0  0
  5  6  1  0  0  0  0
  6  1  1  0  0  0  0
  4  7  1  0  0  0  0
  4  8  1  0  0  0  0
  3  9  1  0  0  0  0
  3 10  1  0  0  0  0
  2 11  1  0  0  0  0
  2 12  1  0  0  0  0
  1 13  1  0  0  0  0
  1 14  1  0  0  0  0
  6 15  1  0  0  0  0
  6 16  1  0  0  0  0
  5 17  1  0  0  0  0
  5 18  1  0  0  0  0
 18 19  1  0  0  0  0
 15 20  1  0  0  0  0
 13 21  1  0  0  0  0
 12 22  1  0  0  0  0
  9 23  1  0  0  0  0
  7 24  1  0  0  0  0
  7 25  1  0  0  0  0
  7 26  1  0  0  0  0
  8 27  1  0  0  0  0
  8 28  1  0  0  0  0
  8 29  1  0  0  0  0
  9 30  1  0  0  0  0
  9 31  1  0  0  0  0
 10 32  1  0  0  0  0
 10 33  1  0  0  0  0
 10 34  1  0  0  0  0
 11 35  1  0  0  0  0
 11 36  1  0  0  0  0
 11 37  1  0  0  0  0
 12 38  1  0  0  0  0
 12 39  1  0  0  0  0
 13 40  1  0  0  0  0
 13 41  1  0  0  0  0
 14 42  1  0  0  0  0
 14 43  1  0  0  0  0
 14 44  1  0  0  0  0
 15 45  1  0  0  0  0
 15 46  1  0  0  0  0
 16 47  1  0  0  0  0
 16 48  1  0  0  0  0
 16 49  1  0  0  0  0
 17 50  1  0  0  0  0
 17 51  1  0  0  0  0
 17 52  1  0  0  0  0
 18 53  1  0  0  0  0
 18 54  1  0  0  0  0
 19 55  1  0  0  0  0
 19 56  1  0  0  0  0
 19 57  1  0  0  0  0
 20 58  1  0  0  0  0
 20 59  1  0  0  0  0
 20 60  1  0  0  0  0
 21 61  1  0  0  0  0
 21 62  1  0  0  0  0
 21 63  1  0  0  0  0
 22 64  1  0  0  0  0
 22 65  1  0  0  0  0
 22 66  1  0  0  0  0
 23 67  1  0  0  0  0
 23 68  1  0  0  0  0
 23 69  1  0  0  0  0
 24 70  1  0  0  0  0
 24 71  1  0  0  0  0
 24 72  1  0  0  0  0
M  END
>  <Alias name>
1,2,3,4,5,6-Hexamethyl-1,2,3,4,5,6-hexaethylcyclohexasilane

>  <deltaS(fus)>   J/mol/K
20.89

$$$$
1,3,5-Cycloheptatriene
  ChemBrain IXL

 15 15  0  0  0  0  0  0  0  0  1 V2000
    2.7756    3.6448    0.3084 C   0  0  0  0  0  0  0  0  0  0  0  0
    3.3108    5.1944    0.4282 C   0  0  0  0  0  0  0  0  0  0  0  0
    4.6498    5.7053    0.2789 C   0  0  0  0  0  0  0  0  0  0  0  0
    3.5088    2.4506   -0.0384 C   0  0  0  0  0  0  0  0  0  0  0  0
    5.1047    2.2796   -0.4200 C   0  0  0  0  0  0  0  0  0  0  0  0
    6.1454    3.2737   -0.4291 C   0  0  0  0  0  0  0  0  0  0  0  0
    6.0645    4.8916   -0.0512 C   0  0  0  0  0  0  0  0  0  0  0  0
    1.7434    3.4944    0.5119 H   0  0  0  0  0  0  0  0  0  0  0  0
    2.5683    5.9299    0.6483 H   0  0  0  0  0  0  0  0  0  0  0  0
    4.7398    6.7694    0.4051 H   0  0  0  0  0  0  0  0  0  0  0  0
    2.9305    1.5589   -0.0496 H   0  0  0  0  0  0  0  0  0  0  0  0
    5.4188    1.2972   -0.6997 H   0  0  0  0  0  0  0  0  0  0  0  0
    7.1151    2.9063   -0.7200 H   0  0  0  0  0  0  0  0  0  0  0  0
    6.7009    5.0303    0.8156 H   0  0  0  0  0  0  0  0  0  0  0  0
    6.5344    5.4207   -0.8761 H   0  0  0  0  0  0  0  0  0  0  0  0
  1  2  1  0  0  0  0
  2  3  2  0  0  0  0
  1  4  2  0  0  0  0
  4  5  1  0  0  0  0
  5  6  2  0  0  0  0
  6  7  1  0  0  0  0
  7  3  1  0  0  0  0
  1  8  1  0  0  0  0
  2  9  1  0  0  0  0
  3 10  1  0  0  0  0
  4 11  1  0  0  0  0
  5 12  1  0  0  0  0
  6 13  1  0  0  0  0
  7 14  1  0  0  0  0
  7 15  1  0  0  0  0
M  END
>  <Alias name>
1,3,5-Cycloheptatriene

>  <deltaS(fus)>   J/mol/K
21.11

$$$$
Endo-bicyclo(2,2,1)heptane-2-carbonitrile
  ChemBrain IXL

 20 21  0  0  0  0  0  0  0  0  1 V2000
    3.3404    2.5322    0.8082 C   0  0  0  0  0  0  0  0  0  0  0  0
    4.5410    2.4837   -0.1450 C   0  0  0  0  0  0  0  0  0  0  0  0
    5.4694    3.4353    0.5022 C   0  0  0  0  0  0  0  0  0  0  0  0
    4.5943    4.6245    0.5198 C   0  0  0  0  0  0  0  0  0  0  0  0
    4.2605    4.7789   -0.9711 C   0  0  0  0  0  0  0  0  0  0  0  0
    4.0907    3.2698   -1.4265 C   0  0  0  0  0  0  0  0  0  0  0  0
    2.9822    5.6057   -1.2175 C   0  0  0  0  0  0  0  0  0  0  0  0
    2.0224    6.2264   -1.4023 N   0  0  0  0  0  0  0  0  0  0  0  0
    3.2865    4.0700    1.1899 C   0  0  0  0  0  0  0  0  0  0  0  0
    2.4223    2.1981    0.3411 H   0  0  0  0  0  0  0  0  0  0  0  0
    3.5627    1.9425    1.6889 H   0  0  0  0  0  0  0  0  0  0  0  0
    4.9345    1.4918   -0.3284 H   0  0  0  0  0  0  0  0  0  0  0  0
    5.7270    3.1168    1.5050 H   0  0  0  0  0  0  0  0  0  0  0  0
    6.3523    3.6026   -0.1027 H   0  0  0  0  0  0  0  0  0  0  0  0
    5.0104    5.5091    0.9854 H   0  0  0  0  0  0  0  0  0  0  0  0
    5.1084    5.2215   -1.4791 H   0  0  0  0  0  0  0  0  0  0  0  0
    4.7225    3.0551   -2.2793 H   0  0  0  0  0  0  0  0  0  0  0  0
    3.0547    3.0431   -1.6464 H   0  0  0  0  0  0  0  0  0  0  0  0
    3.2948    4.1964    2.2653 H   0  0  0  0  0  0  0  0  0  0  0  0
    2.4209    4.5493    0.7522 H   0  0  0  0  0  0  0  0  0  0  0  0
  1  2  1  0  0  0  0
  1  9  1  0  0  0  0
  2  3  1  0  0  0  0
  2  6  1  0  0  0  0
  3  4  1  0  0  0  0
  4  5  1  0  0  0  0
  4  9  1  0  0  0  0
  5  6  1  0  0  0  0
  5  7  1  0  0  0  0
  7  8  3  0  0  0  0
  1 10  1  0  0  0  0
  1 11  1  0  0  0  0
  2 12  1  0  0  0  0
  3 13  1  0  0  0  0
  3 14  1  0  0  0  0
  4 15  1  0  0  0  0
  5 16  1  0  0  0  0
  6 17  1  0  0  0  0
  6 18  1  0  0  0  0
  9 19  1  0  0  0  0
  9 20  1  0  0  0  0
M  END
>  <Alias name>
endo-2-Cyanonorbornane

>  <deltaS(fus)>   J/mol/K
21.64

$$$$
Acetaldehyde
  ChemBrain IXL

  7  6  0  0  0  0  0  0  0  0  1 V2000
    3.4160    2.6195    0.0177 C   0  0  0  0  0  0  0  0  0  0  0  0
    3.9716    1.5659   -0.2460 O   0  0  0  0  0  0  0  0  0  0  0  0
    1.8794    2.7170   -0.0445 C   0  0  0  0  0  0  0  0  0  0  0  0
    4.0012    3.4840    0.2947 H   0  0  0  0  0  0  0  0  0  0  0  0
    1.4605    1.7288   -0.1638 H   0  0  0  0  0  0  0  0  0  0  0  0
    1.5093    3.1569    0.8698 H   0  0  0  0  0  0  0  0  0  0  0  0
    1.5914    3.3338   -0.8831 H   0  0  0  0  0  0  0  0  0  0  0  0
  1  2  2  0  0  0  0
  1  3  1  0  0  0  0
  1  4  1  0  0  0  0
  3  5  1  0  0  0  0
  3  6  1  0  0  0  0
  3  7  1  0  0  0  0
M  END
>  <Alias name>
Acetaldehyde

>  <deltaS(fus)>   J/mol/K
22.48

$$$$
t-Butanol
  ChemBrain IXL

 15 14  0  0  0  0  0  0  0  0  1 V2000
    2.7029    2.2234   -1.0899 C   0  0  0  0  0  0  0  0  0  0  0  0
    3.3897    2.9978    0.0518 C   0  0  0  0  0  0  0  0  0  0  0  0
    2.3226    3.7199    0.8973 C   0  0  0  0  0  0  0  0  0  0  0  0
    4.1352    2.0585    0.9020 O   0  0  0  0  0  0  0  0  0  0  0  0
    4.3620    4.0350   -0.5431 C   0  0  0  0  0  0  0  0  0  0  0  0
    3.4508    1.7173   -1.6824 H   0  0  0  0  0  0  0  0  0  0  0  0
    2.0215    1.4966   -0.6729 H   0  0  0  0  0  0  0  0  0  0  0  0
    2.1552    2.9135   -1.7145 H   0  0  0  0  0  0  0  0  0  0  0  0
    1.7748    4.4101    0.2728 H   0  0  0  0  0  0  0  0  0  0  0  0
    1.6412    2.9931    1.3143 H   0  0  0  0  0  0  0  0  0  0  0  0
    2.8039    4.2626    1.6974 H   0  0  0  0  0  0  0  0  0  0  0  0
    4.8168    1.5685    0.4572 H   0  0  0  0  0  0  0  0  0  0  0  0
    5.1099    3.5289   -1.1356 H   0  0  0  0  0  0  0  0  0  0  0  0
    4.8433    4.5777    0.2570 H   0  0  0  0  0  0  0  0  0  0  0  0
    3.8143    4.7251   -1.1677 H   0  0  0  0  0  0  0  0  0  0  0  0
  1  2  1  0  0  0  0
  2  3  1  0  0  0  0
  2  4  1  0  0  0  0
  2  5  1  0  0  0  0
  1  6  1  0  0  0  0
  1  7  1  0  0  0  0
  1  8  1  0  0  0  0
  3  9  1  0  0  0  0
  3 10  1  0  0  0  0
  3 11  1  0  0  0  0
  4 12  1  0  0  0  0
  5 13  1  0  0  0  0
  5 14  1  0  0  0  0
  5 15  1  0  0  0  0
M  END
>  <Alias name>
2-Methyl-2-propanol

>  <deltaS(fus)>   J/mol/K
22.76

$$$$
Ethyl beta-cyano-3,4-dimethoxy-alph,alpha-dimethyl-beta-(1-methylethyl)benzenepropanoate
  ChemBrain IXL

 51 51  0  0  0  0  0  0  0  0  1 V2000
    6.1432    6.3214   -1.9260 C   0  0  0  0  0  0  0  0  0  0  0  0
    4.8637    6.8723   -1.8660 C   0  0  0  0  0  0  0  0  0  0  0  0
    4.5296    7.7497   -0.8337 C   0  0  0  0  0  0  0  0  0  0  0  0
    5.4756    8.0768    0.1389 C   0  0  0  0  0  0  0  0  0  0  0  0
    6.7577    7.5291    0.0787 C   0  0  0  0  0  0  0  0  0  0  0  0
    7.0902    6.6479   -0.9526 C   0  0  0  0  0  0  0  0  0  0  0  0
    7.7646    7.8837    1.1106 C   0  0  0  0  0  0  0  0  0  0  0  0
    8.9577    8.6020    0.4467 C   0  0  0  0  0  0  0  0  0  0  0  0
   10.0019    8.8657    1.4642 C   0  0  0  0  0  0  0  0  0  0  0  0
    9.8781    9.8021    2.2361 O   0  0  0  0  0  0  0  0  0  0  0  0
   11.1881    7.9990    1.5445 O   0  0  0  0  0  0  0  0  0  0  0  0
   12.1470    8.3544    2.6024 C   0  0  0  0  0  0  0  0  0  0  0  0
   13.3263    7.3617    2.5831 C   0  0  0  0  0  0  0  0  0  0  0  0
    6.4926    5.3966   -3.0157 O   0  0  0  0  0  0  0  0  0  0  0  0
    7.8653    4.8726   -2.9740 C   0  0  0  0  0  0  0  0  0  0  0  0
    3.8675    6.5277   -2.8913 O   0  0  0  0  0  0  0  0  0  0  0  0
    2.5556    7.1690   -2.7247 C   0  0  0  0  0  0  0  0  0  0  0  0
    8.4826    9.9375   -0.1576 C   0  0  0  0  0  0  0  0  0  0  0  0
    9.5401    7.7117   -0.6683 C   0  0  0  0  0  0  0  0  0  0  0  0
    7.1212    8.8179    2.1535 C   0  0  0  0  0  0  0  0  0  0  0  0
    6.6377    9.5199    2.9372 N   0  0  0  0  0  0  0  0  0  0  0  0
    8.2629    6.6026    1.8089 C   0  0  0  0  0  0  0  0  0  0  0  0
    8.4712    5.4923    0.7610 C   0  0  0  0  0  0  0  0  0  0  0  0
    7.2192    6.1429    2.8448 C   0  0  0  0  0  0  0  0  0  0  0  0
    3.5357    8.1771   -0.7873 H   0  0  0  0  0  0  0  0  0  0  0  0
    5.2146    8.7560    0.9409 H   0  0  0  0  0  0  0  0  0  0  0  0
    8.0830    6.2173   -0.9977 H   0  0  0  0  0  0  0  0  0  0  0  0
   11.6543    8.3105    3.5658 H   0  0  0  0  0  0  0  0  0  0  0  0
   12.5172    9.3578    2.4318 H   0  0  0  0  0  0  0  0  0  0  0  0
   14.0317    7.6240    3.3622 H   0  0  0  0  0  0  0  0  0  0  0  0
   13.8196    7.4057    1.6200 H   0  0  0  0  0  0  0  0  0  0  0  0
   12.9566    6.3583    2.7539 H   0  0  0  0  0  0  0  0  0  0  0  0
    8.5675    5.6949   -3.0312 H   0  0  0  0  0  0  0  0  0  0  0  0
    8.0222    4.2049   -3.8125 H   0  0  0  0  0  0  0  0  0  0  0  0
    8.0172    4.3315   -2.0485 H   0  0  0  0  0  0  0  0  0  0  0  0
    1.8957    6.8538   -3.5236 H   0  0  0  0  0  0  0  0  0  0  0  0
    2.1313    6.8805   -1.7710 H   0  0  0  0  0  0  0  0  0  0  0  0
    2.6731    8.2450   -2.7569 H   0  0  0  0  0  0  0  0  0  0  0  0
    7.7444    9.7440   -0.9257 H   0  0  0  0  0  0  0  0  0  0  0  0
    8.0425   10.5494    0.6202 H   0  0  0  0  0  0  0  0  0  0  0  0
    9.3274   10.4581   -0.5917 H   0  0  0  0  0  0  0  0  0  0  0  0
    9.9026    6.7860   -0.2389 H   0  0  0  0  0  0  0  0  0  0  0  0
   10.3587    8.2297   -1.1532 H   0  0  0  0  0  0  0  0  0  0  0  0
    8.7688    7.4943   -1.3966 H   0  0  0  0  0  0  0  0  0  0  0  0
    9.2017    6.8067    2.3092 H   0  0  0  0  0  0  0  0  0  0  0  0
    8.8291    4.5955    1.2518 H   0  0  0  0  0  0  0  0  0  0  0  0
    9.2000    5.8185    0.0293 H   0  0  0  0  0  0  0  0  0  0  0  0
    7.5315    5.2822    0.2658 H   0  0  0  0  0  0  0  0  0  0  0  0
    6.2876    5.9153    2.3421 H   0  0  0  0  0  0  0  0  0  0  0  0
    7.5809    5.2576    3.3532 H   0  0  0  0  0  0  0  0  0  0  0  0
    7.0559    6.9328    3.5676 H   0  0  0  0  0  0  0  0  0  0  0  0
  1  2  4  0  0  0  0
  2  3  4  0  0  0  0
  3  4  4  0  0  0  0
  4  5  4  0  0  0  0
  5  6  4  0  0  0  0
  6  1  4  0  0  0  0
  5  7  1  0  0  0  0
  8  9  1  0  0  0  0
  9 10  2  0  0  0  0
  9 11  1  0  0  0  0
  8  7  1  0  0  0  0
 11 12  1  0  0  0  0
 12 13  1  0  0  0  0
  1 14  1  0  0  0  0
 14 15  1  0  0  0  0
  2 16  1  0  0  0  0
 16 17  1  0  0  0  0
  8 18  1  0  0  0  0
  8 19  1  0  0  0  0
 20 21  3  0  0  0  0
 20  7  1  0  0  0  0
  7 22  1  0  0  0  0
 22 23  1  0  0  0  0
 22 24  1  0  0  0  0
  3 25  1  0  0  0  0
  4 26  1  0  0  0  0
  6 27  1  0  0  0  0
 12 28  1  0  0  0  0
 12 29  1  0  0  0  0
 13 30  1  0  0  0  0
 13 31  1  0  0  0  0
 13 32  1  0  0  0  0
 15 33  1  0  0  0  0
 15 34  1  0  0  0  0
 15 35  1  0  0  0  0
 17 36  1  0  0  0  0
 17 37  1  0  0  0  0
 17 38  1  0  0  0  0
 18 39  1  0  0  0  0
 18 40  1  0  0  0  0
 18 41  1  0  0  0  0
 19 42  1  0  0  0  0
 19 43  1  0  0  0  0
 19 44  1  0  0  0  0
 22 45  1  0  0  0  0
 23 46  1  0  0  0  0
 23 47  1  0  0  0  0
 23 48  1  0  0  0  0
 24 49  1  0  0  0  0
 24 50  1  0  0  0  0
 24 51  1  0  0  0  0
M  END
>  <Alias name>
Ethyl beta-cyano-3,4-dimethoxy-alph,alpha-dimethyl-beta-(1-methylethyl)benzenepropanoate

>  <deltaS(fus)>   J/mol/K
22.8

$$$$
2-Thiaadamantane
  ChemBrain IXL

 24 26  0  0  0  0  0  0  0  0  1 V2000
    5.5489    4.6888    0.5271 C   0  0  0  0  0  0  0  0  0  0  0  0
    5.9076    3.2113    0.2150 C   0  0  0  0  0  0  0  0  0  0  0  0
    5.1537    5.4073   -0.7689 C   0  0  0  0  0  0  0  0  0  0  0  0
    4.3794    4.7689    1.5446 C   0  0  0  0  0  0  0  0  0  0  0  0
    3.9248    4.7244   -1.3814 C   0  0  0  0  0  0  0  0  0  0  0  0
    3.0977    4.1312    0.9571 C   0  0  0  0  0  0  0  0  0  0  0  0
    3.3515    2.3782    0.7084 S   0  0  0  0  0  0  0  0  0  0  0  0
    2.7349    4.8049   -0.3879 C   0  0  0  0  0  0  0  0  0  0  0  0
    4.2631    3.2473   -1.7175 C   0  0  0  0  0  0  0  0  0  0  0  0
    4.7122    2.4856   -0.4476 C   0  0  0  0  0  0  0  0  0  0  0  0
    6.4167    5.1783    0.9511 H   0  0  0  0  0  0  0  0  0  0  0  0
    6.1708    2.7033    1.1345 H   0  0  0  0  0  0  0  0  0  0  0  0
    6.7541    3.1881   -0.4600 H   0  0  0  0  0  0  0  0  0  0  0  0
    4.9199    6.4420   -0.5506 H   0  0  0  0  0  0  0  0  0  0  0  0
    5.9774    5.3642   -1.4706 H   0  0  0  0  0  0  0  0  0  0  0  0
    4.6562    4.2471    2.4522 H   0  0  0  0  0  0  0  0  0  0  0  0
    4.1833    5.8084    1.7765 H   0  0  0  0  0  0  0  0  0  0  0  0
    3.6543    5.2388   -2.2949 H   0  0  0  0  0  0  0  0  0  0  0  0
    2.2813    4.2715    1.6545 H   0  0  0  0  0  0  0  0  0  0  0  0
    1.8738    4.3080   -0.8173 H   0  0  0  0  0  0  0  0  0  0  0  0
    2.4937    5.8454   -0.2090 H   0  0  0  0  0  0  0  0  0  0  0  0
    5.0644    3.2251   -2.4455 H   0  0  0  0  0  0  0  0  0  0  0  0
    3.3884    2.7642   -2.1350 H   0  0  0  0  0  0  0  0  0  0  0  0
    5.0162    1.4840   -0.7249 H   0  0  0  0  0  0  0  0  0  0  0  0
  2  1  1  0  0  0  0
  1  3  1  0  0  0  0
  4  1  1  0  0  0  0
 10  2  1  0  0  0  0
  5  3  1  0  0  0  0
  4  6  1  0  0  0  0
  5  8  1  0  0  0  0
  5  9  1  0  0  0  0
  6  7  1  0  0  0  0
  8  6  1  0  0  0  0
  7 10  1  0  0  0  0
 10  9  1  0  0  0  0
  1 11  1  0  0  0  0
  2 12  1  0  0  0  0
  2 13  1  0  0  0  0
  3 14  1  0  0  0  0
  3 15  1  0  0  0  0
  4 16  1  0  0  0  0
  4 17  1  0  0  0  0
  5 18  1  0  0  0  0
  6 19  1  0  0  0  0
  8 20  1  0  0  0  0
  8 21  1  0  0  0  0
  9 22  1  0  0  0  0
  9 23  1  0  0  0  0
 10 24  1  0  0  0  0
M  END
>  <Alias name>
2-Thiaadamantane

>  <deltaS(fus)>   J/mol/K
22.81

$$$$
Cyanamide
  ChemBrain IXL

  5  4  0  0  0  0  0  0  0  0  1 V2000
    3.4889    2.9567   -0.0986 C   0  0  0  0  0  0  0  0  0  0  0  0
    4.6399    3.0415   -0.1941 N   0  0  0  0  0  0  0  0  0  0  0  0
    2.0279    2.8491    0.0228 N   0  0  0  0  0  0  0  0  0  0  0  0
    1.5793    1.9496   -0.0651 H   0  0  0  0  0  0  0  0  0  0  0  0
    1.4737    3.6748    0.1939 H   0  0  0  0  0  0  0  0  0  0  0  0
  1  2  3  0  0  0  0
  1  3  1  0  0  0  0
  3  4  1  0  0  0  0
  3  5  1  0  0  0  0
M  END
>  <Alias name>
Cyanamide

>  <deltaS(fus)>   J/mol/K
22.82

$$$$
Isonitrosoacetanilide
  ChemBrain IXL

 20 20  0  0  0  0  0  0  0  0  1 V2000
    4.0714    7.3534   -0.0831 C   0  0  0  0  0  0  0  0  0  0  0  0
    5.5431    7.2262   -0.1739 C   0  0  0  0  0  0  0  0  0  0  0  0
    6.1383    5.9591   -0.1622 N   0  0  0  0  0  0  0  0  0  0  0  0
    3.3478    6.3127   -0.0041 N   0  0  0  0  0  0  0  0  0  0  0  0
    6.2377    8.2256   -0.2589 O   0  0  0  0  0  0  0  0  0  0  0  0
    7.5306    5.8405   -0.0764 C   0  0  0  0  0  0  0  0  0  0  0  0
    1.9506    6.4335    0.0816 O   0  0  0  0  0  0  0  0  0  0  0  0
    8.3128    6.9687    0.1710 C   0  0  0  0  0  0  0  0  0  0  0  0
    8.1357    4.5940   -0.2384 C   0  0  0  0  0  0  0  0  0  0  0  0
    9.7001    6.8503    0.2574 C   0  0  0  0  0  0  0  0  0  0  0  0
    9.5230    4.4756   -0.1521 C   0  0  0  0  0  0  0  0  0  0  0  0
   10.3052    5.6038    0.0958 C   0  0  0  0  0  0  0  0  0  0  0  0
    5.5637    5.1314   -0.2156 H   0  0  0  0  0  0  0  0  0  0  0  0
    1.4628    5.5820    0.1392 H   0  0  0  0  0  0  0  0  0  0  0  0
    3.6115    8.3339   -0.0840 H   0  0  0  0  0  0  0  0  0  0  0  0
    7.8431    7.9365    0.2961 H   0  0  0  0  0  0  0  0  0  0  0  0
    7.5285    3.7182   -0.4312 H   0  0  0  0  0  0  0  0  0  0  0  0
   10.3074    7.7261    0.4498 H   0  0  0  0  0  0  0  0  0  0  0  0
    9.9927    3.5079   -0.2776 H   0  0  0  0  0  0  0  0  0  0  0  0
   11.3822    5.5119    0.1628 H   0  0  0  0  0  0  0  0  0  0  0  0
  2  1  1  0  0  0  0
  3  2  1  0  0  0  0
  4  1  2  0  0  0  0
  5  2  2  0  0  0  0
  6  3  1  0  0  0  0
  7  4  1  0  0  0  0
  8  6  4  0  0  0  0
  9  6  4  0  0  0  0
 10  8  4  0  0  0  0
 11  9  4  0  0  0  0
 12 11  4  0  0  0  0
 10 12  4  0  0  0  0
  3 13  1  0  0  0  0
  7 14  1  0  0  0  0
  1 15  1  0  0  0  0
  8 16  1  0  0  0  0
  9 17  1  0  0  0  0
 10 18  1  0  0  0  0
 11 19  1  0  0  0  0
 12 20  1  0  0  0  0
M  END
>  <Alias name>
Isonitrosoacetanilide

>  <deltaS(fus)>   J/mol/K
23.2

$$$$
Cyclopentanol
  ChemBrain IXL

 16 16  0  0  0  0  0  0  0  0  1 V2000
    4.0195    4.1605    0.8462 C   0  0  0  0  0  0  0  0  0  0  0  0
    2.6521    3.4148    0.9910 C   0  0  0  0  0  0  0  0  0  0  0  0
    2.6360    2.3797   -0.1311 C   0  0  0  0  0  0  0  0  0  0  0  0
    3.4318    3.0281   -1.2545 C   0  0  0  0  0  0  0  0  0  0  0  0
    4.5887    3.7271   -0.5446 C   0  0  0  0  0  0  0  0  0  0  0  0
    5.6668    2.7497   -0.3332 O   0  0  0  0  0  0  0  0  0  0  0  0
    5.4081    1.9488    0.1748 H   0  0  0  0  0  0  0  0  0  0  0  0
    4.7096    3.8631    1.6258 H   0  0  0  0  0  0  0  0  0  0  0  0
    3.8517    5.2298    0.8822 H   0  0  0  0  0  0  0  0  0  0  0  0
    1.8489    4.1207    0.8194 H   0  0  0  0  0  0  0  0  0  0  0  0
    2.5457    2.9586    1.9673 H   0  0  0  0  0  0  0  0  0  0  0  0
    1.6246    2.1498   -0.4421 H   0  0  0  0  0  0  0  0  0  0  0  0
    3.1441    1.4815    0.1975 H   0  0  0  0  0  0  0  0  0  0  0  0
    3.7901    2.2924   -1.9636 H   0  0  0  0  0  0  0  0  0  0  0  0
    2.8148    3.7652   -1.7533 H   0  0  0  0  0  0  0  0  0  0  0  0
    4.9590    4.5747   -1.1077 H   0  0  0  0  0  0  0  0  0  0  0  0
  1  2  1  0  0  0  0
  2  3  1  0  0  0  0
  3  4  1  0  0  0  0
  4  5  1  0  0  0  0
  5  1  1  0  0  0  0
  5  6  1  0  0  0  0
  6  7  1  0  0  0  0
  1  8  1  0  0  0  0
  1  9  1  0  0  0  0
  2 10  1  0  0  0  0
  2 11  1  0  0  0  0
  3 12  1  0  0  0  0
  3 13  1  0  0  0  0
  4 14  1  0  0  0  0
  4 15  1  0  0  0  0
  5 16  1  0  0  0  0
M  END
>  <Alias name>
Cyclopentanol

>  <deltaS(fus)>   J/mol/K
24.26

$$$$
4,4'-Dinitrodiphenyl ether
  ChemBrain IXL

 27 28  0  0  0  0  0  0  0  0  1 V2000
    3.7438    7.3454    0.0948 C   0  0  0  0  0  0  0  0  0  0  0  0
    3.7433    6.1047   -0.5431 C   0  0  0  0  0  0  0  0  0  0  0  0
    4.9219    5.3632   -0.6272 C   0  0  0  0  0  0  0  0  0  0  0  0
    6.1000    5.8603   -0.0692 C   0  0  0  0  0  0  0  0  0  0  0  0
    6.1014    7.1030    0.5646 C   0  0  0  0  0  0  0  0  0  0  0  0
    4.9229    7.8446    0.6483 C   0  0  0  0  0  0  0  0  0  0  0  0
    9.7605    5.2592    0.3640 C   0  0  0  0  0  0  0  0  0  0  0  0
    8.5795    5.8605   -0.0716 C   0  0  0  0  0  0  0  0  0  0  0  0
    8.5751    7.2077   -0.4335 C   0  0  0  0  0  0  0  0  0  0  0  0
    9.7533    7.9516   -0.3674 C   0  0  0  0  0  0  0  0  0  0  0  0
   10.9353    7.3492    0.0639 C   0  0  0  0  0  0  0  0  0  0  0  0
   10.9389    6.0030    0.4298 C   0  0  0  0  0  0  0  0  0  0  0  0
    7.3398    5.0745   -0.1492 O   0  0  0  0  0  0  0  0  0  0  0  0
   13.2277    7.5973    0.5162 O   0  5  0  0  0  0  0  0  0  0  0  0
   12.1771    8.1329    0.1329 N   0  3  0  0  0  0  0  0  0  0  0  0
   12.1738    9.3295   -0.1920 O   0  0  0  0  0  0  0  0  0  0  0  0
    1.4536    7.6828   -0.3084 O   0  5  0  0  0  0  0  0  0  0  0  0
    2.5017    8.1265    0.1837 N   0  3  0  0  0  0  0  0  0  0  0  0
    2.5021    9.2293    0.7508 O   0  0  0  0  0  0  0  0  0  0  0  0
    2.8280    5.7173   -0.9731 H   0  0  0  0  0  0  0  0  0  0  0  0
    4.9224    4.4017   -1.1255 H   0  0  0  0  0  0  0  0  0  0  0  0
    7.0175    7.4920    0.9916 H   0  0  0  0  0  0  0  0  0  0  0  0
    4.9233    8.8080    1.1431 H   0  0  0  0  0  0  0  0  0  0  0  0
    9.7626    4.2149    0.6510 H   0  0  0  0  0  0  0  0  0  0  0  0
    7.6569    7.6761   -0.7658 H   0  0  0  0  0  0  0  0  0  0  0  0
    9.7505    8.9968   -0.6509 H   0  0  0  0  0  0  0  0  0  0  0  0
   11.8564    5.5353    0.7649 H   0  0  0  0  0  0  0  0  0  0  0  0
  1  2  4  0  0  0  0
  2  3  4  0  0  0  0
  3  4  4  0  0  0  0
  4  5  4  0  0  0  0
  5  6  4  0  0  0  0
  6  1  4  0  0  0  0
  7  8  4  0  0  0  0
  8  9  4  0  0  0  0
  9 10  4  0  0  0  0
 10 11  4  0  0  0  0
 11 12  4  0  0  0  0
 12  7  4  0  0  0  0
  4 13  1  0  0  0  0
 13  8  1  0  0  0  0
 14 15  1  0  0  0  0
 15 16  2  0  0  0  0
 17 18  1  0  0  0  0
 18 19  2  0  0  0  0
 18  1  1  0  0  0  0
 15 11  1  0  0  0  0
  2 20  1  0  0  0  0
  3 21  1  0  0  0  0
  5 22  1  0  0  0  0
  6 23  1  0  0  0  0
  7 24  1  0  0  0  0
  9 25  1  0  0  0  0
 10 26  1  0  0  0  0
 12 27  1  0  0  0  0
M  END
>  <Alias name>
4,4'-Dinitrodiphenyl ether

>  <deltaS(fus)>   J/mol/K
24.6

$$$$
Rofecoxib
  ChemBrain IXL

 36 38  0  0  0  0  0  0  0  0  1 V2000
    4.0270    3.0520   -0.2967 C   0  0  0  0  0  0  0  0  0  0  0  0
    4.9035    3.8754   -1.0080 C   0  0  0  0  0  0  0  0  0  0  0  0
    4.8084    5.2831   -0.9049 C   0  0  0  0  0  0  0  0  0  0  0  0
    3.8284    5.8973   -0.0824 C   0  0  0  0  0  0  0  0  0  0  0  0
    2.9466    5.0360    0.6306 C   0  0  0  0  0  0  0  0  0  0  0  0
    3.0506    3.6279    0.5201 C   0  0  0  0  0  0  0  0  0  0  0  0
    6.0974    7.7371   -0.0819 C   0  0  0  0  0  0  0  0  0  0  0  0
    6.4716    6.6079    0.6608 C   0  0  0  0  0  0  0  0  0  0  0  0
    7.7767    6.1097    0.5761 C   0  0  0  0  0  0  0  0  0  0  0  0
    8.7108    6.7346   -0.2558 C   0  0  0  0  0  0  0  0  0  0  0  0
    8.3315    7.8504   -1.0062 C   0  0  0  0  0  0  0  0  0  0  0  0
    7.0276    8.3485   -0.9217 C   0  0  0  0  0  0  0  0  0  0  0  0
    3.7311    7.4959    0.0360 C   0  0  0  0  0  0  0  0  0  0  0  0
    4.7032    8.2700    0.0164 C   0  0  0  0  0  0  0  0  0  0  0  0
    4.3010    9.6987    0.1042 C   0  0  0  0  0  0  0  0  0  0  0  0
    2.5904    8.2362    0.1716 C   0  0  0  0  0  0  0  0  0  0  0  0
    2.8775    9.5999    0.2749 O   0  0  0  0  0  0  0  0  0  0  0  0
    1.4639    7.7543    0.1877 O   0  0  0  0  0  0  0  0  0  0  0  0
   10.4296    6.1021   -0.3593 S   0  0  0  0  0  0  0  0  0  0  0  0
   10.7184    5.7166   -1.7079 O   0  0  0  0  0  0  0  0  0  0  0  0
   11.3339    7.1299    0.0440 O   0  0  0  0  0  0  0  0  0  0  0  0
   10.6267    4.6562    0.7407 C   0  0  0  0  0  0  0  0  0  0  0  0
    4.1053    1.9617   -0.3794 H   0  0  0  0  0  0  0  0  0  0  0  0
    5.6628    3.4231   -1.6447 H   0  0  0  0  0  0  0  0  0  0  0  0
    5.4949    5.8941   -1.4633 H   0  0  0  0  0  0  0  0  0  0  0  0
    2.1843    5.4546    1.2671 H   0  0  0  0  0  0  0  0  0  0  0  0
    2.3680    2.9817    1.0726 H   0  0  0  0  0  0  0  0  0  0  0  0
    5.7498    6.1193    1.3072 H   0  0  0  0  0  0  0  0  0  0  0  0
    8.0644    5.2393    1.1582 H   0  0  0  0  0  0  0  0  0  0  0  0
    9.0500    8.3321   -1.6534 H   0  0  0  0  0  0  0  0  0  0  0  0
    6.7396    9.2116   -1.5052 H   0  0  0  0  0  0  0  0  0  0  0  0
    4.7596   10.1830    0.9450 H   0  0  0  0  0  0  0  0  0  0  0  0
    4.5329   10.2048   -0.8175 H   0  0  0  0  0  0  0  0  0  0  0  0
   11.6661    4.3443    0.7431 H   0  0  0  0  0  0  0  0  0  0  0  0
   10.0078    3.8416    0.3858 H   0  0  0  0  0  0  0  0  0  0  0  0
   10.3293    4.9244    1.7465 H   0  0  0  0  0  0  0  0  0  0  0  0
  1  2  4  0  0  0  0
  2  3  4  0  0  0  0
  3  4  4  0  0  0  0
  4  5  4  0  0  0  0
  5  6  4  0  0  0  0
  6  1  4  0  0  0  0
  7  8  4  0  0  0  0
  8  9  4  0  0  0  0
  9 10  4  0  0  0  0
 10 11  4  0  0  0  0
 11 12  4  0  0  0  0
 12  7  4  0  0  0  0
  4 13  1  0  0  0  0
  7 14  1  0  0  0  0
 13 14  2  0  0  0  0
 14 15  1  0  0  0  0
 13 16  1  0  0  0  0
 16 17  1  0  0  0  0
 17 15  1  0  0  0  0
 16 18  2  0  0  0  0
 19 20  2  0  0  0  0
 19 21  2  0  0  0  0
 19 22  1  0  0  0  0
 19 10  1  0  0  0  0
  1 23  1  0  0  0  0
  2 24  1  0  0  0  0
  3 25  1  0  0  0  0
  5 26  1  0  0  0  0
  6 27  1  0  0  0  0
  8 28  1  0  0  0  0
  9 29  1  0  0  0  0
 11 30  1  0  0  0  0
 12 31  1  0  0  0  0
 15 32  1  0  0  0  0
 15 33  1  0  0  0  0
 22 34  1  0  0  0  0
 22 35  1  0  0  0  0
 22 36  1  0  0  0  0
M  END
>  <Alias name>
Vioxx

>  <deltaS(fus)>   J/mol/K
24.9

$$$$
Bis(4-aminophenyl)methane
  ChemBrain IXL

 29 30  0  0  0  0  0  0  0  0  1 V2000
    2.0435    4.4701   -0.9366 N   0  0  0  0  0  0  0  0  0  0  0  0
    3.1259    5.1442   -0.3588 C   0  0  0  0  0  0  0  0  0  0  0  0
    3.4144    6.4551   -0.7387 C   0  0  0  0  0  0  0  0  0  0  0  0
    4.4929    7.1269   -0.1629 C   0  0  0  0  0  0  0  0  0  0  0  0
    5.2829    6.4878    0.7928 C   0  0  0  0  0  0  0  0  0  0  0  0
    4.9944    5.1769    1.1728 C   0  0  0  0  0  0  0  0  0  0  0  0
    3.9159    4.5051    0.5969 C   0  0  0  0  0  0  0  0  0  0  0  0
    6.4273    7.2004    1.4036 C   0  0  0  0  0  0  0  0  0  0  0  0
    7.6434    6.9668    0.5931 C   0  0  0  0  0  0  0  0  0  0  0  0
    8.4673    5.8757    0.8702 C   0  0  0  0  0  0  0  0  0  0  0  0
    9.6134    5.6552    0.1061 C   0  0  0  0  0  0  0  0  0  0  0  0
    9.9358    6.5261   -0.9349 C   0  0  0  0  0  0  0  0  0  0  0  0
    9.1120    7.6172   -1.2119 C   0  0  0  0  0  0  0  0  0  0  0  0
    7.9659    7.8377   -0.4478 C   0  0  0  0  0  0  0  0  0  0  0  0
   11.0861    6.3049   -1.7017 N   0  0  0  0  0  0  0  0  0  0  0  0
    1.8348    3.5219   -0.6618 H   0  0  0  0  0  0  0  0  0  0  0  0
    1.4720    4.9324   -1.6278 H   0  0  0  0  0  0  0  0  0  0  0  0
   11.6819    5.5157   -1.5013 H   0  0  0  0  0  0  0  0  0  0  0  0
   11.3193    6.9348   -2.4547 H   0  0  0  0  0  0  0  0  0  0  0  0
    2.8011    6.9513   -1.4808 H   0  0  0  0  0  0  0  0  0  0  0  0
    4.7167    8.1447   -0.4577 H   0  0  0  0  0  0  0  0  0  0  0  0
    5.6076    4.6808    1.9149 H   0  0  0  0  0  0  0  0  0  0  0  0
    3.6920    3.4874    0.8918 H   0  0  0  0  0  0  0  0  0  0  0  0
    6.5872    6.8315    2.4092 H   0  0  0  0  0  0  0  0  0  0  0  0
    6.2148    8.2618    1.4380 H   0  0  0  0  0  0  0  0  0  0  0  0
    8.2171    5.1997    1.6785 H   0  0  0  0  0  0  0  0  0  0  0  0
   10.2528    4.8080    0.3211 H   0  0  0  0  0  0  0  0  0  0  0  0
    9.3622    8.2932   -2.0202 H   0  0  0  0  0  0  0  0  0  0  0  0
    7.3264    8.6849   -0.6628 H   0  0  0  0  0  0  0  0  0  0  0  0
  1 16  1  0  0  0  0
  1 17  1  0  0  0  0
  1  2  1  0  0  0  0
  2  3  4  0  0  0  0
  2  7  4  0  0  0  0
  3  4  4  0  0  0  0
  4  5  4  0  0  0  0
  5  8  1  0  0  0  0
  5  6  4  0  0  0  0
  6  7  4  0  0  0  0
  8  9  1  0  0  0  0
  9 10  4  0  0  0  0
  9 14  4  0  0  0  0
 10 11  4  0  0  0  0
 11 12  4  0  0  0  0
 12 13  4  0  0  0  0
 12 15  1  0  0  0  0
 13 14  4  0  0  0  0
 15 19  1  0  0  0  0
 15 18  1  0  0  0  0
  3 20  1  0  0  0  0
  4 21  1  0  0  0  0
  6 22  1  0  0  0  0
  7 23  1  0  0  0  0
  8 24  1  0  0  0  0
  8 25  1  0  0  0  0
 10 26  1  0  0  0  0
 11 27  1  0  0  0  0
 13 28  1  0  0  0  0
 14 29  1  0  0  0  0
M  END
>  <Alias name>
4,4-Methylenedianiline

>  <deltaS(fus)>   J/mol/K
25.4

$$$$
Ethanethiol
  ChemBrain IXL

  9  8  0  0  0  0  0  0  0  0  1 V2000
    3.5910    3.7574   -0.0951 C   0  0  0  0  0  0  0  0  0  0  0  0
    2.2294    3.0678    0.1172 C   0  0  0  0  0  0  0  0  0  0  0  0
    4.8132    2.5295   -0.6424 S   0  0  0  0  0  0  0  0  0  0  0  0
    5.8665    3.3505   -0.7511 H   0  0  0  0  0  0  0  0  0  0  0  0
    3.9189    4.2030    0.8358 H   0  0  0  0  0  0  0  0  0  0  0  0
    3.4914    4.5284   -0.8490 H   0  0  0  0  0  0  0  0  0  0  0  0
    2.3289    2.2968    0.8712 H   0  0  0  0  0  0  0  0  0  0  0  0
    1.5010    3.7998    0.4433 H   0  0  0  0  0  0  0  0  0  0  0  0
    1.9013    2.6222   -0.8138 H   0  0  0  0  0  0  0  0  0  0  0  0
  1  2  1  0  0  0  0
  1  3  1  0  0  0  0
  3  4  1  0  0  0  0
  1  5  1  0  0  0  0
  1  6  1  0  0  0  0
  2  7  1  0  0  0  0
  2  8  1  0  0  0  0
  2  9  1  0  0  0  0
M  END
>  <Alias name>
Ethanethiol

>  <deltaS(fus)>   J/mol/K
25.48

$$$$
Oxamide
  ChemBrain IXL

 10  9  0  0  0  0  0  0  0  0  1 V2000
    3.5709    3.4898   -0.1623 C   0  0  0  0  0  0  0  0  0  0  0  0
    4.8161    4.2265    0.1493 C   0  0  0  0  0  0  0  0  0  0  0  0
    2.3286    4.1139    0.0018 N   0  0  0  0  0  0  0  0  0  0  0  0
    3.6271    2.3386   -0.5623 O   0  0  0  0  0  0  0  0  0  0  0  0
    6.0586    3.6029   -0.0163 N   0  0  0  0  0  0  0  0  0  0  0  0
    4.7599    5.3773    0.5506 O   0  0  0  0  0  0  0  0  0  0  0  0
    1.4797    3.6116   -0.2105 H   0  0  0  0  0  0  0  0  0  0  0  0
    2.2821    5.0661    0.3325 H   0  0  0  0  0  0  0  0  0  0  0  0
    6.9075    4.1050    0.1965 H   0  0  0  0  0  0  0  0  0  0  0  0
    6.1051    2.6513   -0.3484 H   0  0  0  0  0  0  0  0  0  0  0  0
  1  2  1  0  0  0  0
  1  3  1  0  0  0  0
  1  4  2  0  0  0  0
  2  5  1  0  0  0  0
  2  6  2  0  0  0  0
  3  7  1  0  0  0  0
  3  8  1  0  0  0  0
  5  9  1  0  0  0  0
  5 10  1  0  0  0  0
M  END
>  <Alias name>
Oxalamide

>  <deltaS(fus)>   J/mol/K
25.7

$$$$
1,3-Cyclohexadiene
  ChemBrain IXL

 14 14  0  0  0  0  0  0  0  0  1 V2000
    3.9912    5.2760    0.6287 C   0  0  0  0  0  0  0  0  0  0  0  0
    5.2337    4.8380    0.8107 C   0  0  0  0  0  0  0  0  0  0  0  0
    5.4973    3.3900    0.8173 C   0  0  0  0  0  0  0  0  0  0  0  0
    4.6264    2.5637    0.2450 C   0  0  0  0  0  0  0  0  0  0  0  0
    3.4104    3.1099   -0.3902 C   0  0  0  0  0  0  0  0  0  0  0  0
    2.8950    4.3051    0.4389 C   0  0  0  0  0  0  0  0  0  0  0  0
    3.7854    6.3399    0.6201 H   0  0  0  0  0  0  0  0  0  0  0  0
    6.0467    5.5418    0.9523 H   0  0  0  0  0  0  0  0  0  0  0  0
    6.3946    3.0004    1.2860 H   0  0  0  0  0  0  0  0  0  0  0  0
    4.8090    1.4956    0.2454 H   0  0  0  0  0  0  0  0  0  0  0  0
    3.6472    3.4416   -1.3932 H   0  0  0  0  0  0  0  0  0  0  0  0
    2.6480    2.3427   -0.4332 H   0  0  0  0  0  0  0  0  0  0  0  0
    2.0749    4.7815   -0.0827 H   0  0  0  0  0  0  0  0  0  0  0  0
    2.5545    3.9543    1.4049 H   0  0  0  0  0  0  0  0  0  0  0  0
  1  2  2  0  0  0  0
  2  3  1  0  0  0  0
  3  4  2  0  0  0  0
  4  5  1  0  0  0  0
  5  6  1  0  0  0  0
  6  1  1  0  0  0  0
  1  7  1  0  0  0  0
  2  8  1  0  0  0  0
  3  9  1  0  0  0  0
  4 10  1  0  0  0  0
  5 11  1  0  0  0  0
  5 12  1  0  0  0  0
  6 13  1  0  0  0  0
  6 14  1  0  0  0  0
M  END
>  <Alias name>
1,3-Cyclohexadiene

>  <deltaS(fus)>   J/mol/K
26.11

$$$$
2,3-Trimethylenenorbornane
  ChemBrain IXL

 26 28  0  0  0  0  0  0  0  0  1 V2000
    6.0959    5.6692    0.8534 C   0  0  0  0  0  0  0  0  0  0  0  0
    7.1883    4.7428    0.3153 C   0  0  0  0  0  0  0  0  0  0  0  0
    6.4501    3.4526   -0.0443 C   0  0  0  0  0  0  0  0  0  0  0  0
    5.1022    3.9209   -0.6281 C   0  0  0  0  0  0  0  0  0  0  0  0
    3.9198    3.1023   -0.0760 C   0  0  0  0  0  0  0  0  0  0  0  0
    2.6619    3.6334   -0.8340 C   0  0  0  0  0  0  0  0  0  0  0  0
    2.3958    5.0276   -0.1061 C   0  0  0  0  0  0  0  0  0  0  0  0
    3.5835    5.1104    0.8786 C   0  0  0  0  0  0  0  0  0  0  0  0
    3.7465    3.6928    1.2722 C   0  0  0  0  0  0  0  0  0  0  0  0
    4.8445    5.3526   -0.0035 C   0  0  0  0  0  0  0  0  0  0  0  0
    5.8947    5.4072    1.8848 H   0  0  0  0  0  0  0  0  0  0  0  0
    6.3764    6.7124    0.7794 H   0  0  0  0  0  0  0  0  0  0  0  0
    7.9563    4.5652    1.0576 H   0  0  0  0  0  0  0  0  0  0  0  0
    7.6198    5.1737   -0.5797 H   0  0  0  0  0  0  0  0  0  0  0  0
    6.2705    2.8865    0.8611 H   0  0  0  0  0  0  0  0  0  0  0  0
    7.0057    2.8558   -0.7568 H   0  0  0  0  0  0  0  0  0  0  0  0
    5.1245    3.9564   -1.7102 H   0  0  0  0  0  0  0  0  0  0  0  0
    4.0550    2.0284   -0.1070 H   0  0  0  0  0  0  0  0  0  0  0  0
    2.8904    3.7688   -1.8839 H   0  0  0  0  0  0  0  0  0  0  0  0
    1.8230    2.9639   -0.6905 H   0  0  0  0  0  0  0  0  0  0  0  0
    2.3920    5.8548   -0.8051 H   0  0  0  0  0  0  0  0  0  0  0  0
    1.4702    4.9826    0.4542 H   0  0  0  0  0  0  0  0  0  0  0  0
    3.4522    5.8122    1.6926 H   0  0  0  0  0  0  0  0  0  0  0  0
    2.8573    3.3128    1.7603 H   0  0  0  0  0  0  0  0  0  0  0  0
    4.6285    3.5500    1.8838 H   0  0  0  0  0  0  0  0  0  0  0  0
    4.6625    6.0951   -0.7704 H   0  0  0  0  0  0  0  0  0  0  0  0
  1  2  1  0  0  0  0
  2  3  1  0  0  0  0
  3  4  1  0  0  0  0
  4  5  1  0  0  0  0
  5  6  1  0  0  0  0
  6  7  1  0  0  0  0
  7  8  1  0  0  0  0
  8  9  1  0  0  0  0
  5  9  1  0  0  0  0
  8 10  1  0  0  0  0
  4 10  1  0  0  0  0
  1 10  1  0  0  0  0
  1 11  1  0  0  0  0
  1 12  1  0  0  0  0
  2 13  1  0  0  0  0
  2 14  1  0  0  0  0
  3 15  1  0  0  0  0
  3 16  1  0  0  0  0
  4 17  1  0  0  0  0
  5 18  1  0  0  0  0
  6 19  1  0  0  0  0
  6 20  1  0  0  0  0
  7 21  1  0  0  0  0
  7 22  1  0  0  0  0
  8 23  1  0  0  0  0
  9 24  1  0  0  0  0
  9 25  1  0  0  0  0
 10 26  1  0  0  0  0
M  END
>  <Alias name>
Tetrahydrodicyclopentadiene

>  <deltaS(fus)>   J/mol/K
26.17

$$$$
Coronene
  ChemBrain IXL

 36 42  0  0  0  0  0  0  0  0  1 V2000
    4.1404    3.2532    0.0000 C   0  0  0  0  0  0  0  0  0  0  0  0
    4.1463    4.6479    0.0350 C   0  0  0  0  0  0  0  0  0  0  0  0
    5.3571    5.3409    0.0229 C   0  0  0  0  0  0  0  0  0  0  0  0
    6.5621    4.6392   -0.0242 C   0  0  0  0  0  0  0  0  0  0  0  0
    6.5562    3.2445   -0.0592 C   0  0  0  0  0  0  0  0  0  0  0  0
    5.3454    2.5515   -0.0471 C   0  0  0  0  0  0  0  0  0  0  0  0
    7.7611    2.5428   -0.1062 C   0  0  0  0  0  0  0  0  0  0  0  0
    8.9719    3.2358   -0.1183 C   0  0  0  0  0  0  0  0  0  0  0  0
    8.9779    4.6305   -0.0833 C   0  0  0  0  0  0  0  0  0  0  0  0
    7.7729    5.3322   -0.0363 C   0  0  0  0  0  0  0  0  0  0  0  0
    4.1580    7.4374    0.1049 C   0  0  0  0  0  0  0  0  0  0  0  0
    4.1639    8.8321    0.1399 C   0  0  0  0  0  0  0  0  0  0  0  0
    5.3747    9.5251    0.1278 C   0  0  0  0  0  0  0  0  0  0  0  0
    6.5797    8.8234    0.0807 C   0  0  0  0  0  0  0  0  0  0  0  0
    6.5738    7.4287    0.0457 C   0  0  0  0  0  0  0  0  0  0  0  0
    5.3630    6.7357    0.0578 C   0  0  0  0  0  0  0  0  0  0  0  0
    7.7788    6.7270   -0.0013 C   0  0  0  0  0  0  0  0  0  0  0  0
    8.9896    7.4200   -0.0134 C   0  0  0  0  0  0  0  0  0  0  0  0
    8.9954    8.8147    0.0216 C   0  0  0  0  0  0  0  0  0  0  0  0
    7.7905    9.5164    0.0686 C   0  0  0  0  0  0  0  0  0  0  0  0
    2.9414    5.3496    0.0820 C   0  0  0  0  0  0  0  0  0  0  0  0
    2.9472    6.7443    0.1170 C   0  0  0  0  0  0  0  0  0  0  0  0
   10.1886    5.3236   -0.0954 C   0  0  0  0  0  0  0  0  0  0  0  0
   10.1945    6.7182   -0.0605 C   0  0  0  0  0  0  0  0  0  0  0  0
    3.2032    2.7167    0.0094 H   0  0  0  0  0  0  0  0  0  0  0  0
    5.3408    1.4718   -0.0741 H   0  0  0  0  0  0  0  0  0  0  0  0
    7.7566    1.4631   -0.1333 H   0  0  0  0  0  0  0  0  0  0  0  0
    9.9047    2.6926   -0.1547 H   0  0  0  0  0  0  0  0  0  0  0  0
    3.2312    9.3753    0.1763 H   0  0  0  0  0  0  0  0  0  0  0  0
    5.3793   10.6047    0.1548 H   0  0  0  0  0  0  0  0  0  0  0  0
    9.9327    9.3512    0.0122 H   0  0  0  0  0  0  0  0  0  0  0  0
    7.7951   10.5960    0.0957 H   0  0  0  0  0  0  0  0  0  0  0  0
    2.0040    4.8132    0.0914 H   0  0  0  0  0  0  0  0  0  0  0  0
    2.0145    7.2875    0.1534 H   0  0  0  0  0  0  0  0  0  0  0  0
   11.1214    4.7804   -0.1319 H   0  0  0  0  0  0  0  0  0  0  0  0
   11.1318    7.2547   -0.0698 H   0  0  0  0  0  0  0  0  0  0  0  0
  1  2  4  0  0  0  0
  2  3  4  0  0  0  0
  3  4  4  0  0  0  0
  4  5  4  0  0  0  0
  5  6  4  0  0  0  0
  6  1  4  0  0  0  0
  5  7  4  0  0  0  0
  7  8  4  0  0  0  0
  8  9  4  0  0  0  0
  4 10  4  0  0  0  0
 10  9  4  0  0  0  0
 11 12  4  0  0  0  0
 12 13  4  0  0  0  0
 13 14  4  0  0  0  0
 14 15  4  0  0  0  0
 15 16  4  0  0  0  0
 16 11  4  0  0  0  0
 15 17  4  0  0  0  0
 17 18  4  0  0  0  0
 18 19  4  0  0  0  0
 14 20  4  0  0  0  0
 20 19  4  0  0  0  0
  3 16  4  0  0  0  0
 10 17  4  0  0  0  0
  2 21  4  0  0  0  0
 21 22  4  0  0  0  0
 22 11  4  0  0  0  0
  9 23  4  0  0  0  0
 23 24  4  0  0  0  0
 24 18  4  0  0  0  0
  1 25  1  0  0  0  0
  6 26  1  0  0  0  0
  7 27  1  0  0  0  0
  8 28  1  0  0  0  0
 12 29  1  0  0  0  0
 13 30  1  0  0  0  0
 19 31  1  0  0  0  0
 20 32  1  0  0  0  0
 21 33  1  0  0  0  0
 22 34  1  0  0  0  0
 23 35  1  0  0  0  0
 24 36  1  0  0  0  0
M  END
>  <Alias name>
Coronene

>  <deltaS(fus)>   J/mol/K
27

$$$$
1-Methylcyclopentanol
  ChemBrain IXL

 19 19  0  0  0  0  0  0  0  0  1 V2000
    3.6136    4.2589   -0.9034 C   0  0  0  0  0  0  0  0  0  0  0  0
    2.5378    3.1485   -0.6636 C   0  0  0  0  0  0  0  0  0  0  0  0
    2.9524    2.4426    0.6699 C   0  0  0  0  0  0  0  0  0  0  0  0
    4.0238    3.3397    1.2855 C   0  0  0  0  0  0  0  0  0  0  0  0
    4.7342    3.9561    0.0886 C   0  0  0  0  0  0  0  0  0  0  0  0
    5.4613    5.1773    0.4641 O   0  0  0  0  0  0  0  0  0  0  0  0
    5.7012    2.9222   -0.5237 C   0  0  0  0  0  0  0  0  0  0  0  0
    4.9075    5.8845    0.8634 H   0  0  0  0  0  0  0  0  0  0  0  0
    3.1842    5.2212   -0.6540 H   0  0  0  0  0  0  0  0  0  0  0  0
    3.9656    4.2615   -1.9276 H   0  0  0  0  0  0  0  0  0  0  0  0
    2.5390    2.4249   -1.4691 H   0  0  0  0  0  0  0  0  0  0  0  0
    1.5611    3.6075   -0.5737 H   0  0  0  0  0  0  0  0  0  0  0  0
    3.3994    1.4848    0.4341 H   0  0  0  0  0  0  0  0  0  0  0  0
    2.1059    2.3066    1.3314 H   0  0  0  0  0  0  0  0  0  0  0  0
    3.5509    4.1227    1.8652 H   0  0  0  0  0  0  0  0  0  0  0  0
    4.7073    2.7714    1.9042 H   0  0  0  0  0  0  0  0  0  0  0  0
    6.1679    3.3428   -1.4058 H   0  0  0  0  0  0  0  0  0  0  0  0
    5.1510    2.0303   -0.7971 H   0  0  0  0  0  0  0  0  0  0  0  0
    6.4640    2.6676    0.2016 H   0  0  0  0  0  0  0  0  0  0  0  0
  1  2  1  0  0  0  0
  3  4  1  0  0  0  0
  4  5  1  0  0  0  0
  5  1  1  0  0  0  0
  5  6  1  0  0  0  0
  2  3  1  0  0  0  0
  5  7  1  0  0  0  0
  6  8  1  0  0  0  0
  1  9  1  0  0  0  0
  1 10  1  0  0  0  0
  2 11  1  0  0  0  0
  2 12  1  0  0  0  0
  3 13  1  0  0  0  0
  3 14  1  0  0  0  0
  4 15  1  0  0  0  0
  4 16  1  0  0  0  0
  7 17  1  0  0  0  0
  7 18  1  0  0  0  0
  7 19  1  0  0  0  0
M  END
>  <Alias name>
1-Methylcyclopentanol

>  <deltaS(fus)>   J/mol/K
27.11

$$$$
Trimellitic anhydride
  ChemBrain IXL

 18 19  0  0  0  0  0  0  0  0  1 V2000
    9.0200    3.4249    0.0000 O   0  0  0  0  0  0  0  0  0  0  0  0
    3.7786    4.2334    0.0048 C   0  0  0  0  0  0  0  0  0  0  0  0
    4.5622    3.0697    0.0105 C   0  0  0  0  0  0  0  0  0  0  0  0
    5.9639    3.1968    0.0058 C   0  0  0  0  0  0  0  0  0  0  0  0
    6.5503    4.4758    0.0009 C   0  0  0  0  0  0  0  0  0  0  0  0
    5.6830    5.6062   -0.0026 C   0  0  0  0  0  0  0  0  0  0  0  0
    4.2896    5.3917    0.0004 C   0  0  0  0  0  0  0  0  0  0  0  0
    3.2596    6.3230   -0.0009 C   0  0  0  0  0  0  0  0  0  0  0  0
    3.4126    7.5466    0.0012 O   0  0  0  0  0  0  0  0  0  0  0  0
    2.0503    5.6898   -0.0001 O   0  0  0  0  0  0  0  0  0  0  0  0
    2.3963    4.3658    0.0033 C   0  0  0  0  0  0  0  0  0  0  0  0
    1.5943    3.4262    0.0000 O   0  0  0  0  0  0  0  0  0  0  0  0
    8.0944    4.6182    0.0003 C   0  0  0  0  0  0  0  0  0  0  0  0
    8.5904    5.7234    0.0003 O   0  0  0  0  0  0  0  0  0  0  0  0
    8.5749    2.5500    0.0012 H   0  0  0  0  0  0  0  0  0  0  0  0
    4.0955    2.0895    0.0162 H   0  0  0  0  0  0  0  0  0  0  0  0
    6.5901    2.3115    0.0070 H   0  0  0  0  0  0  0  0  0  0  0  0
    6.0803    6.6172   -0.0058 H   0  0  0  0  0  0  0  0  0  0  0  0
  2  3  4  0  0  0  0
  3  4  4  0  0  0  0
  4  5  4  0  0  0  0
  5  6  4  0  0  0  0
  6  7  4  0  0  0  0
  7  2  4  0  0  0  0
  8  9  2  0  0  0  0
  8 10  1  0  0  0  0
  8  7  1  0  0  0  0
 11 12  2  0  0  0  0
 11  2  1  0  0  0  0
 13 14  2  0  0  0  0
 13  5  1  0  0  0  0
 11 10  1  0  0  0  0
 13  1  1  0  0  0  0
  1 15  1  0  0  0  0
  3 16  1  0  0  0  0
  4 17  1  0  0  0  0
  6 18  1  0  0  0  0
M  END
>  <Alias name>
Trimellitic anhydride

>  <deltaS(fus)>   J/mol/K
27.2

$$$$
Carbon disulfide
  ChemBrain IXL

  3  2  0  0  0  0  0  0  0  0  1 V2000
    1.4829    2.9453   -0.0412 S   0  0  0  0  0  0  0  0  0  0  0  0
    3.1926    2.9514   -0.0078 C   0  0  0  0  0  0  0  0  0  0  0  0
    4.9023    2.9575    0.0257 S   0  0  0  0  0  0  0  0  0  0  0  0
  1  2  2  0  0  0  0
  2  3  2  0  0  0  0
M  END
>  <Alias name>
Carbon disulfide

>  <deltaS(fus)>   J/mol/K
27.24

$$$$
1-Methyladamantane
  ChemBrain IXL

 29 31  0  0  0  0  0  0  0  0  1 V2000
    3.5396    3.5684    0.3166 C   0  0  0  0  0  0  0  0  0  0  0  0
    2.1178    3.0104    0.5208 C   0  0  0  0  0  0  0  0  0  0  0  0
    4.0909    4.0751    1.6634 C   0  0  0  0  0  0  0  0  0  0  0  0
    4.4554    2.4546   -0.2269 C   0  0  0  0  0  0  0  0  0  0  0  0
    3.4944    4.7335   -0.6910 C   0  0  0  0  0  0  0  0  0  0  0  0
    5.5127    4.6332    1.4592 C   0  0  0  0  0  0  0  0  0  0  0  0
    5.8772    3.0126   -0.4312 C   0  0  0  0  0  0  0  0  0  0  0  0
    4.9162    5.2915   -0.8952 C   0  0  0  0  0  0  0  0  0  0  0  0
    6.4285    3.5193    0.9157 C   0  0  0  0  0  0  0  0  0  0  0  0
    5.4675    5.7982    0.4516 C   0  0  0  0  0  0  0  0  0  0  0  0
    5.8320    4.1777   -1.4387 C   0  0  0  0  0  0  0  0  0  0  0  0
    2.1496    2.1915    1.2288 H   0  0  0  0  0  0  0  0  0  0  0  0
    1.4742    3.7932    0.9028 H   0  0  0  0  0  0  0  0  0  0  0  0
    1.7303    2.6543   -0.4258 H   0  0  0  0  0  0  0  0  0  0  0  0
    3.4473    4.8579    2.0453 H   0  0  0  0  0  0  0  0  0  0  0  0
    4.1227    3.2563    2.3715 H   0  0  0  0  0  0  0  0  0  0  0  0
    4.0680    2.0984   -1.1735 H   0  0  0  0  0  0  0  0  0  0  0  0
    4.4872    1.6357    0.4812 H   0  0  0  0  0  0  0  0  0  0  0  0
    3.1069    4.3773   -1.6376 H   0  0  0  0  0  0  0  0  0  0  0  0
    2.8508    5.5163   -0.3091 H   0  0  0  0  0  0  0  0  0  0  0  0
    5.9002    4.9893    2.4057 H   0  0  0  0  0  0  0  0  0  0  0  0
    6.5208    2.2298   -0.8131 H   0  0  0  0  0  0  0  0  0  0  0  0
    4.8844    6.1103   -1.6034 H   0  0  0  0  0  0  0  0  0  0  0  0
    6.4603    2.7005    1.6238 H   0  0  0  0  0  0  0  0  0  0  0  0
    7.4278    3.9115    0.7721 H   0  0  0  0  0  0  0  0  0  0  0  0
    4.8239    6.5810    0.8335 H   0  0  0  0  0  0  0  0  0  0  0  0
    6.4667    6.1904    0.3081 H   0  0  0  0  0  0  0  0  0  0  0  0
    6.8312    4.5698   -1.5823 H   0  0  0  0  0  0  0  0  0  0  0  0
    5.4445    3.8215   -2.3853 H   0  0  0  0  0  0  0  0  0  0  0  0
  1  2  1  0  0  0  0
  1  3  1  0  0  0  0
  1  4  1  0  0  0  0
  1  5  1  0  0  0  0
  3  6  1  0  0  0  0
  4  7  1  0  0  0  0
  5  8  1  0  0  0  0
  6  9  1  0  0  0  0
  6 10  1  0  0  0  0
  7 11  1  0  0  0  0
  7  9  1  0  0  0  0
  8 10  1  0  0  0  0
  8 11  1  0  0  0  0
  2 12  1  0  0  0  0
  2 13  1  0  0  0  0
  2 14  1  0  0  0  0
  3 15  1  0  0  0  0
  3 16  1  0  0  0  0
  4 17  1  0  0  0  0
  4 18  1  0  0  0  0
  5 19  1  0  0  0  0
  5 20  1  0  0  0  0
  6 21  1  0  0  0  0
  7 22  1  0  0  0  0
  8 23  1  0  0  0  0
  9 24  1  0  0  0  0
  9 25  1  0  0  0  0
 10 26  1  0  0  0  0
 10 27  1  0  0  0  0
 11 28  1  0  0  0  0
 11 29  1  0  0  0  0
M  END
>  <Alias name>
1-Methyladamantane

>  <deltaS(fus)>   J/mol/K
27.68

$$$$
Methyl naltrexone-3-O-carbonate
  ChemBrain IXL

 54 59  0  0  0  0  0  0  0  0  1 V2000
    9.9439    5.0825    1.6021 C   0  0  0  0  0  0  0  0  0  0  0  0
   10.0442    6.5930    1.8442 C   0  0  0  0  0  0  0  0  0  0  0  0
   10.4707    7.2591    0.5597 C   0  0  0  0  0  0  0  0  0  0  0  0
    9.4202    7.0653   -0.4712 C   0  0  0  0  0  0  0  0  0  0  0  0
    8.9136    5.5847   -0.7085 C   0  0  0  0  0  0  0  0  0  0  0  0
    8.9257    4.8137    0.5621 C   0  0  0  0  0  0  0  0  0  0  0  0
    8.2519    7.7038   -0.0901 C   0  0  0  0  0  0  0  0  0  0  0  0
    8.1508    8.8450    0.7035 C   0  0  0  0  0  0  0  0  0  0  0  0
    6.8979    9.4209    0.8857 C   0  0  0  0  0  0  0  0  0  0  0  0
    5.7809    8.8169    0.3139 C   0  0  0  0  0  0  0  0  0  0  0  0
    5.9406    7.6503   -0.4352 C   0  0  0  0  0  0  0  0  0  0  0  0
    7.2029    7.0671   -0.5149 C   0  0  0  0  0  0  0  0  0  0  0  0
   10.6619    8.8212    0.7861 C   0  0  0  0  0  0  0  0  0  0  0  0
    9.3523    9.4461    1.3553 C   0  0  0  0  0  0  0  0  0  0  0  0
    4.7927    7.0551   -1.1331 O   0  0  0  0  0  0  0  0  0  0  0  0
    7.5365    5.7846   -1.0281 O   0  0  0  0  0  0  0  0  0  0  0  0
    8.0734    3.9632    0.7570 O   0  0  0  0  0  0  0  0  0  0  0  0
   10.0258    9.2400   -1.5668 C   0  0  0  0  0  0  0  0  0  0  0  0
   11.0147    9.5357   -0.4981 N   0  0  0  0  0  0  0  0  0  0  0  0
   12.3677    9.1674   -0.9416 C   0  0  0  0  0  0  0  0  0  0  0  0
   13.4063    9.7316    0.0583 C   0  0  0  0  0  0  0  0  0  0  0  0
   14.7347   10.2263   -0.5522 C   0  0  0  0  0  0  0  0  0  0  0  0
   13.6888   11.2451   -0.0531 C   0  0  0  0  0  0  0  0  0  0  0  0
    9.9144    7.7077   -1.7834 C   0  0  0  0  0  0  0  0  0  0  0  0
   11.7310    6.6722    0.0939 O   0  0  0  0  0  0  0  0  0  0  0  0
    3.5991    7.9114   -1.2052 C   0  0  0  0  0  0  0  0  0  0  0  0
    2.6459    7.5742   -1.8879 O   0  0  0  0  0  0  0  0  0  0  0  0
    3.5539    9.1736   -0.4552 O   0  0  0  0  0  0  0  0  0  0  0  0
    2.3277    9.9583   -0.6417 C   0  0  0  0  0  0  0  0  0  0  0  0
   12.5209    6.9142    0.6248 H   0  0  0  0  0  0  0  0  0  0  0  0
    9.6603    4.5878    2.5205 H   0  0  0  0  0  0  0  0  0  0  0  0
   10.9033    4.7068    1.2701 H   0  0  0  0  0  0  0  0  0  0  0  0
    9.0799    6.9802    2.1501 H   0  0  0  0  0  0  0  0  0  0  0  0
   10.7772    6.7914    2.6135 H   0  0  0  0  0  0  0  0  0  0  0  0
    9.4514    5.0849   -1.5089 H   0  0  0  0  0  0  0  0  0  0  0  0
    6.7917   10.3313    1.4676 H   0  0  0  0  0  0  0  0  0  0  0  0
    4.7954    9.2510    0.4519 H   0  0  0  0  0  0  0  0  0  0  0  0
   11.4603    8.9763    1.4994 H   0  0  0  0  0  0  0  0  0  0  0  0
    9.3589   10.5177    1.1693 H   0  0  0  0  0  0  0  0  0  0  0  0
    9.3063    9.2711    2.4192 H   0  0  0  0  0  0  0  0  0  0  0  0
   10.3444    9.7158   -2.4913 H   0  0  0  0  0  0  0  0  0  0  0  0
    9.0583    9.6356   -1.2776 H   0  0  0  0  0  0  0  0  0  0  0  0
   12.4534    8.0913   -0.9874 H   0  0  0  0  0  0  0  0  0  0  0  0
   12.5509    9.5878   -1.9261 H   0  0  0  0  0  0  0  0  0  0  0  0
   13.4728    9.3166    1.0554 H   0  0  0  0  0  0  0  0  0  0  0  0
   15.6125   10.1123    0.0728 H   0  0  0  0  0  0  0  0  0  0  0  0
   14.8235   10.1353   -1.6273 H   0  0  0  0  0  0  0  0  0  0  0  0
   13.1440   11.7727   -0.8265 H   0  0  0  0  0  0  0  0  0  0  0  0
   13.9332   11.7500    0.8745 H   0  0  0  0  0  0  0  0  0  0  0  0
   10.8876    7.3085   -2.0441 H   0  0  0  0  0  0  0  0  0  0  0  0
    9.2110    7.5044   -2.5830 H   0  0  0  0  0  0  0  0  0  0  0  0
    1.4665    9.3351   -0.4358 H   0  0  0  0  0  0  0  0  0  0  0  0
    2.3325   10.8030    0.0356 H   0  0  0  0  0  0  0  0  0  0  0  0
    2.2796   10.3145   -1.6631 H   0  0  0  0  0  0  0  0  0  0  0  0
  1  2  1  0  0  0  0
  3  4  1  0  0  0  0
  5  6  1  0  0  0  0
  6  1  1  0  0  0  0
  7  8  4  0  0  0  0
  8  9  4  0  0  0  0
  9 10  4  0  0  0  0
 10 11  4  0  0  0  0
 11 12  4  0  0  0  0
 12  7  4  0  0  0  0
  4  7  1  0  0  0  0
  3 13  1  0  0  0  0
 13 14  1  0  0  0  0
 14  8  1  0  0  0  0
 11 15  1  0  0  0  0
 12 16  1  0  0  0  0
 16  5  1  0  0  0  0
  6 17  2  0  0  0  0
 18 19  1  0  0  0  0
  5  4  1  0  0  0  0
 19 20  1  0  0  0  0
 20 21  1  0  0  0  0
 21 22  1  0  0  0  0
 21 23  1  0  0  0  0
 23 22  1  0  0  0  0
  4 24  1  0  0  0  0
 19 13  1  0  0  0  0
 24 18  1  0  0  0  0
  3 25  1  0  0  0  0
  2  3  1  0  0  0  0
 26 27  2  0  0  0  0
 26 28  1  0  0  0  0
 26 15  1  0  0  0  0
 28 29  1  0  0  0  0
 25 30  1  0  0  0  0
  1 31  1  0  0  0  0
  1 32  1  0  0  0  0
  2 33  1  0  0  0  0
  2 34  1  0  0  0  0
  5 35  1  0  0  0  0
  9 36  1  0  0  0  0
 10 37  1  0  0  0  0
 13 38  1  0  0  0  0
 14 39  1  0  0  0  0
 14 40  1  0  0  0  0
 18 41  1  0  0  0  0
 18 42  1  0  0  0  0
 20 43  1  0  0  0  0
 20 44  1  0  0  0  0
 21 45  1  0  0  0  0
 22 46  1  0  0  0  0
 22 47  1  0  0  0  0
 23 48  1  0  0  0  0
 23 49  1  0  0  0  0
 24 50  1  0  0  0  0
 24 51  1  0  0  0  0
 29 52  1  0  0  0  0
 29 53  1  0  0  0  0
 29 54  1  0  0  0  0
M  END
>  <Alias name>
Methyl naltrexone-3-O-carbonate

>  <deltaS(fus)>   J/mol/K
27.7

$$$$
Terbacil
  ChemBrain IXL

 27 27  0  0  0  0  0  0  0  0  1 V2000
    4.6048    3.3650   -0.1771 N   0  0  0  0  0  0  0  0  0  0  0  0
    3.5162    4.3029    0.1804 C   0  0  0  0  0  0  0  0  0  0  0  0
    3.7773    5.5916    0.4731 C   0  0  0  0  0  0  0  0  0  0  0  0
    5.1555    6.1117    0.4474 C   0  0  0  0  0  0  0  0  0  0  0  0
    6.2633    5.2209    0.1014 N   0  0  0  0  0  0  0  0  0  0  0  0
    5.9870    3.8332   -0.2153 C   0  0  0  0  0  0  0  0  0  0  0  0
    7.6480    5.7285    0.0720 C   0  0  0  0  0  0  0  0  0  0  0  0
    2.0631    3.7960    0.2179 C   0  0  0  0  0  0  0  0  0  0  0  0
    2.4467    6.6748    0.8943 Cl  0  0  0  0  0  0  0  0  0  0  0  0
    5.3725    7.2823    0.7140 O   0  0  0  0  0  0  0  0  0  0  0  0
    6.8934    3.0708   -0.5084 O   0  0  0  0  0  0  0  0  0  0  0  0
    7.6789    7.1777    0.5954 C   0  0  0  0  0  0  0  0  0  0  0  0
    8.5404    4.8425    0.9643 C   0  0  0  0  0  0  0  0  0  0  0  0
    8.1784    5.6949   -1.3753 C   0  0  0  0  0  0  0  0  0  0  0  0
    4.3766    2.3353   -0.4091 H   0  0  0  0  0  0  0  0  0  0  0  0
    2.0255    2.7837   -0.1567 H   0  0  0  0  0  0  0  0  0  0  0  0
    1.7007    3.8173    1.2348 H   0  0  0  0  0  0  0  0  0  0  0  0
    1.4444    4.4312   -0.3984 H   0  0  0  0  0  0  0  0  0  0  0  0
    7.3097    7.2022    1.6097 H   0  0  0  0  0  0  0  0  0  0  0  0
    8.6941    7.5469    0.5728 H   0  0  0  0  0  0  0  0  0  0  0  0
    7.0560    7.7998   -0.0298 H   0  0  0  0  0  0  0  0  0  0  0  0
    9.5546    5.2139    0.9410 H   0  0  0  0  0  0  0  0  0  0  0  0
    8.5207    3.8268    0.5977 H   0  0  0  0  0  0  0  0  0  0  0  0
    8.1717    4.8662    1.9789 H   0  0  0  0  0  0  0  0  0  0  0  0
    9.1932    6.0651   -1.3955 H   0  0  0  0  0  0  0  0  0  0  0  0
    7.5561    6.3165   -2.0016 H   0  0  0  0  0  0  0  0  0  0  0  0
    8.1586    4.6794   -1.7426 H   0  0  0  0  0  0  0  0  0  0  0  0
  1  2  1  0  0  0  0
  2  3  2  0  0  0  0
  4  3  1  0  0  0  0
  4  5  1  0  0  0  0
  5  6  1  0  0  0  0
  6  1  1  0  0  0  0
  5  7  1  0  0  0  0
  2  8  1  0  0  0  0
  3  9  1  0  0  0  0
  4 10  2  0  0  0  0
  6 11  2  0  0  0  0
  7 12  1  0  0  0  0
  7 13  1  0  0  0  0
  7 14  1  0  0  0  0
  1 15  1  0  0  0  0
  8 16  1  0  0  0  0
  8 17  1  0  0  0  0
  8 18  1  0  0  0  0
 12 19  1  0  0  0  0
 12 20  1  0  0  0  0
 12 21  1  0  0  0  0
 13 22  1  0  0  0  0
 13 23  1  0  0  0  0
 13 24  1  0  0  0  0
 14 25  1  0  0  0  0
 14 26  1  0  0  0  0
 14 27  1  0  0  0  0
M  END
>  <Alias name>
Terbacil

>  <deltaS(fus)>   J/mol/K
27.92

$$$$
N-2-(3-Picolyl)-N'-(2-chlorophenyl) thiourea
  ChemBrain IXL

 30 31  0  0  0  0  0  0  0  0  1 V2000
    6.9190    4.1015    0.9737 C   0  0  0  0  0  0  0  0  0  0  0  0
    5.9355    4.7797    0.2513 C   0  0  0  0  0  0  0  0  0  0  0  0
    6.5763    3.2907    2.0006 N   0  0  0  0  0  0  0  0  0  0  0  0
    8.2654    4.2618    0.6329 N   0  0  0  0  0  0  0  0  0  0  0  0
    4.6016    4.6178    0.5958 C   0  0  0  0  0  0  0  0  0  0  0  0
    5.2817    3.1211    2.3511 C   0  0  0  0  0  0  0  0  0  0  0  0
    9.2297    3.4090    1.1811 C   0  0  0  0  0  0  0  0  0  0  0  0
    4.2711    3.7823    1.6540 C   0  0  0  0  0  0  0  0  0  0  0  0
   10.5314    3.8755    1.4108 N   0  0  0  0  0  0  0  0  0  0  0  0
    8.8179    1.7963    1.5706 S   0  0  0  0  0  0  0  0  0  0  0  0
   10.7953    5.2531    1.4233 C   0  0  0  0  0  0  0  0  0  0  0  0
    9.7518    6.1662    1.5892 C   0  0  0  0  0  0  0  0  0  0  0  0
   12.1036    5.7118    1.2703 C   0  0  0  0  0  0  0  0  0  0  0  0
   10.0184    7.5362    1.6033 C   0  0  0  0  0  0  0  0  0  0  0  0
   12.3699    7.0815    1.2846 C   0  0  0  0  0  0  0  0  0  0  0  0
   11.3274    7.9936    1.4511 C   0  0  0  0  0  0  0  0  0  0  0  0
   13.4366    4.5464    1.0564 Cl  0  0  0  0  0  0  0  0  0  0  0  0
    6.3070    5.6691   -0.8784 C   0  0  0  0  0  0  0  0  0  0  0  0
    8.5407    4.9911   -0.0087 H   0  0  0  0  0  0  0  0  0  0  0  0
   11.2801    3.2188    1.5671 H   0  0  0  0  0  0  0  0  0  0  0  0
    3.8256    5.1387    0.0440 H   0  0  0  0  0  0  0  0  0  0  0  0
    5.0264    2.4697    3.1761 H   0  0  0  0  0  0  0  0  0  0  0  0
    3.2329    3.6461    1.9350 H   0  0  0  0  0  0  0  0  0  0  0  0
    8.7351    5.8119    1.7070 H   0  0  0  0  0  0  0  0  0  0  0  0
    9.2088    8.2447    1.7324 H   0  0  0  0  0  0  0  0  0  0  0  0
   13.3860    7.4367    1.1664 H   0  0  0  0  0  0  0  0  0  0  0  0
   11.5345    9.0569    1.4621 H   0  0  0  0  0  0  0  0  0  0  0  0
    5.4576    6.2882   -1.1456 H   0  0  0  0  0  0  0  0  0  0  0  0
    6.5972    5.0682   -1.7315 H   0  0  0  0  0  0  0  0  0  0  0  0
    7.1350    6.3014   -0.5838 H   0  0  0  0  0  0  0  0  0  0  0  0
  1  2  4  0  0  0  0
  1  3  4  0  0  0  0
  1  4  1  0  0  0  0
  2  5  4  0  0  0  0
  3  6  4  0  0  0  0
  4  7  1  0  0  0  0
  5  8  4  0  0  0  0
  6  8  4  0  0  0  0
  7  9  1  0  0  0  0
  7 10  2  0  0  0  0
 11 12  4  0  0  0  0
 11 13  4  0  0  0  0
 12 14  4  0  0  0  0
 13 15  4  0  0  0  0
 14 16  4  0  0  0  0
 15 16  4  0  0  0  0
 11  9  1  0  0  0  0
 13 17  1  0  0  0  0
  2 18  1  0  0  0  0
  4 19  1  0  0  0  0
  9 20  1  0  0  0  0
  5 21  1  0  0  0  0
  6 22  1  0  0  0  0
  8 23  1  0  0  0  0
 12 24  1  0  0  0  0
 14 25  1  0  0  0  0
 15 26  1  0  0  0  0
 16 27  1  0  0  0  0
 18 28  1  0  0  0  0
 18 29  1  0  0  0  0
 18 30  1  0  0  0  0
M  END
>  <Alias name>
N-2-(3-Picolyl)-N'-(2-chlorophenyl) thiourea

>  <deltaS(fus)>   J/mol/K
28

$$$$
Methacrylic acid
  ChemBrain IXL

 12 11  0  0  0  0  0  0  0  0  1 V2000
    3.5219    3.7337    0.0530 C   0  0  0  0  0  0  0  0  0  0  0  0
    4.6770    4.5708    0.4472 C   0  0  0  0  0  0  0  0  0  0  0  0
    4.5275    5.7669    0.6355 O   0  0  0  0  0  0  0  0  0  0  0  0
    6.0044    3.9611    0.6118 O   0  0  0  0  0  0  0  0  0  0  0  0
    3.6853    2.4248   -0.1525 C   0  0  0  0  0  0  0  0  0  0  0  0
    2.1856    4.3477   -0.1135 C   0  0  0  0  0  0  0  0  0  0  0  0
    6.7180    4.5841    0.8747 H   0  0  0  0  0  0  0  0  0  0  0  0
    4.6632    1.9755   -0.0307 H   0  0  0  0  0  0  0  0  0  0  0  0
    2.8401    1.8122   -0.4409 H   0  0  0  0  0  0  0  0  0  0  0  0
    1.4718    3.5861   -0.4021 H   0  0  0  0  0  0  0  0  0  0  0  0
    1.8756    4.7969    0.8219 H   0  0  0  0  0  0  0  0  0  0  0  0
    2.2314    5.1094   -0.8820 H   0  0  0  0  0  0  0  0  0  0  0  0
  1  2  1  0  0  0  0
  2  3  2  0  0  0  0
  2  4  1  0  0  0  0
  1  5  2  0  0  0  0
  1  6  1  0  0  0  0
  4  7  1  0  0  0  0
  5  8  1  0  0  0  0
  5  9  1  0  0  0  0
  6 10  1  0  0  0  0
  6 11  1  0  0  0  0
  6 12  1  0  0  0  0
M  END
>  <Alias name>
Methacrylic acid

>  <deltaS(fus)>   J/mol/K
28.04

$$$$
Dimethylcarbonate
  ChemBrain IXL

 12 11  0  0  0  0  0  0  0  0  1 V2000
    4.1067    4.7213    0.3632 C   0  0  0  0  0  0  0  0  0  0  0  0
    3.4877    5.6107    0.9237 O   0  0  0  0  0  0  0  0  0  0  0  0
    3.4482    3.4404    0.0687 O   0  0  0  0  0  0  0  0  0  0  0  0
    5.5110    4.9305   -0.0178 O   0  0  0  0  0  0  0  0  0  0  0  0
    6.1501    3.7880   -0.6863 C   0  0  0  0  0  0  0  0  0  0  0  0
    2.0448    3.3505    0.4968 C   0  0  0  0  0  0  0  0  0  0  0  0
    7.1763    4.0378   -0.9259 H   0  0  0  0  0  0  0  0  0  0  0  0
    5.6128    3.5562   -1.5976 H   0  0  0  0  0  0  0  0  0  0  0  0
    6.1322    2.9282   -0.0280 H   0  0  0  0  0  0  0  0  0  0  0  0
    1.6501    2.3758    0.2377 H   0  0  0  0  0  0  0  0  0  0  0  0
    1.9847    3.4910    1.5689 H   0  0  0  0  0  0  0  0  0  0  0  0
    1.4657    4.1184   -0.0010 H   0  0  0  0  0  0  0  0  0  0  0  0
  1  2  2  0  0  0  0
  1  3  1  0  0  0  0
  1  4  1  0  0  0  0
  4  5  1  0  0  0  0
  3  6  1  0  0  0  0
  5  7  1  0  0  0  0
  5  8  1  0  0  0  0
  5  9  1  0  0  0  0
  6 10  1  0  0  0  0
  6 11  1  0  0  0  0
  6 12  1  0  0  0  0
M  END
>  <Alias name>
Dimethyl carbonate

>  <deltaS(fus)>   J/mol/K
28.1

$$$$
Cyclotridecane
  ChemBrain IXL

 39 39  0  0  0  0  0  0  0  0  1 V2000
    7.8008    5.3443   -0.9958 C   0  0  0  0  0  0  0  0  0  0  0  0
    7.4036    6.7173   -0.2591 C   0  0  0  0  0  0  0  0  0  0  0  0
    6.2237    6.5120    0.7168 C   0  0  0  0  0  0  0  0  0  0  0  0
    5.1388    5.7019    0.0170 C   0  0  0  0  0  0  0  0  0  0  0  0
    4.0547    6.5649   -0.6176 C   0  0  0  0  0  0  0  0  0  0  0  0
    2.8764    6.6976    0.3728 C   0  0  0  0  0  0  0  0  0  0  0  0
    2.4778    5.2736    1.0040 C   0  0  0  0  0  0  0  0  0  0  0  0
    2.1295    4.1736   -0.1043 C   0  0  0  0  0  0  0  0  0  0  0  0
    3.4245    3.6201   -0.8208 C   0  0  0  0  0  0  0  0  0  0  0  0
    8.1462    4.1631    0.0264 C   0  0  0  0  0  0  0  0  0  0  0  0
    4.4137    2.9916    0.2176 C   0  0  0  0  0  0  0  0  0  0  0  0
    6.8497    3.5595    0.6986 C   0  0  0  0  0  0  0  0  0  0  0  0
    5.8597    3.0133   -0.3846 C   0  0  0  0  0  0  0  0  0  0  0  0
    8.6738    5.5311   -1.6086 H   0  0  0  0  0  0  0  0  0  0  0  0
    6.9942    5.0337   -1.6368 H   0  0  0  0  0  0  0  0  0  0  0  0
    7.1195    7.4456   -1.0084 H   0  0  0  0  0  0  0  0  0  0  0  0
    8.2584    7.0901    0.2913 H   0  0  0  0  0  0  0  0  0  0  0  0
    5.8282    7.4658    1.0435 H   0  0  0  0  0  0  0  0  0  0  0  0
    6.5797    5.9619    1.5733 H   0  0  0  0  0  0  0  0  0  0  0  0
    4.6915    5.0751    0.7124 H   0  0  0  0  0  0  0  0  0  0  0  0
    5.5856    5.1306   -0.7252 H   0  0  0  0  0  0  0  0  0  0  0  0
    4.4516    7.5400   -0.8713 H   0  0  0  0  0  0  0  0  0  0  0  0
    3.6965    6.0821   -1.5130 H   0  0  0  0  0  0  0  0  0  0  0  0
    3.1628    7.3667    1.1747 H   0  0  0  0  0  0  0  0  0  0  0  0
    2.0216    7.1124   -0.1467 H   0  0  0  0  0  0  0  0  0  0  0  0
    1.6057    5.4148    1.6300 H   0  0  0  0  0  0  0  0  0  0  0  0
    3.2845    4.9141    1.6187 H   0  0  0  0  0  0  0  0  0  0  0  0
    1.4693    4.6102   -0.8433 H   0  0  0  0  0  0  0  0  0  0  0  0
    1.6220    3.3462    0.3758 H   0  0  0  0  0  0  0  0  0  0  0  0
    3.1445    2.8686   -1.5483 H   0  0  0  0  0  0  0  0  0  0  0  0
    3.9132    4.4239   -1.3241 H   0  0  0  0  0  0  0  0  0  0  0  0
    8.8067    4.5414    0.7966 H   0  0  0  0  0  0  0  0  0  0  0  0
    8.6524    3.3734   -0.5146 H   0  0  0  0  0  0  0  0  0  0  0  0
    4.3995    3.5783    1.1111 H   0  0  0  0  0  0  0  0  0  0  0  0
    4.1218    1.9774    0.4596 H   0  0  0  0  0  0  0  0  0  0  0  0
    7.1279    2.7546    1.3672 H   0  0  0  0  0  0  0  0  0  0  0  0
    6.3623    4.3238    1.2610 H   0  0  0  0  0  0  0  0  0  0  0  0
    5.8750    3.6661   -1.2308 H   0  0  0  0  0  0  0  0  0  0  0  0
    6.1500    2.0200   -0.7029 H   0  0  0  0  0  0  0  0  0  0  0  0
  1  2  1  0  0  0  0
  2  3  1  0  0  0  0
  3  4  1  0  0  0  0
  4  5  1  0  0  0  0
  5  6  1  0  0  0  0
  6  7  1  0  0  0  0
  7  8  1  0  0  0  0
  8  9  1  0  0  0  0
  1 10  1  0  0  0  0
  9 11  1  0  0  0  0
 10 12  1  0  0  0  0
 12 13  1  0  0  0  0
 11 13  1  0  0  0  0
  1 14  1  0  0  0  0
  1 15  1  0  0  0  0
  2 16  1  0  0  0  0
  2 17  1  0  0  0  0
  3 18  1  0  0  0  0
  3 19  1  0  0  0  0
  4 20  1  0  0  0  0
  4 21  1  0  0  0  0
  5 22  1  0  0  0  0
  5 23  1  0  0  0  0
  6 24  1  0  0  0  0
  6 25  1  0  0  0  0
  7 26  1  0  0  0  0
  7 27  1  0  0  0  0
  8 28  1  0  0  0  0
  8 29  1  0  0  0  0
  9 30  1  0  0  0  0
  9 31  1  0  0  0  0
 10 32  1  0  0  0  0
 10 33  1  0  0  0  0
 11 34  1  0  0  0  0
 11 35  1  0  0  0  0
 12 36  1  0  0  0  0
 12 37  1  0  0  0  0
 13 38  1  0  0  0  0
 13 39  1  0  0  0  0
M  END
>  <Alias name>
Cyclotridecane

>  <deltaS(fus)>   J/mol/K
28.34

$$$$
Perfluoro-N-(4-methylcyclohexyl)piperidine
  ChemBrain IXL

 36 37  0  0  0  0  0  0  0  0  1 V2000
    3.5722    5.1405    1.0020 C   0  0  0  0  0  0  0  0  0  0  0  0
    5.0147    4.8481    0.5271 C   0  0  0  0  0  0  0  0  0  0  0  0
    5.6356    6.0972   -0.0620 N   0  0  0  0  0  0  0  0  0  0  0  0
    4.7851    6.5485   -1.2450 C   0  0  0  0  0  0  0  0  0  0  0  0
    3.3499    6.8613   -0.7756 C   0  0  0  0  0  0  0  0  0  0  0  0
    2.7224    5.6058   -0.1772 C   0  0  0  0  0  0  0  0  0  0  0  0
    7.0729    5.7957   -0.5301 C   0  0  0  0  0  0  0  0  0  0  0  0
    7.9120    7.1323   -0.8407 C   0  0  0  0  0  0  0  0  0  0  0  0
    9.3439    5.1152    0.3505 C   0  0  0  0  0  0  0  0  0  0  0  0
    9.7876    6.5422    0.7803 C   0  0  0  0  0  0  0  0  0  0  0  0
    8.6656    7.5792    0.4253 C   0  0  0  0  0  0  0  0  0  0  0  0
    7.8433    4.9775    0.5773 C   0  0  0  0  0  0  0  0  0  0  0  0
   11.1228    6.9079    0.0675 C   0  0  0  0  0  0  0  0  0  0  0  0
    3.0319    4.0087    1.5287 F   0  0  0  0  0  0  0  0  0  0  0  0
    3.5986    6.1124    1.9537 F   0  0  0  0  0  0  0  0  0  0  0  0
    5.7276    4.4243    1.5905 F   0  0  0  0  0  0  0  0  0  0  0  0
    4.9891    3.8662   -0.4150 F   0  0  0  0  0  0  0  0  0  0  0  0
    5.2869    7.6475   -1.8139 F   0  0  0  0  0  0  0  0  0  0  0  0
    4.7415    5.5535   -2.1725 F   0  0  0  0  0  0  0  0  0  0  0  0
    2.6068    7.2752   -1.8373 F   0  0  0  0  0  0  0  0  0  0  0  0
    3.3842    7.8457    0.1629 F   0  0  0  0  0  0  0  0  0  0  0  0
    2.6722    4.6256   -1.1197 F   0  0  0  0  0  0  0  0  0  0  0  0
    1.4626    5.8867    0.2524 F   0  0  0  0  0  0  0  0  0  0  0  0
    7.0132    5.0449   -1.6636 F   0  0  0  0  0  0  0  0  0  0  0  0
    8.8097    6.8759   -1.8214 F   0  0  0  0  0  0  0  0  0  0  0  0
    7.1152    8.1248   -1.2370 F   0  0  0  0  0  0  0  0  0  0  0  0
   10.0119    4.1930    1.0950 F   0  0  0  0  0  0  0  0  0  0  0  0
    9.6181    4.9149   -0.9661 F   0  0  0  0  0  0  0  0  0  0  0  0
    9.9891    6.5649    2.1261 F   0  0  0  0  0  0  0  0  0  0  0  0
    9.2263    8.8017    0.2218 F   0  0  0  0  0  0  0  0  0  0  0  0
    7.7812    7.6631    1.4546 F   0  0  0  0  0  0  0  0  0  0  0  0
    7.4911    3.6636    0.5003 F   0  0  0  0  0  0  0  0  0  0  0  0
    7.5464    5.4635    1.8137 F   0  0  0  0  0  0  0  0  0  0  0  0
   11.5322    8.1392    0.4760 F   0  0  0  0  0  0  0  0  0  0  0  0
   10.9479    6.9156   -1.2769 F   0  0  0  0  0  0  0  0  0  0  0  0
   12.0719    5.9892    0.3918 F   0  0  0  0  0  0  0  0  0  0  0  0
  1  2  1  0  0  0  0
  2  3  1  0  0  0  0
  3  4  1  0  0  0  0
  4  5  1  0  0  0  0
  5  6  1  0  0  0  0
  6  1  1  0  0  0  0
  3  7  1  0  0  0  0
  7  8  1  0  0  0  0
  9 10  1  0  0  0  0
  8 11  1  0  0  0  0
 11 10  1  0  0  0  0
  9 12  1  0  0  0  0
 12  7  1  0  0  0  0
 10 13  1  0  0  0  0
  1 14  1  0  0  0  0
  1 15  1  0  0  0  0
  2 16  1  0  0  0  0
  2 17  1  0  0  0  0
  4 18  1  0  0  0  0
  4 19  1  0  0  0  0
  5 20  1  0  0  0  0
  5 21  1  0  0  0  0
  6 22  1  0  0  0  0
  6 23  1  0  0  0  0
  7 24  1  0  0  0  0
  8 25  1  0  0  0  0
  8 26  1  0  0  0  0
  9 27  1  0  0  0  0
  9 28  1  0  0  0  0
 10 29  1  0  0  0  0
 11 30  1  0  0  0  0
 11 31  1  0  0  0  0
 12 32  1  0  0  0  0
 12 33  1  0  0  0  0
 13 34  1  0  0  0  0
 13 35  1  0  0  0  0
 13 36  1  0  0  0  0
M  END
>  <Alias name>
Perfluoro-N-(4-methylcyclohexyl)piperidine

>  <deltaS(fus)>   J/mol/K
28.37

$$$$
2,3,6,7-Dibenzobicyclo(3,2,2)nona-2,6-dien-4-one
  ChemBrain IXL

 32 35  0  0  0  0  0  0  0  0  1 V2000
    2.4779    4.9076   -1.3938 C   0  0  0  0  0  0  0  0  0  0  0  0
    2.3010    6.2881   -1.3285 C   0  0  0  0  0  0  0  0  0  0  0  0
    3.2503    7.0769   -0.6813 C   0  0  0  0  0  0  0  0  0  0  0  0
    4.3779    6.4815   -0.1149 C   0  0  0  0  0  0  0  0  0  0  0  0
    4.5569    5.1269   -0.1810 C   0  0  0  0  0  0  0  0  0  0  0  0
    3.6040    4.3242   -0.8120 C   0  0  0  0  0  0  0  0  0  0  0  0
    9.1556    5.1641   -2.1119 C   0  0  0  0  0  0  0  0  0  0  0  0
    8.7134    3.8744   -1.8124 C   0  0  0  0  0  0  0  0  0  0  0  0
    7.6007    3.6904   -0.9958 C   0  0  0  0  0  0  0  0  0  0  0  0
    6.9308    4.7919   -0.4668 C   0  0  0  0  0  0  0  0  0  0  0  0
    7.3696    6.1117   -0.7730 C   0  0  0  0  0  0  0  0  0  0  0  0
    8.4852    6.2777   -1.5972 C   0  0  0  0  0  0  0  0  0  0  0  0
    5.7624    4.5425    0.4146 C   0  0  0  0  0  0  0  0  0  0  0  0
    5.3757    7.2773    0.5734 C   0  0  0  0  0  0  0  0  0  0  0  0
    6.6677    7.3546   -0.2323 C   0  0  0  0  0  0  0  0  0  0  0  0
    7.1574    8.4494   -0.4529 O   0  0  0  0  0  0  0  0  0  0  0  0
    6.0388    5.1374    1.8401 C   0  0  0  0  0  0  0  0  0  0  0  0
    5.6345    6.6513    1.9536 C   0  0  0  0  0  0  0  0  0  0  0  0
    1.7421    4.2893   -1.8954 H   0  0  0  0  0  0  0  0  0  0  0  0
    1.4280    6.7468   -1.7796 H   0  0  0  0  0  0  0  0  0  0  0  0
    3.1123    8.1495   -0.6189 H   0  0  0  0  0  0  0  0  0  0  0  0
    3.7378    3.2505   -0.8506 H   0  0  0  0  0  0  0  0  0  0  0  0
   10.0210    5.3017   -2.7451 H   0  0  0  0  0  0  0  0  0  0  0  0
    9.2349    3.0151   -2.2146 H   0  0  0  0  0  0  0  0  0  0  0  0
    7.2537    2.6880   -0.7700 H   0  0  0  0  0  0  0  0  0  0  0  0
    8.8317    7.2734   -1.8380 H   0  0  0  0  0  0  0  0  0  0  0  0
    5.6186    3.4726    0.5074 H   0  0  0  0  0  0  0  0  0  0  0  0
    4.9884    8.2798    0.7109 H   0  0  0  0  0  0  0  0  0  0  0  0
    5.4740    4.5696    2.5709 H   0  0  0  0  0  0  0  0  0  0  0  0
    7.0927    5.0404    2.0607 H   0  0  0  0  0  0  0  0  0  0  0  0
    4.7311    6.7302    2.5499 H   0  0  0  0  0  0  0  0  0  0  0  0
    6.4295    7.1944    2.4452 H   0  0  0  0  0  0  0  0  0  0  0  0
  1  2  4  0  0  0  0
  2  3  4  0  0  0  0
  3  4  4  0  0  0  0
  4  5  4  0  0  0  0
  5  6  4  0  0  0  0
  6  1  4  0  0  0  0
  7  8  4  0  0  0  0
  8  9  4  0  0  0  0
  9 10  4  0  0  0  0
 10 11  4  0  0  0  0
 11 12  4  0  0  0  0
 12  7  4  0  0  0  0
  5 13  1  0  0  0  0
 10 13  1  0  0  0  0
  4 14  1  0  0  0  0
 11 15  1  0  0  0  0
 15 14  1  0  0  0  0
 15 16  2  0  0  0  0
 13 17  1  0  0  0  0
 14 18  1  0  0  0  0
 18 17  1  0  0  0  0
  1 19  1  0  0  0  0
  2 20  1  0  0  0  0
  3 21  1  0  0  0  0
  6 22  1  0  0  0  0
  7 23  1  0  0  0  0
  8 24  1  0  0  0  0
  9 25  1  0  0  0  0
 12 26  1  0  0  0  0
 13 27  1  0  0  0  0
 14 28  1  0  0  0  0
 17 29  1  0  0  0  0
 17 30  1  0  0  0  0
 18 31  1  0  0  0  0
 18 32  1  0  0  0  0
M  END
>  <Alias name>
2:3,6:7-Dibenzobicyclo[3.2.2]nona-2,6-dien-4-one

>  <deltaS(fus)>   J/mol/K
28.4

$$$$
Pyromellitic acid dianhydride
  ChemBrain IXL

 18 20  0  0  0  0  0  0  0  0  1 V2000
    3.5984    4.9677    0.3821 C   0  0  0  0  0  0  0  0  0  0  0  0
    3.8527    3.7587    0.3713 C   0  0  0  0  0  0  0  0  0  0  0  0
    5.1343    3.3005    0.1244 C   0  0  0  0  0  0  0  0  0  0  0  0
    6.1263    4.2607    0.0009 C   0  0  0  0  0  0  0  0  0  0  0  0
    5.8944    5.4548    0.2176 C   0  0  0  0  0  0  0  0  0  0  0  0
    4.6042    5.9164    0.3746 C   0  0  0  0  0  0  0  0  0  0  0  0
    2.2470    5.1189    0.4277 C   0  0  0  0  0  0  0  0  0  0  0  0
    1.6596    6.1794    0.3156 O   0  0  0  0  0  0  0  0  0  0  0  0
    1.6536    3.9240    0.5961 O   0  0  0  0  0  0  0  0  0  0  0  0
    2.6897    3.0747    0.5920 C   0  0  0  0  0  0  0  0  0  0  0  0
    2.6023    1.8717    0.7771 O   0  0  0  0  0  0  0  0  0  0  0  0
    7.4451    4.1355   -0.3201 C   0  0  0  0  0  0  0  0  0  0  0  0
    7.9711    3.1199   -0.7395 O   0  0  0  0  0  0  0  0  0  0  0  0
    7.0798    6.1293    0.2201 C   0  0  0  0  0  0  0  0  0  0  0  0
    7.2178    7.3058    0.5092 O   0  0  0  0  0  0  0  0  0  0  0  0
    8.0775    5.3051   -0.1323 O   0  0  0  0  0  0  0  0  0  0  0  0
    5.3514    2.2367    0.0297 H   0  0  0  0  0  0  0  0  0  0  0  0
    4.3904    6.9754    0.4841 H   0  0  0  0  0  0  0  0  0  0  0  0
  1  2  4  0  0  0  0
  2  3  4  0  0  0  0
  3  4  4  0  0  0  0
  4  5  4  0  0  0  0
  5  6  4  0  0  0  0
  6  1  4  0  0  0  0
  7  8  2  0  0  0  0
  7  9  1  0  0  0  0
  7  1  1  0  0  0  0
 10 11  2  0  0  0  0
 10  2  1  0  0  0  0
 12 13  2  0  0  0  0
 14 15  2  0  0  0  0
 14 16  1  0  0  0  0
 14  5  1  0  0  0  0
 12  4  1  0  0  0  0
  9 10  1  0  0  0  0
 16 12  1  0  0  0  0
  3 17  1  0  0  0  0
  6 18  1  0  0  0  0
M  END
>  <Alias name>
Pyromellitic dianhydride

>  <deltaS(fus)>   J/mol/K
28.4

$$$$
Thiophene
  ChemBrain IXL

  9  9  0  0  0  0  0  0  0  0  1 V2000
    3.1927    2.8886    0.0760 C   0  0  0  0  0  0  0  0  0  0  0  0
    2.7097    4.0360   -0.0936 C   0  0  0  0  0  0  0  0  0  0  0  0
    4.5820    2.8849    0.1049 C   0  0  0  0  0  0  0  0  0  0  0  0
    5.0780    4.0295   -0.0444 C   0  0  0  0  0  0  0  0  0  0  0  0
    3.9003    5.1893   -0.2293 S   0  0  0  0  0  0  0  0  0  0  0  0
    2.5888    1.9991    0.1870 H   0  0  0  0  0  0  0  0  0  0  0  0
    1.6402    4.2438   -0.1440 H   0  0  0  0  0  0  0  0  0  0  0  0
    5.1759    1.9920    0.2408 H   0  0  0  0  0  0  0  0  0  0  0  0
    6.1497    4.2313   -0.0503 H   0  0  0  0  0  0  0  0  0  0  0  0
  1  2  2  0  0  0  0
  1  3  1  0  0  0  0
  3  4  2  0  0  0  0
  4  5  1  0  0  0  0
  5  2  1  0  0  0  0
  1  6  1  0  0  0  0
  2  7  1  0  0  0  0
  3  8  1  0  0  0  0
  4  9  1  0  0  0  0
M  END
>  <Alias name>
Thiophene

>  <deltaS(fus)>   J/mol/K
28.45

$$$$
2,2,3-Trimethylbutane
  ChemBrain IXL

 23 22  0  0  0  0  0  0  0  0  1 V2000
    3.3950    2.1805   -0.3036 C   0  0  0  0  0  0  0  0  0  0  0  0
    3.5837    3.7092   -0.1232 C   0  0  0  0  0  0  0  0  0  0  0  0
    4.9596    4.1590   -0.7553 C   0  0  0  0  0  0  0  0  0  0  0  0
    6.1355    3.3768   -0.1118 C   0  0  0  0  0  0  0  0  0  0  0  0
    3.5487    4.0532    1.3875 C   0  0  0  0  0  0  0  0  0  0  0  0
    2.4213    4.4445   -0.8373 C   0  0  0  0  0  0  0  0  0  0  0  0
    5.1802    5.6785   -0.5299 C   0  0  0  0  0  0  0  0  0  0  0  0
    4.1475    1.6523    0.2580 H   0  0  0  0  0  0  0  0  0  0  0  0
    3.4805    1.9267   -1.3506 H   0  0  0  0  0  0  0  0  0  0  0  0
    2.4168    1.8959    0.0557 H   0  0  0  0  0  0  0  0  0  0  0  0
    4.9438    3.9582   -1.8168 H   0  0  0  0  0  0  0  0  0  0  0  0
    7.0656    3.6989   -0.5573 H   0  0  0  0  0  0  0  0  0  0  0  0
    6.0055    2.3217   -0.2843 H   0  0  0  0  0  0  0  0  0  0  0  0
    6.1630    3.5684    0.9478 H   0  0  0  0  0  0  0  0  0  0  0  0
    3.7168    5.1121    1.5199 H   0  0  0  0  0  0  0  0  0  0  0  0
    4.3157    3.5000    1.9035 H   0  0  0  0  0  0  0  0  0  0  0  0
    2.5828    3.7893    1.7933 H   0  0  0  0  0  0  0  0  0  0  0  0
    1.4786    4.1024   -0.4351 H   0  0  0  0  0  0  0  0  0  0  0  0
    2.5119    5.5066   -0.6789 H   0  0  0  0  0  0  0  0  0  0  0  0
    2.4579    4.2336   -1.8960 H   0  0  0  0  0  0  0  0  0  0  0  0
    4.4014    6.2361   -1.0223 H   0  0  0  0  0  0  0  0  0  0  0  0
    5.1657    5.8950    0.5279 H   0  0  0  0  0  0  0  0  0  0  0  0
    6.1372    5.9647   -0.9403 H   0  0  0  0  0  0  0  0  0  0  0  0
  1  2  1  0  0  0  0
  2  3  1  0  0  0  0
  3  4  1  0  0  0  0
  2  5  1  0  0  0  0
  2  6  1  0  0  0  0
  3  7  1  0  0  0  0
  1  8  1  0  0  0  0
  1  9  1  0  0  0  0
  1 10  1  0  0  0  0
  3 11  1  0  0  0  0
  4 12  1  0  0  0  0
  4 13  1  0  0  0  0
  4 14  1  0  0  0  0
  5 15  1  0  0  0  0
  5 16  1  0  0  0  0
  5 17  1  0  0  0  0
  6 18  1  0  0  0  0
  6 19  1  0  0  0  0
  6 20  1  0  0  0  0
  7 21  1  0  0  0  0
  7 22  1  0  0  0  0
  7 23  1  0  0  0  0
M  END
>  <Alias name>
Triptane

>  <deltaS(fus)>   J/mol/K
28.53

$$$$
Cycloheptanol
  ChemBrain IXL

 22 22  0  0  0  0  0  0  0  0  1 V2000
    4.7600    5.5250   -0.0850 C   0  0  0  0  0  0  0  0  0  0  0  0
    3.3297    5.4869   -0.6383 C   0  0  0  0  0  0  0  0  0  0  0  0
    2.9711    3.4876    0.9377 C   0  0  0  0  0  0  0  0  0  0  0  0
    3.7363    2.6670   -0.1085 C   0  0  0  0  0  0  0  0  0  0  0  0
    5.2468    3.0033   -0.0278 C   0  0  0  0  0  0  0  0  0  0  0  0
    5.5810    4.3579   -0.6894 C   0  0  0  0  0  0  0  0  0  0  0  0
    7.0113    4.6337   -0.4917 O   0  0  0  0  0  0  0  0  0  0  0  0
    2.3613    4.7684    0.3268 C   0  0  0  0  0  0  0  0  0  0  0  0
    7.2942    4.7085    0.4468 H   0  0  0  0  0  0  0  0  0  0  0  0
    4.7497    5.4680    0.9964 H   0  0  0  0  0  0  0  0  0  0  0  0
    5.2208    6.4562   -0.3903 H   0  0  0  0  0  0  0  0  0  0  0  0
    3.3351    4.9813   -1.5960 H   0  0  0  0  0  0  0  0  0  0  0  0
    2.9792    6.5020   -0.7776 H   0  0  0  0  0  0  0  0  0  0  0  0
    2.1649    2.8847    1.3368 H   0  0  0  0  0  0  0  0  0  0  0  0
    3.6461    3.7507    1.7426 H   0  0  0  0  0  0  0  0  0  0  0  0
    3.3511    2.8647   -1.1011 H   0  0  0  0  0  0  0  0  0  0  0  0
    3.6111    1.6163    0.1216 H   0  0  0  0  0  0  0  0  0  0  0  0
    5.5473    3.0296    1.0124 H   0  0  0  0  0  0  0  0  0  0  0  0
    5.8044    2.2260   -0.5350 H   0  0  0  0  0  0  0  0  0  0  0  0
    5.3785    4.2968   -1.7515 H   0  0  0  0  0  0  0  0  0  0  0  0
    1.4625    4.5070   -0.2177 H   0  0  0  0  0  0  0  0  0  0  0  0
    2.0992    5.4435    1.1319 H   0  0  0  0  0  0  0  0  0  0  0  0
  1  2  1  0  0  0  0
  3  4  1  0  0  0  0
  4  5  1  0  0  0  0
  5  6  1  0  0  0  0
  6  1  1  0  0  0  0
  6  7  1  0  0  0  0
  3  8  1  0  0  0  0
  8  2  1  0  0  0  0
  7  9  1  0  0  0  0
  1 10  1  0  0  0  0
  1 11  1  0  0  0  0
  2 12  1  0  0  0  0
  2 13  1  0  0  0  0
  3 14  1  0  0  0  0
  3 15  1  0  0  0  0
  4 16  1  0  0  0  0
  4 17  1  0  0  0  0
  5 18  1  0  0  0  0
  5 19  1  0  0  0  0
  6 20  1  0  0  0  0
  8 21  1  0  0  0  0
  8 22  1  0  0  0  0
M  END
>  <Alias name>
Cycloheptanol

>  <deltaS(fus)>   J/mol/K
28.53

$$$$
(4-Chlorophenyl)-(3-thia-1-aza-bicyclo(3,3,1)non-2-ylidene)-amine
  ChemBrain IXL

 32 34  0  0  0  0  0  0  0  0  1 V2000
   10.8530    8.0522   -0.9190 C   0  0  0  0  0  0  0  0  0  0  0  0
   11.3409    6.5466   -1.0348 C   0  0  0  0  0  0  0  0  0  0  0  0
   10.1455    5.6325   -0.8505 C   0  0  0  0  0  0  0  0  0  0  0  0
    9.3561    6.1966    0.1893 N   0  0  0  0  0  0  0  0  0  0  0  0
    8.0323    6.1247    0.1977 C   0  0  0  0  0  0  0  0  0  0  0  0
    7.1696    7.6436    0.5467 S   0  0  0  0  0  0  0  0  0  0  0  0
    8.6494    8.9193    0.2080 C   0  0  0  0  0  0  0  0  0  0  0  0
   10.1085    8.2936    0.4633 C   0  0  0  0  0  0  0  0  0  0  0  0
    9.9643    7.0211    1.1134 C   0  0  0  0  0  0  0  0  0  0  0  0
    7.4392    4.9976   -0.0257 N   0  0  0  0  0  0  0  0  0  0  0  0
    3.2274    4.6815   -0.0920 C   0  0  0  0  0  0  0  0  0  0  0  0
    3.8504    5.8279   -0.5871 C   0  0  0  0  0  0  0  0  0  0  0  0
    5.2451    5.9319   -0.5708 C   0  0  0  0  0  0  0  0  0  0  0  0
    6.0219    4.8934   -0.0512 C   0  0  0  0  0  0  0  0  0  0  0  0
    5.3923    3.7384    0.4356 C   0  0  0  0  0  0  0  0  0  0  0  0
    3.9971    3.6361    0.4179 C   0  0  0  0  0  0  0  0  0  0  0  0
    1.4453    4.5531   -0.1115 Cl  0  0  0  0  0  0  0  0  0  0  0  0
   11.7068    8.7077   -0.9857 H   0  0  0  0  0  0  0  0  0  0  0  0
   10.1722    8.2643   -1.7307 H   0  0  0  0  0  0  0  0  0  0  0  0
   12.0731    6.3394   -0.2585 H   0  0  0  0  0  0  0  0  0  0  0  0
   11.7836    6.3740   -2.0055 H   0  0  0  0  0  0  0  0  0  0  0  0
    9.5719    5.5782   -1.7651 H   0  0  0  0  0  0  0  0  0  0  0  0
   10.4788    4.6367   -0.5618 H   0  0  0  0  0  0  0  0  0  0  0  0
    8.5239    9.7728    0.8602 H   0  0  0  0  0  0  0  0  0  0  0  0
    8.5914    9.2527   -0.8163 H   0  0  0  0  0  0  0  0  0  0  0  0
   10.6935    8.9566    1.0859 H   0  0  0  0  0  0  0  0  0  0  0  0
    9.3390    7.1170    1.9949 H   0  0  0  0  0  0  0  0  0  0  0  0
   10.9360    6.6227    1.3863 H   0  0  0  0  0  0  0  0  0  0  0  0
    3.2517    6.6380   -0.9844 H   0  0  0  0  0  0  0  0  0  0  0  0
    5.7230    6.8188   -0.9616 H   0  0  0  0  0  0  0  0  0  0  0  0
    5.9857    2.9215    0.8271 H   0  0  0  0  0  0  0  0  0  0  0  0
    3.5120    2.7437    0.8007 H   0  0  0  0  0  0  0  0  0  0  0  0
  1  2  1  0  0  0  0
  2  3  1  0  0  0  0
  3  4  1  0  0  0  0
  4  5  1  0  0  0  0
  5  6  1  0  0  0  0
  6  7  1  0  0  0  0
  7  8  1  0  0  0  0
  8  1  1  0  0  0  0
  4  9  1  0  0  0  0
  9  8  1  0  0  0  0
  5 10  2  0  0  0  0
 11 12  4  0  0  0  0
 12 13  4  0  0  0  0
 13 14  4  0  0  0  0
 14 15  4  0  0  0  0
 15 16  4  0  0  0  0
 16 11  4  0  0  0  0
 14 10  1  0  0  0  0
 11 17  1  0  0  0  0
  1 18  1  0  0  0  0
  1 19  1  0  0  0  0
  2 20  1  0  0  0  0
  2 21  1  0  0  0  0
  3 22  1  0  0  0  0
  3 23  1  0  0  0  0
  7 24  1  0  0  0  0
  7 25  1  0  0  0  0
  8 26  1  0  0  0  0
  9 27  1  0  0  0  0
  9 28  1  0  0  0  0
 12 29  1  0  0  0  0
 13 30  1  0  0  0  0
 15 31  1  0  0  0  0
 16 32  1  0  0  0  0
M  END
>  <Alias name>
(4-Chlorophenyl)-(3-thia-1-aza-bicyclo[3.3.1]non-2-ylidene)-amine

>  <deltaS(fus)>   J/mol/K
28.6

$$$$
Trimethylborane
  ChemBrain IXL

 13 12  0  0  0  0  0  0  0  0  1 V2000
    2.3559    4.1046   -0.5829 C   0  0  0  0  0  0  0  0  0  0  0  0
    3.7853    3.6150   -0.1947 B   0  0  0  0  0  0  0  0  0  0  0  0
    5.0391    4.4090   -0.6756 C   0  0  0  0  0  0  0  0  0  0  0  0
    3.9609    2.3315    0.6743 C   0  0  0  0  0  0  0  0  0  0  0  0
    1.6934    3.2523   -0.6691 H   0  0  0  0  0  0  0  0  0  0  0  0
    1.9839    4.7751    0.1819 H   0  0  0  0  0  0  0  0  0  0  0  0
    2.3981    4.6264   -1.5310 H   0  0  0  0  0  0  0  0  0  0  0  0
    4.7842    5.4561   -0.7825 H   0  0  0  0  0  0  0  0  0  0  0  0
    5.3694    4.0185   -1.6302 H   0  0  0  0  0  0  0  0  0  0  0  0
    5.8342    4.3035    0.0522 H   0  0  0  0  0  0  0  0  0  0  0  0
    5.0138    2.1681    0.8683 H   0  0  0  0  0  0  0  0  0  0  0  0
    3.5549    1.4786    0.1446 H   0  0  0  0  0  0  0  0  0  0  0  0
    3.4360    2.4566    1.6133 H   0  0  0  0  0  0  0  0  0  0  0  0
  1  2  1  0  0  0  0
  2  3  1  0  0  0  0
  2  4  1  0  0  0  0
  1  5  1  0  0  0  0
  1  6  1  0  0  0  0
  1  7  1  0  0  0  0
  3  8  1  0  0  0  0
  3  9  1  0  0  0  0
  3 10  1  0  0  0  0
  4 11  1  0  0  0  0
  4 12  1  0  0  0  0
  4 13  1  0  0  0  0
M  END
>  <Alias name>
Trimethylborane

>  <deltaS(fus)>   J/mol/K
28.68

$$$$
Dibromodichloromethane
  ChemBrain IXL

  5  4  0  0  0  0  0  0  0  0  1 V2000
    1.5134    3.3105   -0.0568 Cl  0  0  0  0  0  0  0  0  0  0  0  0
    3.1528    2.6086   -0.0084 C   0  0  0  0  0  0  0  0  0  0  0  0
    4.3611    3.9209    0.0125 Cl  0  0  0  0  0  0  0  0  0  0  0  0
    3.3449    1.5323    1.5808 Br  0  0  0  0  0  0  0  0  0  0  0  0
    3.4268    1.5070   -1.5681 Br  0  0  0  0  0  0  0  0  0  0  0  0
  1  2  1  0  0  0  0
  2  3  1  0  0  0  0
  2  4  1  0  0  0  0
  2  5  1  0  0  0  0
M  END
>  <Alias name>
Dibromodichloromethane

>  <deltaS(fus)>   J/mol/K
28.9

$$$$
1,3,5,7-Tetramethyladamantane
  ChemBrain IXL

 38 40  0  0  0  0  0  0  0  0  1 V2000
    5.9636    6.4101   -0.1913 C   0  0  0  0  0  0  0  0  0  0  0  0
    6.1707    5.7714    1.1978 C   0  0  0  0  0  0  0  0  0  0  0  0
    6.7374    4.3462    1.0292 C   0  0  0  0  0  0  0  0  0  0  0  0
    5.7457    3.4915    0.2128 C   0  0  0  0  0  0  0  0  0  0  0  0
    5.5386    4.1303   -1.1763 C   0  0  0  0  0  0  0  0  0  0  0  0
    4.9718    5.5555   -1.0079 C   0  0  0  0  0  0  0  0  0  0  0  0
    3.6204    5.4872   -0.2665 C   0  0  0  0  0  0  0  0  0  0  0  0
    4.8192    5.7031    1.9391 C   0  0  0  0  0  0  0  0  0  0  0  0
    4.3942    3.4233    0.9541 C   0  0  0  0  0  0  0  0  0  0  0  0
    3.8273    4.8484    1.1227 C   0  0  0  0  0  0  0  0  0  0  0  0
    7.1615    6.6252    2.0134 C   0  0  0  0  0  0  0  0  0  0  0  0
    2.4773    4.7802    1.8632 C   0  0  0  0  0  0  0  0  0  0  0  0
    6.3118    2.0679    0.0445 C   0  0  0  0  0  0  0  0  0  0  0  0
    4.7650    6.1936   -2.3955 C   0  0  0  0  0  0  0  0  0  0  0  0
    5.5659    7.4105   -0.0731 H   0  0  0  0  0  0  0  0  0  0  0  0
    6.9123    6.4581   -0.7117 H   0  0  0  0  0  0  0  0  0  0  0  0
    6.8828    3.8979    2.0043 H   0  0  0  0  0  0  0  0  0  0  0  0
    7.6860    4.3941    0.5090 H   0  0  0  0  0  0  0  0  0  0  0  0
    6.4872    4.1782   -1.6966 H   0  0  0  0  0  0  0  0  0  0  0  0
    4.8424    3.5304   -1.7494 H   0  0  0  0  0  0  0  0  0  0  0  0
    2.9242    4.8873   -0.8395 H   0  0  0  0  0  0  0  0  0  0  0  0
    3.2226    6.4875   -0.1482 H   0  0  0  0  0  0  0  0  0  0  0  0
    4.4214    6.7034    2.0574 H   0  0  0  0  0  0  0  0  0  0  0  0
    4.9645    5.2547    2.9142 H   0  0  0  0  0  0  0  0  0  0  0  0
    3.6980    2.8234    0.3811 H   0  0  0  0  0  0  0  0  0  0  0  0
    4.5395    2.9749    1.9292 H   0  0  0  0  0  0  0  0  0  0  0  0
    6.7637    7.6255    2.1317 H   0  0  0  0  0  0  0  0  0  0  0  0
    8.1101    6.6731    1.4931 H   0  0  0  0  0  0  0  0  0  0  0  0
    7.3068    6.1768    2.9884 H   0  0  0  0  0  0  0  0  0  0  0  0
    1.7812    4.1803    1.2902 H   0  0  0  0  0  0  0  0  0  0  0  0
    2.6227    4.3319    2.8383 H   0  0  0  0  0  0  0  0  0  0  0  0
    2.0795    5.7805    1.9815 H   0  0  0  0  0  0  0  0  0  0  0  0
    7.2604    2.1158   -0.4758 H   0  0  0  0  0  0  0  0  0  0  0  0
    5.6156    1.4679   -0.5286 H   0  0  0  0  0  0  0  0  0  0  0  0
    6.4571    1.6195    1.0195 H   0  0  0  0  0  0  0  0  0  0  0  0
    4.0689    5.5937   -2.9686 H   0  0  0  0  0  0  0  0  0  0  0  0
    4.3672    7.1939   -2.2772 H   0  0  0  0  0  0  0  0  0  0  0  0
    5.7136    6.2415   -2.9158 H   0  0  0  0  0  0  0  0  0  0  0  0
  1  2  1  0  0  0  0
  2  3  1  0  0  0  0
  3  4  1  0  0  0  0
  4  5  1  0  0  0  0
  5  6  1  0  0  0  0
  6  1  1  0  0  0  0
  6  7  1  0  0  0  0
  2  8  1  0  0  0  0
  4  9  1  0  0  0  0
  7 10  1  0  0  0  0
 10  9  1  0  0  0  0
 10  8  1  0  0  0  0
  2 11  1  0  0  0  0
 10 12  1  0  0  0  0
  4 13  1  0  0  0  0
  6 14  1  0  0  0  0
  1 15  1  0  0  0  0
  1 16  1  0  0  0  0
  3 17  1  0  0  0  0
  3 18  1  0  0  0  0
  5 19  1  0  0  0  0
  5 20  1  0  0  0  0
  7 21  1  0  0  0  0
  7 22  1  0  0  0  0
  8 23  1  0  0  0  0
  8 24  1  0  0  0  0
  9 25  1  0  0  0  0
  9 26  1  0  0  0  0
 11 27  1  0  0  0  0
 11 28  1  0  0  0  0
 11 29  1  0  0  0  0
 12 30  1  0  0  0  0
 12 31  1  0  0  0  0
 12 32  1  0  0  0  0
 13 33  1  0  0  0  0
 13 34  1  0  0  0  0
 13 35  1  0  0  0  0
 14 36  1  0  0  0  0
 14 37  1  0  0  0  0
 14 38  1  0  0  0  0
M  END
>  <Alias name>
1,3,5,7-Tetramethyladamantane

>  <deltaS(fus)>   J/mol/K
29.12

$$$$
Acetonitrile
  ChemBrain IXL

  6  5  0  0  0  0  0  0  0  0  1 V2000
    3.6098    3.0346    0.5157 C   0  0  0  0  0  0  0  0  0  0  0  0
    4.6706    3.0273    0.9799 N   0  0  0  0  0  0  0  0  0  0  0  0
    2.1981    3.0444   -0.1021 C   0  0  0  0  0  0  0  0  0  0  0  0
    1.9062    2.0318   -0.3517 H   0  0  0  0  0  0  0  0  0  0  0  0
    1.4950    3.4574    0.6107 H   0  0  0  0  0  0  0  0  0  0  0  0
    2.2009    3.6509   -0.9993 H   0  0  0  0  0  0  0  0  0  0  0  0
  1  2  3  0  0  0  0
  1  3  1  0  0  0  0
  3  4  1  0  0  0  0
  3  5  1  0  0  0  0
  3  6  1  0  0  0  0
M  END
>  <Alias name>
Acetonitrile

>  <deltaS(fus)>   J/mol/K
29.2

$$$$
Tetrabromomethane
  ChemBrain IXL

  5  4  0  0  0  0  0  0  0  0  1 V2000
    1.7920    3.4477    1.2856 Br  0  0  0  0  0  0  0  0  0  0  0  0
    3.1522    2.6773    0.1554 C   0  0  0  0  0  0  0  0  0  0  0  0
    4.2426    4.0839   -0.5886 Br  0  0  0  0  0  0  0  0  0  0  0  0
    4.2582    1.4898    1.1984 Br  0  0  0  0  0  0  0  0  0  0  0  0
    2.3161    1.6877   -1.2738 Br  0  0  0  0  0  0  0  0  0  0  0  0
  1  2  1  0  0  0  0
  2  3  1  0  0  0  0
  2  4  1  0  0  0  0
  2  5  1  0  0  0  0
M  END
>  <Alias name>
Carbon tetrabromide

>  <deltaS(fus)>   J/mol/K
29.46

$$$$
2,6-Dioxaadamantane
  ChemBrain IXL

 22 24  0  0  0  0  0  0  0  0  1 V2000
    5.2106    4.4194    0.6275 C   0  0  0  0  0  0  0  0  0  0  0  0
    4.2999    3.6566    1.6070 C   0  0  0  0  0  0  0  0  0  0  0  0
    3.0031    3.2689    0.8727 C   0  0  0  0  0  0  0  0  0  0  0  0
    2.3523    4.4910    0.3712 O   0  0  0  0  0  0  0  0  0  0  0  0
    3.1818    5.2744   -0.5599 C   0  0  0  0  0  0  0  0  0  0  0  0
    3.5384    4.3968   -1.7738 C   0  0  0  0  0  0  0  0  0  0  0  0
    4.2809    3.1439   -1.2739 C   0  0  0  0  0  0  0  0  0  0  0  0
    5.4859    3.5623   -0.5380 O   0  0  0  0  0  0  0  0  0  0  0  0
    3.3572    2.3632   -0.3211 C   0  0  0  0  0  0  0  0  0  0  0  0
    4.4810    5.6902    0.1542 C   0  0  0  0  0  0  0  0  0  0  0  0
    6.1387    4.6867    1.1174 H   0  0  0  0  0  0  0  0  0  0  0  0
    4.0636    4.2902    2.4529 H   0  0  0  0  0  0  0  0  0  0  0  0
    4.8043    2.7623    1.9516 H   0  0  0  0  0  0  0  0  0  0  0  0
    2.3376    2.7464    1.5487 H   0  0  0  0  0  0  0  0  0  0  0  0
    2.6412    6.1544   -0.8859 H   0  0  0  0  0  0  0  0  0  0  0  0
    4.1764    4.9525   -2.4499 H   0  0  0  0  0  0  0  0  0  0  0  0
    2.6322    4.1017   -2.2884 H   0  0  0  0  0  0  0  0  0  0  0  0
    4.5589    2.5192   -2.1138 H   0  0  0  0  0  0  0  0  0  0  0  0
    2.4520    2.0789   -0.8433 H   0  0  0  0  0  0  0  0  0  0  0  0
    3.8666    1.4758    0.0338 H   0  0  0  0  0  0  0  0  0  0  0  0
    4.2439    6.3129    1.0079 H   0  0  0  0  0  0  0  0  0  0  0  0
    5.1140    6.2390   -0.5321 H   0  0  0  0  0  0  0  0  0  0  0  0
  1  2  1  0  0  0  0
  2  3  1  0  0  0  0
  3  4  1  0  0  0  0
  4  5  1  0  0  0  0
  5  6  1  0  0  0  0
  6  7  1  0  0  0  0
  7  8  1  0  0  0  0
  1  8  1  0  0  0  0
  7  9  1  0  0  0  0
  3  9  1  0  0  0  0
  5 10  1  0  0  0  0
  1 10  1  0  0  0  0
  1 11  1  0  0  0  0
  2 12  1  0  0  0  0
  2 13  1  0  0  0  0
  3 14  1  0  0  0  0
  5 15  1  0  0  0  0
  6 16  1  0  0  0  0
  6 17  1  0  0  0  0
  7 18  1  0  0  0  0
  9 19  1  0  0  0  0
  9 20  1  0  0  0  0
 10 21  1  0  0  0  0
 10 22  1  0  0  0  0
M  END
>  <Alias name>
2,6-Dioxaadamantane

>  <deltaS(fus)>   J/mol/K
29.7

$$$$
1,4-Cyclohexadiene
  ChemBrain IXL

 14 14  0  0  0  0  0  0  0  0  1 V2000
    3.1577    4.3506    0.9122 C   0  0  0  0  0  0  0  0  0  0  0  0
    4.4965    4.1061    0.8779 C   0  0  0  0  0  0  0  0  0  0  0  0
    5.1218    3.0678   -0.0390 C   0  0  0  0  0  0  0  0  0  0  0  0
    4.1252    2.3238   -0.9124 C   0  0  0  0  0  0  0  0  0  0  0  0
    2.7863    2.5683   -0.8780 C   0  0  0  0  0  0  0  0  0  0  0  0
    2.1610    3.6066    0.0388 C   0  0  0  0  0  0  0  0  0  0  0  0
    2.7880    5.1046    1.5895 H   0  0  0  0  0  0  0  0  0  0  0  0
    5.1418    4.6748    1.5292 H   0  0  0  0  0  0  0  0  0  0  0  0
    5.8216    3.5645   -0.6786 H   0  0  0  0  0  0  0  0  0  0  0  0
    5.6573    2.3469    0.5677 H   0  0  0  0  0  0  0  0  0  0  0  0
    4.4949    1.5698   -1.5896 H   0  0  0  0  0  0  0  0  0  0  0  0
    2.1410    1.9997   -1.5293 H   0  0  0  0  0  0  0  0  0  0  0  0
    1.4613    3.1099    0.6785 H   0  0  0  0  0  0  0  0  0  0  0  0
    1.6255    4.3275   -0.5678 H   0  0  0  0  0  0  0  0  0  0  0  0
  1  2  2  0  0  0  0
  2  3  1  0  0  0  0
  3  4  1  0  0  0  0
  4  5  2  0  0  0  0
  5  6  1  0  0  0  0
  6  1  1  0  0  0  0
  1  7  1  0  0  0  0
  2  8  1  0  0  0  0
  3  9  1  0  0  0  0
  3 10  1  0  0  0  0
  4 11  1  0  0  0  0
  5 12  1  0  0  0  0
  6 13  1  0  0  0  0
  6 14  1  0  0  0  0
M  END
>  <Alias name>
1,4-Cyclohexadiene

>  <deltaS(fus)>   J/mol/K
29.76

$$$$
Perfluorotriethylamine
  ChemBrain IXL

 22 21  0  0  0  0  0  0  0  0  1 V2000
    4.1781    4.2373   -0.1185 N   0  0  0  0  0  0  0  0  0  0  0  0
    3.8549    5.6610   -0.5019 C   0  0  0  0  0  0  0  0  0  0  0  0
    5.4091    4.2011    0.7559 C   0  0  0  0  0  0  0  0  0  0  0  0
    3.0078    3.6178    0.6057 C   0  0  0  0  0  0  0  0  0  0  0  0
    2.5042    5.7436   -1.2611 C   0  0  0  0  0  0  0  0  0  0  0  0
    4.8301    6.1369   -1.3167 F   0  0  0  0  0  0  0  0  0  0  0  0
    3.7839    6.4328    0.6169 F   0  0  0  0  0  0  0  0  0  0  0  0
    6.5852    4.9727    0.1013 C   0  0  0  0  0  0  0  0  0  0  0  0
    5.7936    2.9121    0.9331 F   0  0  0  0  0  0  0  0  0  0  0  0
    5.1294    4.7596    1.9652 F   0  0  0  0  0  0  0  0  0  0  0  0
    3.3636    2.2072    1.1448 C   0  0  0  0  0  0  0  0  0  0  0  0
    1.9668    3.4934   -0.2552 F   0  0  0  0  0  0  0  0  0  0  0  0
    2.6400    4.4126    1.6476 F   0  0  0  0  0  0  0  0  0  0  0  0
    2.3860    6.9745   -1.8276 F   0  0  0  0  0  0  0  0  0  0  0  0
    2.4681    4.7947   -2.2357 F   0  0  0  0  0  0  0  0  0  0  0  0
    1.4728    5.5567   -0.3942 F   0  0  0  0  0  0  0  0  0  0  0  0
    7.7332    4.6903    0.7738 F   0  0  0  0  0  0  0  0  0  0  0  0
    6.7182    4.5881   -1.1971 F   0  0  0  0  0  0  0  0  0  0  0  0
    6.3542    6.3114    0.1657 F   0  0  0  0  0  0  0  0  0  0  0  0
    2.2230    1.5792    1.5379 F   0  0  0  0  0  0  0  0  0  0  0  0
    3.9622    1.4799    0.1630 F   0  0  0  0  0  0  0  0  0  0  0  0
    4.1977    2.3164    2.2135 F   0  0  0  0  0  0  0  0  0  0  0  0
  1  2  1  0  0  0  0
  1  3  1  0  0  0  0
  1  4  1  0  0  0  0
  2  5  1  0  0  0  0
  2  6  1  0  0  0  0
  2  7  1  0  0  0  0
  3  8  1  0  0  0  0
  3  9  1  0  0  0  0
  3 10  1  0  0  0  0
  4 11  1  0  0  0  0
  4 12  1  0  0  0  0
  4 13  1  0  0  0  0
  5 14  1  0  0  0  0
  5 15  1  0  0  0  0
  5 16  1  0  0  0  0
  8 17  1  0  0  0  0
  8 18  1  0  0  0  0
  8 19  1  0  0  0  0
 11 20  1  0  0  0  0
 11 21  1  0  0  0  0
 11 22  1  0  0  0  0
M  END
>  <Alias name>
Tris(pentafluoroethyl)amine

>  <deltaS(fus)>   J/mol/K
29.8

$$$$
Cyclopentene
  ChemBrain IXL

 13 13  0  0  0  0  0  0  0  0  1 V2000
    3.9807    4.5390    0.6796 C   0  0  0  0  0  0  0  0  0  0  0  0
    2.6054    4.4816    0.3732 C   0  0  0  0  0  0  0  0  0  0  0  0
    2.3899    3.0123   -0.0174 C   0  0  0  0  0  0  0  0  0  0  0  0
    3.8139    2.4548   -0.1578 C   0  0  0  0  0  0  0  0  0  0  0  0
    4.6178    3.4705    0.3997 C   0  0  0  0  0  0  0  0  0  0  0  0
    4.4616    5.4182    1.1222 H   0  0  0  0  0  0  0  0  0  0  0  0
    2.3887    5.1347   -0.4652 H   0  0  0  0  0  0  0  0  0  0  0  0
    2.0153    4.7521    1.2329 H   0  0  0  0  0  0  0  0  0  0  0  0
    1.8566    2.9365   -0.9420 H   0  0  0  0  0  0  0  0  0  0  0  0
    1.8705    2.4951    0.7743 H   0  0  0  0  0  0  0  0  0  0  0  0
    3.9334    1.5350    0.3900 H   0  0  0  0  0  0  0  0  0  0  0  0
    4.0683    2.3178   -1.2032 H   0  0  0  0  0  0  0  0  0  0  0  0
    5.6919    3.3548    0.5816 H   0  0  0  0  0  0  0  0  0  0  0  0
  1  2  1  0  0  0  0
  2  3  1  0  0  0  0
  3  4  1  0  0  0  0
  4  5  1  0  0  0  0
  5  1  2  0  0  0  0
  1  6  1  0  0  0  0
  2  7  1  0  0  0  0
  2  8  1  0  0  0  0
  3  9  1  0  0  0  0
  3 10  1  0  0  0  0
  4 11  1  0  0  0  0
  4 12  1  0  0  0  0
  5 13  1  0  0  0  0
M  END
>  <Alias name>
Cyclopentene

>  <deltaS(fus)>   J/mol/K
29.83

$$$$
1-Bromo-2-chloro-1,1,2-trifluoroethane
  ChemBrain IXL

  8  7  0  0  0  0  0  0  0  0  1 V2000
    3.2672    3.9673    0.1167 C   0  0  0  0  0  0  0  0  0  0  0  0
    4.1154    2.7050   -0.1323 C   0  0  0  0  0  0  0  0  0  0  0  0
    1.4991    3.4511    0.6899 Br  0  0  0  0  0  0  0  0  0  0  0  0
    3.8538    4.7245    1.0822 F   0  0  0  0  0  0  0  0  0  0  0  0
    3.1785    4.6880   -1.0332 F   0  0  0  0  0  0  0  0  0  0  0  0
    5.7527    3.1825   -0.6554 Cl  0  0  0  0  0  0  0  0  0  0  0  0
    3.5317    1.9506   -1.1017 F   0  0  0  0  0  0  0  0  0  0  0  0
    4.1822    2.1289    0.7823 H   0  0  0  0  0  0  0  0  0  0  0  0
  1  2  1  0  0  0  0
  1  3  1  0  0  0  0
  1  4  1  0  0  0  0
  1  5  1  0  0  0  0
  2  6  1  0  0  0  0
  2  7  1  0  0  0  0
  2  8  1  0  0  0  0
M  END
>  <Alias name>
1-Bromo-2-chloro-1,1,2-trifluoroethane

>  <deltaS(fus)>   J/mol/K
29.9

$$$$
Di-t-butylmethanol
  ChemBrain IXL

 30 29  0  0  0  0  0  0  0  0  1 V2000
    6.4208    4.4561    1.1248 C   0  0  0  0  0  0  0  0  0  0  0  0
    6.1415    4.9423   -0.3110 C   0  0  0  0  0  0  0  0  0  0  0  0
    4.7980    4.3222   -0.8787 C   0  0  0  0  0  0  0  0  0  0  0  0
    3.5865    4.3948    0.1427 C   0  0  0  0  0  0  0  0  0  0  0  0
    2.2834    4.1113   -0.6310 C   0  0  0  0  0  0  0  0  0  0  0  0
    5.0343    2.9108   -1.2266 O   0  0  0  0  0  0  0  0  0  0  0  0
    3.7398    3.3174    1.2514 C   0  0  0  0  0  0  0  0  0  0  0  0
    3.4819    5.7908    0.7873 C   0  0  0  0  0  0  0  0  0  0  0  0
    7.3055    4.4942   -1.2187 C   0  0  0  0  0  0  0  0  0  0  0  0
    6.0743    6.4928   -0.3352 C   0  0  0  0  0  0  0  0  0  0  0  0
    5.3096    2.3377   -0.4773 H   0  0  0  0  0  0  0  0  0  0  0  0
    7.3970    4.8056    1.4375 H   0  0  0  0  0  0  0  0  0  0  0  0
    6.4013    3.3736    1.1509 H   0  0  0  0  0  0  0  0  0  0  0  0
    5.6731    4.8490    1.7928 H   0  0  0  0  0  0  0  0  0  0  0  0
    4.5270    4.8599   -1.7789 H   0  0  0  0  0  0  0  0  0  0  0  0
    2.3375    3.1278   -1.0812 H   0  0  0  0  0  0  0  0  0  0  0  0
    1.4428    4.1506    0.0507 H   0  0  0  0  0  0  0  0  0  0  0  0
    2.1545    4.8565   -1.4063 H   0  0  0  0  0  0  0  0  0  0  0  0
    4.6222    3.5038    1.8262 H   0  0  0  0  0  0  0  0  0  0  0  0
    2.8756    3.3492    1.9033 H   0  0  0  0  0  0  0  0  0  0  0  0
    3.8079    2.3384    0.7946 H   0  0  0  0  0  0  0  0  0  0  0  0
    2.5802    5.8426    1.3847 H   0  0  0  0  0  0  0  0  0  0  0  0
    3.4432    6.5458    0.0117 H   0  0  0  0  0  0  0  0  0  0  0  0
    4.3363    5.9632    1.4198 H   0  0  0  0  0  0  0  0  0  0  0  0
    8.2330    4.9153   -0.8508 H   0  0  0  0  0  0  0  0  0  0  0  0
    7.1283    4.8393   -2.2298 H   0  0  0  0  0  0  0  0  0  0  0  0
    7.3724    3.4133   -1.2127 H   0  0  0  0  0  0  0  0  0  0  0  0
    5.3032    6.8380    0.3203 H   0  0  0  0  0  0  0  0  0  0  0  0
    7.0254    6.8975   -0.0120 H   0  0  0  0  0  0  0  0  0  0  0  0
    5.8661    6.8278   -1.3437 H   0  0  0  0  0  0  0  0  0  0  0  0
  1  2  1  0  0  0  0
  2  3  1  0  0  0  0
  3  4  1  0  0  0  0
  4  5  1  0  0  0  0
  3  6  1  0  0  0  0
  4  7  1  0  0  0  0
  4  8  1  0  0  0  0
  2  9  1  0  0  0  0
  2 10  1  0  0  0  0
  6 11  1  0  0  0  0
  1 12  1  0  0  0  0
  1 13  1  0  0  0  0
  1 14  1  0  0  0  0
  3 15  1  0  0  0  0
  5 16  1  0  0  0  0
  5 17  1  0  0  0  0
  5 18  1  0  0  0  0
  7 19  1  0  0  0  0
  7 20  1  0  0  0  0
  7 21  1  0  0  0  0
  8 22  1  0  0  0  0
  8 23  1  0  0  0  0
  8 24  1  0  0  0  0
  9 25  1  0  0  0  0
  9 26  1  0  0  0  0
  9 27  1  0  0  0  0
 10 28  1  0  0  0  0
 10 29  1  0  0  0  0
 10 30  1  0  0  0  0
M  END
>  <Alias name>
Di-t-butylmethanol

>  <deltaS(fus)>   J/mol/K
29.9

$$$$
cis-1,4-Di-t-butyl-cyclohexane 
  ChemBrain IXL

 42 42  0  0  0  0  0  0  0  0  1 V2000
    5.3033    6.7297   -1.3533 C   0  0  0  0  0  0  0  0  0  0  0  0
    6.4040    6.1864   -0.3875 C   0  0  0  0  0  0  0  0  0  0  0  0
    3.9740    5.8966   -1.2528 C   0  0  0  0  0  0  0  0  0  0  0  0
    6.6564    4.6939   -0.6586 C   0  0  0  0  0  0  0  0  0  0  0  0
    5.3606    3.9017   -0.4099 C   0  0  0  0  0  0  0  0  0  0  0  0
    7.7771    4.1736    0.2849 C   0  0  0  0  0  0  0  0  0  0  0  0
    4.2806    4.3639   -1.3996 C   0  0  0  0  0  0  0  0  0  0  0  0
    3.1842    6.2120    0.0918 C   0  0  0  0  0  0  0  0  0  0  0  0
    7.3459    4.3491    1.7577 C   0  0  0  0  0  0  0  0  0  0  0  0
    8.0367    2.6786    0.0026 C   0  0  0  0  0  0  0  0  0  0  0  0
    9.0747    4.9704    0.0332 C   0  0  0  0  0  0  0  0  0  0  0  0
    4.1207    6.3365    1.3111 C   0  0  0  0  0  0  0  0  0  0  0  0
    2.4354    7.5488   -0.0813 C   0  0  0  0  0  0  0  0  0  0  0  0
    2.1522    5.0946    0.3531 C   0  0  0  0  0  0  0  0  0  0  0  0
    5.0953    7.7651   -1.1147 H   0  0  0  0  0  0  0  0  0  0  0  0
    5.6745    6.6694   -2.3687 H   0  0  0  0  0  0  0  0  0  0  0  0
    6.0991    6.3131    0.6239 H   0  0  0  0  0  0  0  0  0  0  0  0
    7.3200    6.7378   -0.5519 H   0  0  0  0  0  0  0  0  0  0  0  0
    3.3359    6.1832   -2.0794 H   0  0  0  0  0  0  0  0  0  0  0  0
    6.9657    4.5627   -1.6881 H   0  0  0  0  0  0  0  0  0  0  0  0
    5.5520    2.8482   -0.5630 H   0  0  0  0  0  0  0  0  0  0  0  0
    5.0243    4.0559    0.5941 H   0  0  0  0  0  0  0  0  0  0  0  0
    4.6292    4.1732   -2.4069 H   0  0  0  0  0  0  0  0  0  0  0  0
    3.3734    3.8002   -1.2291 H   0  0  0  0  0  0  0  0  0  0  0  0
    6.4377    3.7886    1.9380 H   0  0  0  0  0  0  0  0  0  0  0  0
    8.1302    3.9832    2.4087 H   0  0  0  0  0  0  0  0  0  0  0  0
    7.1696    5.3974    1.9607 H   0  0  0  0  0  0  0  0  0  0  0  0
    8.8325    2.3233    0.6455 H   0  0  0  0  0  0  0  0  0  0  0  0
    8.3259    2.5517   -1.0333 H   0  0  0  0  0  0  0  0  0  0  0  0
    7.1362    2.1116    0.1980 H   0  0  0  0  0  0  0  0  0  0  0  0
    8.9045    6.0169    0.2494 H   0  0  0  0  0  0  0  0  0  0  0  0
    9.3716    4.8590   -1.0023 H   0  0  0  0  0  0  0  0  0  0  0  0
    9.8600    4.5929    0.6763 H   0  0  0  0  0  0  0  0  0  0  0  0
    4.7722    7.1891    1.1773 H   0  0  0  0  0  0  0  0  0  0  0  0
    4.7047    5.4482    1.4185 H   0  0  0  0  0  0  0  0  0  0  0  0
    3.5252    6.4822    2.2037 H   0  0  0  0  0  0  0  0  0  0  0  0
    1.7553    7.4756   -0.9209 H   0  0  0  0  0  0  0  0  0  0  0  0
    1.8750    7.7679    0.8192 H   0  0  0  0  0  0  0  0  0  0  0  0
    3.1499    8.3419   -0.2636 H   0  0  0  0  0  0  0  0  0  0  0  0
    2.6672    4.1551    0.5073 H   0  0  0  0  0  0  0  0  0  0  0  0
    1.5741    5.3372    1.2362 H   0  0  0  0  0  0  0  0  0  0  0  0
    1.4896    5.0082   -0.4992 H   0  0  0  0  0  0  0  0  0  0  0  0
  2  1  1  0  0  0  0
  1  3  1  0  0  0  0
  4  2  1  0  0  0  0
  3  7  1  0  0  0  0
  3  8  1  0  0  0  0
  5  4  1  0  0  0  0
  4  6  1  0  0  0  0
  7  5  1  0  0  0  0
  6  9  1  0  0  0  0
  6 10  1  0  0  0  0
  6 11  1  0  0  0  0
  8 12  1  0  0  0  0
  8 13  1  0  0  0  0
  8 14  1  0  0  0  0
  1 15  1  0  0  0  0
  1 16  1  0  0  0  0
  2 17  1  0  0  0  0
  2 18  1  0  0  0  0
  3 19  1  0  0  0  0
  4 20  1  0  0  0  0
  5 21  1  0  0  0  0
  5 22  1  0  0  0  0
  7 23  1  0  0  0  0
  7 24  1  0  0  0  0
  9 25  1  0  0  0  0
  9 26  1  0  0  0  0
  9 27  1  0  0  0  0
 10 28  1  0  0  0  0
 10 29  1  0  0  0  0
 10 30  1  0  0  0  0
 11 31  1  0  0  0  0
 11 32  1  0  0  0  0
 11 33  1  0  0  0  0
 12 34  1  0  0  0  0
 12 35  1  0  0  0  0
 12 36  1  0  0  0  0
 13 37  1  0  0  0  0
 13 38  1  0  0  0  0
 13 39  1  0  0  0  0
 14 40  1  0  0  0  0
 14 41  1  0  0  0  0
 14 42  1  0  0  0  0
M  END
>  <Alias name>
cis-1,4-Di-t-butyl-cyclohexane 

>  <deltaS(fus)>   J/mol/K
30

$$$$
Levulinic acid
  ChemBrain IXL

 16 15  0  0  0  0  0  0  0  0  1 V2000
    2.3172    5.3546    0.2818 C   0  0  0  0  0  0  0  0  0  0  0  0
    3.3135    4.2720    0.1215 C   0  0  0  0  0  0  0  0  0  0  0  0
    4.6997    4.5960   -0.2835 C   0  0  0  0  0  0  0  0  0  0  0  0
    5.5302    3.2999   -0.3548 C   0  0  0  0  0  0  0  0  0  0  0  0
    6.9167    3.6240   -0.7586 C   0  0  0  0  0  0  0  0  0  0  0  0
    2.9921    3.1125    0.3231 O   0  0  0  0  0  0  0  0  0  0  0  0
    7.7410    2.7327   -0.8793 O   0  0  0  0  0  0  0  0  0  0  0  0
    7.3005    5.0198   -1.0142 O   0  0  0  0  0  0  0  0  0  0  0  0
    8.2384    5.1511   -1.2776 H   0  0  0  0  0  0  0  0  0  0  0  0
    2.7814    6.3080    0.0615 H   0  0  0  0  0  0  0  0  0  0  0  0
    1.9496    5.3590    1.3005 H   0  0  0  0  0  0  0  0  0  0  0  0
    1.4915    5.1892   -0.3992 H   0  0  0  0  0  0  0  0  0  0  0  0
    4.6896    5.0722   -1.2561 H   0  0  0  0  0  0  0  0  0  0  0  0
    5.1403    5.2677    0.4428 H   0  0  0  0  0  0  0  0  0  0  0  0
    5.5395    2.8232    0.6176 H   0  0  0  0  0  0  0  0  0  0  0  0
    5.0900    2.6286   -1.0817 H   0  0  0  0  0  0  0  0  0  0  0  0
  1  2  1  0  0  0  0
  2  3  1  0  0  0  0
  3  4  1  0  0  0  0
  4  5  1  0  0  0  0
  2  6  2  0  0  0  0
  5  7  2  0  0  0  0
  5  8  1  0  0  0  0
  8  9  1  0  0  0  0
  1 10  1  0  0  0  0
  1 11  1  0  0  0  0
  1 12  1  0  0  0  0
  3 13  1  0  0  0  0
  3 14  1  0  0  0  0
  4 15  1  0  0  0  0
  4 16  1  0  0  0  0
M  END
>  <Alias name>
Levulinic acid

>  <deltaS(fus)>   J/mol/K
30.11

$$$$
Tetrafluoromethane
  ChemBrain IXL

  5  4  0  0  0  0  0  0  0  0  1 V2000
    2.9269    2.5262   -0.1742 C   0  0  0  0  0  0  0  0  0  0  0  0
    2.9351    1.4761   -1.0384 F   0  0  0  0  0  0  0  0  0  0  0  0
    3.3599    2.1120    1.0466 F   0  0  0  0  0  0  0  0  0  0  0  0
    1.6620    3.0137   -0.0651 F   0  0  0  0  0  0  0  0  0  0  0  0
    3.7506    3.5030   -0.6399 F   0  0  0  0  0  0  0  0  0  0  0  0
  1  2  1  0  0  0  0
  1  3  1  0  0  0  0
  1  4  1  0  0  0  0
  1  5  1  0  0  0  0
M  END
>  <Alias name>
Tetrafluoromethane

>  <deltaS(fus)>   J/mol/K
30.13

$$$$
Cyclohexanecarboxylic acid
  ChemBrain IXL

 21 21  0  0  0  0  0  0  0  0  1 V2000
    5.2336    3.7132    0.1170 C   0  0  0  0  0  0  0  0  0  0  0  0
    4.9028    5.2169    0.0513 C   0  0  0  0  0  0  0  0  0  0  0  0
    4.1684    2.9184   -0.6630 C   0  0  0  0  0  0  0  0  0  0  0  0
    6.5651    3.4743   -0.4833 C   0  0  0  0  0  0  0  0  0  0  0  0
    3.5164    5.4656    0.6764 C   0  0  0  0  0  0  0  0  0  0  0  0
    2.7820    3.1671   -0.0379 C   0  0  0  0  0  0  0  0  0  0  0  0
    7.5725    4.5449   -0.4871 O   0  0  0  0  0  0  0  0  0  0  0  0
    6.8267    2.3889   -0.9751 O   0  0  0  0  0  0  0  0  0  0  0  0
    2.4512    4.6708   -0.1035 C   0  0  0  0  0  0  0  0  0  0  0  0
    7.2851    5.3872   -0.0696 H   0  0  0  0  0  0  0  0  0  0  0  0
    5.2403    3.3899    1.1505 H   0  0  0  0  0  0  0  0  0  0  0  0
    5.6514    5.7755    0.5994 H   0  0  0  0  0  0  0  0  0  0  0  0
    4.8961    5.5402   -0.9823 H   0  0  0  0  0  0  0  0  0  0  0  0
    4.4009    1.8617   -0.6169 H   0  0  0  0  0  0  0  0  0  0  0  0
    4.1617    3.2418   -1.6966 H   0  0  0  0  0  0  0  0  0  0  0  0
    3.2840    6.5224    0.6302 H   0  0  0  0  0  0  0  0  0  0  0  0
    3.5232    5.1423    1.7100 H   0  0  0  0  0  0  0  0  0  0  0  0
    2.0334    2.6085   -0.5861 H   0  0  0  0  0  0  0  0  0  0  0  0
    2.7888    2.8438    0.9957 H   0  0  0  0  0  0  0  0  0  0  0  0
    2.4444    4.9941   -1.1371 H   0  0  0  0  0  0  0  0  0  0  0  0
    1.4769    4.8456    0.3358 H   0  0  0  0  0  0  0  0  0  0  0  0
  1  2  1  0  0  0  0
  1  3  1  0  0  0  0
  1  4  1  0  0  0  0
  2  5  1  0  0  0  0
  3  6  1  0  0  0  0
  4  7  1  0  0  0  0
  4  8  2  0  0  0  0
  5  9  1  0  0  0  0
  6  9  1  0  0  0  0
  7 10  1  0  0  0  0
  1 11  1  0  0  0  0
  2 12  1  0  0  0  0
  2 13  1  0  0  0  0
  3 14  1  0  0  0  0
  3 15  1  0  0  0  0
  5 16  1  0  0  0  0
  5 17  1  0  0  0  0
  6 18  1  0  0  0  0
  6 19  1  0  0  0  0
  9 20  1  0  0  0  0
  9 21  1  0  0  0  0
M  END
>  <Alias name>
Cyclohexanecarboxylic acid

>  <deltaS(fus)>   J/mol/K
30.5

$$$$
Carbon tetrachloride
  ChemBrain IXL

  5  4  0  0  0  0  0  0  0  0  1 V2000
    2.7206    2.6305    0.0541 C   0  0  0  0  0  0  0  0  0  0  0  0
    3.8851    3.6436   -0.8406 Cl  0  0  0  0  0  0  0  0  0  0  0  0
    1.6862    3.6697    1.0703 Cl  0  0  0  0  0  0  0  0  0  0  0  0
    1.7045    1.7296   -1.1029 Cl  0  0  0  0  0  0  0  0  0  0  0  0
    3.6067    1.4791    1.0893 Cl  0  0  0  0  0  0  0  0  0  0  0  0
  1  2  1  0  0  0  0
  1  3  1  0  0  0  0
  1  4  1  0  0  0  0
  1  5  1  0  0  0  0
M  END
>  <Alias name>
Tetrachloromethane

>  <deltaS(fus)>   J/mol/K
30.6

$$$$
N-(Trifluoromethyl)bis(pentafluoroethyl)amine
  ChemBrain IXL

 19 18  0  0  0  0  0  0  0  0  1 V2000
    3.6912    5.1791    0.7440 C   0  0  0  0  0  0  0  0  0  0  0  0
    3.9916    3.9408   -0.0627 N   0  0  0  0  0  0  0  0  0  0  0  0
    5.4753    3.7531   -0.1931 C   0  0  0  0  0  0  0  0  0  0  0  0
    3.4032    2.7374    0.5878 C   0  0  0  0  0  0  0  0  0  0  0  0
    2.0489    2.8048    0.5525 F   0  0  0  0  0  0  0  0  0  0  0  0
    3.8020    1.6235   -0.0830 F   0  0  0  0  0  0  0  0  0  0  0  0
    3.8261    2.6596    1.8790 F   0  0  0  0  0  0  0  0  0  0  0  0
    2.1707    5.3118    1.0210 C   0  0  0  0  0  0  0  0  0  0  0  0
    1.4771    5.1186   -0.1335 F   0  0  0  0  0  0  0  0  0  0  0  0
    1.7873    4.3951    1.9493 F   0  0  0  0  0  0  0  0  0  0  0  0
    1.9112    6.5587    1.4986 F   0  0  0  0  0  0  0  0  0  0  0  0
    6.1399    4.9786   -0.8738 C   0  0  0  0  0  0  0  0  0  0  0  0
    5.4227    5.3352   -1.9733 F   0  0  0  0  0  0  0  0  0  0  0  0
    6.1964    6.0195   -0.0022 F   0  0  0  0  0  0  0  0  0  0  0  0
    7.4051    4.6488   -1.2490 F   0  0  0  0  0  0  0  0  0  0  0  0
    4.0940    6.2707    0.0490 F   0  0  0  0  0  0  0  0  0  0  0  0
    4.3569    5.1285    1.9299 F   0  0  0  0  0  0  0  0  0  0  0  0
    6.0251    3.5712    1.0385 F   0  0  0  0  0  0  0  0  0  0  0  0
    5.7127    2.6498   -0.9530 F   0  0  0  0  0  0  0  0  0  0  0  0
  1  2  1  0  0  0  0
  2  3  1  0  0  0  0
  4  5  1  0  0  0  0
  4  6  1  0  0  0  0
  4  7  1  0  0  0  0
  8  9  1  0  0  0  0
  8 10  1  0  0  0  0
  8 11  1  0  0  0  0
  4  2  1  0  0  0  0
  8  1  1  0  0  0  0
 12 13  1  0  0  0  0
 12 14  1  0  0  0  0
 12 15  1  0  0  0  0
 12  3  1  0  0  0  0
  1 16  1  0  0  0  0
  1 17  1  0  0  0  0
  3 18  1  0  0  0  0
  3 19  1  0  0  0  0
M  END
>  <Alias name>
Perfluoromethyldiethylamine

>  <deltaS(fus)>   J/mol/K
30.6

$$$$
Halothane
  ChemBrain IXL

  8  7  0  0  0  0  0  0  0  0  1 V2000
    2.4694    2.3151    0.6366 C   0  0  0  0  0  0  0  0  0  0  0  0
    3.3463    3.0731   -0.3811 C   0  0  0  0  0  0  0  0  0  0  0  0
    1.6254    1.4783   -0.0253 F   0  0  0  0  0  0  0  0  0  0  0  0
    1.7449    3.2072    1.3640 F   0  0  0  0  0  0  0  0  0  0  0  0
    3.2643    1.5911    1.4697 F   0  0  0  0  0  0  0  0  0  0  0  0
    2.3040    4.0238   -1.4739 Cl  0  0  0  0  0  0  0  0  0  0  0  0
    4.3754    1.8085   -1.4133 Br  0  0  0  0  0  0  0  0  0  0  0  0
    4.0178    3.7390    0.1468 H   0  0  0  0  0  0  0  0  0  0  0  0
  1  2  1  0  0  0  0
  1  3  1  0  0  0  0
  1  4  1  0  0  0  0
  1  5  1  0  0  0  0
  2  6  1  0  0  0  0
  2  7  1  0  0  0  0
  2  8  1  0  0  0  0
M  END
>  <Alias name>
2-Bromo-2-chloro-1,1,1-trifluoroethane

>  <deltaS(fus)>   J/mol/K
30.7

$$$$
2,2-Dimethyl-1-propanol
  ChemBrain IXL

 18 17  0  0  0  0  0  0  0  0  1 V2000
    4.2432    2.1216    0.8438 C   0  0  0  0  0  0  0  0  0  0  0  0
    3.3399    3.0288   -0.0140 C   0  0  0  0  0  0  0  0  0  0  0  0
    4.2160    3.9467   -0.8884 C   0  0  0  0  0  0  0  0  0  0  0  0
    5.0698    4.7761   -0.0258 O   0  0  0  0  0  0  0  0  0  0  0  0
    2.4470    2.1572   -0.9183 C   0  0  0  0  0  0  0  0  0  0  0  0
    2.4536    3.8896    0.9069 C   0  0  0  0  0  0  0  0  0  0  0  0
    5.6656    5.3955   -0.5031 H   0  0  0  0  0  0  0  0  0  0  0  0
    4.8706    2.7341    1.4795 H   0  0  0  0  0  0  0  0  0  0  0  0
    3.6275    1.4763    1.4582 H   0  0  0  0  0  0  0  0  0  0  0  0
    4.8662    1.5167    0.1966 H   0  0  0  0  0  0  0  0  0  0  0  0
    3.5812    4.5858   -1.4897 H   0  0  0  0  0  0  0  0  0  0  0  0
    4.8374    3.3418   -1.5371 H   0  0  0  0  0  0  0  0  0  0  0  0
    3.0699    1.5523   -1.5655 H   0  0  0  0  0  0  0  0  0  0  0  0
    1.8313    1.5121   -0.3038 H   0  0  0  0  0  0  0  0  0  0  0  0
    1.8122    2.7948   -1.5212 H   0  0  0  0  0  0  0  0  0  0  0  0
    1.8378    3.2445    1.5213 H   0  0  0  0  0  0  0  0  0  0  0  0
    1.8189    4.5273    0.3040 H   0  0  0  0  0  0  0  0  0  0  0  0
    3.0811    4.5020    1.5426 H   0  0  0  0  0  0  0  0  0  0  0  0
  1  2  1  0  0  0  0
  2  3  1  0  0  0  0
  3  4  1  0  0  0  0
  2  5  1  0  0  0  0
  2  6  1  0  0  0  0
  4  7  1  0  0  0  0
  1  8  1  0  0  0  0
  1  9  1  0  0  0  0
  1 10  1  0  0  0  0
  3 11  1  0  0  0  0
  3 12  1  0  0  0  0
  5 13  1  0  0  0  0
  5 14  1  0  0  0  0
  5 15  1  0  0  0  0
  6 16  1  0  0  0  0
  6 17  1  0  0  0  0
  6 18  1  0  0  0  0
M  END
>  <Alias name>
Neopentyl alcohol

>  <deltaS(fus)>   J/mol/K
30.9

$$$$
5-Phenoyxmethyl-3-phenylcarbamoyl-2-oxazolidone
  ChemBrain IXL

 39 41  0  0  0  0  0  0  0  0  1 V2000
    7.7232    9.1086    1.8472 C   0  0  0  0  0  0  0  0  0  0  0  0
    6.3810    8.8200    2.6582 C   0  0  0  0  0  0  0  0  0  0  0  0
    8.4468    7.9058    2.0156 N   0  0  0  0  0  0  0  0  0  0  0  0
    7.8265    7.0743    2.8270 C   0  0  0  0  0  0  0  0  0  0  0  0
    6.6707    7.6156    3.3840 O   0  0  0  0  0  0  0  0  0  0  0  0
    8.2181    5.9352    3.0518 O   0  0  0  0  0  0  0  0  0  0  0  0
    2.7755    5.8926   -1.8104 C   0  0  0  0  0  0  0  0  0  0  0  0
    2.4227    6.7799   -0.7933 C   0  0  0  0  0  0  0  0  0  0  0  0
    3.3868    7.2338    0.1007 C   0  0  0  0  0  0  0  0  0  0  0  0
    4.7017    6.8163   -0.0314 C   0  0  0  0  0  0  0  0  0  0  0  0
    5.0590    5.9105   -1.0330 C   0  0  0  0  0  0  0  0  0  0  0  0
    4.0943    5.4551   -1.9295 C   0  0  0  0  0  0  0  0  0  0  0  0
    5.7048    7.3340    0.8824 O   0  0  0  0  0  0  0  0  0  0  0  0
    5.2732    8.4908    1.7013 C   0  0  0  0  0  0  0  0  0  0  0  0
   14.1209    7.6392   -1.5518 C   0  0  0  0  0  0  0  0  0  0  0  0
   13.5799    8.9252   -1.5875 C   0  0  0  0  0  0  0  0  0  0  0  0
   12.3960    9.2121   -0.8979 C   0  0  0  0  0  0  0  0  0  0  0  0
   11.7417    8.2169   -0.1661 C   0  0  0  0  0  0  0  0  0  0  0  0
   12.2914    6.9195   -0.1333 C   0  0  0  0  0  0  0  0  0  0  0  0
   13.4785    6.6354   -0.8257 C   0  0  0  0  0  0  0  0  0  0  0  0
   10.4567    8.5551    0.5744 C   0  0  0  0  0  0  0  0  0  0  0  0
   10.0058    9.6826    0.4942 O   0  0  0  0  0  0  0  0  0  0  0  0
    9.7630    7.5823    1.3642 N   0  0  0  0  0  0  0  0  0  0  0  0
   10.1699    6.6582    1.4888 H   0  0  0  0  0  0  0  0  0  0  0  0
    7.5171    9.2867    0.8079 H   0  0  0  0  0  0  0  0  0  0  0  0
    8.2656    9.9369    2.2860 H   0  0  0  0  0  0  0  0  0  0  0  0
    6.1243    9.6293    3.3223 H   0  0  0  0  0  0  0  0  0  0  0  0
    2.0257    5.5440   -2.5071 H   0  0  0  0  0  0  0  0  0  0  0  0
    1.4011    7.1162   -0.6983 H   0  0  0  0  0  0  0  0  0  0  0  0
    3.1152    7.9123    0.8982 H   0  0  0  0  0  0  0  0  0  0  0  0
    6.0846    5.5619   -1.1148 H   0  0  0  0  0  0  0  0  0  0  0  0
    4.3684    4.7626   -2.7177 H   0  0  0  0  0  0  0  0  0  0  0  0
    5.0729    9.3305    1.0701 H   0  0  0  0  0  0  0  0  0  0  0  0
    4.3823    8.2239    2.2609 H   0  0  0  0  0  0  0  0  0  0  0  0
   15.0407    7.4202   -2.0885 H   0  0  0  0  0  0  0  0  0  0  0  0
   14.0789    9.7033   -2.1511 H   0  0  0  0  0  0  0  0  0  0  0  0
   11.9848   10.2085   -0.9312 H   0  0  0  0  0  0  0  0  0  0  0  0
   11.7995    6.1337    0.4275 H   0  0  0  0  0  0  0  0  0  0  0  0
   13.9012    5.6337   -0.7990 H   0  0  0  0  0  0  0  0  0  0  0  0
  1  2  1  0  0  0  0
  1  3  1  0  0  0  0
  3  4  1  0  0  0  0
  4  5  1  0  0  0  0
  5  2  1  0  0  0  0
  4  6  2  0  0  0  0
  7  8  4  0  0  0  0
  8  9  4  0  0  0  0
  9 10  4  0  0  0  0
 10 11  4  0  0  0  0
 11 12  4  0  0  0  0
 12  7  4  0  0  0  0
 10 13  1  0  0  0  0
 13 14  1  0  0  0  0
 14  2  1  0  0  0  0
 15 16  4  0  0  0  0
 16 17  4  0  0  0  0
 17 18  4  0  0  0  0
 18 19  4  0  0  0  0
 19 20  4  0  0  0  0
 20 15  4  0  0  0  0
 21 22  2  0  0  0  0
 21 18  1  0  0  0  0
  3 23  1  0  0  0  0
 21 23  1  0  0  0  0
 23 24  1  0  0  0  0
  1 25  1  0  0  0  0
  1 26  1  0  0  0  0
  2 27  1  0  0  0  0
  7 28  1  0  0  0  0
  8 29  1  0  0  0  0
  9 30  1  0  0  0  0
 11 31  1  0  0  0  0
 12 32  1  0  0  0  0
 14 33  1  0  0  0  0
 14 34  1  0  0  0  0
 15 35  1  0  0  0  0
 16 36  1  0  0  0  0
 17 37  1  0  0  0  0
 19 38  1  0  0  0  0
 20 39  1  0  0  0  0
M  END
>  <Alias name>
5-Phenoyxmethyl-3-phenylcarbamoyl-2-oxazolidone

>  <deltaS(fus)>   J/mol/K
31

$$$$
Neopentane
  ChemBrain IXL

 17 16  0  0  0  0  0  0  0  0  1 V2000
    2.8613    3.5956    1.1395 C   0  0  0  0  0  0  0  0  0  0  0  0
    3.8450    3.5997   -0.0477 C   0  0  0  0  0  0  0  0  0  0  0  0
    3.6849    4.9105   -0.8433 C   0  0  0  0  0  0  0  0  0  0  0  0
    5.2892    3.4926    0.4812 C   0  0  0  0  0  0  0  0  0  0  0  0
    3.5445    2.3999   -0.9681 C   0  0  0  0  0  0  0  0  0  0  0  0
    2.9738    2.6748    1.6984 H   0  0  0  0  0  0  0  0  0  0  0  0
    3.0723    4.4385    1.7860 H   0  0  0  0  0  0  0  0  0  0  0  0
    1.8468    3.6707    0.7679 H   0  0  0  0  0  0  0  0  0  0  0  0
    2.6703    4.9859   -1.2146 H   0  0  0  0  0  0  0  0  0  0  0  0
    3.8962    5.7533   -0.1968 H   0  0  0  0  0  0  0  0  0  0  0  0
    4.3756    4.9133   -1.6774 H   0  0  0  0  0  0  0  0  0  0  0  0
    5.9803    3.4960   -0.3527 H   0  0  0  0  0  0  0  0  0  0  0  0
    5.4019    2.5715    1.0397 H   0  0  0  0  0  0  0  0  0  0  0  0
    5.5001    4.3352    1.1282 H   0  0  0  0  0  0  0  0  0  0  0  0
    4.2357    2.4025   -1.8020 H   0  0  0  0  0  0  0  0  0  0  0  0
    2.5301    2.4751   -1.3399 H   0  0  0  0  0  0  0  0  0  0  0  0
    3.6567    1.4790   -0.4092 H   0  0  0  0  0  0  0  0  0  0  0  0
  1  2  1  0  0  0  0
  2  3  1  0  0  0  0
  2  4  1  0  0  0  0
  2  5  1  0  0  0  0
  1  6  1  0  0  0  0
  1  7  1  0  0  0  0
  1  8  1  0  0  0  0
  3  9  1  0  0  0  0
  3 10  1  0  0  0  0
  3 11  1  0  0  0  0
  4 12  1  0  0  0  0
  4 13  1  0  0  0  0
  4 14  1  0  0  0  0
  5 15  1  0  0  0  0
  5 16  1  0  0  0  0
  5 17  1  0  0  0  0
M  END
>  <Alias name>
2,2-Dimethylpropane

>  <deltaS(fus)>   J/mol/K
31.1

$$$$
t-Amyl alcohol
  ChemBrain IXL

 18 17  0  0  0  0  0  0  0  0  1 V2000
    3.9382    2.0361   -0.0536 C   0  0  0  0  0  0  0  0  0  0  0  0
    4.2156    3.5121   -0.3991 C   0  0  0  0  0  0  0  0  0  0  0  0
    5.0477    4.1558    0.7278 C   0  0  0  0  0  0  0  0  0  0  0  0
    5.3285    5.6312    0.3817 C   0  0  0  0  0  0  0  0  0  0  0  0
    4.9618    3.5874   -1.6634 O   0  0  0  0  0  0  0  0  0  0  0  0
    2.8788    4.2651   -0.5459 C   0  0  0  0  0  0  0  0  0  0  0  0
    4.8749    1.5083    0.0491 H   0  0  0  0  0  0  0  0  0  0  0  0
    3.3901    1.9806    0.8753 H   0  0  0  0  0  0  0  0  0  0  0  0
    4.4987    4.1021    1.6563 H   0  0  0  0  0  0  0  0  0  0  0  0
    5.9832    3.6262    0.8317 H   0  0  0  0  0  0  0  0  0  0  0  0
    5.9132    6.0809    1.1705 H   0  0  0  0  0  0  0  0  0  0  0  0
    5.8761    5.6850   -0.5477 H   0  0  0  0  0  0  0  0  0  0  0  0
    4.3934    6.1615    0.2797 H   0  0  0  0  0  0  0  0  0  0  0  0
    5.8031    3.1461   -1.6601 H   0  0  0  0  0  0  0  0  0  0  0  0
    3.3554    1.5850   -0.8430 H   0  0  0  0  0  0  0  0  0  0  0  0
    2.2954    3.8125   -1.3341 H   0  0  0  0  0  0  0  0  0  0  0  0
    2.3313    4.2112    0.3835 H   0  0  0  0  0  0  0  0  0  0  0  0
    3.0727    5.2990   -0.7900 H   0  0  0  0  0  0  0  0  0  0  0  0
  1  2  1  0  0  0  0
  2  3  1  0  0  0  0
  3  4  1  0  0  0  0
  1  7  1  0  0  0  0
  1  8  1  0  0  0  0
  2  5  1  0  0  0  0
  2  6  1  0  0  0  0
  3  9  1  0  0  0  0
  3 10  1  0  0  0  0
  4 11  1  0  0  0  0
  4 12  1  0  0  0  0
  4 13  1  0  0  0  0
  5 14  1  0  0  0  0
  1 15  1  0  0  0  0
  6 16  1  0  0  0  0
  6 17  1  0  0  0  0
  6 18  1  0  0  0  0
M  END
>  <Alias name>
2-Methyl-2-butanol

>  <deltaS(fus)>   J/mol/K
31.1

$$$$
Benzo(ghi)perylene
  ChemBrain IXL

 34 39  0  0  0  0  0  0  0  0  1 V2000
    7.7735    5.3654    0.0000 C   0  0  0  0  0  0  0  0  0  0  0  0
    7.7641    6.7601   -0.0258 C   0  0  0  0  0  0  0  0  0  0  0  0
    6.5703    4.6603    0.0361 C   0  0  0  0  0  0  0  0  0  0  0  0
    8.9860    4.6757   -0.0103 C   0  0  0  0  0  0  0  0  0  0  0  0
    6.5516    7.4498   -0.0154 C   0  0  0  0  0  0  0  0  0  0  0  0
    8.9673    7.4652   -0.0619 C   0  0  0  0  0  0  0  0  0  0  0  0
    5.3578    5.3500    0.0465 C   0  0  0  0  0  0  0  0  0  0  0  0
    6.5797    3.2656    0.0619 C   0  0  0  0  0  0  0  0  0  0  0  0
   10.1892    5.3808   -0.0464 C   0  0  0  0  0  0  0  0  0  0  0  0
    4.1640    3.2502    0.1083 C   0  0  0  0  0  0  0  0  0  0  0  0
    5.3484    6.7448    0.0207 C   0  0  0  0  0  0  0  0  0  0  0  0
    6.5422    8.8445   -0.0412 C   0  0  0  0  0  0  0  0  0  0  0  0
   10.1798    6.7755   -0.0722 C   0  0  0  0  0  0  0  0  0  0  0  0
    8.9579    8.8599   -0.0876 C   0  0  0  0  0  0  0  0  0  0  0  0
    4.1546    4.6450    0.0826 C   0  0  0  0  0  0  0  0  0  0  0  0
    5.3765    2.5606    0.0980 C   0  0  0  0  0  0  0  0  0  0  0  0
    4.1359    7.4344    0.0311 C   0  0  0  0  0  0  0  0  0  0  0  0
    7.7454    9.5496   -0.0773 C   0  0  0  0  0  0  0  0  0  0  0  0
    2.9420    5.3347    0.0929 C   0  0  0  0  0  0  0  0  0  0  0  0
    2.9327    6.7294    0.0672 C   0  0  0  0  0  0  0  0  0  0  0  0
    7.7922    2.5759    0.0515 C   0  0  0  0  0  0  0  0  0  0  0  0
    8.9954    3.2810    0.0154 C   0  0  0  0  0  0  0  0  0  0  0  0
   11.1305    4.8453   -0.0545 H   0  0  0  0  0  0  0  0  0  0  0  0
    3.2299    2.7029    0.1363 H   0  0  0  0  0  0  0  0  0  0  0  0
    5.6009    9.3800   -0.0331 H   0  0  0  0  0  0  0  0  0  0  0  0
   11.1139    7.3229   -0.1002 H   0  0  0  0  0  0  0  0  0  0  0  0
    9.8920    9.4073   -0.1156 H   0  0  0  0  0  0  0  0  0  0  0  0
    5.3838    1.4778    0.1180 H   0  0  0  0  0  0  0  0  0  0  0  0
    4.1286    8.5172    0.0111 H   0  0  0  0  0  0  0  0  0  0  0  0
    7.7381   10.6324   -0.0972 H   0  0  0  0  0  0  0  0  0  0  0  0
    2.0080    4.7873    0.1209 H   0  0  0  0  0  0  0  0  0  0  0  0
    1.9913    7.2648    0.0752 H   0  0  0  0  0  0  0  0  0  0  0  0
    7.7995    1.4931    0.0715 H   0  0  0  0  0  0  0  0  0  0  0  0
    9.9367    2.7456    0.0074 H   0  0  0  0  0  0  0  0  0  0  0  0
  1  2  4  0  0  0  0
  1  3  4  0  0  0  0
  1  4  4  0  0  0  0
  2  5  4  0  0  0  0
  2  6  4  0  0  0  0
  3  7  4  0  0  0  0
  3  8  4  0  0  0  0
  4  9  4  0  0  0  0
  5 11  4  0  0  0  0
  5 12  4  0  0  0  0
  6 13  4  0  0  0  0
  6 14  4  0  0  0  0
  7 15  4  0  0  0  0
  7 11  4  0  0  0  0
  8 16  4  0  0  0  0
  9 13  4  0  0  0  0
 10 16  4  0  0  0  0
 11 17  4  0  0  0  0
 12 18  4  0  0  0  0
 14 18  4  0  0  0  0
 15 19  4  0  0  0  0
 17 20  4  0  0  0  0
 19 20  4  0  0  0  0
 10 15  4  0  0  0  0
  8 21  4  0  0  0  0
 21 22  4  0  0  0  0
 22  4  4  0  0  0  0
  9 23  1  0  0  0  0
 10 24  1  0  0  0  0
 12 25  1  0  0  0  0
 13 26  1  0  0  0  0
 14 27  1  0  0  0  0
 16 28  1  0  0  0  0
 17 29  1  0  0  0  0
 18 30  1  0  0  0  0
 19 31  1  0  0  0  0
 20 32  1  0  0  0  0
 21 33  1  0  0  0  0
 22 34  1  0  0  0  0
M  END
>  <Alias name>
Benzo[ghi]perylene

>  <deltaS(fus)>   J/mol/K
31.3

$$$$
Ethanol
  ChemBrain IXL

  9  8  0  0  0  0  0  0  0  0  1 V2000
    2.1990    2.8653    0.1777 C   0  0  0  0  0  0  0  0  0  0  0  0
    3.5654    3.4776   -0.1867 C   0  0  0  0  0  0  0  0  0  0  0  0
    4.5001    2.4049   -0.5561 O   0  0  0  0  0  0  0  0  0  0  0  0
    1.8088    2.3245   -0.6718 H   0  0  0  0  0  0  0  0  0  0  0  0
    2.3183    2.1890    1.0112 H   0  0  0  0  0  0  0  0  0  0  0  0
    1.5122    3.6534    0.4491 H   0  0  0  0  0  0  0  0  0  0  0  0
    3.4460    4.1540   -1.0201 H   0  0  0  0  0  0  0  0  0  0  0  0
    3.9556    4.0184    0.6628 H   0  0  0  0  0  0  0  0  0  0  0  0
    5.3716    2.6970   -0.7964 H   0  0  0  0  0  0  0  0  0  0  0  0
  1  2  1  0  0  0  0
  2  3  1  0  0  0  0
  1  4  1  0  0  0  0
  1  5  1  0  0  0  0
  1  6  1  0  0  0  0
  2  7  1  0  0  0  0
  2  8  1  0  0  0  0
  3  9  1  0  0  0  0
M  END
>  <Alias name>
Ethanol

>  <deltaS(fus)>   J/mol/K
31.3

$$$$
Thiobarbituric acid
  ChemBrain IXL

 13 13  0  0  0  0  0  0  0  0  1 V2000
    2.8748    3.1486   -0.0548 C   0  0  0  0  0  0  0  0  0  0  0  0
    2.8713    4.6148   -0.2687 C   0  0  0  0  0  0  0  0  0  0  0  0
    4.1846    2.5889   -0.4629 C   0  0  0  0  0  0  0  0  0  0  0  0
    4.0448    5.3538   -0.0777 N   0  0  0  0  0  0  0  0  0  0  0  0
    1.8455    5.1790   -0.6113 O   0  0  0  0  0  0  0  0  0  0  0  0
    5.3550    3.3317   -0.2693 N   0  0  0  0  0  0  0  0  0  0  0  0
    4.2436    1.4800   -0.9679 O   0  0  0  0  0  0  0  0  0  0  0  0
    5.2729    4.6954    0.0230 C   0  0  0  0  0  0  0  0  0  0  0  0
    6.6719    5.5563    0.5031 S   0  0  0  0  0  0  0  0  0  0  0  0
    4.0043    6.3603   -0.0136 H   0  0  0  0  0  0  0  0  0  0  0  0
    6.2566    2.8836   -0.3413 H   0  0  0  0  0  0  0  0  0  0  0  0
    2.0898    2.6965   -0.6473 H   0  0  0  0  0  0  0  0  0  0  0  0
    2.7033    2.9369    0.9931 H   0  0  0  0  0  0  0  0  0  0  0  0
  1  2  1  0  0  0  0
  1  3  1  0  0  0  0
  2  4  1  0  0  0  0
  2  5  2  0  0  0  0
  3  6  1  0  0  0  0
  3  7  2  0  0  0  0
  4  8  1  0  0  0  0
  6  8  1  0  0  0  0
  8  9  2  0  0  0  0
  4 10  1  0  0  0  0
  6 11  1  0  0  0  0
  1 12  1  0  0  0  0
  1 13  1  0  0  0  0
M  END
>  <Alias name>
Thiobarbituric acid

>  <deltaS(fus)>   J/mol/K
31.3

$$$$
Formamide
  ChemBrain IXL

  6  5  0  0  0  0  0  0  0  0  1 V2000
    1.6021    3.0398    0.0000 O   0  0  0  0  0  0  0  0  0  0  0  0
    2.7202    2.5518    0.0001 C   0  0  0  0  0  0  0  0  0  0  0  0
    3.8468    3.3829    0.0001 N   0  0  0  0  0  0  0  0  0  0  0  0
    3.7340    4.3856    0.0001 H   0  0  0  0  0  0  0  0  0  0  0  0
    4.7715    2.9792    0.0000 H   0  0  0  0  0  0  0  0  0  0  0  0
    2.8413    1.4756    0.0003 H   0  0  0  0  0  0  0  0  0  0  0  0
  1  2  2  0  0  0  0
  2  3  1  0  0  0  0
  3  4  1  0  0  0  0
  3  5  1  0  0  0  0
  2  6  1  0  0  0  0
M  END
>  <Alias name>
Formamide

>  <deltaS(fus)>   J/mol/K
31.448

$$$$
Pyrrole
  ChemBrain IXL

 10 10  0  0  0  0  0  0  0  0  1 V2000
    2.8930    2.3950   -0.0237 C   0  0  0  0  0  0  0  0  0  0  0  0
    2.6139    3.5137   -0.4868 C   0  0  0  0  0  0  0  0  0  0  0  0
    4.2524    2.4527    0.4417 C   0  0  0  0  0  0  0  0  0  0  0  0
    4.6707    3.6009    0.2174 C   0  0  0  0  0  0  0  0  0  0  0  0
    3.6858    4.2657   -0.3495 N   0  0  0  0  0  0  0  0  0  0  0  0
    2.1612    1.5028    0.0057 H   0  0  0  0  0  0  0  0  0  0  0  0
    1.6153    3.8043   -0.9370 H   0  0  0  0  0  0  0  0  0  0  0  0
    4.8781    1.6180    0.9359 H   0  0  0  0  0  0  0  0  0  0  0  0
    5.7103    3.9781    0.4650 H   0  0  0  0  0  0  0  0  0  0  0  0
    3.7471    5.2651   -0.6526 H   0  0  0  0  0  0  0  0  0  0  0  0
  1  2  2  0  0  0  0
  1  3  1  0  0  0  0
  3  4  2  0  0  0  0
  4  5  1  0  0  0  0
  5  2  1  0  0  0  0
  1  6  1  0  0  0  0
  2  7  1  0  0  0  0
  3  8  1  0  0  0  0
  4  9  1  0  0  0  0
  5 10  1  0  0  0  0
M  END
>  <Alias name>
Pyrrole

>  <deltaS(fus)>   J/mol/K
31.66

$$$$
2-Cyano-2-methylpropane
  ChemBrain IXL

 15 14  0  0  0  0  0  0  0  0  1 V2000
    3.3835    2.3058    0.9023 C   0  0  0  0  0  0  0  0  0  0  0  0
    3.4936    3.6060    0.0826 C   0  0  0  0  0  0  0  0  0  0  0  0
    2.8877    4.7728    0.8864 C   0  0  0  0  0  0  0  0  0  0  0  0
    2.7269    3.4434   -1.2441 C   0  0  0  0  0  0  0  0  0  0  0  0
    4.9765    3.9022   -0.2141 C   0  0  0  0  0  0  0  0  0  0  0  0
    6.0909    4.1247   -0.4370 N   0  0  0  0  0  0  0  0  0  0  0  0
    3.9224    2.4200    1.8347 H   0  0  0  0  0  0  0  0  0  0  0  0
    2.3413    2.0977    1.1108 H   0  0  0  0  0  0  0  0  0  0  0  0
    3.8093    1.4858    0.3373 H   0  0  0  0  0  0  0  0  0  0  0  0
    1.8455    4.5647    1.0949 H   0  0  0  0  0  0  0  0  0  0  0  0
    3.4265    4.8871    1.8189 H   0  0  0  0  0  0  0  0  0  0  0  0
    2.9651    5.6867    0.3104 H   0  0  0  0  0  0  0  0  0  0  0  0
    3.1527    2.6234   -1.8091 H   0  0  0  0  0  0  0  0  0  0  0  0
    1.6847    3.2353   -1.0356 H   0  0  0  0  0  0  0  0  0  0  0  0
    2.8043    4.3573   -1.8202 H   0  0  0  0  0  0  0  0  0  0  0  0
  1  2  1  0  0  0  0
  2  3  1  0  0  0  0
  2  4  1  0  0  0  0
  5  6  3  0  0  0  0
  5  2  1  0  0  0  0
  1  7  1  0  0  0  0
  1  8  1  0  0  0  0
  1  9  1  0  0  0  0
  3 10  1  0  0  0  0
  3 11  1  0  0  0  0
  3 12  1  0  0  0  0
  4 13  1  0  0  0  0
  4 14  1  0  0  0  0
  4 15  1  0  0  0  0
M  END
>  <Alias name>
Pivalonitrile

>  <deltaS(fus)>   J/mol/K
31.8

$$$$
4-Chlorobenzene sulfonic acid
  ChemBrain IXL

 16 16  0  0  0  0  0  0  0  0  1 V2000
    5.0635    3.4730    0.2921 C   0  0  0  0  0  0  0  0  0  0  0  0
    6.4255    3.7192    0.1177 C   0  0  0  0  0  0  0  0  0  0  0  0
    6.8476    4.8907   -0.5111 C   0  0  0  0  0  0  0  0  0  0  0  0
    5.9077    5.8160   -0.9656 C   0  0  0  0  0  0  0  0  0  0  0  0
    4.5457    5.5698   -0.7912 C   0  0  0  0  0  0  0  0  0  0  0  0
    4.1236    4.3983   -0.1623 C   0  0  0  0  0  0  0  0  0  0  0  0
    8.5893    5.2056   -0.7341 Cl  0  0  0  0  0  0  0  0  0  0  0  0
    2.3496    4.0776    0.0648 S   0  0  0  0  0  0  0  0  0  0  0  0
    2.0301    2.7813   -0.4476 O   0  0  0  0  0  0  0  0  0  0  0  0
    2.0299    4.1317    1.4575 O   0  0  0  0  0  0  0  0  0  0  0  0
    1.4868    5.2058   -0.7350 O   0  0  0  0  0  0  0  0  0  0  0  0
    1.6446    6.1319   -0.4456 H   0  0  0  0  0  0  0  0  0  0  0  0
    4.7358    2.5635    0.7803 H   0  0  0  0  0  0  0  0  0  0  0  0
    7.1551    3.0009    0.4706 H   0  0  0  0  0  0  0  0  0  0  0  0
    6.2354    6.7255   -1.4538 H   0  0  0  0  0  0  0  0  0  0  0  0
    3.8161    6.2881   -1.1440 H   0  0  0  0  0  0  0  0  0  0  0  0
  1  2  4  0  0  0  0
  2  3  4  0  0  0  0
  3  4  4  0  0  0  0
  4  5  4  0  0  0  0
  5  6  4  0  0  0  0
  6  1  4  0  0  0  0
  3  7  1  0  0  0  0
  8  9  2  0  0  0  0
  8 10  2  0  0  0  0
  8 11  1  0  0  0  0
  8  6  1  0  0  0  0
 11 12  1  0  0  0  0
  1 13  1  0  0  0  0
  2 14  1  0  0  0  0
  4 15  1  0  0  0  0
  5 16  1  0  0  0  0
M  END
>  <Alias name>
4-Chlorophenyl sulfonic acid

>  <deltaS(fus)>   J/mol/K
31.8

$$$$
4-Benzyl-5,6-dimethyl-2,5-diphenyl-1,3-dioxa-4-aza-2-boracyclohexane
  ChemBrain IXL

 51 54  0  0  0  0  0  0  0  0  1 V2000
    5.6460    7.2835   -0.1725 B   0  0  0  0  0  0  0  0  0  0  0  0
    7.0899    7.3348    0.2550 O   0  0  0  0  0  0  0  0  0  0  0  0
    8.0181    7.1054   -0.7723 N   0  0  0  0  0  0  0  0  0  0  0  0
    7.6370    5.8954   -1.5159 C   0  0  0  0  0  0  0  0  0  0  0  0
    6.3488    6.1707   -2.3178 C   0  0  0  0  0  0  0  0  0  0  0  0
    5.2485    6.4825   -1.3902 O   0  0  0  0  0  0  0  0  0  0  0  0
    8.7722    5.5085   -2.4835 C   0  0  0  0  0  0  0  0  0  0  0  0
    5.9841    4.9238   -3.1464 C   0  0  0  0  0  0  0  0  0  0  0  0
    3.9650    9.4565    2.5201 C   0  0  0  0  0  0  0  0  0  0  0  0
    4.9355    8.7909    1.7711 C   0  0  0  0  0  0  0  0  0  0  0  0
    4.5651    8.0580    0.6434 C   0  0  0  0  0  0  0  0  0  0  0  0
    3.2287    8.0179    0.2458 C   0  0  0  0  0  0  0  0  0  0  0  0
    2.2580    8.6833    0.9948 C   0  0  0  0  0  0  0  0  0  0  0  0
    2.6259    9.4011    2.1331 C   0  0  0  0  0  0  0  0  0  0  0  0
    5.8679    3.3752    0.6622 C   0  0  0  0  0  0  0  0  0  0  0  0
    6.0933    4.4189   -0.2356 C   0  0  0  0  0  0  0  0  0  0  0  0
    7.3981    4.7849   -0.5665 C   0  0  0  0  0  0  0  0  0  0  0  0
    8.4776    4.1038   -0.0033 C   0  0  0  0  0  0  0  0  0  0  0  0
    8.2521    3.0602    0.8946 C   0  0  0  0  0  0  0  0  0  0  0  0
    6.9473    2.6960    1.2276 C   0  0  0  0  0  0  0  0  0  0  0  0
    9.7642    8.1727    0.4936 C   0  0  0  0  0  0  0  0  0  0  0  0
   10.9596    8.2151    1.2117 C   0  0  0  0  0  0  0  0  0  0  0  0
   11.3474    9.3925    1.8517 C   0  0  0  0  0  0  0  0  0  0  0  0
   10.5383   10.5264    1.7765 C   0  0  0  0  0  0  0  0  0  0  0  0
    9.3410   10.4828    1.0619 C   0  0  0  0  0  0  0  0  0  0  0  0
    8.9532    9.3055    0.4219 C   0  0  0  0  0  0  0  0  0  0  0  0
    9.3557    6.9261   -0.1922 C   0  0  0  0  0  0  0  0  0  0  0  0
    6.5099    7.0108   -2.9819 H   0  0  0  0  0  0  0  0  0  0  0  0
    8.9625    6.3297   -3.1634 H   0  0  0  0  0  0  0  0  0  0  0  0
    8.4817    4.6316   -3.0487 H   0  0  0  0  0  0  0  0  0  0  0  0
    9.6704    5.2925   -1.9181 H   0  0  0  0  0  0  0  0  0  0  0  0
    6.7997    4.6854   -3.8179 H   0  0  0  0  0  0  0  0  0  0  0  0
    5.8078    4.0873   -2.4814 H   0  0  0  0  0  0  0  0  0  0  0  0
    5.0886    5.1222   -3.7221 H   0  0  0  0  0  0  0  0  0  0  0  0
    4.2510   10.0161    3.4021 H   0  0  0  0  0  0  0  0  0  0  0  0
    5.9766    8.8432    2.0651 H   0  0  0  0  0  0  0  0  0  0  0  0
    2.9447    7.4702   -0.6443 H   0  0  0  0  0  0  0  0  0  0  0  0
    1.2188    8.6427    0.6927 H   0  0  0  0  0  0  0  0  0  0  0  0
    1.8720    9.9153    2.7162 H   0  0  0  0  0  0  0  0  0  0  0  0
    4.8549    3.0922    0.9204 H   0  0  0  0  0  0  0  0  0  0  0  0
    5.2552    4.9450   -0.6757 H   0  0  0  0  0  0  0  0  0  0  0  0
    9.4906    4.3852   -0.2631 H   0  0  0  0  0  0  0  0  0  0  0  0
    9.0902    2.5326    1.3332 H   0  0  0  0  0  0  0  0  0  0  0  0
    6.7723    1.8861    1.9250 H   0  0  0  0  0  0  0  0  0  0  0  0
   11.5865    7.3341    1.2722 H   0  0  0  0  0  0  0  0  0  0  0  0
   12.2767    9.4262    2.4069 H   0  0  0  0  0  0  0  0  0  0  0  0
   10.8397   11.4406    2.2729 H   0  0  0  0  0  0  0  0  0  0  0  0
    8.7126   11.3629    1.0040 H   0  0  0  0  0  0  0  0  0  0  0  0
    8.0225    9.2709   -0.1307 H   0  0  0  0  0  0  0  0  0  0  0  0
    9.3340    6.1116    0.5213 H   0  0  0  0  0  0  0  0  0  0  0  0
   10.0635    6.6980   -0.9794 H   0  0  0  0  0  0  0  0  0  0  0  0
  1  2  1  0  0  0  0
  2  3  1  0  0  0  0
  3  4  1  0  0  0  0
  4  5  1  0  0  0  0
  5  6  1  0  0  0  0
  6  1  1  0  0  0  0
  4  7  1  0  0  0  0
  5  8  1  0  0  0  0
  9 10  4  0  0  0  0
 10 11  4  0  0  0  0
 11 12  4  0  0  0  0
 12 13  4  0  0  0  0
 13 14  4  0  0  0  0
 14  9  4  0  0  0  0
 15 16  4  0  0  0  0
 16 17  4  0  0  0  0
 17 18  4  0  0  0  0
 18 19  4  0  0  0  0
 19 20  4  0  0  0  0
 20 15  4  0  0  0  0
 11  1  1  0  0  0  0
 17  4  1  0  0  0  0
 21 22  4  0  0  0  0
 22 23  4  0  0  0  0
 23 24  4  0  0  0  0
 24 25  4  0  0  0  0
 25 26  4  0  0  0  0
 26 21  4  0  0  0  0
 21 27  1  0  0  0  0
 27  3  1  0  0  0  0
  5 28  1  0  0  0  0
  7 29  1  0  0  0  0
  7 30  1  0  0  0  0
  7 31  1  0  0  0  0
  8 32  1  0  0  0  0
  8 33  1  0  0  0  0
  8 34  1  0  0  0  0
  9 35  1  0  0  0  0
 10 36  1  0  0  0  0
 12 37  1  0  0  0  0
 13 38  1  0  0  0  0
 14 39  1  0  0  0  0
 15 40  1  0  0  0  0
 16 41  1  0  0  0  0
 18 42  1  0  0  0  0
 19 43  1  0  0  0  0
 20 44  1  0  0  0  0
 22 45  1  0  0  0  0
 23 46  1  0  0  0  0
 24 47  1  0  0  0  0
 25 48  1  0  0  0  0
 26 49  1  0  0  0  0
 27 50  1  0  0  0  0
 27 51  1  0  0  0  0
M  END
>  <Alias name>
4-Benzyl-5,6-dimethyl-2,5-diphenyl-1,3-dioxa-4-aza-2-boracyclohexane

>  <deltaS(fus)>   J/mol/K
31.9

$$$$
1,12-Phenyleneperylene
  ChemBrain IXL

 40 46  0  0  0  0  0  0  0  0  1 V2000
    7.6862    6.7440    0.0000 C   0  0  0  0  0  0  0  0  0  0  0  0
    6.4781    7.4416    0.0000 C   0  0  0  0  0  0  0  0  0  0  0  0
    8.8944    7.4413    0.0000 C   0  0  0  0  0  0  0  0  0  0  0  0
    6.4783    8.8366    0.0000 C   0  0  0  0  0  0  0  0  0  0  0  0
    7.6860    5.3490    0.0000 C   0  0  0  0  0  0  0  0  0  0  0  0
    5.2700    6.7443    0.0000 C   0  0  0  0  0  0  0  0  0  0  0  0
    8.8945    8.8363    0.0000 C   0  0  0  0  0  0  0  0  0  0  0  0
    7.6865    9.5340    0.0000 C   0  0  0  0  0  0  0  0  0  0  0  0
    6.4778    4.6516    0.0000 C   0  0  0  0  0  0  0  0  0  0  0  0
    5.2698    5.3493    0.0000 C   0  0  0  0  0  0  0  0  0  0  0  0
   10.1024    6.7437    0.0000 C   0  0  0  0  0  0  0  0  0  0  0  0
    5.2703    9.5343    0.0000 C   0  0  0  0  0  0  0  0  0  0  0  0
    8.8940    4.6513    0.0000 C   0  0  0  0  0  0  0  0  0  0  0  0
    4.0619    7.4420    0.0000 C   0  0  0  0  0  0  0  0  0  0  0  0
   10.1022    5.3487    0.0000 C   0  0  0  0  0  0  0  0  0  0  0  0
    4.0621    8.8370    0.0000 C   0  0  0  0  0  0  0  0  0  0  0  0
   10.1027    9.5337    0.0000 C   0  0  0  0  0  0  0  0  0  0  0  0
    7.6867   10.9290    0.0000 C   0  0  0  0  0  0  0  0  0  0  0  0
   11.3106    7.4410    0.0000 C   0  0  0  0  0  0  0  0  0  0  0  0
    5.2705   10.9293    0.0000 C   0  0  0  0  0  0  0  0  0  0  0  0
    6.4776    3.2566    0.0000 C   0  0  0  0  0  0  0  0  0  0  0  0
    4.0616    4.6520    0.0000 C   0  0  0  0  0  0  0  0  0  0  0  0
   11.3108    8.8360    0.0000 C   0  0  0  0  0  0  0  0  0  0  0  0
    6.4787   11.6266    0.0000 C   0  0  0  0  0  0  0  0  0  0  0  0
    5.2694    2.5593    0.0000 C   0  0  0  0  0  0  0  0  0  0  0  0
    4.0614    3.2570    0.0000 C   0  0  0  0  0  0  0  0  0  0  0  0
    8.8939    3.5683    0.0000 H   0  0  0  0  0  0  0  0  0  0  0  0
    3.1240    6.9006    0.0000 H   0  0  0  0  0  0  0  0  0  0  0  0
   11.0400    4.8071    0.0000 H   0  0  0  0  0  0  0  0  0  0  0  0
    3.1243    9.3786    0.0000 H   0  0  0  0  0  0  0  0  0  0  0  0
   10.1029   10.6167    0.0000 H   0  0  0  0  0  0  0  0  0  0  0  0
    8.6247   11.4704    0.0000 H   0  0  0  0  0  0  0  0  0  0  0  0
   12.2484    6.8994    0.0000 H   0  0  0  0  0  0  0  0  0  0  0  0
    4.3327   11.4709    0.0000 H   0  0  0  0  0  0  0  0  0  0  0  0
    7.4155    2.7150    0.0000 H   0  0  0  0  0  0  0  0  0  0  0  0
    3.1237    5.1936    0.0000 H   0  0  0  0  0  0  0  0  0  0  0  0
   12.2487    9.3774    0.0000 H   0  0  0  0  0  0  0  0  0  0  0  0
    6.4788   12.7097    0.0000 H   0  0  0  0  0  0  0  0  0  0  0  0
    5.2693    1.4763    0.0000 H   0  0  0  0  0  0  0  0  0  0  0  0
    3.1234    2.7156    0.0000 H   0  0  0  0  0  0  0  0  0  0  0  0
  1  2  4  0  0  0  0
  1  3  4  0  0  0  0
  1  5  4  0  0  0  0
  2  4  4  0  0  0  0
  2  6  4  0  0  0  0
  3  7  4  0  0  0  0
  3 11  4  0  0  0  0
  4  8  4  0  0  0  0
  4 12  4  0  0  0  0
  5  9  4  0  0  0  0
  5 13  4  0  0  0  0
  6 10  4  0  0  0  0
  6 14  4  0  0  0  0
  7  8  4  0  0  0  0
  7 17  4  0  0  0  0
  8 18  4  0  0  0  0
  9 10  4  0  0  0  0
  9 21  4  0  0  0  0
 10 22  4  0  0  0  0
 11 15  4  0  0  0  0
 11 19  4  0  0  0  0
 12 16  4  0  0  0  0
 12 20  4  0  0  0  0
 13 15  4  0  0  0  0
 14 16  4  0  0  0  0
 17 23  4  0  0  0  0
 18 24  4  0  0  0  0
 19 23  4  0  0  0  0
 20 24  4  0  0  0  0
 21 25  4  0  0  0  0
 22 26  4  0  0  0  0
 25 26  4  0  0  0  0
 13 27  1  0  0  0  0
 14 28  1  0  0  0  0
 15 29  1  0  0  0  0
 16 30  1  0  0  0  0
 17 31  1  0  0  0  0
 18 32  1  0  0  0  0
 19 33  1  0  0  0  0
 20 34  1  0  0  0  0
 21 35  1  0  0  0  0
 22 36  1  0  0  0  0
 23 37  1  0  0  0  0
 24 38  1  0  0  0  0
 25 39  1  0  0  0  0
 26 40  1  0  0  0  0
M  END
>  <Alias name>
1,12-Phenyleneperylene

>  <deltaS(fus)>   J/mol/K
31.91

$$$$
Ethane
  ChemBrain IXL

  8  7  0  0  0  0  0  0  0  0  1 V2000
    2.0157    2.4795    0.1070 C   0  0  0  0  0  0  0  0  0  0  0  0
    3.5325    2.6232   -0.1237 C   0  0  0  0  0  0  0  0  0  0  0  0
    1.6918    3.2078    0.8358 H   0  0  0  0  0  0  0  0  0  0  0  0
    1.4928    2.6442   -0.8235 H   0  0  0  0  0  0  0  0  0  0  0  0
    1.7994    1.4857    0.4705 H   0  0  0  0  0  0  0  0  0  0  0  0
    3.8564    1.8949   -0.8524 H   0  0  0  0  0  0  0  0  0  0  0  0
    4.0554    2.4585    0.8068 H   0  0  0  0  0  0  0  0  0  0  0  0
    3.7488    3.6169   -0.4872 H   0  0  0  0  0  0  0  0  0  0  0  0
  1  2  1  0  0  0  0
  1  3  1  0  0  0  0
  1  4  1  0  0  0  0
  1  5  1  0  0  0  0
  2  6  1  0  0  0  0
  2  7  1  0  0  0  0
  2  8  1  0  0  0  0
M  END
>  <Alias name>
Ethane

>  <deltaS(fus)>   J/mol/K
31.93

$$$$
p-Tolyl vinyl sulfone
  ChemBrain IXL

 22 22  0  0  0  0  0  0  0  0  1 V2000
    7.9212    6.2420   -0.4745 S   0  0  0  0  0  0  0  0  0  0  0  0
    8.9733    4.9686    0.2817 C   0  0  0  0  0  0  0  0  0  0  0  0
    8.2003    7.5092    0.1259 O   0  0  0  0  0  0  0  0  0  0  0  0
    8.1891    6.3100   -1.8775 O   0  0  0  0  0  0  0  0  0  0  0  0
    8.6633    3.6777    0.1426 C   0  0  0  0  0  0  0  0  0  0  0  0
    3.4902    5.1695    0.1928 C   0  0  0  0  0  0  0  0  0  0  0  0
    4.4630    4.6974    1.0751 C   0  0  0  0  0  0  0  0  0  0  0  0
    5.8050    5.0222    0.8730 C   0  0  0  0  0  0  0  0  0  0  0  0
    6.1744    5.8192   -0.2114 C   0  0  0  0  0  0  0  0  0  0  0  0
    5.2020    6.2914   -1.0938 C   0  0  0  0  0  0  0  0  0  0  0  0
    3.8599    5.9667   -0.8918 C   0  0  0  0  0  0  0  0  0  0  0  0
    2.0664    4.8246    0.4075 C   0  0  0  0  0  0  0  0  0  0  0  0
    9.8520    5.2568    0.8454 H   0  0  0  0  0  0  0  0  0  0  0  0
    9.2904    2.9186    0.5934 H   0  0  0  0  0  0  0  0  0  0  0  0
    7.7846    3.3896   -0.4210 H   0  0  0  0  0  0  0  0  0  0  0  0
    4.1766    4.0789    1.9166 H   0  0  0  0  0  0  0  0  0  0  0  0
    6.5596    4.6559    1.5576 H   0  0  0  0  0  0  0  0  0  0  0  0
    5.4888    6.9098   -1.9352 H   0  0  0  0  0  0  0  0  0  0  0  0
    3.1054    6.3333   -1.5767 H   0  0  0  0  0  0  0  0  0  0  0  0
    1.9593    3.7481    0.4572 H   0  0  0  0  0  0  0  0  0  0  0  0
    1.7247    5.2645    1.3362 H   0  0  0  0  0  0  0  0  0  0  0  0
    1.4736    5.2088   -0.4135 H   0  0  0  0  0  0  0  0  0  0  0  0
  1  2  1  0  0  0  0
  1  3  2  0  0  0  0
  1  4  2  0  0  0  0
  2  5  2  0  0  0  0
  6  7  4  0  0  0  0
  7  8  4  0  0  0  0
  8  9  4  0  0  0  0
  9 10  4  0  0  0  0
 10 11  4  0  0  0  0
 11  6  4  0  0  0  0
  9  1  1  0  0  0  0
  6 12  1  0  0  0  0
  2 13  1  0  0  0  0
  5 14  1  0  0  0  0
  5 15  1  0  0  0  0
  7 16  1  0  0  0  0
  8 17  1  0  0  0  0
 10 18  1  0  0  0  0
 11 19  1  0  0  0  0
 12 20  1  0  0  0  0
 12 21  1  0  0  0  0
 12 22  1  0  0  0  0
M  END
>  <Alias name>
p-Tolyl vinyl sulfone

>  <deltaS(fus)>   J/mol/K
31.96

$$$$
Ethylene oxide
  ChemBrain IXL

  7  7  0  0  0  0  0  0  0  0  1 V2000
    2.1144    2.5266    0.3046 C   0  0  0  0  0  0  0  0  0  0  0  0
    3.5443    2.7940   -0.0576 C   0  0  0  0  0  0  0  0  0  0  0  0
    3.1824    1.5696    0.7143 O   0  0  0  0  0  0  0  0  0  0  0  0
    1.7212    3.1779    1.0753 H   0  0  0  0  0  0  0  0  0  0  0  0
    1.4909    2.2334   -0.5309 H   0  0  0  0  0  0  0  0  0  0  0  0
    3.8269    2.6034   -1.0855 H   0  0  0  0  0  0  0  0  0  0  0  0
    4.0576    3.5498    0.5239 H   0  0  0  0  0  0  0  0  0  0  0  0
  1  2  1  0  0  0  0
  1  3  1  0  0  0  0
  2  3  1  0  0  0  0
  1  4  1  0  0  0  0
  1  5  1  0  0  0  0
  2  6  1  0  0  0  0
  2  7  1  0  0  0  0
M  END
>  <Alias name>
Oxirane

>  <deltaS(fus)>   J/mol/K
32.2

$$$$
Ethylene
  ChemBrain IXL

  6  5  0  0  0  0  0  0  0  0  1 V2000
    2.0930    2.5009   -0.1064 C   0  0  0  0  0  0  0  0  0  0  0  0
    3.4080    2.5582    0.1168 C   0  0  0  0  0  0  0  0  0  0  0  0
    1.6214    1.5504   -0.3233 H   0  0  0  0  0  0  0  0  0  0  0  0
    1.4978    3.4050   -0.0706 H   0  0  0  0  0  0  0  0  0  0  0  0
    3.8795    3.5087    0.3336 H   0  0  0  0  0  0  0  0  0  0  0  0
    4.0031    1.6541    0.0810 H   0  0  0  0  0  0  0  0  0  0  0  0
  1  2  2  0  0  0  0
  1  3  1  0  0  0  0
  1  4  1  0  0  0  0
  2  5  1  0  0  0  0
  2  6  1  0  0  0  0
M  END
>  <Alias name>
Ethene

>  <deltaS(fus)>   J/mol/K
32.23

$$$$
1,4-Dioxane-2,3-dione
  ChemBrain IXL

 12 12  0  0  0  0  0  0  0  0  1 V2000
    3.8014    1.9245    0.0000 O   0  0  0  0  0  0  0  0  0  0  0  0
    3.8179    4.8620   -0.1585 O   0  0  0  0  0  0  0  0  0  0  0  0
    1.4759    2.0785    0.0713 O   0  0  0  0  0  0  0  0  0  0  0  0
    1.5228    4.7169   -0.5436 O   0  0  0  0  0  0  0  0  0  0  0  0
    4.9913    2.7091   -0.3604 C   0  0  0  0  0  0  0  0  0  0  0  0
    4.9450    4.0729    0.3594 C   0  0  0  0  0  0  0  0  0  0  0  0
    2.5378    2.6659   -0.0577 C   0  0  0  0  0  0  0  0  0  0  0  0
    2.5552    4.1254   -0.2724 C   0  0  0  0  0  0  0  0  0  0  0  0
    5.8824    2.1724   -0.0607 H   0  0  0  0  0  0  0  0  0  0  0  0
    5.0080    2.8674   -1.4317 H   0  0  0  0  0  0  0  0  0  0  0  0
    4.8160    3.9149    1.4230 H   0  0  0  0  0  0  0  0  0  0  0  0
    5.8705    4.6061    0.1831 H   0  0  0  0  0  0  0  0  0  0  0  0
  1  5  1  0  0  0  0
  1  7  1  0  0  0  0
  2  6  1  0  0  0  0
  2  8  1  0  0  0  0
  3  7  2  0  0  0  0
  4  8  2  0  0  0  0
  5  6  1  0  0  0  0
  7  8  1  0  0  0  0
  5  9  1  0  0  0  0
  5 10  1  0  0  0  0
  6 11  1  0  0  0  0
  6 12  1  0  0  0  0
M  END
>  <Alias name>
Ethylene oxalate

>  <deltaS(fus)>   J/mol/K
32.29

$$$$
Hydrogencyanide
  ChemBrain IXL

  3  2  0  0  0  0  0  0  0  0  1 V2000
    2.5460    2.3796    0.0000 C   0  0  0  0  0  0  0  0  0  0  0  0
    3.6814    2.1565   -0.0457 N   0  0  0  0  0  0  0  0  0  0  0  0
    1.4841    2.5882    0.0428 H   0  0  0  0  0  0  0  0  0  0  0  0
  1  2  3  0  0  0  0
  1  3  1  0  0  0  0
M  END
>  <Alias name>
Hydrogen cyanide

>  <deltaS(fus)>   J/mol/K
32.34

$$$$
Isobutyl p-aminobenzoate
  ChemBrain IXL

 29 29  0  0  0  0  0  0  0  0  1 V2000
    6.5396    6.2719   -0.3824 C   0  0  0  0  0  0  0  0  0  0  0  0
    5.4930    7.3253   -0.4230 C   0  0  0  0  0  0  0  0  0  0  0  0
    6.3509    5.1262    0.3930 C   0  0  0  0  0  0  0  0  0  0  0  0
    7.7156    6.4268   -1.1189 C   0  0  0  0  0  0  0  0  0  0  0  0
    4.0656    6.9559   -0.5009 O   0  0  0  0  0  0  0  0  0  0  0  0
    5.8146    8.5017   -0.3915 O   0  0  0  0  0  0  0  0  0  0  0  0
    7.3366    4.1385    0.4325 C   0  0  0  0  0  0  0  0  0  0  0  0
    8.7011    5.4390   -1.0789 C   0  0  0  0  0  0  0  0  0  0  0  0
    3.7875    5.5723   -0.9281 C   0  0  0  0  0  0  0  0  0  0  0  0
    8.5115    4.2947   -0.3037 C   0  0  0  0  0  0  0  0  0  0  0  0
    2.6026    5.0135   -0.1105 C   0  0  0  0  0  0  0  0  0  0  0  0
    9.5002    3.3029   -0.2644 N   0  0  0  0  0  0  0  0  0  0  0  0
    2.2964    3.5699   -0.5596 C   0  0  0  0  0  0  0  0  0  0  0  0
    2.9662    5.0187    1.3859 C   0  0  0  0  0  0  0  0  0  0  0  0
   10.3538    3.4201   -0.7902 H   0  0  0  0  0  0  0  0  0  0  0  0
    9.3592    2.4712    0.2896 H   0  0  0  0  0  0  0  0  0  0  0  0
    5.4394    5.0035    0.9643 H   0  0  0  0  0  0  0  0  0  0  0  0
    7.8637    7.3140   -1.7217 H   0  0  0  0  0  0  0  0  0  0  0  0
    7.1896    3.2502    1.0348 H   0  0  0  0  0  0  0  0  0  0  0  0
    9.6136    5.5607   -1.6499 H   0  0  0  0  0  0  0  0  0  0  0  0
    4.6636    4.9584   -0.7613 H   0  0  0  0  0  0  0  0  0  0  0  0
    3.5349    5.5632   -1.9819 H   0  0  0  0  0  0  0  0  0  0  0  0
    1.7292    5.6337   -0.2714 H   0  0  0  0  0  0  0  0  0  0  0  0
    3.1700    2.9498   -0.4031 H   0  0  0  0  0  0  0  0  0  0  0  0
    1.4682    3.1797    0.0203 H   0  0  0  0  0  0  0  0  0  0  0  0
    2.0342    3.5661   -1.6103 H   0  0  0  0  0  0  0  0  0  0  0  0
    3.2098    6.0278    1.6944 H   0  0  0  0  0  0  0  0  0  0  0  0
    3.8205    4.3743    1.5519 H   0  0  0  0  0  0  0  0  0  0  0  0
    2.1242    4.6579    1.9635 H   0  0  0  0  0  0  0  0  0  0  0  0
  1  2  1  0  0  0  0
  1  3  4  0  0  0  0
  1  4  4  0  0  0  0
  2  5  1  0  0  0  0
  2  6  2  0  0  0  0
  3  7  4  0  0  0  0
  4  8  4  0  0  0  0
  5  9  1  0  0  0  0
  7 10  4  0  0  0  0
  8 10  4  0  0  0  0
  9 11  1  0  0  0  0
 10 12  1  0  0  0  0
 11 13  1  0  0  0  0
 11 14  1  0  0  0  0
 12 15  1  0  0  0  0
 12 16  1  0  0  0  0
  3 17  1  0  0  0  0
  4 18  1  0  0  0  0
  7 19  1  0  0  0  0
  8 20  1  0  0  0  0
  9 21  1  0  0  0  0
  9 22  1  0  0  0  0
 11 23  1  0  0  0  0
 13 24  1  0  0  0  0
 13 25  1  0  0  0  0
 13 26  1  0  0  0  0
 14 27  1  0  0  0  0
 14 28  1  0  0  0  0
 14 29  1  0  0  0  0
M  END
>  <Alias name>
Isobutyl p-aminobenzoate

>  <deltaS(fus)>   J/mol/K
32.64

$$$$
Tri-t-butylmethanol
  ChemBrain IXL

 42 41  0  0  0  0  0  0  0  0  1 V2000
    7.5300    4.1798    0.6062 C   0  0  0  0  0  0  0  0  0  0  0  0
    6.2807    3.5144   -0.0434 C   0  0  0  0  0  0  0  0  0  0  0  0
    6.2774    2.0342    0.3863 C   0  0  0  0  0  0  0  0  0  0  0  0
    4.9176    4.2642    0.4737 C   0  0  0  0  0  0  0  0  0  0  0  0
    6.0831    6.4743   -0.2861 C   0  0  0  0  0  0  0  0  0  0  0  0
    4.7364    5.7256   -0.2412 C   0  0  0  0  0  0  0  0  0  0  0  0
    3.7514    6.5982    0.5901 C   0  0  0  0  0  0  0  0  0  0  0  0
    4.1946    5.5915   -1.6925 C   0  0  0  0  0  0  0  0  0  0  0  0
    3.5794    2.1780    1.2959 C   0  0  0  0  0  0  0  0  0  0  0  0
    3.5991    3.3227    0.2413 C   0  0  0  0  0  0  0  0  0  0  0  0
    3.5812    2.7004   -1.1836 C   0  0  0  0  0  0  0  0  0  0  0  0
    2.3096    4.1442    0.4357 C   0  0  0  0  0  0  0  0  0  0  0  0
    6.4189    3.5814   -1.5907 C   0  0  0  0  0  0  0  0  0  0  0  0
    5.0521    4.4906    1.9223 O   0  0  0  0  0  0  0  0  0  0  0  0
    5.8004    5.0701    2.1857 H   0  0  0  0  0  0  0  0  0  0  0  0
    7.6233    5.1881    0.2824 H   0  0  0  0  0  0  0  0  0  0  0  0
    8.4172    3.6303    0.3168 H   0  0  0  0  0  0  0  0  0  0  0  0
    7.4307    4.1554    1.6837 H   0  0  0  0  0  0  0  0  0  0  0  0
    7.2315    1.5880    0.1345 H   0  0  0  0  0  0  0  0  0  0  0  0
    6.1231    1.9689    1.4563 H   0  0  0  0  0  0  0  0  0  0  0  0
    5.4972    1.5070   -0.1259 H   0  0  0  0  0  0  0  0  0  0  0  0
    5.9209    7.4772   -0.6612 H   0  0  0  0  0  0  0  0  0  0  0  0
    6.7643    5.9620   -0.9363 H   0  0  0  0  0  0  0  0  0  0  0  0
    6.4997    6.5288    0.7120 H   0  0  0  0  0  0  0  0  0  0  0  0
    2.7766    6.1738    0.5742 H   0  0  0  0  0  0  0  0  0  0  0  0
    4.1012    6.6586    1.6132 H   0  0  0  0  0  0  0  0  0  0  0  0
    3.7121    7.5939    0.1660 H   0  0  0  0  0  0  0  0  0  0  0  0
    4.8503    4.9697   -2.2716 H   0  0  0  0  0  0  0  0  0  0  0  0
    3.2137    5.1581   -1.6764 H   0  0  0  0  0  0  0  0  0  0  0  0
    4.1416    6.5738   -2.1452 H   0  0  0  0  0  0  0  0  0  0  0  0
    4.4023    1.5216    1.1456 H   0  0  0  0  0  0  0  0  0  0  0  0
    3.6357    2.6045    2.2897 H   0  0  0  0  0  0  0  0  0  0  0  0
    2.6570    1.6190    1.1981 H   0  0  0  0  0  0  0  0  0  0  0  0
    4.4229    2.0474   -1.3064 H   0  0  0  0  0  0  0  0  0  0  0  0
    3.6215    3.4776   -1.9225 H   0  0  0  0  0  0  0  0  0  0  0  0
    2.6687    2.1318   -1.3126 H   0  0  0  0  0  0  0  0  0  0  0  0
    1.4545    3.4812    0.3912 H   0  0  0  0  0  0  0  0  0  0  0  0
    2.3341    4.6321    1.4023 H   0  0  0  0  0  0  0  0  0  0  0  0
    2.2246    4.8793   -0.3399 H   0  0  0  0  0  0  0  0  0  0  0  0
    7.2996    3.0292   -1.8940 H   0  0  0  0  0  0  0  0  0  0  0  0
    5.5530    3.1490   -2.0542 H   0  0  0  0  0  0  0  0  0  0  0  0
    6.5187    4.6025   -1.9035 H   0  0  0  0  0  0  0  0  0  0  0  0
  1  2  1  0  0  0  0
  2  3  1  0  0  0  0
  2  4  1  0  0  0  0
  5  6  1  0  0  0  0
  6  7  1  0  0  0  0
  6  8  1  0  0  0  0
  9 10  1  0  0  0  0
 10 11  1  0  0  0  0
 10 12  1  0  0  0  0
  2 13  1  0  0  0  0
 10  4  1  0  0  0  0
  6  4  1  0  0  0  0
  4 14  1  0  0  0  0
 14 15  1  0  0  0  0
  1 16  1  0  0  0  0
  1 17  1  0  0  0  0
  1 18  1  0  0  0  0
  3 19  1  0  0  0  0
  3 20  1  0  0  0  0
  3 21  1  0  0  0  0
  5 22  1  0  0  0  0
  5 23  1  0  0  0  0
  5 24  1  0  0  0  0
  7 25  1  0  0  0  0
  7 26  1  0  0  0  0
  7 27  1  0  0  0  0
  8 28  1  0  0  0  0
  8 29  1  0  0  0  0
  8 30  1  0  0  0  0
  9 31  1  0  0  0  0
  9 32  1  0  0  0  0
  9 33  1  0  0  0  0
 11 34  1  0  0  0  0
 11 35  1  0  0  0  0
 11 36  1  0  0  0  0
 12 37  1  0  0  0  0
 12 38  1  0  0  0  0
 12 39  1  0  0  0  0
 13 40  1  0  0  0  0
 13 41  1  0  0  0  0
 13 42  1  0  0  0  0
M  END
>  <Alias name>
Tri-t-butylmethanol

>  <deltaS(fus)>   J/mol/K
32.64

$$$$
Dimethylamine
  ChemBrain IXL

 10  9  0  0  0  0  0  0  0  0  1 V2000
    2.8474    2.3874   -0.7666 C   0  0  0  0  0  0  0  0  0  0  0  0
    3.9655    2.7601    0.1122 N   0  0  0  0  0  0  0  0  0  0  0  0
    3.6257    3.9896    0.8430 C   0  0  0  0  0  0  0  0  0  0  0  0
    1.9621    2.2193   -0.1713 H   0  0  0  0  0  0  0  0  0  0  0  0
    2.6616    3.1850   -1.4707 H   0  0  0  0  0  0  0  0  0  0  0  0
    3.0971    1.4842   -1.3035 H   0  0  0  0  0  0  0  0  0  0  0  0
    4.8507    2.9281   -0.4832 H   0  0  0  0  0  0  0  0  0  0  0  0
    4.4471    4.2632    1.4886 H   0  0  0  0  0  0  0  0  0  0  0  0
    2.7405    3.8215    1.4384 H   0  0  0  0  0  0  0  0  0  0  0  0
    3.4400    4.7872    0.1389 H   0  0  0  0  0  0  0  0  0  0  0  0
  1  2  1  0  0  0  0
  2  3  1  0  0  0  0
  1  4  1  0  0  0  0
  1  5  1  0  0  0  0
  1  6  1  0  0  0  0
  2  7  1  0  0  0  0
  3  8  1  0  0  0  0
  3  9  1  0  0  0  0
  3 10  1  0  0  0  0
M  END
>  <Alias name>
Dimethylamine

>  <deltaS(fus)>   J/mol/K
32.83

$$$$
5-Methylthiazole
  ChemBrain IXL

 11 11  0  0  0  0  0  0  0  0  1 V2000
    3.9915    3.0462   -0.4464 C   0  0  0  0  0  0  0  0  0  0  0  0
    3.6006    4.1641    0.0002 C   0  0  0  0  0  0  0  0  0  0  0  0
    5.1507    3.1158   -1.1373 N   0  0  0  0  0  0  0  0  0  0  0  0
    5.6164    4.2310   -1.2112 C   0  0  0  0  0  0  0  0  0  0  0  0
    4.6515    5.3523   -0.4151 S   0  0  0  0  0  0  0  0  0  0  0  0
    2.3304    4.3801    0.8118 C   0  0  0  0  0  0  0  0  0  0  0  0
    3.4457    2.1420   -0.2842 H   0  0  0  0  0  0  0  0  0  0  0  0
    6.5453    4.4808   -1.7285 H   0  0  0  0  0  0  0  0  0  0  0  0
    1.9054    3.4191    1.0745 H   0  0  0  0  0  0  0  0  0  0  0  0
    2.5588    4.9306    1.7241 H   0  0  0  0  0  0  0  0  0  0  0  0
    1.6064    4.9421    0.2255 H   0  0  0  0  0  0  0  0  0  0  0  0
  1  2  2  0  0  0  0
  1  3  1  0  0  0  0
  3  4  2  0  0  0  0
  4  5  1  0  0  0  0
  5  2  1  0  0  0  0
  2  6  1  0  0  0  0
  1  7  1  0  0  0  0
  4  8  1  0  0  0  0
  6  9  1  0  0  0  0
  6 10  1  0  0  0  0
  6 11  1  0  0  0  0
M  END
>  <Alias name>
5-Methylthiazole

>  <deltaS(fus)>   J/mol/K
32.86

$$$$
2-Oxa-6-thiaadamantane
  ChemBrain IXL

 22 24  0  0  0  0  0  0  0  0  1 V2000
    5.2586    4.2023    0.7333 C   0  0  0  0  0  0  0  0  0  0  0  0
    4.3661    3.4295    1.7388 C   0  0  0  0  0  0  0  0  0  0  0  0
    3.0653    2.9553    1.0469 C   0  0  0  0  0  0  0  0  0  0  0  0
    2.0762    4.3751    0.5783 S   0  0  0  0  0  0  0  0  0  0  0  0
    3.2609    5.1505   -0.5214 C   0  0  0  0  0  0  0  0  0  0  0  0
    3.5975    4.1910   -1.6885 C   0  0  0  0  0  0  0  0  0  0  0  0
    4.3351    2.9350   -1.1559 C   0  0  0  0  0  0  0  0  0  0  0  0
    5.5295    3.3516   -0.4239 O   0  0  0  0  0  0  0  0  0  0  0  0
    3.4132    2.1219   -0.2104 C   0  0  0  0  0  0  0  0  0  0  0  0
    4.5504    5.4985    0.2607 C   0  0  0  0  0  0  0  0  0  0  0  0
    6.1931    4.4627    1.2142 H   0  0  0  0  0  0  0  0  0  0  0  0
    4.9088    2.5662    2.1032 H   0  0  0  0  0  0  0  0  0  0  0  0
    4.1178    4.0745    2.5725 H   0  0  0  0  0  0  0  0  0  0  0  0
    2.4980    2.3420    1.7357 H   0  0  0  0  0  0  0  0  0  0  0  0
    2.8293    6.0599   -0.9203 H   0  0  0  0  0  0  0  0  0  0  0  0
    4.2371    4.7039   -2.3959 H   0  0  0  0  0  0  0  0  0  0  0  0
    2.6831    3.8905   -2.1848 H   0  0  0  0  0  0  0  0  0  0  0  0
    4.6256    2.3117   -1.9922 H   0  0  0  0  0  0  0  0  0  0  0  0
    2.5019    1.8575   -0.7325 H   0  0  0  0  0  0  0  0  0  0  0  0
    3.9265    1.2184    0.0941 H   0  0  0  0  0  0  0  0  0  0  0  0
    4.2989    6.1076    1.1201 H   0  0  0  0  0  0  0  0  0  0  0  0
    5.2194    6.0516   -0.3868 H   0  0  0  0  0  0  0  0  0  0  0  0
  1  2  1  0  0  0  0
  2  3  1  0  0  0  0
  3  4  1  0  0  0  0
  4  5  1  0  0  0  0
  5  6  1  0  0  0  0
  6  7  1  0  0  0  0
  7  8  1  0  0  0  0
  1  8  1  0  0  0  0
  7  9  1  0  0  0  0
  3  9  1  0  0  0  0
  5 10  1  0  0  0  0
  1 10  1  0  0  0  0
  1 11  1  0  0  0  0
  2 12  1  0  0  0  0
  2 13  1  0  0  0  0
  3 14  1  0  0  0  0
  5 15  1  0  0  0  0
  6 16  1  0  0  0  0
  6 17  1  0  0  0  0
  7 18  1  0  0  0  0
  9 19  1  0  0  0  0
  9 20  1  0  0  0  0
 10 21  1  0  0  0  0
 10 22  1  0  0  0  0
M  END
>  <Alias name>
2-Oxa-6-thiaadamantane

>  <deltaS(fus)>   J/mol/K
32.91

$$$$
Naphthalene-1,8-disulfide
  ChemBrain IXL

 18 20  0  0  0  0  0  0  0  0  1 V2000
    2.5467    4.0558   -0.3773 C   0  0  0  0  0  0  0  0  0  0  0  0
    2.4574    5.4417   -0.2157 C   0  0  0  0  0  0  0  0  0  0  0  0
    3.6130    6.1902    0.0085 C   0  0  0  0  0  0  0  0  0  0  0  0
    4.8493    5.5476    0.0669 C   0  0  0  0  0  0  0  0  0  0  0  0
    4.9165    4.1725   -0.1018 C   0  0  0  0  0  0  0  0  0  0  0  0
    3.7937    3.4298   -0.3143 C   0  0  0  0  0  0  0  0  0  0  0  0
    6.1081    3.5119   -0.0614 C   0  0  0  0  0  0  0  0  0  0  0  0
    7.2896    4.2210    0.1660 C   0  0  0  0  0  0  0  0  0  0  0  0
    7.2433    5.6070    0.3445 C   0  0  0  0  0  0  0  0  0  0  0  0
    6.0186    6.2728    0.2932 C   0  0  0  0  0  0  0  0  0  0  0  0
    4.0191    1.6494   -0.5033 S   0  0  0  0  0  0  0  0  0  0  0  0
    6.0573    1.7255   -0.3107 S   0  0  0  0  0  0  0  0  0  0  0  0
    1.6524    3.4723   -0.5500 H   0  0  0  0  0  0  0  0  0  0  0  0
    1.4923    5.9353   -0.2638 H   0  0  0  0  0  0  0  0  0  0  0  0
    3.5496    7.2671    0.1370 H   0  0  0  0  0  0  0  0  0  0  0  0
    8.2378    3.7018    0.2039 H   0  0  0  0  0  0  0  0  0  0  0  0
    8.1569    6.1646    0.5220 H   0  0  0  0  0  0  0  0  0  0  0  0
    5.9767    7.3499    0.4287 H   0  0  0  0  0  0  0  0  0  0  0  0
  1  2  4  0  0  0  0
  2  3  4  0  0  0  0
  3  4  4  0  0  0  0
  4  5  4  0  0  0  0
  5  6  4  0  0  0  0
  6  1  4  0  0  0  0
  5  7  4  0  0  0  0
  7  8  4  0  0  0  0
  8  9  4  0  0  0  0
  9 10  4  0  0  0  0
 10  4  4  0  0  0  0
  6 11  1  0  0  0  0
  7 12  1  0  0  0  0
 11 12  1  0  0  0  0
  1 13  1  0  0  0  0
  2 14  1  0  0  0  0
  3 15  1  0  0  0  0
  8 16  1  0  0  0  0
  9 17  1  0  0  0  0
 10 18  1  0  0  0  0
M  END
>  <Alias name>
Naphthalene-1,8-disulfide

>  <deltaS(fus)>   J/mol/K
32.93

$$$$
Ethylchloride
  ChemBrain IXL

  8  7  0  0  0  0  0  0  0  0  1 V2000
    3.5548    3.1858    0.1554 C   0  0  0  0  0  0  0  0  0  0  0  0
    2.0835    2.8404   -0.1453 C   0  0  0  0  0  0  0  0  0  0  0  0
    4.5298    1.6917    0.1491 Cl  0  0  0  0  0  0  0  0  0  0  0  0
    3.9285    3.8638   -0.6019 H   0  0  0  0  0  0  0  0  0  0  0  0
    3.6234    3.6574    1.1278 H   0  0  0  0  0  0  0  0  0  0  0  0
    1.4918    3.7474   -0.1415 H   0  0  0  0  0  0  0  0  0  0  0  0
    2.0149    2.3687   -1.1178 H   0  0  0  0  0  0  0  0  0  0  0  0
    1.7098    2.1623    0.6119 H   0  0  0  0  0  0  0  0  0  0  0  0
  1  2  1  0  0  0  0
  1  3  1  0  0  0  0
  1  4  1  0  0  0  0
  1  5  1  0  0  0  0
  2  6  1  0  0  0  0
  2  7  1  0  0  0  0
  2  8  1  0  0  0  0
M  END
>  <Alias name>
Chloroethane

>  <deltaS(fus)>   J/mol/K
33.02

$$$$
Cyanogen
  ChemBrain IXL

  4  3  0  0  0  0  0  0  0  0  1 V2000
    2.6600    3.1698    0.0000 C   0  0  0  0  0  0  0  0  0  0  0  0
    4.2010    3.1661    0.0073 C   0  0  0  0  0  0  0  0  0  0  0  0
    1.5020    3.1726   -0.0055 N   0  0  0  0  0  0  0  0  0  0  0  0
    5.3590    3.1633    0.0128 N   0  0  0  0  0  0  0  0  0  0  0  0
  1  2  1  0  0  0  0
  1  3  3  0  0  0  0
  2  4  3  0  0  0  0
M  END
>  <Alias name>
Cyanogen

>  <deltaS(fus)>   J/mol/K
33.05

$$$$
1,6-Dimethylnaphthalene
  ChemBrain IXL

 24 25  0  0  0  0  0  0  0  0  1 V2000
    3.5459    4.6931   -0.1043 C   0  0  0  0  0  0  0  0  0  0  0  0
    3.5615    6.0868   -0.0466 C   0  0  0  0  0  0  0  0  0  0  0  0
    4.7683    6.7642    0.1291 C   0  0  0  0  0  0  0  0  0  0  0  0
    5.9595    6.0479    0.2471 C   0  0  0  0  0  0  0  0  0  0  0  0
    5.9439    4.6542    0.1894 C   0  0  0  0  0  0  0  0  0  0  0  0
    4.7371    3.9768    0.0137 C   0  0  0  0  0  0  0  0  0  0  0  0
    7.1351    3.9378    0.3073 C   0  0  0  0  0  0  0  0  0  0  0  0
    8.3419    4.6152    0.4830 C   0  0  0  0  0  0  0  0  0  0  0  0
    8.3574    6.0089    0.5408 C   0  0  0  0  0  0  0  0  0  0  0  0
    7.1662    6.7253    0.4228 C   0  0  0  0  0  0  0  0  0  0  0  0
    7.1186    2.4592    0.2461 C   0  0  0  0  0  0  0  0  0  0  0  0
    2.2977    6.8468   -0.1718 C   0  0  0  0  0  0  0  0  0  0  0  0
    2.6090    4.1672   -0.2407 H   0  0  0  0  0  0  0  0  0  0  0  0
    4.7804    7.8462    0.1739 H   0  0  0  0  0  0  0  0  0  0  0  0
    4.7250    2.8948   -0.0311 H   0  0  0  0  0  0  0  0  0  0  0  0
    9.2667    4.0591    0.5746 H   0  0  0  0  0  0  0  0  0  0  0  0
    9.2943    6.5348    0.6772 H   0  0  0  0  0  0  0  0  0  0  0  0
    7.1783    7.8073    0.4676 H   0  0  0  0  0  0  0  0  0  0  0  0
    8.1322    2.0838    0.3130 H   0  0  0  0  0  0  0  0  0  0  0  0
    6.5344    2.0702    1.0709 H   0  0  0  0  0  0  0  0  0  0  0  0
    6.6771    2.1416   -0.6904 H   0  0  0  0  0  0  0  0  0  0  0  0
    1.4628    6.1574   -0.1966 H   0  0  0  0  0  0  0  0  0  0  0  0
    2.1912    7.5124    0.6758 H   0  0  0  0  0  0  0  0  0  0  0  0
    2.3143    7.4268   -1.0863 H   0  0  0  0  0  0  0  0  0  0  0  0
  1  2  4  0  0  0  0
  2  3  4  0  0  0  0
  3  4  4  0  0  0  0
  4  5  4  0  0  0  0
  5  6  4  0  0  0  0
  6  1  4  0  0  0  0
  5  7  4  0  0  0  0
  7  8  4  0  0  0  0
  8  9  4  0  0  0  0
  9 10  4  0  0  0  0
 10  4  4  0  0  0  0
  7 11  1  0  0  0  0
  2 12  1  0  0  0  0
  1 13  1  0  0  0  0
  3 14  1  0  0  0  0
  6 15  1  0  0  0  0
  8 16  1  0  0  0  0
  9 17  1  0  0  0  0
 10 18  1  0  0  0  0
 11 19  1  0  0  0  0
 11 20  1  0  0  0  0
 11 21  1  0  0  0  0
 12 22  1  0  0  0  0
 12 23  1  0  0  0  0
 12 24  1  0  0  0  0
M  END
>  <Alias name>
1,6-Dimethylnaphthalene

>  <deltaS(fus)>   J/mol/K
33.08

$$$$
2,5-Dimethylpyrrole
  ChemBrain IXL

 16 16  0  0  0  0  0  0  0  0  1 V2000
    3.4239    3.4239    0.4604 C   0  0  0  0  0  0  0  0  0  0  0  0
    3.5762    4.6347    0.4033 C   0  0  0  0  0  0  0  0  0  0  0  0
    4.5729    2.8467    0.0404 C   0  0  0  0  0  0  0  0  0  0  0  0
    5.3623    3.7370   -0.2507 C   0  0  0  0  0  0  0  0  0  0  0  0
    4.7830    4.8701   -0.0402 N   0  0  0  0  0  0  0  0  0  0  0  0
    6.7721    3.5164   -0.7679 C   0  0  0  0  0  0  0  0  0  0  0  0
    2.5189    5.6580    0.7909 C   0  0  0  0  0  0  0  0  0  0  0  0
    5.1969    5.7820   -0.1968 H   0  0  0  0  0  0  0  0  0  0  0  0
    2.4960    2.9026    0.8007 H   0  0  0  0  0  0  0  0  0  0  0  0
    4.7800    1.7659   -0.0330 H   0  0  0  0  0  0  0  0  0  0  0  0
    7.2615    4.4552   -0.8892 H   0  0  0  0  0  0  0  0  0  0  0  0
    6.7328    3.0047   -1.7347 H   0  0  0  0  0  0  0  0  0  0  0  0
    7.3366    2.9072   -0.0547 H   0  0  0  0  0  0  0  0  0  0  0  0
    1.5565    5.1798    0.8811 H   0  0  0  0  0  0  0  0  0  0  0  0
    2.7791    6.1053    1.7511 H   0  0  0  0  0  0  0  0  0  0  0  0
    2.4596    6.4267    0.0251 H   0  0  0  0  0  0  0  0  0  0  0  0
  1  2  2  0  0  0  0
  1  3  1  0  0  0  0
  3  4  2  0  0  0  0
  4  5  1  0  0  0  0
  5  2  1  0  0  0  0
  4  6  1  0  0  0  0
  2  7  1  0  0  0  0
  5  8  1  0  0  0  0
  1  9  1  0  0  0  0
  3 10  1  0  0  0  0
  6 11  1  0  0  0  0
  6 12  1  0  0  0  0
  6 13  1  0  0  0  0
  7 14  1  0  0  0  0
  7 15  1  0  0  0  0
  7 16  1  0  0  0  0
M  END
>  <Alias name>
2,5-Dimethylpyrrole

>  <deltaS(fus)>   J/mol/K
33.09

$$$$
4-Hexyloxybenzylideneamino-4'-chlorobenzene
  ChemBrain IXL

 44 45  0  0  0  0  0  0  0  0  1 V2000
    5.9583    9.4461    0.0000 C   0  0  0  0  0  0  0  0  0  0  0  0
    7.3259    9.7445    0.0026 N   0  0  0  0  0  0  0  0  0  0  0  0
    5.0193   10.4777   -0.0063 C   0  0  0  0  0  0  0  0  0  0  0  0
    5.5345    8.1171    0.0038 C   0  0  0  0  0  0  0  0  0  0  0  0
    7.7118   10.9536    0.0453 C   0  0  0  0  0  0  0  0  0  0  0  0
    3.6564   10.1802   -0.0126 C   0  0  0  0  0  0  0  0  0  0  0  0
    4.1717    7.8196   -0.0025 C   0  0  0  0  0  0  0  0  0  0  0  0
    9.1577   11.2687    0.0540 C   0  0  0  0  0  0  0  0  0  0  0  0
    3.2326    8.8511   -0.0109 C   0  0  0  0  0  0  0  0  0  0  0  0
   10.0963   10.2374    0.0180 C   0  0  0  0  0  0  0  0  0  0  0  0
    9.5819   12.5969    0.0981 C   0  0  0  0  0  0  0  0  0  0  0  0
   11.4592   10.5343    0.0251 C   0  0  0  0  0  0  0  0  0  0  0  0
   10.9449   12.8937    0.1053 C   0  0  0  0  0  0  0  0  0  0  0  0
   11.8835   11.8624    0.0687 C   0  0  0  0  0  0  0  0  0  0  0  0
   19.0048    9.4886   -0.0663 C   0  0  0  0  0  0  0  0  0  0  0  0
   18.0748   10.7147    0.0127 C   0  0  0  0  0  0  0  0  0  0  0  0
   16.6068   10.2487   -0.0283 C   0  0  0  0  0  0  0  0  0  0  0  0
   15.6761   11.4744    0.0449 C   0  0  0  0  0  0  0  0  0  0  0  0
   14.2085   11.0062    0.0148 C   0  0  0  0  0  0  0  0  0  0  0  0
   13.3196   12.1748    0.0762 O   0  0  0  0  0  0  0  0  0  0  0  0
    1.4897    8.4706   -0.0195 Cl  0  0  0  0  0  0  0  0  0  0  0  0
   20.4731    9.9536   -0.0190 C   0  0  0  0  0  0  0  0  0  0  0  0
    5.3483   11.5095   -0.0063 H   0  0  0  0  0  0  0  0  0  0  0  0
    6.2636    7.3163    0.0116 H   0  0  0  0  0  0  0  0  0  0  0  0
    6.9829   11.7540    0.0754 H   0  0  0  0  0  0  0  0  0  0  0  0
    2.9274   10.9810   -0.0187 H   0  0  0  0  0  0  0  0  0  0  0  0
    3.8427    6.7878   -0.0009 H   0  0  0  0  0  0  0  0  0  0  0  0
    9.7669    9.2063   -0.0155 H   0  0  0  0  0  0  0  0  0  0  0  0
    8.8532   13.3975    0.1269 H   0  0  0  0  0  0  0  0  0  0  0  0
   12.1880    9.7337   -0.0033 H   0  0  0  0  0  0  0  0  0  0  0  0
   11.2744   13.9249    0.1392 H   0  0  0  0  0  0  0  0  0  0  0  0
   18.8240    8.9575   -0.9927 H   0  0  0  0  0  0  0  0  0  0  0  0
   18.8072    8.8311    0.7713 H   0  0  0  0  0  0  0  0  0  0  0  0
   18.2585   11.2483    0.9370 H   0  0  0  0  0  0  0  0  0  0  0  0
   18.2692   11.3701   -0.8273 H   0  0  0  0  0  0  0  0  0  0  0  0
   16.4243    9.7115   -0.9508 H   0  0  0  0  0  0  0  0  0  0  0  0
   16.4116    9.5964    0.8139 H   0  0  0  0  0  0  0  0  0  0  0  0
   15.8636   12.0159    0.9639 H   0  0  0  0  0  0  0  0  0  0  0  0
   15.8657   12.1229   -0.8015 H   0  0  0  0  0  0  0  0  0  0  0  0
   14.0229   10.4592   -0.9012 H   0  0  0  0  0  0  0  0  0  0  0  0
   14.0176   10.3625    0.8645 H   0  0  0  0  0  0  0  0  0  0  0  0
   20.6703   10.6121   -0.8558 H   0  0  0  0  0  0  0  0  0  0  0  0
   21.1266    9.0918   -0.0760 H   0  0  0  0  0  0  0  0  0  0  0  0
   20.6543   10.4834    0.9079 H   0  0  0  0  0  0  0  0  0  0  0  0
  1  2  1  0  0  0  0
  1  3  4  0  0  0  0
  1  4  4  0  0  0  0
  2  5  2  0  0  0  0
  3  6  4  0  0  0  0
  4  7  4  0  0  0  0
  5  8  1  0  0  0  0
  6  9  4  0  0  0  0
  7  9  4  0  0  0  0
  8 10  4  0  0  0  0
  8 11  4  0  0  0  0
 10 12  4  0  0  0  0
 11 13  4  0  0  0  0
 12 14  4  0  0  0  0
 13 14  4  0  0  0  0
 15 16  1  0  0  0  0
 16 17  1  0  0  0  0
 17 18  1  0  0  0  0
 18 19  1  0  0  0  0
 19 20  1  0  0  0  0
 20 14  1  0  0  0  0
  9 21  1  0  0  0  0
 15 22  1  0  0  0  0
  3 23  1  0  0  0  0
  4 24  1  0  0  0  0
  5 25  1  0  0  0  0
  6 26  1  0  0  0  0
  7 27  1  0  0  0  0
 10 28  1  0  0  0  0
 11 29  1  0  0  0  0
 12 30  1  0  0  0  0
 13 31  1  0  0  0  0
 15 32  1  0  0  0  0
 15 33  1  0  0  0  0
 16 34  1  0  0  0  0
 16 35  1  0  0  0  0
 17 36  1  0  0  0  0
 17 37  1  0  0  0  0
 18 38  1  0  0  0  0
 18 39  1  0  0  0  0
 19 40  1  0  0  0  0
 19 41  1  0  0  0  0
 22 42  1  0  0  0  0
 22 43  1  0  0  0  0
 22 44  1  0  0  0  0
M  END
>  <Alias name>
4-Hexyloxybenzylideneamino-4'-chlorobenzene

>  <deltaS(fus)>   J/mol/K
33.2

$$$$
2,2,3,3-Tetramethylbutane
  ChemBrain IXL

 26 25  0  0  0  0  0  0  0  0  1 V2000
    5.1198    2.3318    0.8364 C   0  0  0  0  0  0  0  0  0  0  0  0
    4.4961    3.1802   -0.3051 C   0  0  0  0  0  0  0  0  0  0  0  0
    3.3585    4.1326    0.2828 C   0  0  0  0  0  0  0  0  0  0  0  0
    3.9544    5.0499    1.3809 C   0  0  0  0  0  0  0  0  0  0  0  0
    5.6163    4.0287   -0.9680 C   0  0  0  0  0  0  0  0  0  0  0  0
    3.8958    2.2261   -1.3727 C   0  0  0  0  0  0  0  0  0  0  0  0
    2.7645    5.0174   -0.8467 C   0  0  0  0  0  0  0  0  0  0  0  0
    2.2168    3.2836    0.9079 C   0  0  0  0  0  0  0  0  0  0  0  0
    4.3680    1.6908    1.2652 H   0  0  0  0  0  0  0  0  0  0  0  0
    5.5157    2.9847    1.5999 H   0  0  0  0  0  0  0  0  0  0  0  0
    5.9187    1.7251    0.4353 H   0  0  0  0  0  0  0  0  0  0  0  0
    4.4076    4.4425    2.1509 H   0  0  0  0  0  0  0  0  0  0  0  0
    4.6988    5.6973    0.9487 H   0  0  0  0  0  0  0  0  0  0  0  0
    3.1668    5.6496    1.8137 H   0  0  0  0  0  0  0  0  0  0  0  0
    6.3761    3.3706   -1.3641 H   0  0  0  0  0  0  0  0  0  0  0  0
    5.2004    4.6150   -1.7705 H   0  0  0  0  0  0  0  0  0  0  0  0
    6.0589    4.6825   -0.2357 H   0  0  0  0  0  0  0  0  0  0  0  0
    3.4220    2.8057   -2.1508 H   0  0  0  0  0  0  0  0  0  0  0  0
    3.1684    1.5778   -0.9128 H   0  0  0  0  0  0  0  0  0  0  0  0
    4.6859    1.6275   -1.8024 H   0  0  0  0  0  0  0  0  0  0  0  0
    3.5276    5.6698   -1.2368 H   0  0  0  0  0  0  0  0  0  0  0  0
    2.3867    4.3888   -1.6395 H   0  0  0  0  0  0  0  0  0  0  0  0
    1.9568    5.6132   -0.4468 H   0  0  0  0  0  0  0  0  0  0  0  0
    1.4664    3.9425    1.3201 H   0  0  0  0  0  0  0  0  0  0  0  0
    2.6145    2.6625    1.6929 H   0  0  0  0  0  0  0  0  0  0  0  0
    1.7679    2.6639    0.1502 H   0  0  0  0  0  0  0  0  0  0  0  0
  1  2  1  0  0  0  0
  2  3  1  0  0  0  0
  3  4  1  0  0  0  0
  2  5  1  0  0  0  0
  2  6  1  0  0  0  0
  3  7  1  0  0  0  0
  3  8  1  0  0  0  0
  1  9  1  0  0  0  0
  1 10  1  0  0  0  0
  1 11  1  0  0  0  0
  4 12  1  0  0  0  0
  4 13  1  0  0  0  0
  4 14  1  0  0  0  0
  5 15  1  0  0  0  0
  5 16  1  0  0  0  0
  5 17  1  0  0  0  0
  6 18  1  0  0  0  0
  6 19  1  0  0  0  0
  6 20  1  0  0  0  0
  7 21  1  0  0  0  0
  7 22  1  0  0  0  0
  7 23  1  0  0  0  0
  8 24  1  0  0  0  0
  8 25  1  0  0  0  0
  8 26  1  0  0  0  0
M  END
>  <Alias name>
2,2,3,3-Tetramethylbutane

>  <deltaS(fus)>   J/mol/K
33.27

$$$$
Acrylic acid
  ChemBrain IXL

  9  8  0  0  0  0  0  0  0  0  1 V2000
    3.5899    3.2708    0.0000 C   0  0  0  0  0  0  0  0  0  0  0  0
    4.7024    4.2167   -0.0013 C   0  0  0  0  0  0  0  0  0  0  0  0
    4.4829    5.4168   -0.0038 O   0  0  0  0  0  0  0  0  0  0  0  0
    6.0869    3.7228    0.0003 O   0  0  0  0  0  0  0  0  0  0  0  0
    2.3322    3.7189   -0.0015 C   0  0  0  0  0  0  0  0  0  0  0  0
    3.7844    2.2084    0.0022 H   0  0  0  0  0  0  0  0  0  0  0  0
    6.7543    4.3988   -0.0007 H   0  0  0  0  0  0  0  0  0  0  0  0
    1.5096    3.0191   -0.0005 H   0  0  0  0  0  0  0  0  0  0  0  0
    2.1375    4.7812   -0.0037 H   0  0  0  0  0  0  0  0  0  0  0  0
  1  2  1  0  0  0  0
  2  3  2  0  0  0  0
  2  4  1  0  0  0  0
  1  5  2  0  0  0  0
  1  6  1  0  0  0  0
  4  7  1  0  0  0  0
  5  8  1  0  0  0  0
  5  9  1  0  0  0  0
M  END
>  <Alias name>
Acrylic acid

>  <deltaS(fus)>   J/mol/K
33.3

$$$$
Pyrazabole
  ChemBrain IXL

 22 24  0  0  0  0  0  0  0  0  1 V2000
    3.3274    2.0958   -0.9019 C   0  0  0  0  0  0  0  0  0  0  0  0
    2.8285    3.1284   -0.4733 C   0  0  0  0  0  0  0  0  0  0  0  0
    4.7008    2.2722   -0.9071 C   0  0  0  0  0  0  0  0  0  0  0  0
    4.9143    3.3387   -0.5026 N   0  3  0  0  0  0  0  0  0  0  0  0
    3.8073    3.9595   -0.2083 N   0  0  0  0  0  0  0  0  0  0  0  0
    6.3096    3.9156   -0.3423 B   0  5  0  0  0  0  0  0  0  0  0  0
    6.6508    7.0974    1.0875 C   0  0  0  0  0  0  0  0  0  0  0  0
    7.1565    6.0783    0.6339 C   0  0  0  0  0  0  0  0  0  0  0  0
    5.2766    6.9463    1.0097 C   0  0  0  0  0  0  0  0  0  0  0  0
    5.0696    5.9076    0.5416 N   0  3  0  0  0  0  0  0  0  0  0  0
    6.1816    5.2831    0.2694 N   0  0  0  0  0  0  0  0  0  0  0  0
    3.6834    5.3687    0.2889 B   0  5  0  0  0  0  0  0  0  0  0  0
    6.9586    3.2027    0.3701 H   0  0  0  0  0  0  0  0  0  0  0  0
    6.8487    3.9810   -1.4032 H   0  0  0  0  0  0  0  0  0  0  0  0
    3.1346    6.0455   -0.5247 H   0  0  0  0  0  0  0  0  0  0  0  0
    3.0498    5.4032    1.3027 H   0  0  0  0  0  0  0  0  0  0  0  0
    2.7465    1.1829   -1.2231 H   0  0  0  0  0  0  0  0  0  0  0  0
    1.7383    3.2940   -0.3459 H   0  0  0  0  0  0  0  0  0  0  0  0
    5.4651    1.5435   -1.2295 H   0  0  0  0  0  0  0  0  0  0  0  0
    7.2268    7.9807    1.4880 H   0  0  0  0  0  0  0  0  0  0  0  0
    8.2491    5.8972    0.5609 H   0  0  0  0  0  0  0  0  0  0  0  0
    4.5044    7.6701    1.3292 H   0  0  0  0  0  0  0  0  0  0  0  0
  1  2  2  0  0  0  0
  1  3  1  0  0  0  0
  3  4  2  0  0  0  0
  4  5  1  0  0  0  0
  5  2  1  0  0  0  0
  4  6  1  0  0  0  0
  7  8  2  0  0  0  0
  7  9  1  0  0  0  0
  9 10  2  0  0  0  0
 10 11  1  0  0  0  0
 11  8  1  0  0  0  0
 11  6  1  0  0  0  0
 10 12  1  0  0  0  0
 12  5  1  0  0  0  0
  6 13  1  0  0  0  0
  6 14  1  0  0  0  0
 12 15  1  0  0  0  0
 12 16  1  0  0  0  0
  1 17  1  0  0  0  0
  2 18  1  0  0  0  0
  3 19  1  0  0  0  0
  7 20  1  0  0  0  0
  8 21  1  0  0  0  0
  9 22  1  0  0  0  0
M  END
>  <Alias name>
Pyrazabole

>  <deltaS(fus)>   J/mol/K
33.4

$$$$
Methylethyl 6-(acetylamino)-2-cyano-1(2H)-quinolinecarboxylate
  ChemBrain IXL

 39 40  0  0  0  0  0  0  0  0  1 V2000
    5.9218    9.0729    0.4890 C   0  0  0  0  0  0  0  0  0  0  0  0
    6.9467   10.0161    0.5004 C   0  0  0  0  0  0  0  0  0  0  0  0
    8.2778    9.6003    0.5256 C   0  0  0  0  0  0  0  0  0  0  0  0
    8.5880    8.2401    0.5429 C   0  0  0  0  0  0  0  0  0  0  0  0
    7.5827    7.2920    0.5312 C   0  0  0  0  0  0  0  0  0  0  0  0
    6.2390    7.7041    0.5026 C   0  0  0  0  0  0  0  0  0  0  0  0
    7.9487    5.8476    0.5488 C   0  0  0  0  0  0  0  0  0  0  0  0
    9.2171    5.4689    0.8014 C   0  0  0  0  0  0  0  0  0  0  0  0
   10.2903    6.4843    1.0801 C   0  0  0  0  0  0  0  0  0  0  0  0
    9.9110    7.8318    0.5656 N   0  0  0  0  0  0  0  0  0  0  0  0
   10.8895    8.7063    0.1115 C   0  0  0  0  0  0  0  0  0  0  0  0
   10.5776    9.6811   -0.5515 O   0  0  0  0  0  0  0  0  0  0  0  0
   12.2900    8.4547    0.4321 O   0  0  0  0  0  0  0  0  0  0  0  0
   13.2288    9.3977   -0.1624 C   0  0  0  0  0  0  0  0  0  0  0  0
   14.6613    9.0138    0.2424 C   0  0  0  0  0  0  0  0  0  0  0  0
   11.5892    6.0340    0.3894 C   0  0  0  0  0  0  0  0  0  0  0  0
   12.5656    5.6948   -0.1316 N   0  0  0  0  0  0  0  0  0  0  0  0
    2.1102    9.0429    0.4004 C   0  0  0  0  0  0  0  0  0  0  0  0
    3.5222    8.5766    0.3987 C   0  0  0  0  0  0  0  0  0  0  0  0
    3.7668    7.3827    0.3402 O   0  0  0  0  0  0  0  0  0  0  0  0
    4.5756    9.5077    0.4641 N   0  0  0  0  0  0  0  0  0  0  0  0
   13.0941    9.3533   -1.6963 C   0  0  0  0  0  0  0  0  0  0  0  0
    4.3682   10.4946    0.4928 H   0  0  0  0  0  0  0  0  0  0  0  0
    6.7092   11.0719    0.4898 H   0  0  0  0  0  0  0  0  0  0  0  0
    9.0717   10.3339    0.5318 H   0  0  0  0  0  0  0  0  0  0  0  0
    5.4452    6.9647    0.4912 H   0  0  0  0  0  0  0  0  0  0  0  0
    7.1895    5.0966    0.3561 H   0  0  0  0  0  0  0  0  0  0  0  0
    9.4659    4.4140    0.8050 H   0  0  0  0  0  0  0  0  0  0  0  0
   10.4555    6.5431    2.1481 H   0  0  0  0  0  0  0  0  0  0  0  0
   13.0079   10.3966    0.1912 H   0  0  0  0  0  0  0  0  0  0  0  0
   15.3595    9.7161   -0.1935 H   0  0  0  0  0  0  0  0  0  0  0  0
   14.8819    8.0154   -0.1145 H   0  0  0  0  0  0  0  0  0  0  0  0
   14.7497    9.0390    1.3217 H   0  0  0  0  0  0  0  0  0  0  0  0
    1.4462    8.1855    0.4008 H   0  0  0  0  0  0  0  0  0  0  0  0
    1.9274    9.6404    1.2851 H   0  0  0  0  0  0  0  0  0  0  0  0
    1.9254    9.6410   -0.4835 H   0  0  0  0  0  0  0  0  0  0  0  0
   13.3100    8.3523   -2.0490 H   0  0  0  0  0  0  0  0  0  0  0  0
   12.0835    9.6250   -1.9778 H   0  0  0  0  0  0  0  0  0  0  0  0
   13.7923   10.0509   -2.1400 H   0  0  0  0  0  0  0  0  0  0  0  0
  1  2  4  0  0  0  0
  2  3  4  0  0  0  0
  3  4  4  0  0  0  0
  4  5  4  0  0  0  0
  5  6  4  0  0  0  0
  6  1  4  0  0  0  0
  5  7  1  0  0  0  0
  7  8  2  0  0  0  0
  8  9  1  0  0  0  0
  9 10  1  0  0  0  0
 10  4  1  0  0  0  0
 11 12  2  0  0  0  0
 11 13  1  0  0  0  0
 11 10  1  0  0  0  0
 13 14  1  0  0  0  0
 14 15  1  0  0  0  0
 16 17  3  0  0  0  0
 16  9  1  0  0  0  0
 18 19  1  0  0  0  0
 19 20  2  0  0  0  0
 19 21  1  0  0  0  0
 21  1  1  0  0  0  0
 14 22  1  0  0  0  0
 21 23  1  0  0  0  0
  2 24  1  0  0  0  0
  3 25  1  0  0  0  0
  6 26  1  0  0  0  0
  7 27  1  0  0  0  0
  8 28  1  0  0  0  0
  9 29  1  0  0  0  0
 14 30  1  0  0  0  0
 15 31  1  0  0  0  0
 15 32  1  0  0  0  0
 15 33  1  0  0  0  0
 18 34  1  0  0  0  0
 18 35  1  0  0  0  0
 18 36  1  0  0  0  0
 22 37  1  0  0  0  0
 22 38  1  0  0  0  0
 22 39  1  0  0  0  0
M  END
>  <Alias name>
Methylethyl 6-(acetylamino)-2-cyano-1(2H)-quinolinecarboxylate

>  <deltaS(fus)>   J/mol/K
33.6

$$$$
Ovalene
  ChemBrain IXL

 46 55  0  0  0  0  0  0  0  0  1 V2000
    3.6002    3.8807    0.0000 C   0  0  0  0  0  0  0  0  0  0  0  0
    3.6028    5.2754    0.0324 C   0  0  0  0  0  0  0  0  0  0  0  0
    4.8118    5.9711    0.0216 C   0  0  0  0  0  0  0  0  0  0  0  0
    6.0184    5.2722   -0.0215 C   0  0  0  0  0  0  0  0  0  0  0  0
    6.0158    3.8776   -0.0540 C   0  0  0  0  0  0  0  0  0  0  0  0
    4.8067    3.1819   -0.0432 C   0  0  0  0  0  0  0  0  0  0  0  0
    7.2223    3.1787   -0.0972 C   0  0  0  0  0  0  0  0  0  0  0  0
    8.4314    3.8744   -0.1079 C   0  0  0  0  0  0  0  0  0  0  0  0
    8.4340    5.2691   -0.0755 C   0  0  0  0  0  0  0  0  0  0  0  0
    7.2274    5.9679   -0.0323 C   0  0  0  0  0  0  0  0  0  0  0  0
    3.6078    8.0646    0.0973 C   0  0  0  0  0  0  0  0  0  0  0  0
    3.6104    9.4592    0.1297 C   0  0  0  0  0  0  0  0  0  0  0  0
    4.8195   10.1550    0.1189 C   0  0  0  0  0  0  0  0  0  0  0  0
    6.0260    9.4561    0.0757 C   0  0  0  0  0  0  0  0  0  0  0  0
    6.0234    8.0615    0.0433 C   0  0  0  0  0  0  0  0  0  0  0  0
    4.8144    7.3657    0.0541 C   0  0  0  0  0  0  0  0  0  0  0  0
    7.2300    7.3626    0.0001 C   0  0  0  0  0  0  0  0  0  0  0  0
    8.4391    8.0583   -0.0107 C   0  0  0  0  0  0  0  0  0  0  0  0
    8.4416    9.4529    0.0218 C   0  0  0  0  0  0  0  0  0  0  0  0
    7.2351   10.1518    0.0649 C   0  0  0  0  0  0  0  0  0  0  0  0
    2.3962    5.9743    0.0756 C   0  0  0  0  0  0  0  0  0  0  0  0
    2.3988    7.3689    0.1080 C   0  0  0  0  0  0  0  0  0  0  0  0
    9.6430    5.9648   -0.0863 C   0  0  0  0  0  0  0  0  0  0  0  0
    9.6456    7.3594   -0.0539 C   0  0  0  0  0  0  0  0  0  0  0  0
    9.6380    3.1756   -0.1511 C   0  0  0  0  0  0  0  0  0  0  0  0
   10.8496    5.2659   -0.1295 C   0  0  0  0  0  0  0  0  0  0  0  0
   10.8547    8.0552   -0.0646 C   0  0  0  0  0  0  0  0  0  0  0  0
    9.6507   10.1487    0.0110 C   0  0  0  0  0  0  0  0  0  0  0  0
   10.8470    3.8713   -0.1619 C   0  0  0  0  0  0  0  0  0  0  0  0
   12.0586    5.9616   -0.1402 C   0  0  0  0  0  0  0  0  0  0  0  0
   12.0612    7.3563   -0.1078 C   0  0  0  0  0  0  0  0  0  0  0  0
   10.8572    9.4498   -0.0322 C   0  0  0  0  0  0  0  0  0  0  0  0
    2.6616    3.3406    0.0084 H   0  0  0  0  0  0  0  0  0  0  0  0
    4.8048    2.0992   -0.0684 H   0  0  0  0  0  0  0  0  0  0  0  0
    7.2204    2.0960   -0.1223 H   0  0  0  0  0  0  0  0  0  0  0  0
    2.6737   10.0018    0.1632 H   0  0  0  0  0  0  0  0  0  0  0  0
    4.8214   11.2377    0.1441 H   0  0  0  0  0  0  0  0  0  0  0  0
    7.2370   11.2345    0.0901 H   0  0  0  0  0  0  0  0  0  0  0  0
    1.4576    5.4341    0.0840 H   0  0  0  0  0  0  0  0  0  0  0  0
    1.4621    7.9115    0.1416 H   0  0  0  0  0  0  0  0  0  0  0  0
    9.6360    2.0929   -0.1763 H   0  0  0  0  0  0  0  0  0  0  0  0
    9.6526   11.2314    0.0362 H   0  0  0  0  0  0  0  0  0  0  0  0
   11.7837    3.3287   -0.1954 H   0  0  0  0  0  0  0  0  0  0  0  0
   12.9953    5.4191   -0.1738 H   0  0  0  0  0  0  0  0  0  0  0  0
   12.9998    7.8964   -0.1162 H   0  0  0  0  0  0  0  0  0  0  0  0
   11.7959    9.9899   -0.0406 H   0  0  0  0  0  0  0  0  0  0  0  0
  1  2  4  0  0  0  0
  2  3  4  0  0  0  0
  3  4  4  0  0  0  0
  4  5  4  0  0  0  0
  5  6  4  0  0  0  0
  6  1  4  0  0  0  0
  5  7  4  0  0  0  0
  7  8  4  0  0  0  0
  8  9  4  0  0  0  0
  4 10  4  0  0  0  0
 10  9  4  0  0  0  0
 11 12  4  0  0  0  0
 12 13  4  0  0  0  0
 13 14  4  0  0  0  0
 14 15  4  0  0  0  0
 15 16  4  0  0  0  0
 16 11  4  0  0  0  0
 15 17  4  0  0  0  0
 17 18  4  0  0  0  0
 18 19  4  0  0  0  0
 14 20  4  0  0  0  0
 20 19  4  0  0  0  0
  3 16  4  0  0  0  0
 10 17  4  0  0  0  0
  2 21  4  0  0  0  0
 21 22  4  0  0  0  0
 22 11  4  0  0  0  0
  9 23  4  0  0  0  0
 23 24  4  0  0  0  0
 24 18  4  0  0  0  0
  8 25  4  0  0  0  0
 23 26  4  0  0  0  0
 24 27  4  0  0  0  0
 19 28  4  0  0  0  0
 25 29  4  0  0  0  0
 29 26  4  0  0  0  0
 26 30  4  0  0  0  0
 30 31  4  0  0  0  0
 31 27  4  0  0  0  0
 27 32  4  0  0  0  0
 32 28  4  0  0  0  0
  1 33  1  0  0  0  0
  6 34  1  0  0  0  0
  7 35  1  0  0  0  0
 12 36  1  0  0  0  0
 13 37  1  0  0  0  0
 20 38  1  0  0  0  0
 21 39  1  0  0  0  0
 22 40  1  0  0  0  0
 25 41  1  0  0  0  0
 28 42  1  0  0  0  0
 29 43  1  0  0  0  0
 30 44  1  0  0  0  0
 31 45  1  0  0  0  0
 32 46  1  0  0  0  0
M  END
>  <Alias name>
Ovalene

>  <deltaS(fus)>   J/mol/K
33.67

$$$$
5-Trimethylsilyl-2-norbornene
  ChemBrain IXL

 29 30  0  0  0  0  0  0  0  0  1 V2000
    2.8428    5.2515    1.4446 C   0  0  0  0  0  0  0  0  0  0  0  0
    4.2849    5.2893    1.9387 C   0  0  0  0  0  0  0  0  0  0  0  0
    4.9104    4.0668    1.1130 C   0  0  0  0  0  0  0  0  0  0  0  0
    3.6790    3.5827    0.3585 C   0  0  0  0  0  0  0  0  0  0  0  0
    3.4391    4.5992   -0.5097 C   0  0  0  0  0  0  0  0  0  0  0  0
    2.9563    5.5708    0.1137 C   0  0  0  0  0  0  0  0  0  0  0  0
    6.2863    4.6707   -0.1066 Si  0  0  0  0  0  0  0  0  0  0  0  0
    6.8669    3.2709   -1.2073 C   0  0  0  0  0  0  0  0  0  0  0  0
    2.6173    3.8433    1.3212 C   0  0  0  0  0  0  0  0  0  0  0  0
    7.7084    5.2541    0.9266 C   0  0  0  0  0  0  0  0  0  0  0  0
    5.7961    6.0994   -1.2489 C   0  0  0  0  0  0  0  0  0  0  0  0
    2.1119    5.8212    2.0036 H   0  0  0  0  0  0  0  0  0  0  0  0
    4.3245    5.1082    2.9916 H   0  0  0  0  0  0  0  0  0  0  0  0
    4.7637    6.2341    1.6736 H   0  0  0  0  0  0  0  0  0  0  0  0
    5.2756    3.3045    1.7701 H   0  0  0  0  0  0  0  0  0  0  0  0
    3.7172    2.5916   -0.0711 H   0  0  0  0  0  0  0  0  0  0  0  0
    3.6410    4.5781   -1.5890 H   0  0  0  0  0  0  0  0  0  0  0  0
    2.6736    6.5299   -0.3429 H   0  0  0  0  0  0  0  0  0  0  0  0
    7.7402    3.5919   -1.7693 H   0  0  0  0  0  0  0  0  0  0  0  0
    6.0755    3.0006   -1.8986 H   0  0  0  0  0  0  0  0  0  0  0  0
    7.1238    2.4166   -0.6007 H   0  0  0  0  0  0  0  0  0  0  0  0
    1.6338    3.6439    0.8841 H   0  0  0  0  0  0  0  0  0  0  0  0
    2.7636    3.3301    2.2392 H   0  0  0  0  0  0  0  0  0  0  0  0
    7.3822    6.0774    1.5516 H   0  0  0  0  0  0  0  0  0  0  0  0
    8.5129    5.5854    0.2835 H   0  0  0  0  0  0  0  0  0  0  0  0
    8.0533    4.4426    1.5509 H   0  0  0  0  0  0  0  0  0  0  0  0
    5.0164    5.7775   -1.9271 H   0  0  0  0  0  0  0  0  0  0  0  0
    5.4436    6.9344   -0.6612 H   0  0  0  0  0  0  0  0  0  0  0  0
    6.6682    6.4108   -1.8286 H   0  0  0  0  0  0  0  0  0  0  0  0
  1  2  1  0  0  0  0
  2  3  1  0  0  0  0
  3  4  1  0  0  0  0
  4  5  1  0  0  0  0
  5  6  2  0  0  0  0
  6  1  1  0  0  0  0
  3  7  1  0  0  0  0
  7  8  1  0  0  0  0
  4  9  1  0  0  0  0
  9  1  1  0  0  0  0
  7 10  1  0  0  0  0
  7 11  1  0  0  0  0
  1 12  1  0  0  0  0
  2 13  1  0  0  0  0
  2 14  1  0  0  0  0
  3 15  1  0  0  0  0
  4 16  1  0  0  0  0
  5 17  1  0  0  0  0
  6 18  1  0  0  0  0
  8 19  1  0  0  0  0
  8 20  1  0  0  0  0
  8 21  1  0  0  0  0
  9 22  1  0  0  0  0
  9 23  1  0  0  0  0
 10 24  1  0  0  0  0
 10 25  1  0  0  0  0
 10 26  1  0  0  0  0
 11 27  1  0  0  0  0
 11 28  1  0  0  0  0
 11 29  1  0  0  0  0
M  END
>  <Alias name>
5-Trimethylsilyl-2-norbornene

>  <deltaS(fus)>   J/mol/K
33.93

$$$$
Furan
  ChemBrain IXL

  9  9  0  0  0  0  0  0  0  0  1 V2000
    5.1679    4.5027   -0.1023 O   0  0  0  0  0  0  0  0  0  0  0  0
    3.7396    4.7950   -0.1308 C   0  0  0  0  0  0  0  0  0  0  0  0
    3.0552    3.6817   -0.0124 C   0  0  0  0  0  0  0  0  0  0  0  0
    3.9166    2.6213    0.0979 C   0  0  0  0  0  0  0  0  0  0  0  0
    5.1550    3.0526    0.0504 C   0  0  0  0  0  0  0  0  0  0  0  0
    3.3205    5.7519   -0.2309 H   0  0  0  0  0  0  0  0  0  0  0  0
    2.0023    3.6134   -0.0035 H   0  0  0  0  0  0  0  0  0  0  0  0
    3.6280    1.6120    0.2046 H   0  0  0  0  0  0  0  0  0  0  0  0
    6.0075    2.4440    0.1131 H   0  0  0  0  0  0  0  0  0  0  0  0
  1  2  1  0  0  0  0
  2  3  2  0  0  0  0
  3  4  1  0  0  0  0
  4  5  2  0  0  0  0
  5  1  1  0  0  0  0
  2  6  1  0  0  0  0
  3  7  1  0  0  0  0
  4  8  1  0  0  0  0
  5  9  1  0  0  0  0
M  END
>  <Alias name>
Furan

>  <deltaS(fus)>   J/mol/K
33.93

$$$$
Thiourea
  ChemBrain IXL

  8  7  0  0  0  0  0  0  0  0  1 V2000
    2.3566    2.6107    0.0000 N   0  0  0  0  0  0  0  0  0  0  0  0
    3.5690    3.3107    0.0011 C   0  0  0  0  0  0  0  0  0  0  0  0
    3.5690    5.0207   -0.0025 S   0  0  0  0  0  0  0  0  0  0  0  0
    4.7815    2.6107    0.0050 N   0  0  0  0  0  0  0  0  0  0  0  0
    1.4828    3.1152   -0.0026 H   0  0  0  0  0  0  0  0  0  0  0  0
    2.3566    1.6017    0.0019 H   0  0  0  0  0  0  0  0  0  0  0  0
    5.6553    3.1152    0.0055 H   0  0  0  0  0  0  0  0  0  0  0  0
    4.7814    1.6017    0.0074 H   0  0  0  0  0  0  0  0  0  0  0  0
  1  2  1  0  0  0  0
  2  3  2  0  0  0  0
  2  4  1  0  0  0  0
  1  5  1  0  0  0  0
  1  6  1  0  0  0  0
  4  7  1  0  0  0  0
  4  8  1  0  0  0  0
M  END
>  <Alias name>
Thiourea

>  <deltaS(fus)>   J/mol/K
34.1

$$$$
Vinyl phenyl sulfone
  ChemBrain IXL

 19 19  0  0  0  0  0  0  0  0  1 V2000
    7.5947    5.6627   -0.1332 C   0  0  0  0  0  0  0  0  0  0  0  0
    5.9640    6.4393   -0.3315 S   0  0  0  0  0  0  0  0  0  0  0  0
    5.7650    6.7861   -1.7044 O   0  0  0  0  0  0  0  0  0  0  0  0
    5.8973    7.6198    0.4729 O   0  0  0  0  0  0  0  0  0  0  0  0
    4.6711    5.2753    0.1928 C   0  0  0  0  0  0  0  0  0  0  0  0
    3.4429    5.7556    0.6476 C   0  0  0  0  0  0  0  0  0  0  0  0
    2.4502    4.8620    1.0501 C   0  0  0  0  0  0  0  0  0  0  0  0
    2.6857    3.4880    0.9978 C   0  0  0  0  0  0  0  0  0  0  0  0
    3.9139    3.0077    0.5430 C   0  0  0  0  0  0  0  0  0  0  0  0
    4.9066    3.9013    0.1406 C   0  0  0  0  0  0  0  0  0  0  0  0
    7.8559    4.9255    0.9487 C   0  0  0  0  0  0  0  0  0  0  0  0
    8.3548    5.7979   -0.8928 H   0  0  0  0  0  0  0  0  0  0  0  0
    3.2601    6.8223    0.6883 H   0  0  0  0  0  0  0  0  0  0  0  0
    1.4967    5.2349    1.4031 H   0  0  0  0  0  0  0  0  0  0  0  0
    1.9150    2.7942    1.3102 H   0  0  0  0  0  0  0  0  0  0  0  0
    4.0968    1.9410    0.5024 H   0  0  0  0  0  0  0  0  0  0  0  0
    5.8602    3.5284   -0.2124 H   0  0  0  0  0  0  0  0  0  0  0  0
    8.8278    4.4627    1.0668 H   0  0  0  0  0  0  0  0  0  0  0  0
    7.0958    4.7903    1.7082 H   0  0  0  0  0  0  0  0  0  0  0  0
  1  2  1  0  0  0  0
  2  3  2  0  0  0  0
  2  4  2  0  0  0  0
  2  5  1  0  0  0  0
  5  6  4  0  0  0  0
  6  7  4  0  0  0  0
  7  8  4  0  0  0  0
  8  9  4  0  0  0  0
  9 10  4  0  0  0  0
  5 10  4  0  0  0  0
  1 11  2  0  0  0  0
  1 12  1  0  0  0  0
  6 13  1  0  0  0  0
  7 14  1  0  0  0  0
  8 15  1  0  0  0  0
  9 16  1  0  0  0  0
 10 17  1  0  0  0  0
 11 18  1  0  0  0  0
 11 19  1  0  0  0  0
M  END
>  <Alias name>
Phenyl vinyl sulfone

>  <deltaS(fus)>   J/mol/K
34.12

$$$$
Methylamine
  ChemBrain IXL

  7  6  0  0  0  0  0  0  0  0  1 V2000
    2.1303    2.4976    0.0184 C   0  0  0  0  0  0  0  0  0  0  0  0
    3.5756    2.7418    0.1298 N   0  0  0  0  0  0  0  0  0  0  0  0
    1.9468    1.4339   -0.0193 H   0  0  0  0  0  0  0  0  0  0  0  0
    1.6267    2.9197    0.8755 H   0  0  0  0  0  0  0  0  0  0  0  0
    1.7555    2.9597   -0.8830 H   0  0  0  0  0  0  0  0  0  0  0  0
    3.7591    3.8054    0.1674 H   0  0  0  0  0  0  0  0  0  0  0  0
    4.0791    2.3197   -0.7274 H   0  0  0  0  0  0  0  0  0  0  0  0
  1  2  1  0  0  0  0
  1  3  1  0  0  0  0
  1  4  1  0  0  0  0
  1  5  1  0  0  0  0
  2  6  1  0  0  0  0
  2  7  1  0  0  0  0
M  END
>  <Alias name>
Methylamine

>  <deltaS(fus)>   J/mol/K
34.13

$$$$
Propene
  ChemBrain IXL

  9  8  0  0  0  0  0  0  0  0  1 V2000
    4.4651    3.2844   -0.5367 C   0  0  0  0  0  0  0  0  0  0  0  0
    3.1660    3.5599   -0.4002 C   0  0  0  0  0  0  0  0  0  0  0  0
    2.2123    2.4803   -0.0605 C   0  0  0  0  0  0  0  0  0  0  0  0
    5.1630    4.0744   -0.7852 H   0  0  0  0  0  0  0  0  0  0  0  0
    4.8211    2.2710   -0.3989 H   0  0  0  0  0  0  0  0  0  0  0  0
    2.8100    4.5734   -0.5380 H   0  0  0  0  0  0  0  0  0  0  0  0
    2.7519    1.5508    0.0730 H   0  0  0  0  0  0  0  0  0  0  0  0
    1.4932    2.3683   -0.8626 H   0  0  0  0  0  0  0  0  0  0  0  0
    1.6940    2.7318    0.8565 H   0  0  0  0  0  0  0  0  0  0  0  0
  1  2  2  0  0  0  0
  2  3  1  0  0  0  0
  1  4  1  0  0  0  0
  1  5  1  0  0  0  0
  2  6  1  0  0  0  0
  3  7  1  0  0  0  0
  3  8  1  0  0  0  0
  3  9  1  0  0  0  0
M  END
>  <Alias name>
Propylene

>  <deltaS(fus)>   J/mol/K
34.18

$$$$
Trifluoromethane
  ChemBrain IXL

  5  4  0  0  0  0  0  0  0  0  1 V2000
    2.9130    2.5426   -0.1852 C   0  0  0  0  0  0  0  0  0  0  0  0
    2.9212    1.4925   -1.0494 F   0  0  0  0  0  0  0  0  0  0  0  0
    3.3461    2.1283    1.0356 F   0  0  0  0  0  0  0  0  0  0  0  0
    1.6481    3.0301   -0.0761 F   0  0  0  0  0  0  0  0  0  0  0  0
    3.5689    3.3205   -0.5561 H   0  0  0  0  0  0  0  0  0  0  0  0
  1  2  1  0  0  0  0
  1  3  1  0  0  0  0
  1  4  1  0  0  0  0
  1  5  1  0  0  0  0
M  END
>  <Alias name>
Trifluoromethane

>  <deltaS(fus)>   J/mol/K
34.4

$$$$
1,3,5-Trimethyladamantane
  ChemBrain IXL

 35 37  0  0  0  0  0  0  0  0  1 V2000
    5.7893    4.5163   -0.3334 C   0  0  0  0  0  0  0  0  0  0  0  0
    5.4536    3.4857    0.7647 C   0  0  0  0  0  0  0  0  0  0  0  0
    4.8912    4.2681   -1.5633 C   0  0  0  0  0  0  0  0  0  0  0  0
    5.5415    5.9409    0.2053 C   0  0  0  0  0  0  0  0  0  0  0  0
    7.2689    4.3707   -0.7398 C   0  0  0  0  0  0  0  0  0  0  0  0
    3.9725    3.6315    1.1717 C   0  0  0  0  0  0  0  0  0  0  0  0
    3.4100    4.4140   -1.1565 C   0  0  0  0  0  0  0  0  0  0  0  0
    4.0605    6.0866    0.6121 C   0  0  0  0  0  0  0  0  0  0  0  0
    3.0745    3.3834   -0.0583 C   0  0  0  0  0  0  0  0  0  0  0  0
    3.7250    5.0562    1.7101 C   0  0  0  0  0  0  0  0  0  0  0  0
    3.6372    2.6021    2.2687 C   0  0  0  0  0  0  0  0  0  0  0  0
    3.1626    5.8386   -0.6177 C   0  0  0  0  0  0  0  0  0  0  0  0
    2.5129    4.1662   -2.3851 C   0  0  0  0  0  0  0  0  0  0  0  0
    6.0840    3.6597    1.6280 H   0  0  0  0  0  0  0  0  0  0  0  0
    5.6274    2.4858    0.3866 H   0  0  0  0  0  0  0  0  0  0  0  0
    5.0650    3.2682   -1.9413 H   0  0  0  0  0  0  0  0  0  0  0  0
    5.1268    4.9915   -2.3341 H   0  0  0  0  0  0  0  0  0  0  0  0
    6.1717    6.1151    1.0686 H   0  0  0  0  0  0  0  0  0  0  0  0
    5.7770    6.6643   -0.5654 H   0  0  0  0  0  0  0  0  0  0  0  0
    7.5045    5.0941   -1.5106 H   0  0  0  0  0  0  0  0  0  0  0  0
    7.4428    3.3709   -1.1179 H   0  0  0  0  0  0  0  0  0  0  0  0
    7.8992    4.5449    0.1235 H   0  0  0  0  0  0  0  0  0  0  0  0
    3.8868    7.0863    0.9900 H   0  0  0  0  0  0  0  0  0  0  0  0
    3.2483    2.3835   -0.4364 H   0  0  0  0  0  0  0  0  0  0  0  0
    2.0348    3.4857    0.2272 H   0  0  0  0  0  0  0  0  0  0  0  0
    2.6854    5.1587    1.9956 H   0  0  0  0  0  0  0  0  0  0  0  0
    4.3553    5.2305    2.5733 H   0  0  0  0  0  0  0  0  0  0  0  0
    4.2676    2.7762    3.1319 H   0  0  0  0  0  0  0  0  0  0  0  0
    2.5976    2.7045    2.5543 H   0  0  0  0  0  0  0  0  0  0  0  0
    3.8109    1.6021    1.8907 H   0  0  0  0  0  0  0  0  0  0  0  0
    3.3981    6.5620   -1.3884 H   0  0  0  0  0  0  0  0  0  0  0  0
    2.1230    5.9410   -0.3320 H   0  0  0  0  0  0  0  0  0  0  0  0
    2.6866    3.1664   -2.7632 H   0  0  0  0  0  0  0  0  0  0  0  0
    1.4733    4.2686   -2.0995 H   0  0  0  0  0  0  0  0  0  0  0  0
    2.7485    4.8896   -3.1559 H   0  0  0  0  0  0  0  0  0  0  0  0
  1  2  1  0  0  0  0
  1  3  1  0  0  0  0
  1  4  1  0  0  0  0
  1  5  1  0  0  0  0
  2  6  1  0  0  0  0
  3  7  1  0  0  0  0
  4  8  1  0  0  0  0
  6  9  1  0  0  0  0
  6 10  1  0  0  0  0
  6 11  1  0  0  0  0
  7 12  1  0  0  0  0
  7 13  1  0  0  0  0
  7  9  1  0  0  0  0
  8 10  1  0  0  0  0
  8 12  1  0  0  0  0
  2 14  1  0  0  0  0
  2 15  1  0  0  0  0
  3 16  1  0  0  0  0
  3 17  1  0  0  0  0
  4 18  1  0  0  0  0
  4 19  1  0  0  0  0
  5 20  1  0  0  0  0
  5 21  1  0  0  0  0
  5 22  1  0  0  0  0
  8 23  1  0  0  0  0
  9 24  1  0  0  0  0
  9 25  1  0  0  0  0
 10 26  1  0  0  0  0
 10 27  1  0  0  0  0
 11 28  1  0  0  0  0
 11 29  1  0  0  0  0
 11 30  1  0  0  0  0
 12 31  1  0  0  0  0
 12 32  1  0  0  0  0
 13 33  1  0  0  0  0
 13 34  1  0  0  0  0
 13 35  1  0  0  0  0
M  END
>  <Alias name>
1,3,5-Trimethyladamantane

>  <deltaS(fus)>   J/mol/K
34.43

$$$$
3,4,5,6-Tetrahydrophthalic anhydride
  ChemBrain IXL

 19 20  0  0  0  0  0  0  0  0  1 V2000
    2.6380    3.2124   -0.1325 C   0  0  0  0  0  0  0  0  0  0  0  0
    2.5155    4.4418    0.7646 C   0  0  0  0  0  0  0  0  0  0  0  0
    3.6789    5.4223    0.4476 C   0  0  0  0  0  0  0  0  0  0  0  0
    4.9902    4.6671    0.3613 C   0  0  0  0  0  0  0  0  0  0  0  0
    5.1031    3.4538    0.2599 C   0  0  0  0  0  0  0  0  0  0  0  0
    3.9555    2.4699    0.2053 C   0  0  0  0  0  0  0  0  0  0  0  0
    6.2231    5.2205    0.3832 C   0  0  0  0  0  0  0  0  0  0  0  0
    6.4500    6.4145    0.4806 O   0  0  0  0  0  0  0  0  0  0  0  0
    6.4159    3.1387    0.2051 C   0  0  0  0  0  0  0  0  0  0  0  0
    6.8576    2.0071    0.0990 O   0  0  0  0  0  0  0  0  0  0  0  0
    7.1556    4.2576    0.2833 O   0  0  0  0  0  0  0  0  0  0  0  0
    2.6496    3.5241   -1.1695 H   0  0  0  0  0  0  0  0  0  0  0  0
    1.7925    2.5572    0.0382 H   0  0  0  0  0  0  0  0  0  0  0  0
    1.5647    4.9268    0.5796 H   0  0  0  0  0  0  0  0  0  0  0  0
    2.5682    4.1346    1.8018 H   0  0  0  0  0  0  0  0  0  0  0  0
    3.4909    5.9118   -0.5013 H   0  0  0  0  0  0  0  0  0  0  0  0
    3.7492    6.1674    1.2293 H   0  0  0  0  0  0  0  0  0  0  0  0
    3.8606    1.9835    1.1696 H   0  0  0  0  0  0  0  0  0  0  0  0
    4.1597    1.7266   -0.5543 H   0  0  0  0  0  0  0  0  0  0  0  0
  1  2  1  0  0  0  0
  2  3  1  0  0  0  0
  3  4  1  0  0  0  0
  4  5  2  0  0  0  0
  5  6  1  0  0  0  0
  6  1  1  0  0  0  0
  7  8  2  0  0  0  0
  7  4  1  0  0  0  0
  9 10  2  0  0  0  0
  9 11  1  0  0  0  0
  9  5  1  0  0  0  0
  7 11  1  0  0  0  0
  1 12  1  0  0  0  0
  1 13  1  0  0  0  0
  2 14  1  0  0  0  0
  2 15  1  0  0  0  0
  3 16  1  0  0  0  0
  3 17  1  0  0  0  0
  6 18  1  0  0  0  0
  6 19  1  0  0  0  0
M  END
>  <Alias name>
3,4,5,6-Tetrahydrophthalic anhydride

>  <deltaS(fus)>   J/mol/K
34.6

$$$$
ortho-Phenanthroline
  ChemBrain IXL

 22 24  0  0  0  0  0  0  0  0  1 V2000
    6.6621    6.0845   -0.0385 C   0  0  0  0  0  0  0  0  0  0  0  0
    5.2872    5.8974    0.0566 C   0  0  0  0  0  0  0  0  0  0  0  0
    7.5194    4.9874    0.0572 C   0  0  0  0  0  0  0  0  0  0  0  0
    7.1587    7.3265   -0.2227 N   0  0  0  0  0  0  0  0  0  0  0  0
    4.7736    4.6138    0.2470 C   0  0  0  0  0  0  0  0  0  0  0  0
    4.4581    6.9591   -0.0360 N   0  0  0  0  0  0  0  0  0  0  0  0
    7.0067    3.7030    0.2476 C   0  0  0  0  0  0  0  0  0  0  0  0
    8.8884    5.1798   -0.0383 C   0  0  0  0  0  0  0  0  0  0  0  0
    8.4897    7.5346   -0.3183 C   0  0  0  0  0  0  0  0  0  0  0  0
    5.6302    3.5158    0.3428 C   0  0  0  0  0  0  0  0  0  0  0  0
    3.4028    4.4335    0.3410 C   0  0  0  0  0  0  0  0  0  0  0  0
    3.1194    6.8041    0.0531 C   0  0  0  0  0  0  0  0  0  0  0  0
    9.3787    6.4640   -0.2276 C   0  0  0  0  0  0  0  0  0  0  0  0
    2.5678    5.5375    0.2434 C   0  0  0  0  0  0  0  0  0  0  0  0
    7.6778    2.8522    0.3215 H   0  0  0  0  0  0  0  0  0  0  0  0
    9.5680    4.3358    0.0342 H   0  0  0  0  0  0  0  0  0  0  0  0
    8.8690    8.5355   -0.4656 H   0  0  0  0  0  0  0  0  0  0  0  0
    5.2258    2.5186    0.4910 H   0  0  0  0  0  0  0  0  0  0  0  0
    2.9884    3.4407    0.4892 H   0  0  0  0  0  0  0  0  0  0  0  0
    2.4713    7.6652   -0.0232 H   0  0  0  0  0  0  0  0  0  0  0  0
   10.4460    6.6315   -0.3043 H   0  0  0  0  0  0  0  0  0  0  0  0
    1.4942    5.4137    0.3148 H   0  0  0  0  0  0  0  0  0  0  0  0
  1  2  4  0  0  0  0
  1  3  4  0  0  0  0
  1  4  4  0  0  0  0
  2  5  4  0  0  0  0
  2  6  4  0  0  0  0
  3  7  4  0  0  0  0
  3  8  4  0  0  0  0
  4  9  4  0  0  0  0
  5 10  4  0  0  0  0
  5 11  4  0  0  0  0
  6 12  4  0  0  0  0
  7 10  4  0  0  0  0
  8 13  4  0  0  0  0
  9 13  4  0  0  0  0
 11 14  4  0  0  0  0
 12 14  4  0  0  0  0
  7 15  1  0  0  0  0
  8 16  1  0  0  0  0
  9 17  1  0  0  0  0
 10 18  1  0  0  0  0
 11 19  1  0  0  0  0
 12 20  1  0  0  0  0
 13 21  1  0  0  0  0
 14 22  1  0  0  0  0
M  END
>  <Alias name>
1,10-Phenanthroline

>  <deltaS(fus)>   J/mol/K
34.8

$$$$
Benzylalcohol
  ChemBrain IXL

 16 16  0  0  0  0  0  0  0  0  1 V2000
    2.7750    3.2086    0.2313 C   0  0  0  0  0  0  0  0  0  0  0  0
    2.4907    4.4888    0.7074 C   0  0  0  0  0  0  0  0  0  0  0  0
    3.5202    5.4154    0.8746 C   0  0  0  0  0  0  0  0  0  0  0  0
    4.8339    5.0619    0.5655 C   0  0  0  0  0  0  0  0  0  0  0  0
    5.1183    3.7817    0.0893 C   0  0  0  0  0  0  0  0  0  0  0  0
    4.0888    2.8551   -0.0778 C   0  0  0  0  0  0  0  0  0  0  0  0
    6.5695    3.3910   -0.2522 C   0  0  0  0  0  0  0  0  0  0  0  0
    7.4779    3.9443    0.7627 O   0  0  0  0  0  0  0  0  0  0  0  0
    1.9781    2.4913    0.1019 H   0  0  0  0  0  0  0  0  0  0  0  0
    1.4738    4.7624    0.9467 H   0  0  0  0  0  0  0  0  0  0  0  0
    3.3001    6.4064    1.2432 H   0  0  0  0  0  0  0  0  0  0  0  0
    5.6307    5.7793    0.6949 H   0  0  0  0  0  0  0  0  0  0  0  0
    4.3088    1.8641   -0.4464 H   0  0  0  0  0  0  0  0  0  0  0  0
    6.6586    2.3148   -0.2666 H   0  0  0  0  0  0  0  0  0  0  0  0
    6.8300    3.7869   -1.2226 H   0  0  0  0  0  0  0  0  0  0  0  0
    7.4635    4.8909    0.8413 H   0  0  0  0  0  0  0  0  0  0  0  0
  1  2  4  0  0  0  0
  2  3  4  0  0  0  0
  3  4  4  0  0  0  0
  4  5  4  0  0  0  0
  5  6  4  0  0  0  0
  6  1  4  0  0  0  0
  5  7  1  0  0  0  0
  7  8  1  0  0  0  0
  1  9  1  0  0  0  0
  2 10  1  0  0  0  0
  3 11  1  0  0  0  0
  4 12  1  0  0  0  0
  6 13  1  0  0  0  0
  7 14  1  0  0  0  0
  7 15  1  0  0  0  0
  8 16  1  0  0  0  0
M  END
>  <Alias name>
Benzyl alcohol

>  <deltaS(fus)>   J/mol/K
34.82

$$$$
Naltrexone
  ChemBrain IXL

 48 53  0  0  0  0  0  0  0  0  1 V2000
    7.2916    8.8920   -1.1614 C   0  0  0  0  0  0  0  0  0  0  0  0
    7.5099    7.4845   -1.7370 C   0  0  0  0  0  0  0  0  0  0  0  0
    7.9880    6.5732   -0.6245 C   0  0  0  0  0  0  0  0  0  0  0  0
    6.8651    6.3179    0.3365 C   0  0  0  0  0  0  0  0  0  0  0  0
    6.1820    7.6079    0.9505 C   0  0  0  0  0  0  0  0  0  0  0  0
    6.3064    8.8446    0.0264 C   0  0  0  0  0  0  0  0  0  0  0  0
    5.7644    5.6582   -0.3321 C   0  0  0  0  0  0  0  0  0  0  0  0
    5.8839    4.8347   -1.4282 C   0  0  0  0  0  0  0  0  0  0  0  0
    4.7106    4.3218   -1.9941 C   0  0  0  0  0  0  0  0  0  0  0  0
    3.4580    4.7392   -1.5026 C   0  0  0  0  0  0  0  0  0  0  0  0
    3.3923    5.6784   -0.4638 C   0  0  0  0  0  0  0  0  0  0  0  0
    4.5798    6.1360    0.0822 C   0  0  0  0  0  0  0  0  0  0  0  0
    8.4635    5.1876   -1.2055 C   0  0  0  0  0  0  0  0  0  0  0  0
    7.2934    4.4464   -1.9882 C   0  0  0  0  0  0  0  0  0  0  0  0
    2.0974    6.1322    0.0636 O   0  0  0  0  0  0  0  0  0  0  0  0
    4.7464    7.2516    0.9772 O   0  0  0  0  0  0  0  0  0  0  0  0
    5.4965    9.7472    0.1543 O   0  0  0  0  0  0  0  0  0  0  0  0
    7.8044    4.0618    0.8284 C   0  0  0  0  0  0  0  0  0  0  0  0
    8.9187    4.3147   -0.0915 N   0  0  0  0  0  0  0  0  0  0  0  0
   10.0083    4.9650    0.6440 C   0  0  0  0  0  0  0  0  0  0  0  0
   10.4773    4.0275    1.7782 C   0  0  0  0  0  0  0  0  0  0  0  0
   11.0003    4.7118    3.0558 C   0  0  0  0  0  0  0  0  0  0  0  0
    9.6097    4.0471    3.0517 C   0  0  0  0  0  0  0  0  0  0  0  0
    7.3503    5.3940    1.4535 C   0  0  0  0  0  0  0  0  0  0  0  0
    9.1075    7.2154    0.0867 O   0  0  0  0  0  0  0  0  0  0  0  0
    8.2338    9.2915   -0.8239 H   0  0  0  0  0  0  0  0  0  0  0  0
    6.8866    9.5328   -1.9305 H   0  0  0  0  0  0  0  0  0  0  0  0
    8.2584    7.5269   -2.5158 H   0  0  0  0  0  0  0  0  0  0  0  0
    6.5844    7.1077   -2.1438 H   0  0  0  0  0  0  0  0  0  0  0  0
    6.5609    7.8170    1.9462 H   0  0  0  0  0  0  0  0  0  0  0  0
    4.7641    3.6054   -2.8007 H   0  0  0  0  0  0  0  0  0  0  0  0
    2.5490    4.3396   -1.9260 H   0  0  0  0  0  0  0  0  0  0  0  0
    9.2902    5.3523   -1.8818 H   0  0  0  0  0  0  0  0  0  0  0  0
    7.3433    4.7082   -3.0328 H   0  0  0  0  0  0  0  0  0  0  0  0
    7.4264    3.3758   -1.8867 H   0  0  0  0  0  0  0  0  0  0  0  0
    1.3367    5.7263   -0.3342 H   0  0  0  0  0  0  0  0  0  0  0  0
    8.1260    3.3881    1.6087 H   0  0  0  0  0  0  0  0  0  0  0  0
    6.9823    3.6174    0.2848 H   0  0  0  0  0  0  0  0  0  0  0  0
   10.8307    5.1627   -0.0265 H   0  0  0  0  0  0  0  0  0  0  0  0
    9.6542    5.8938    1.0665 H   0  0  0  0  0  0  0  0  0  0  0  0
   10.9237    3.0739    1.5364 H   0  0  0  0  0  0  0  0  0  0  0  0
   11.7723    4.1785    3.5910 H   0  0  0  0  0  0  0  0  0  0  0  0
   11.0037    5.7908    3.0418 H   0  0  0  0  0  0  0  0  0  0  0  0
    8.7676    4.7239    3.0364 H   0  0  0  0  0  0  0  0  0  0  0  0
    9.5365    3.1103    3.5852 H   0  0  0  0  0  0  0  0  0  0  0  0
    6.5397    5.2088    2.1421 H   0  0  0  0  0  0  0  0  0  0  0  0
    8.1738    5.8512    1.9759 H   0  0  0  0  0  0  0  0  0  0  0  0
    8.9041    8.0548    0.4839 H   0  0  0  0  0  0  0  0  0  0  0  0
  1  2  1  0  0  0  0
  3  4  1  0  0  0  0
  5  6  1  0  0  0  0
  6  1  1  0  0  0  0
  7  8  4  0  0  0  0
  8  9  4  0  0  0  0
  9 10  4  0  0  0  0
 10 11  4  0  0  0  0
 11 12  4  0  0  0  0
 12  7  4  0  0  0  0
  4  7  1  0  0  0  0
  3 13  1  0  0  0  0
 13 14  1  0  0  0  0
 14  8  1  0  0  0  0
 11 15  1  0  0  0  0
 12 16  1  0  0  0  0
 16  5  1  0  0  0  0
  6 17  2  0  0  0  0
 18 19  1  0  0  0  0
  5  4  1  0  0  0  0
 19 20  1  0  0  0  0
 20 21  1  0  0  0  0
 21 22  1  0  0  0  0
 21 23  1  0  0  0  0
 23 22  1  0  0  0  0
  4 24  1  0  0  0  0
 19 13  1  0  0  0  0
 24 18  1  0  0  0  0
  3 25  1  0  0  0  0
  2  3  1  0  0  0  0
  1 26  1  0  0  0  0
  1 27  1  0  0  0  0
  2 28  1  0  0  0  0
  2 29  1  0  0  0  0
  5 30  1  0  0  0  0
  9 31  1  0  0  0  0
 10 32  1  0  0  0  0
 13 33  1  0  0  0  0
 14 34  1  0  0  0  0
 14 35  1  0  0  0  0
 15 36  1  0  0  0  0
 18 37  1  0  0  0  0
 18 38  1  0  0  0  0
 20 39  1  0  0  0  0
 20 40  1  0  0  0  0
 21 41  1  0  0  0  0
 22 42  1  0  0  0  0
 22 43  1  0  0  0  0
 23 44  1  0  0  0  0
 23 45  1  0  0  0  0
 24 46  1  0  0  0  0
 24 47  1  0  0  0  0
 25 48  1  0  0  0  0
M  END
>  <Alias name>
Naltrexone

>  <deltaS(fus)>   J/mol/K
34.9

$$$$
Cyclooctan-1,4-dione
  ChemBrain IXL

 22 22  0  0  0  0  0  0  0  0  1 V2000
    3.7223    4.7275    1.4672 C   0  0  0  0  0  0  0  0  0  0  0  0
    2.5931    5.2808    0.5763 C   0  0  0  0  0  0  0  0  0  0  0  0
    3.0661    5.3159   -0.8899 C   0  0  0  0  0  0  0  0  0  0  0  0
    3.5728    3.9803   -1.2769 C   0  0  0  0  0  0  0  0  0  0  0  0
    3.3745    2.8237   -0.3750 C   0  0  0  0  0  0  0  0  0  0  0  0
    4.7453    2.2572    0.0428 C   0  0  0  0  0  0  0  0  0  0  0  0
    5.5755    3.3429    0.6107 C   0  0  0  0  0  0  0  0  0  0  0  0
    5.0449    4.7229    0.6765 C   0  0  0  0  0  0  0  0  0  0  0  0
    6.6972    3.1003    1.0245 O   0  0  0  0  0  0  0  0  0  0  0  0
    4.1539    3.8326   -2.3394 O   0  0  0  0  0  0  0  0  0  0  0  0
    3.4798    3.7167    1.7711 H   0  0  0  0  0  0  0  0  0  0  0  0
    3.8287    5.3528    2.3450 H   0  0  0  0  0  0  0  0  0  0  0  0
    2.3383    6.2832    0.8975 H   0  0  0  0  0  0  0  0  0  0  0  0
    1.7221    4.6427    0.6595 H   0  0  0  0  0  0  0  0  0  0  0  0
    3.8578    6.0471   -0.9965 H   0  0  0  0  0  0  0  0  0  0  0  0
    2.2360    5.5866   -1.5306 H   0  0  0  0  0  0  0  0  0  0  0  0
    2.8088    2.0571   -0.8900 H   0  0  0  0  0  0  0  0  0  0  0  0
    2.8317    3.1421    0.5064 H   0  0  0  0  0  0  0  0  0  0  0  0
    4.6045    1.4834    0.7873 H   0  0  0  0  0  0  0  0  0  0  0  0
    5.2421    1.8384   -0.8236 H   0  0  0  0  0  0  0  0  0  0  0  0
    4.8669    5.0895   -0.3270 H   0  0  0  0  0  0  0  0  0  0  0  0
    5.7642    5.3630    1.1723 H   0  0  0  0  0  0  0  0  0  0  0  0
  1  2  1  0  0  0  0
  2  3  1  0  0  0  0
  3  4  1  0  0  0  0
  4  5  1  0  0  0  0
  5  6  1  0  0  0  0
  6  7  1  0  0  0  0
  7  8  1  0  0  0  0
  8  1  1  0  0  0  0
  7  9  2  0  0  0  0
  4 10  2  0  0  0  0
  1 11  1  0  0  0  0
  1 12  1  0  0  0  0
  2 13  1  0  0  0  0
  2 14  1  0  0  0  0
  3 15  1  0  0  0  0
  3 16  1  0  0  0  0
  5 17  1  0  0  0  0
  5 18  1  0  0  0  0
  6 19  1  0  0  0  0
  6 20  1  0  0  0  0
  8 21  1  0  0  0  0
  8 22  1  0  0  0  0
M  END
>  <Alias name>
Cyclooctan-1,4-dione

>  <deltaS(fus)>   J/mol/K
34.95

$$$$
6-Methoxy-3,5-dimethyltetrahydrotriazine-2,4-dione
  ChemBrain IXL

 21 21  0  0  0  0  0  0  0  0  1 V2000
    5.0038    6.2731    0.3732 N   0  0  0  0  0  0  0  0  0  0  0  0
    6.2836    6.8465    0.2614 C   0  0  0  0  0  0  0  0  0  0  0  0
    7.4015    6.0299    0.0742 N   0  0  0  0  0  0  0  0  0  0  0  0
    7.2258    4.6608    0.0083 C   0  0  0  0  0  0  0  0  0  0  0  0
    5.9468    4.1382    0.1287 N   0  0  0  0  0  0  0  0  0  0  0  0
    4.8457    5.0032    0.3110 C   0  0  0  0  0  0  0  0  0  0  0  0
    6.4196    8.0571    0.3277 O   0  0  0  0  0  0  0  0  0  0  0  0
    8.1844    3.9221   -0.1538 O   0  0  0  0  0  0  0  0  0  0  0  0
    8.7561    6.6147   -0.0524 C   0  0  0  0  0  0  0  0  0  0  0  0
    5.7485    2.6821    0.0652 C   0  0  0  0  0  0  0  0  0  0  0  0
    3.5037    4.4435    0.4307 O   0  0  0  0  0  0  0  0  0  0  0  0
    2.4462    5.4384    0.6113 C   0  0  0  0  0  0  0  0  0  0  0  0
    9.4941    5.8189   -0.0681 H   0  0  0  0  0  0  0  0  0  0  0  0
    8.9497    7.2679    0.7897 H   0  0  0  0  0  0  0  0  0  0  0  0
    8.8213    7.1833   -0.9724 H   0  0  0  0  0  0  0  0  0  0  0  0
    4.6921    2.4585    0.1124 H   0  0  0  0  0  0  0  0  0  0  0  0
    6.1577    2.3023   -0.8644 H   0  0  0  0  0  0  0  0  0  0  0  0
    6.2557    2.2120    0.9002 H   0  0  0  0  0  0  0  0  0  0  0  0
    2.6356    6.0052    1.5147 H   0  0  0  0  0  0  0  0  0  0  0  0
    2.4337    6.1089   -0.2394 H   0  0  0  0  0  0  0  0  0  0  0  0
    1.4910    4.9386    0.6916 H   0  0  0  0  0  0  0  0  0  0  0  0
  1  2  1  0  0  0  0
  2  3  1  0  0  0  0
  3  4  1  0  0  0  0
  4  5  1  0  0  0  0
  5  6  1  0  0  0  0
  6  1  2  0  0  0  0
  2  7  2  0  0  0  0
  4  8  2  0  0  0  0
  3  9  1  0  0  0  0
  5 10  1  0  0  0  0
  6 11  1  0  0  0  0
 11 12  1  0  0  0  0
  9 13  1  0  0  0  0
  9 14  1  0  0  0  0
  9 15  1  0  0  0  0
 10 16  1  0  0  0  0
 10 17  1  0  0  0  0
 10 18  1  0  0  0  0
 12 19  1  0  0  0  0
 12 20  1  0  0  0  0
 12 21  1  0  0  0  0
M  END
>  <Alias name>
6-Methoxy-3,5-dimethyltetrahydrotriazine-2,4-dione

>  <deltaS(fus)>   J/mol/K
34.97

$$$$
1-Bromoadamantane
  ChemBrain IXL

 26 28  0  0  0  0  0  0  0  0  1 V2000
    4.1990    3.4531    1.6851 C   0  0  0  0  0  0  0  0  0  0  0  0
    5.5725    3.9676    1.2124 C   0  0  0  0  0  0  0  0  0  0  0  0
    5.4210    5.3947    0.6509 C   0  0  0  0  0  0  0  0  0  0  0  0
    4.4418    5.3772   -0.5388 C   0  0  0  0  0  0  0  0  0  0  0  0
    3.0683    4.8627   -0.0661 C   0  0  0  0  0  0  0  0  0  0  0  0
    3.2198    3.4357    0.4954 C   0  0  0  0  0  0  0  0  0  0  0  0
    3.7655    2.5058   -0.6055 C   0  0  0  0  0  0  0  0  0  0  0  0
    6.1183    3.0377    0.1115 C   0  0  0  0  0  0  0  0  0  0  0  0
    4.9875    4.4473   -1.6397 C   0  0  0  0  0  0  0  0  0  0  0  0
    5.1390    3.0203   -1.0782 C   0  0  0  0  0  0  0  0  0  0  0  0
    1.5004    2.7916    1.0871 Br  0  0  0  0  0  0  0  0  0  0  0  0
    3.8154    4.1067    2.4588 H   0  0  0  0  0  0  0  0  0  0  0  0
    4.3054    2.4502    2.0797 H   0  0  0  0  0  0  0  0  0  0  0  0
    6.2607    3.9799    2.0486 H   0  0  0  0  0  0  0  0  0  0  0  0
    5.0374    6.0482    1.4246 H   0  0  0  0  0  0  0  0  0  0  0  0
    6.3863    5.7562    0.3187 H   0  0  0  0  0  0  0  0  0  0  0  0
    4.3353    6.3801   -0.9335 H   0  0  0  0  0  0  0  0  0  0  0  0
    2.3801    4.8505   -0.9023 H   0  0  0  0  0  0  0  0  0  0  0  0
    2.6847    5.5163    0.7076 H   0  0  0  0  0  0  0  0  0  0  0  0
    3.0773    2.4935   -1.4417 H   0  0  0  0  0  0  0  0  0  0  0  0
    3.8720    1.5028   -0.2109 H   0  0  0  0  0  0  0  0  0  0  0  0
    6.2247    2.0348    0.5061 H   0  0  0  0  0  0  0  0  0  0  0  0
    7.0836    3.3993   -0.2207 H   0  0  0  0  0  0  0  0  0  0  0  0
    5.9528    4.8089   -1.9719 H   0  0  0  0  0  0  0  0  0  0  0  0
    4.2994    4.4351   -2.4759 H   0  0  0  0  0  0  0  0  0  0  0  0
    5.5226    2.3667   -1.8519 H   0  0  0  0  0  0  0  0  0  0  0  0
  1  2  1  0  0  0  0
  2  3  1  0  0  0  0
  3  4  1  0  0  0  0
  4  5  1  0  0  0  0
  5  6  1  0  0  0  0
  6  1  1  0  0  0  0
  6  7  1  0  0  0  0
  2  8  1  0  0  0  0
  4  9  1  0  0  0  0
  7 10  1  0  0  0  0
 10  9  1  0  0  0  0
 10  8  1  0  0  0  0
  6 11  1  0  0  0  0
  1 12  1  0  0  0  0
  1 13  1  0  0  0  0
  2 14  1  0  0  0  0
  3 15  1  0  0  0  0
  3 16  1  0  0  0  0
  4 17  1  0  0  0  0
  5 18  1  0  0  0  0
  5 19  1  0  0  0  0
  7 20  1  0  0  0  0
  7 21  1  0  0  0  0
  8 22  1  0  0  0  0
  8 23  1  0  0  0  0
  9 24  1  0  0  0  0
  9 25  1  0  0  0  0
 10 26  1  0  0  0  0
M  END
>  <Alias name>
1-Bromoadamantane

>  <deltaS(fus)>   J/mol/K
35.13

$$$$
2,3-Butanediol
  ChemBrain IXL

 16 15  0  0  0  0  0  0  0  0  1 V2000
    5.0353    5.1879    0.3815 C   0  0  0  0  0  0  0  0  0  0  0  0
    4.6123    3.7061    0.3772 C   0  0  0  0  0  0  0  0  0  0  0  0
    3.2706    3.5572   -0.3661 C   0  0  0  0  0  0  0  0  0  0  0  0
    2.8475    2.0754   -0.3703 C   0  0  0  0  0  0  0  0  0  0  0  0
    5.6405    2.9049   -0.3023 O   0  0  0  0  0  0  0  0  0  0  0  0
    2.2424    4.3584    0.3134 O   0  0  0  0  0  0  0  0  0  0  0  0
    5.8088    3.1528   -1.2386 H   0  0  0  0  0  0  0  0  0  0  0  0
    2.0742    4.1107    1.2497 H   0  0  0  0  0  0  0  0  0  0  0  0
    4.2778    5.7782    0.8821 H   0  0  0  0  0  0  0  0  0  0  0  0
    5.9783    5.2926    0.9038 H   0  0  0  0  0  0  0  0  0  0  0  0
    5.1472    5.5343   -0.6385 H   0  0  0  0  0  0  0  0  0  0  0  0
    4.5003    3.3597    1.3972 H   0  0  0  0  0  0  0  0  0  0  0  0
    3.3826    3.9035   -1.3861 H   0  0  0  0  0  0  0  0  0  0  0  0
    3.6050    1.4851   -0.8710 H   0  0  0  0  0  0  0  0  0  0  0  0
    1.9046    1.9707   -0.8926 H   0  0  0  0  0  0  0  0  0  0  0  0
    2.7356    1.7290    0.6497 H   0  0  0  0  0  0  0  0  0  0  0  0
  1  2  1  0  0  0  0
  2  3  1  0  0  0  0
  3  4  1  0  0  0  0
  2  5  1  0  0  0  0
  3  6  1  0  0  0  0
  5  7  1  0  0  0  0
  6  8  1  0  0  0  0
  1  9  1  0  0  0  0
  1 10  1  0  0  0  0
  1 11  1  0  0  0  0
  2 12  1  0  0  0  0
  3 13  1  0  0  0  0
  4 14  1  0  0  0  0
  4 15  1  0  0  0  0
  4 16  1  0  0  0  0
M  END
>  <Alias name>
2,3-Butyleneglycol

>  <deltaS(fus)>   J/mol/K
35.2

$$$$
Carbonylsulfide
  ChemBrain IXL

  3  2  0  0  0  0  0  0  0  0  1 V2000
    1.4761    2.7061   -0.1514 O   0  0  0  0  0  0  0  0  0  0  0  0
    2.6889    2.7061   -0.0191 C   0  0  0  0  0  0  0  0  0  0  0  0
    4.3888    2.7061    0.1663 S   0  0  0  0  0  0  0  0  0  0  0  0
  1  2  2  0  0  0  0
  2  3  2  0  0  0  0
M  END
>  <Alias name>
Carbonylsulfide

>  <deltaS(fus)>   J/mol/K
35.2

$$$$
N-(2-Methyl-4-chlorophenyl)-4H-3,1-benzothiazin-2-amine
  ChemBrain IXL

 32 34  0  0  0  0  0  0  0  0  1 V2000
    3.5225    6.9112    0.1784 C   0  0  0  0  0  0  0  0  0  0  0  0
    4.8126    7.2646   -0.2074 C   0  0  0  0  0  0  0  0  0  0  0  0
    3.2803    5.6112    0.8373 C   0  0  0  0  0  0  0  0  0  0  0  0
    2.4615    7.7845   -0.0586 C   0  0  0  0  0  0  0  0  0  0  0  0
    5.9070    6.4874    0.2021 N   0  0  0  0  0  0  0  0  0  0  0  0
    5.0112    8.3938   -1.0002 C   0  0  0  0  0  0  0  0  0  0  0  0
    4.2957    4.3333    0.0412 S   0  0  0  0  0  0  0  0  0  0  0  0
    2.6834    8.9792   -0.7427 C   0  0  0  0  0  0  0  0  0  0  0  0
    5.8837    5.2234    0.0547 C   0  0  0  0  0  0  0  0  0  0  0  0
    3.9576    9.2795   -1.2230 C   0  0  0  0  0  0  0  0  0  0  0  0
    7.0821    4.5149   -0.0973 N   0  0  0  0  0  0  0  0  0  0  0  0
    8.3084    5.1854   -0.0124 C   0  0  0  0  0  0  0  0  0  0  0  0
    8.3557    6.4968    0.4612 C   0  0  0  0  0  0  0  0  0  0  0  0
    9.4832    4.5420   -0.4015 C   0  0  0  0  0  0  0  0  0  0  0  0
    9.5824    7.1492    0.5864 C   0  0  0  0  0  0  0  0  0  0  0  0
   10.7097    5.1954   -0.2794 C   0  0  0  0  0  0  0  0  0  0  0  0
   10.7596    6.4977    0.2180 C   0  0  0  0  0  0  0  0  0  0  0  0
   12.3290    7.3300    0.3831 Cl  0  0  0  0  0  0  0  0  0  0  0  0
    9.4284    3.1662   -0.9439 C   0  0  0  0  0  0  0  0  0  0  0  0
    7.0618    3.5207   -0.2679 H   0  0  0  0  0  0  0  0  0  0  0  0
    2.2334    5.3495    0.7463 H   0  0  0  0  0  0  0  0  0  0  0  0
    3.5452    5.6824    1.8850 H   0  0  0  0  0  0  0  0  0  0  0  0
    1.4663    7.5353    0.2883 H   0  0  0  0  0  0  0  0  0  0  0  0
    5.9816    8.5826   -1.4426 H   0  0  0  0  0  0  0  0  0  0  0  0
    1.8670    9.6732   -0.9008 H   0  0  0  0  0  0  0  0  0  0  0  0
    4.1286   10.1996   -1.7683 H   0  0  0  0  0  0  0  0  0  0  0  0
    7.4403    7.0083    0.7317 H   0  0  0  0  0  0  0  0  0  0  0  0
    9.6208    8.1615    0.9696 H   0  0  0  0  0  0  0  0  0  0  0  0
   11.6230    4.6916   -0.5707 H   0  0  0  0  0  0  0  0  0  0  0  0
   10.4354    2.7988   -1.0987 H   0  0  0  0  0  0  0  0  0  0  0  0
    8.9128    2.5220   -0.2425 H   0  0  0  0  0  0  0  0  0  0  0  0
    8.8970    3.1711   -1.8875 H   0  0  0  0  0  0  0  0  0  0  0  0
  1  2  4  0  0  0  0
  1  3  1  0  0  0  0
  1  4  4  0  0  0  0
  2  5  1  0  0  0  0
  2  6  4  0  0  0  0
  3  7  1  0  0  0  0
  4  8  4  0  0  0  0
  5  9  2  0  0  0  0
  6 10  4  0  0  0  0
  7  9  1  0  0  0  0
  8 10  4  0  0  0  0
  9 11  1  0  0  0  0
 12 13  4  0  0  0  0
 12 14  4  0  0  0  0
 13 15  4  0  0  0  0
 14 16  4  0  0  0  0
 15 17  4  0  0  0  0
 16 17  4  0  0  0  0
 12 11  1  0  0  0  0
 17 18  1  0  0  0  0
 14 19  1  0  0  0  0
 11 20  1  0  0  0  0
  3 21  1  0  0  0  0
  3 22  1  0  0  0  0
  4 23  1  0  0  0  0
  6 24  1  0  0  0  0
  8 25  1  0  0  0  0
 10 26  1  0  0  0  0
 13 27  1  0  0  0  0
 15 28  1  0  0  0  0
 16 29  1  0  0  0  0
 19 30  1  0  0  0  0
 19 31  1  0  0  0  0
 19 32  1  0  0  0  0
M  END
>  <Alias name>
N-(2-Methyl-4-chlorophenyl)-4H-3,1-benzothiazin-2-amine

>  <deltaS(fus)>   J/mol/K
35.3

$$$$
Imidazole
  ChemBrain IXL

  9  9  0  0  0  0  0  0  0  0  1 V2000
    3.2077    2.4921   -0.1234 C   0  0  0  0  0  0  0  0  0  0  0  0
    2.7783    3.6267    0.0780 C   0  0  0  0  0  0  0  0  0  0  0  0
    4.5246    2.5828   -0.2786 N   0  0  0  0  0  0  0  0  0  0  0  0
    4.8642    3.7026   -0.1767 C   0  0  0  0  0  0  0  0  0  0  0  0
    3.7784    4.3910    0.0501 N   0  0  0  0  0  0  0  0  0  0  0  0
    2.5828    1.5850   -0.1616 H   0  0  0  0  0  0  0  0  0  0  0  0
    1.7140    3.9002    0.2484 H   0  0  0  0  0  0  0  0  0  0  0  0
    5.9038    4.0727   -0.2606 H   0  0  0  0  0  0  0  0  0  0  0  0
    3.7337    5.4200    0.1890 H   0  0  0  0  0  0  0  0  0  0  0  0
  1  2  2  0  0  0  0
  1  3  1  0  0  0  0
  3  4  2  0  0  0  0
  4  5  1  0  0  0  0
  5  2  1  0  0  0  0
  1  6  1  0  0  0  0
  2  7  1  0  0  0  0
  4  8  1  0  0  0  0
  5  9  1  0  0  0  0
M  END
>  <Alias name>
Imidazole

>  <deltaS(fus)>   J/mol/K
35.35

$$$$
Benzene
  ChemBrain IXL

 12 12  0  0  0  0  0  0  0  0  1 V2000
    5.5339    4.1370    0.0269 C   0  0  0  0  0  0  0  0  0  0  0  0
    4.6062    5.1703   -0.1063 C   0  0  0  0  0  0  0  0  0  0  0  0
    3.2414    4.8829   -0.1354 C   0  0  0  0  0  0  0  0  0  0  0  0
    2.8044    3.5622   -0.0314 C   0  0  0  0  0  0  0  0  0  0  0  0
    3.7321    2.5289    0.1017 C   0  0  0  0  0  0  0  0  0  0  0  0
    5.0969    2.8163    0.1308 C   0  0  0  0  0  0  0  0  0  0  0  0
    6.5934    4.3601    0.0496 H   0  0  0  0  0  0  0  0  0  0  0  0
    4.9455    6.1956   -0.1871 H   0  0  0  0  0  0  0  0  0  0  0  0
    2.5212    5.6851   -0.2386 H   0  0  0  0  0  0  0  0  0  0  0  0
    1.7449    3.3391   -0.0541 H   0  0  0  0  0  0  0  0  0  0  0  0
    3.3928    1.5036    0.1824 H   0  0  0  0  0  0  0  0  0  0  0  0
    5.8171    2.0141    0.2340 H   0  0  0  0  0  0  0  0  0  0  0  0
  1  2  4  0  0  0  0
  2  3  4  0  0  0  0
  3  4  4  0  0  0  0
  4  5  4  0  0  0  0
  5  6  4  0  0  0  0
  6  1  4  0  0  0  0
  1  7  1  0  0  0  0
  2  8  1  0  0  0  0
  3  9  1  0  0  0  0
  4 10  1  0  0  0  0
  5 11  1  0  0  0  0
  6 12  1  0  0  0  0
M  END
>  <Alias name>
Benzene

>  <deltaS(fus)>   J/mol/K
35.4

$$$$
2-Bromopropane
  ChemBrain IXL

 11 10  0  0  0  0  0  0  0  0  1 V2000
    3.4580    2.8816    0.2438 C   0  0  0  0  0  0  0  0  0  0  0  0
    2.2451    3.5325   -0.4491 C   0  0  0  0  0  0  0  0  0  0  0  0
    4.1750    4.0963    1.5597 Br  0  0  0  0  0  0  0  0  0  0  0  0
    4.5403    2.5645   -0.8062 C   0  0  0  0  0  0  0  0  0  0  0  0
    3.1471    1.9652    0.7300 H   0  0  0  0  0  0  0  0  0  0  0  0
    1.4844    3.7553    0.2889 H   0  0  0  0  0  0  0  0  0  0  0  0
    1.8426    2.8505   -1.1879 H   0  0  0  0  0  0  0  0  0  0  0  0
    2.5560    4.4489   -0.9352 H   0  0  0  0  0  0  0  0  0  0  0  0
    4.8512    3.4810   -1.2923 H   0  0  0  0  0  0  0  0  0  0  0  0
    4.1378    1.8826   -1.5450 H   0  0  0  0  0  0  0  0  0  0  0  0
    5.3927    2.1071   -0.3192 H   0  0  0  0  0  0  0  0  0  0  0  0
  1  2  1  0  0  0  0
  1  3  1  0  0  0  0
  1  4  1  0  0  0  0
  1  5  1  0  0  0  0
  2  6  1  0  0  0  0
  2  7  1  0  0  0  0
  2  8  1  0  0  0  0
  4  9  1  0  0  0  0
  4 10  1  0  0  0  0
  4 11  1  0  0  0  0
M  END
>  <Alias name>
2-Bromopropane

>  <deltaS(fus)>   J/mol/K
35.5

$$$$
1-Chloroadamantane
  ChemBrain IXL

 26 28  0  0  0  0  0  0  0  0  1 V2000
    4.1639    3.9973    1.8044 C   0  0  0  0  0  0  0  0  0  0  0  0
    5.2713    3.2852    0.9999 C   0  0  0  0  0  0  0  0  0  0  0  0
    6.0137    4.3154    0.1235 C   0  0  0  0  0  0  0  0  0  0  0  0
    5.0159    4.9771   -0.8494 C   0  0  0  0  0  0  0  0  0  0  0  0
    3.9086    5.6892   -0.0449 C   0  0  0  0  0  0  0  0  0  0  0  0
    3.1661    4.6591    0.8314 C   0  0  0  0  0  0  0  0  0  0  0  0
    2.5331    3.5785   -0.0697 C   0  0  0  0  0  0  0  0  0  0  0  0
    4.6381    2.2046    0.0987 C   0  0  0  0  0  0  0  0  0  0  0  0
    4.3828    3.8965   -1.7505 C   0  0  0  0  0  0  0  0  0  0  0  0
    3.6403    2.8663   -0.8742 C   0  0  0  0  0  0  0  0  0  0  0  0
    6.4249    2.5201    2.1248 Cl  0  0  0  0  0  0  0  0  0  0  0  0
    3.6427    3.2743    2.4195 H   0  0  0  0  0  0  0  0  0  0  0  0
    4.6082    4.7558    2.4369 H   0  0  0  0  0  0  0  0  0  0  0  0
    6.4581    5.0739    0.7560 H   0  0  0  0  0  0  0  0  0  0  0  0
    6.7909    3.8156   -0.4412 H   0  0  0  0  0  0  0  0  0  0  0  0
    5.5369    5.7000   -1.4644 H   0  0  0  0  0  0  0  0  0  0  0  0
    3.2082    6.1537   -0.7278 H   0  0  0  0  0  0  0  0  0  0  0  0
    4.3529    6.4476    0.5876 H   0  0  0  0  0  0  0  0  0  0  0  0
    2.3890    5.1588    1.3960 H   0  0  0  0  0  0  0  0  0  0  0  0
    1.8326    4.0429   -0.7526 H   0  0  0  0  0  0  0  0  0  0  0  0
    2.0120    2.8554    0.5454 H   0  0  0  0  0  0  0  0  0  0  0  0
    4.1170    1.4815    0.7137 H   0  0  0  0  0  0  0  0  0  0  0  0
    5.4153    1.7047   -0.4660 H   0  0  0  0  0  0  0  0  0  0  0  0
    5.1600    3.3967   -2.3151 H   0  0  0  0  0  0  0  0  0  0  0  0
    3.6824    4.3610   -2.4334 H   0  0  0  0  0  0  0  0  0  0  0  0
    3.1960    2.1081   -1.5066 H   0  0  0  0  0  0  0  0  0  0  0  0
  1  2  1  0  0  0  0
  2  3  1  0  0  0  0
  3  4  1  0  0  0  0
  4  5  1  0  0  0  0
  5  6  1  0  0  0  0
  6  1  1  0  0  0  0
  6  7  1  0  0  0  0
  2  8  1  0  0  0  0
  4  9  1  0  0  0  0
  7 10  1  0  0  0  0
 10  9  1  0  0  0  0
 10  8  1  0  0  0  0
  2 11  1  0  0  0  0
  1 12  1  0  0  0  0
  1 13  1  0  0  0  0
  3 14  1  0  0  0  0
  3 15  1  0  0  0  0
  4 16  1  0  0  0  0
  5 17  1  0  0  0  0
  5 18  1  0  0  0  0
  6 19  1  0  0  0  0
  7 20  1  0  0  0  0
  7 21  1  0  0  0  0
  8 22  1  0  0  0  0
  8 23  1  0  0  0  0
  9 24  1  0  0  0  0
  9 25  1  0  0  0  0
 10 26  1  0  0  0  0
M  END
>  <Alias name>
1-Chloroadamantane

>  <deltaS(fus)>   J/mol/K
35.62

$$$$
3,3'-Di-naltrexonyl-carbonate
  ChemBrain IXL

 96107  0  0  0  0  0  0  0  0  1 V2000
   19.0098   14.3732   -0.2318 C   0  0  0  0  0  0  0  0  0  0  0  0
   18.5809   12.9174   -0.4280 C   0  0  0  0  0  0  0  0  0  0  0  0
   18.5987   12.2369    0.9094 C   0  0  0  0  0  0  0  0  0  0  0  0
   17.5234   12.8053    1.7490 C   0  0  0  0  0  0  0  0  0  0  0  0
   17.4799   14.3908    1.8784 C   0  0  0  0  0  0  0  0  0  0  0  0
   18.0478   15.0711    0.6724 C   0  0  0  0  0  0  0  0  0  0  0  0
   16.2735   12.5210    1.1764 C   0  0  0  0  0  0  0  0  0  0  0  0
   15.9451   11.3873    0.4365 C   0  0  0  0  0  0  0  0  0  0  0  0
   14.6113   11.1653    0.1051 C   0  0  0  0  0  0  0  0  0  0  0  0
   13.6570   12.1242    0.4280 C   0  0  0  0  0  0  0  0  0  0  0  0
   14.0530   13.3041    1.0483 C   0  0  0  0  0  0  0  0  0  0  0  0
   15.4188   13.4903    1.3560 C   0  0  0  0  0  0  0  0  0  0  0  0
   18.3361   10.6791    0.7436 C   0  0  0  0  0  0  0  0  0  0  0  0
   16.9903   10.4244   -0.0048 C   0  0  0  0  0  0  0  0  0  0  0  0
   13.0348   14.3295    1.3680 O   0  0  0  0  0  0  0  0  0  0  0  0
   16.0520   14.6662    1.8734 O   0  0  0  0  0  0  0  0  0  0  0  0
   17.7067   16.2130    0.4176 O   0  0  0  0  0  0  0  0  0  0  0  0
   17.3046   10.6328    3.0022 C   0  0  0  0  0  0  0  0  0  0  0  0
   18.2788    9.9772    2.0777 N   0  0  0  0  0  0  0  0  0  0  0  0
   19.6170    9.9134    2.6929 C   0  0  0  0  0  0  0  0  0  0  0  0
   20.5183    8.9646    1.8586 C   0  0  0  0  0  0  0  0  0  0  0  0
   21.5296    8.1117    2.6554 C   0  0  0  0  0  0  0  0  0  0  0  0
   20.2674    7.4540    2.0563 C   0  0  0  0  0  0  0  0  0  0  0  0
   17.6017   12.1484    3.1388 C   0  0  0  0  0  0  0  0  0  0  0  0
   19.8990   12.4487    1.5591 O   0  0  0  0  0  0  0  0  0  0  0  0
    6.6559   10.5123   -3.1903 C   0  0  0  0  0  0  0  0  0  0  0  0
    5.8423   10.9463   -1.9731 C   0  0  0  0  0  0  0  0  0  0  0  0
    6.0044    9.9034   -0.9026 C   0  0  0  0  0  0  0  0  0  0  0  0
    7.4243    9.8799   -0.4420 C   0  0  0  0  0  0  0  0  0  0  0  0
    8.5304    9.7609   -1.5696 C   0  0  0  0  0  0  0  0  0  0  0  0
    8.0934   10.4335   -2.8251 C   0  0  0  0  0  0  0  0  0  0  0  0
    7.7641   11.0862    0.1677 C   0  0  0  0  0  0  0  0  0  0  0  0
    6.9011   11.9191    0.8736 C   0  0  0  0  0  0  0  0  0  0  0  0
    7.4399   13.0174    1.5448 C   0  0  0  0  0  0  0  0  0  0  0  0
    8.8070   13.2925    1.4367 C   0  0  0  0  0  0  0  0  0  0  0  0
    9.6238   12.4619    0.6632 C   0  0  0  0  0  0  0  0  0  0  0  0
    9.0162   11.4039   -0.0457 C   0  0  0  0  0  0  0  0  0  0  0  0
    5.0811   10.2346    0.3359 C   0  0  0  0  0  0  0  0  0  0  0  0
    5.4220   11.6546    0.9147 C   0  0  0  0  0  0  0  0  0  0  0  0
   11.1130   12.7069    0.6078 O   0  0  0  0  0  0  0  0  0  0  0  0
    9.6062   10.5663   -1.0355 O   0  0  0  0  0  0  0  0  0  0  0  0
    8.9284   10.9407   -3.5536 O   0  0  0  0  0  0  0  0  0  0  0  0
    6.6800    9.0855    1.8313 C   0  0  0  0  0  0  0  0  0  0  0  0
    5.2488    9.2124    1.4319 N   0  0  0  0  0  0  0  0  0  0  0  0
    4.7179    7.8973    1.0092 C   0  0  0  0  0  0  0  0  0  0  0  0
    3.1698    7.9665    0.8874 C   0  0  0  0  0  0  0  0  0  0  0  0
    2.4163    6.6676    1.2508 C   0  0  0  0  0  0  0  0  0  0  0  0
    2.3718    7.8794    2.2080 C   0  0  0  0  0  0  0  0  0  0  0  0
    7.5696    8.7524    0.5968 C   0  0  0  0  0  0  0  0  0  0  0  0
    5.6426    8.5836   -1.4401 O   0  0  0  0  0  0  0  0  0  0  0  0
   11.6105   13.8451    1.4579 C   0  0  0  0  0  0  0  0  0  0  0  0
   10.8430   14.3890    2.2361 O   0  0  0  0  0  0  0  0  0  0  0  0
   20.6279   11.8804    1.2225 H   0  0  0  0  0  0  0  0  0  0  0  0
    4.6762    8.4175   -1.5174 H   0  0  0  0  0  0  0  0  0  0  0  0
   19.9984   14.3984    0.2085 H   0  0  0  0  0  0  0  0  0  0  0  0
   19.0289   14.8727   -1.1887 H   0  0  0  0  0  0  0  0  0  0  0  0
   19.2679   12.4193   -1.0986 H   0  0  0  0  0  0  0  0  0  0  0  0
   17.5787   12.8829   -0.8387 H   0  0  0  0  0  0  0  0  0  0  0  0
   17.9490   14.7306    2.7954 H   0  0  0  0  0  0  0  0  0  0  0  0
   14.3180   10.2533   -0.4007 H   0  0  0  0  0  0  0  0  0  0  0  0
   12.6118   11.9539    0.1978 H   0  0  0  0  0  0  0  0  0  0  0  0
   19.1417   10.2505    0.1625 H   0  0  0  0  0  0  0  0  0  0  0  0
   17.1464   10.5283   -1.0679 H   0  0  0  0  0  0  0  0  0  0  0  0
   16.6520    9.4137    0.2090 H   0  0  0  0  0  0  0  0  0  0  0  0
   16.3015   10.4980    2.6168 H   0  0  0  0  0  0  0  0  0  0  0  0
   17.3746   10.1658    3.9809 H   0  0  0  0  0  0  0  0  0  0  0  0
   19.5315    9.5304    3.7051 H   0  0  0  0  0  0  0  0  0  0  0  0
   20.0533   10.9014    2.7163 H   0  0  0  0  0  0  0  0  0  0  0  0
   20.8307    9.2583    0.8654 H   0  0  0  0  0  0  0  0  0  0  0  0
   21.5206    8.2463    3.7294 H   0  0  0  0  0  0  0  0  0  0  0  0
   22.4601    7.8854    2.1476 H   0  0  0  0  0  0  0  0  0  0  0  0
   20.4343    6.8288    1.1864 H   0  0  0  0  0  0  0  0  0  0  0  0
   19.4958    7.1904    2.7692 H   0  0  0  0  0  0  0  0  0  0  0  0
   16.8699   12.6006    3.7979 H   0  0  0  0  0  0  0  0  0  0  0  0
   18.5936   12.2852    3.5515 H   0  0  0  0  0  0  0  0  0  0  0  0
    6.5249   11.2303   -3.9856 H   0  0  0  0  0  0  0  0  0  0  0  0
    6.3150    9.5387   -3.5212 H   0  0  0  0  0  0  0  0  0  0  0  0
    4.7975   11.0317   -2.2419 H   0  0  0  0  0  0  0  0  0  0  0  0
    6.2058   11.8993   -1.6098 H   0  0  0  0  0  0  0  0  0  0  0  0
    8.8354    8.7340   -1.7342 H   0  0  0  0  0  0  0  0  0  0  0  0
    6.8013   13.6545    2.1474 H   0  0  0  0  0  0  0  0  0  0  0  0
    9.2304   14.1474    1.9503 H   0  0  0  0  0  0  0  0  0  0  0  0
    4.0478   10.2294    0.0122 H   0  0  0  0  0  0  0  0  0  0  0  0
    4.9086   12.4081    0.3344 H   0  0  0  0  0  0  0  0  0  0  0  0
    5.0818   11.7071    1.9453 H   0  0  0  0  0  0  0  0  0  0  0  0
    6.7750    8.2915    2.5664 H   0  0  0  0  0  0  0  0  0  0  0  0
    7.0111   10.0182    2.2717 H   0  0  0  0  0  0  0  0  0  0  0  0
    4.9848    7.1484    1.7484 H   0  0  0  0  0  0  0  0  0  0  0  0
    5.1431    7.6262    0.0541 H   0  0  0  0  0  0  0  0  0  0  0  0
    2.7195    8.5596    0.1029 H   0  0  0  0  0  0  0  0  0  0  0  0
    1.5055    6.4774    0.6947 H   0  0  0  0  0  0  0  0  0  0  0  0
    3.0313    5.8379    1.5776 H   0  0  0  0  0  0  0  0  0  0  0  0
    1.4319    8.4200    2.2309 H   0  0  0  0  0  0  0  0  0  0  0  0
    2.9581    7.7798    3.1125 H   0  0  0  0  0  0  0  0  0  0  0  0
    8.6041    8.6750    0.9092 H   0  0  0  0  0  0  0  0  0  0  0  0
    7.2499    7.8131    0.1643 H   0  0  0  0  0  0  0  0  0  0  0  0
  1  2  1  0  0  0  0
  3  4  1  0  0  0  0
  5  6  1  0  0  0  0
  6  1  1  0  0  0  0
  7  8  4  0  0  0  0
  8  9  4  0  0  0  0
  9 10  4  0  0  0  0
 10 11  4  0  0  0  0
 11 12  4  0  0  0  0
 12  7  4  0  0  0  0
  4  7  1  0  0  0  0
  3 13  1  0  0  0  0
 13 14  1  0  0  0  0
 14  8  1  0  0  0  0
 11 15  1  0  0  0  0
 12 16  1  0  0  0  0
 16  5  1  0  0  0  0
  6 17  2  0  0  0  0
 18 19  1  0  0  0  0
  5  4  1  0  0  0  0
 19 20  1  0  0  0  0
 20 21  1  0  0  0  0
 21 22  1  0  0  0  0
 21 23  1  0  0  0  0
 23 22  1  0  0  0  0
  4 24  1  0  0  0  0
 19 13  1  0  0  0  0
 24 18  1  0  0  0  0
  3 25  1  0  0  0  0
  2  3  1  0  0  0  0
 26 27  1  0  0  0  0
 28 29  1  0  0  0  0
 30 31  1  0  0  0  0
 31 26  1  0  0  0  0
 32 33  4  0  0  0  0
 33 34  4  0  0  0  0
 34 35  4  0  0  0  0
 35 36  4  0  0  0  0
 36 37  4  0  0  0  0
 37 32  4  0  0  0  0
 29 32  1  0  0  0  0
 28 38  1  0  0  0  0
 38 39  1  0  0  0  0
 39 33  1  0  0  0  0
 36 40  1  0  0  0  0
 37 41  1  0  0  0  0
 41 30  1  0  0  0  0
 31 42  2  0  0  0  0
 43 44  1  0  0  0  0
 30 29  1  0  0  0  0
 44 45  1  0  0  0  0
 45 46  1  0  0  0  0
 46 47  1  0  0  0  0
 46 48  1  0  0  0  0
 48 47  1  0  0  0  0
 29 49  1  0  0  0  0
 44 38  1  0  0  0  0
 49 43  1  0  0  0  0
 28 50  1  0  0  0  0
 27 28  1  0  0  0  0
 40 51  1  0  0  0  0
 51 15  1  0  0  0  0
 51 52  2  0  0  0  0
 25 53  1  0  0  0  0
 50 54  1  0  0  0  0
  1 55  1  0  0  0  0
  1 56  1  0  0  0  0
  2 57  1  0  0  0  0
  2 58  1  0  0  0  0
  5 59  1  0  0  0  0
  9 60  1  0  0  0  0
 10 61  1  0  0  0  0
 13 62  1  0  0  0  0
 14 63  1  0  0  0  0
 14 64  1  0  0  0  0
 18 65  1  0  0  0  0
 18 66  1  0  0  0  0
 20 67  1  0  0  0  0
 20 68  1  0  0  0  0
 21 69  1  0  0  0  0
 22 70  1  0  0  0  0
 22 71  1  0  0  0  0
 23 72  1  0  0  0  0
 23 73  1  0  0  0  0
 24 74  1  0  0  0  0
 24 75  1  0  0  0  0
 26 76  1  0  0  0  0
 26 77  1  0  0  0  0
 27 78  1  0  0  0  0
 27 79  1  0  0  0  0
 30 80  1  0  0  0  0
 34 81  1  0  0  0  0
 35 82  1  0  0  0  0
 38 83  1  0  0  0  0
 39 84  1  0  0  0  0
 39 85  1  0  0  0  0
 43 86  1  0  0  0  0
 43 87  1  0  0  0  0
 45 88  1  0  0  0  0
 45 89  1  0  0  0  0
 46 90  1  0  0  0  0
 47 91  1  0  0  0  0
 47 92  1  0  0  0  0
 48 93  1  0  0  0  0
 48 94  1  0  0  0  0
 49 95  1  0  0  0  0
 49 96  1  0  0  0  0
M  END
>  <Alias name>
3,3'-Di-naltrexonyl-carbonate

>  <deltaS(fus)>   J/mol/K
35.67

$$$$
2,4-Dimethylpyrrole
  ChemBrain IXL

 16 16  0  0  0  0  0  0  0  0  1 V2000
    3.3015    3.6999   -0.3131 C   0  0  0  0  0  0  0  0  0  0  0  0
    3.0076    4.7844   -0.7680 C   0  0  0  0  0  0  0  0  0  0  0  0
    4.5388    3.7682    0.1091 C   0  0  0  0  0  0  0  0  0  0  0  0
    4.9397    4.8851   -0.1065 C   0  0  0  0  0  0  0  0  0  0  0  0
    4.0122    5.5439   -0.6524 N   0  0  0  0  0  0  0  0  0  0  0  0
    2.4165    2.4944   -0.2439 C   0  0  0  0  0  0  0  0  0  0  0  0
    6.2853    5.3780    0.2185 C   0  0  0  0  0  0  0  0  0  0  0  0
    4.0672    6.4944   -0.9453 H   0  0  0  0  0  0  0  0  0  0  0  0
    2.0486    5.0490   -1.1977 H   0  0  0  0  0  0  0  0  0  0  0  0
    5.1034    2.9624    0.5719 H   0  0  0  0  0  0  0  0  0  0  0  0
    3.0167    1.6056   -0.2278 H   0  0  0  0  0  0  0  0  0  0  0  0
    1.8142    2.5361    0.6631 H   0  0  0  0  0  0  0  0  0  0  0  0
    1.7650    2.4710   -1.1171 H   0  0  0  0  0  0  0  0  0  0  0  0
    6.2647    6.4425    0.2959 H   0  0  0  0  0  0  0  0  0  0  0  0
    6.9778    5.0849   -0.5691 H   0  0  0  0  0  0  0  0  0  0  0  0
    6.6072    4.9517    1.1696 H   0  0  0  0  0  0  0  0  0  0  0  0
  1  2  2  0  0  0  0
  1  3  1  0  0  0  0
  3  4  2  0  0  0  0
  4  5  1  0  0  0  0
  5  2  1  0  0  0  0
  1  6  1  0  0  0  0
  4  7  1  0  0  0  0
  5  8  1  0  0  0  0
  2  9  1  0  0  0  0
  3 10  1  0  0  0  0
  6 11  1  0  0  0  0
  6 12  1  0  0  0  0
  6 13  1  0  0  0  0
  7 14  1  0  0  0  0
  7 15  1  0  0  0  0
  7 16  1  0  0  0  0
M  END
>  <Alias name>
2,4-Dimethylpyrrole

>  <deltaS(fus)>   J/mol/K
35.75

$$$$
N,N'-Dimethylurea
  ChemBrain IXL

 14 13  0  0  0  0  0  0  0  0  1 V2000
    3.4488    3.6876    0.1326 N   0  0  0  0  0  0  0  0  0  0  0  0
    4.5683    4.4723   -0.1689 C   0  0  0  0  0  0  0  0  0  0  0  0
    4.5338    5.6786    0.0103 O   0  0  0  0  0  0  0  0  0  0  0  0
    5.7273    3.8728   -0.6762 N   0  0  0  0  0  0  0  0  0  0  0  0
    2.2332    4.3165    0.6689 C   0  0  0  0  0  0  0  0  0  0  0  0
    5.7689    2.4193   -0.8919 C   0  0  0  0  0  0  0  0  0  0  0  0
    3.4764    2.6903   -0.0181 H   0  0  0  0  0  0  0  0  0  0  0  0
    6.5341    4.4384   -0.8936 H   0  0  0  0  0  0  0  0  0  0  0  0
    1.4805    3.5575    0.8426 H   0  0  0  0  0  0  0  0  0  0  0  0
    2.4659    4.8144    1.6021 H   0  0  0  0  0  0  0  0  0  0  0  0
    1.8576    5.0412   -0.0429 H   0  0  0  0  0  0  0  0  0  0  0  0
    6.7382    2.1405   -1.2863 H   0  0  0  0  0  0  0  0  0  0  0  0
    4.9973    2.1369   -1.5975 H   0  0  0  0  0  0  0  0  0  0  0  0
    5.6018    1.9097    0.0490 H   0  0  0  0  0  0  0  0  0  0  0  0
  1  2  1  0  0  0  0
  2  3  2  0  0  0  0
  2  4  1  0  0  0  0
  1  5  1  0  0  0  0
  4  6  1  0  0  0  0
  1  7  1  0  0  0  0
  4  8  1  0  0  0  0
  5  9  1  0  0  0  0
  5 10  1  0  0  0  0
  5 11  1  0  0  0  0
  6 12  1  0  0  0  0
  6 13  1  0  0  0  0
  6 14  1  0  0  0  0
M  END
>  <Alias name>
N,N'-Dimethylurea

>  <deltaS(fus)>   J/mol/K
35.9

$$$$
1-Methylpyrrole
  ChemBrain IXL

 13 13  0  0  0  0  0  0  0  0  1 V2000
    3.5608    2.4480    0.4173 C   0  0  0  0  0  0  0  0  0  0  0  0
    3.2803    3.5330   -0.0340 C   0  0  0  0  0  0  0  0  0  0  0  0
    4.8142    2.5029    0.8459 C   0  0  0  0  0  0  0  0  0  0  0  0
    5.2245    3.6182    0.6308 C   0  0  0  0  0  0  0  0  0  0  0  0
    4.2916    4.2831    0.0835 N   0  0  0  0  0  0  0  0  0  0  0  0
    4.3631    5.6477   -0.3286 C   0  0  0  0  0  0  0  0  0  0  0  0
    2.8931    1.5835    0.4594 H   0  0  0  0  0  0  0  0  0  0  0  0
    2.3224    3.8066   -0.4639 H   0  0  0  0  0  0  0  0  0  0  0  0
    5.3830    1.6911    1.3112 H   0  0  0  0  0  0  0  0  0  0  0  0
    6.2231    3.9777    0.8698 H   0  0  0  0  0  0  0  0  0  0  0  0
    3.3653    6.0367   -0.4276 H   0  0  0  0  0  0  0  0  0  0  0  0
    4.8731    5.7060   -1.2807 H   0  0  0  0  0  0  0  0  0  0  0  0
    4.9044    6.2169    0.4142 H   0  0  0  0  0  0  0  0  0  0  0  0
  1  2  2  0  0  0  0
  1  3  1  0  0  0  0
  3  4  2  0  0  0  0
  4  5  1  0  0  0  0
  5  2  1  0  0  0  0
  5  6  1  0  0  0  0
  1  7  1  0  0  0  0
  2  8  1  0  0  0  0
  3  9  1  0  0  0  0
  4 10  1  0  0  0  0
  6 11  1  0  0  0  0
  6 12  1  0  0  0  0
  6 13  1  0  0  0  0
M  END
>  <Alias name>
1-Methylpyrrole

>  <deltaS(fus)>   J/mol/K
36.07

$$$$
4-Hydroxymethylpyridine
  ChemBrain IXL

 15 15  0  0  0  0  0  0  0  0  1 V2000
    5.7027    5.6127    0.0000 C   0  0  0  0  0  0  0  0  0  0  0  0
    4.7117    4.6386   -0.0018 C   0  0  0  0  0  0  0  0  0  0  0  0
    7.0447    5.2306    0.0026 C   0  0  0  0  0  0  0  0  0  0  0  0
    3.2728    5.0255   -0.0047 C   0  0  0  0  0  0  0  0  0  0  0  0
    5.0813    3.2994   -0.0009 C   0  0  0  0  0  0  0  0  0  0  0  0
    7.3827    3.9212    0.0034 N   0  0  0  0  0  0  0  0  0  0  0  0
    2.4356    3.8147    0.0017 O   0  0  0  0  0  0  0  0  0  0  0  0
    6.4340    2.9575    0.0017 C   0  0  0  0  0  0  0  0  0  0  0  0
    1.4654    3.9795    0.0008 H   0  0  0  0  0  0  0  0  0  0  0  0
    5.4329    6.6633   -0.0006 H   0  0  0  0  0  0  0  0  0  0  0  0
    7.8180    5.9874    0.0039 H   0  0  0  0  0  0  0  0  0  0  0  0
    3.0566    5.6079   -0.8925 H   0  0  0  0  0  0  0  0  0  0  0  0
    3.0558    5.6178    0.8762 H   0  0  0  0  0  0  0  0  0  0  0  0
    4.3215    2.5254   -0.0021 H   0  0  0  0  0  0  0  0  0  0  0  0
    6.7239    1.9151    0.0024 H   0  0  0  0  0  0  0  0  0  0  0  0
  1  2  4  0  0  0  0
  1  3  4  0  0  0  0
  2  5  4  0  0  0  0
  3  6  4  0  0  0  0
  4  7  1  0  0  0  0
  5  8  4  0  0  0  0
  6  8  4  0  0  0  0
  4  2  1  0  0  0  0
  7  9  1  0  0  0  0
  1 10  1  0  0  0  0
  3 11  1  0  0  0  0
  4 12  1  0  0  0  0
  4 13  1  0  0  0  0
  5 14  1  0  0  0  0
  8 15  1  0  0  0  0
M  END
>  <Alias name>
4-Pyridinemethanol

>  <deltaS(fus)>   J/mol/K
36.22

$$$$
1-Propanol
  ChemBrain IXL

 12 11  0  0  0  0  0  0  0  0  1 V2000
    2.3875    2.9721    0.1462 C   0  0  0  0  0  0  0  0  0  0  0  0
    3.5975    3.9259    0.1769 C   0  0  0  0  0  0  0  0  0  0  0  0
    4.8741    3.1485   -0.1980 C   0  0  0  0  0  0  0  0  0  0  0  0
    6.0283    4.0584   -0.1687 O   0  0  0  0  0  0  0  0  0  0  0  0
    2.5422    2.1713    0.8541 H   0  0  0  0  0  0  0  0  0  0  0  0
    1.4928    3.5170    0.4089 H   0  0  0  0  0  0  0  0  0  0  0  0
    2.2793    2.5596   -0.8461 H   0  0  0  0  0  0  0  0  0  0  0  0
    3.4427    4.7268   -0.5310 H   0  0  0  0  0  0  0  0  0  0  0  0
    3.7056    4.3385    1.1692 H   0  0  0  0  0  0  0  0  0  0  0  0
    5.0289    2.3477    0.5099 H   0  0  0  0  0  0  0  0  0  0  0  0
    4.7661    2.7360   -1.1903 H   0  0  0  0  0  0  0  0  0  0  0  0
    5.9737    4.7956   -0.7654 H   0  0  0  0  0  0  0  0  0  0  0  0
  1  2  1  0  0  0  0
  2  3  1  0  0  0  0
  3  4  1  0  0  0  0
  1  5  1  0  0  0  0
  1  6  1  0  0  0  0
  1  7  1  0  0  0  0
  2  8  1  0  0  0  0
  2  9  1  0  0  0  0
  3 10  1  0  0  0  0
  3 11  1  0  0  0  0
  4 12  1  0  0  0  0
M  END
>  <Alias name>
1-Propanol

>  <deltaS(fus)>   J/mol/K
36.3

$$$$
Adamantane
  ChemBrain IXL

 26 28  0  0  0  0  0  0  0  0  1 V2000
    2.5997    4.1648    0.7693 C   0  0  0  0  0  0  0  0  0  0  0  0
    4.0171    4.0348    1.3597 C   0  0  0  0  0  0  0  0  0  0  0  0
    4.9260    5.1242    0.7583 C   0  0  0  0  0  0  0  0  0  0  0  0
    4.9893    4.9532   -0.7719 C   0  0  0  0  0  0  0  0  0  0  0  0
    3.5719    5.0831   -1.3624 C   0  0  0  0  0  0  0  0  0  0  0  0
    2.6630    3.9937   -0.7609 C   0  0  0  0  0  0  0  0  0  0  0  0
    3.2348    2.6033   -1.0991 C   0  0  0  0  0  0  0  0  0  0  0  0
    4.5889    2.6444    1.0215 C   0  0  0  0  0  0  0  0  0  0  0  0
    5.5611    3.5627   -1.1101 C   0  0  0  0  0  0  0  0  0  0  0  0
    4.6522    2.4733   -0.5087 C   0  0  0  0  0  0  0  0  0  0  0  0
    1.9609    3.3992    1.1920 H   0  0  0  0  0  0  0  0  0  0  0  0
    2.1978    5.1420    1.0070 H   0  0  0  0  0  0  0  0  0  0  0  0
    3.9726    4.1550    2.4351 H   0  0  0  0  0  0  0  0  0  0  0  0
    4.5242    6.1014    0.9960 H   0  0  0  0  0  0  0  0  0  0  0  0
    5.9222    5.0328    1.1732 H   0  0  0  0  0  0  0  0  0  0  0  0
    5.6281    5.7188   -1.1946 H   0  0  0  0  0  0  0  0  0  0  0  0
    3.6163    4.9629   -2.4378 H   0  0  0  0  0  0  0  0  0  0  0  0
    3.1700    6.0603   -1.1247 H   0  0  0  0  0  0  0  0  0  0  0  0
    1.6668    4.0851   -1.1758 H   0  0  0  0  0  0  0  0  0  0  0  0
    3.2793    2.4831   -2.1745 H   0  0  0  0  0  0  0  0  0  0  0  0
    2.5960    1.8377   -0.6764 H   0  0  0  0  0  0  0  0  0  0  0  0
    3.9502    1.8787    1.4442 H   0  0  0  0  0  0  0  0  0  0  0  0
    5.5851    2.5530    1.4365 H   0  0  0  0  0  0  0  0  0  0  0  0
    5.6056    3.4425   -2.1855 H   0  0  0  0  0  0  0  0  0  0  0  0
    6.5573    3.4714   -0.6952 H   0  0  0  0  0  0  0  0  0  0  0  0
    5.0541    1.4961   -0.7464 H   0  0  0  0  0  0  0  0  0  0  0  0
  1  2  1  0  0  0  0
  2  3  1  0  0  0  0
  3  4  1  0  0  0  0
  4  5  1  0  0  0  0
  5  6  1  0  0  0  0
  6  1  1  0  0  0  0
  6  7  1  0  0  0  0
  2  8  1  0  0  0  0
  4  9  1  0  0  0  0
  7 10  1  0  0  0  0
 10  9  1  0  0  0  0
 10  8  1  0  0  0  0
  1 11  1  0  0  0  0
  1 12  1  0  0  0  0
  2 13  1  0  0  0  0
  3 14  1  0  0  0  0
  3 15  1  0  0  0  0
  4 16  1  0  0  0  0
  5 17  1  0  0  0  0
  5 18  1  0  0  0  0
  6 19  1  0  0  0  0
  7 20  1  0  0  0  0
  7 21  1  0  0  0  0
  8 22  1  0  0  0  0
  8 23  1  0  0  0  0
  9 24  1  0  0  0  0
  9 25  1  0  0  0  0
 10 26  1  0  0  0  0
M  END
>  <Alias name>
Adamantane

>  <deltaS(fus)>   J/mol/K
36.32

$$$$
1-Methylcyclohexanol
  ChemBrain IXL

 22 22  0  0  0  0  0  0  0  0  1 V2000
    4.8154    2.8022    1.0338 C   0  0  0  0  0  0  0  0  0  0  0  0
    3.3210    3.0648    1.3174 C   0  0  0  0  0  0  0  0  0  0  0  0
    2.5161    2.9248    0.0099 C   0  0  0  0  0  0  0  0  0  0  0  0
    3.0272    3.9493   -1.0227 C   0  0  0  0  0  0  0  0  0  0  0  0
    4.5208    3.6888   -1.3120 C   0  0  0  0  0  0  0  0  0  0  0  0
    5.3363    3.8202   -0.0057 C   0  0  0  0  0  0  0  0  0  0  0  0
    6.7529    3.5464   -0.2871 O   0  0  0  0  0  0  0  0  0  0  0  0
    5.1955    5.2530    0.5535 C   0  0  0  0  0  0  0  0  0  0  0  0
    6.9392    2.6515   -0.6488 H   0  0  0  0  0  0  0  0  0  0  0  0
    5.3800    2.9039    1.9522 H   0  0  0  0  0  0  0  0  0  0  0  0
    4.9365    1.7983    0.6460 H   0  0  0  0  0  0  0  0  0  0  0  0
    3.1979    4.0649    1.7120 H   0  0  0  0  0  0  0  0  0  0  0  0
    2.9601    2.3451    2.0414 H   0  0  0  0  0  0  0  0  0  0  0  0
    2.6389    1.9234   -0.3840 H   0  0  0  0  0  0  0  0  0  0  0  0
    1.4678    3.1073    0.2105 H   0  0  0  0  0  0  0  0  0  0  0  0
    2.4602    3.8499   -1.9398 H   0  0  0  0  0  0  0  0  0  0  0  0
    2.9038    4.9501   -0.6300 H   0  0  0  0  0  0  0  0  0  0  0  0
    4.6405    2.6894   -1.7116 H   0  0  0  0  0  0  0  0  0  0  0  0
    4.8793    4.4110   -2.0349 H   0  0  0  0  0  0  0  0  0  0  0  0
    4.1549    5.4603    0.7625 H   0  0  0  0  0  0  0  0  0  0  0  0
    5.7711    5.3419    1.4665 H   0  0  0  0  0  0  0  0  0  0  0  0
    5.5649    5.9628   -0.1762 H   0  0  0  0  0  0  0  0  0  0  0  0
  1  2  1  0  0  0  0
  2  3  1  0  0  0  0
  3  4  1  0  0  0  0
  4  5  1  0  0  0  0
  5  6  1  0  0  0  0
  6  1  1  0  0  0  0
  6  7  1  0  0  0  0
  6  8  1  0  0  0  0
  7  9  1  0  0  0  0
  1 10  1  0  0  0  0
  1 11  1  0  0  0  0
  2 12  1  0  0  0  0
  2 13  1  0  0  0  0
  3 14  1  0  0  0  0
  3 15  1  0  0  0  0
  4 16  1  0  0  0  0
  4 17  1  0  0  0  0
  5 18  1  0  0  0  0
  5 19  1  0  0  0  0
  8 20  1  0  0  0  0
  8 21  1  0  0  0  0
  8 22  1  0  0  0  0
M  END
>  <Alias name>
1-Methylcyclohexanol

>  <deltaS(fus)>   J/mol/K
36.34

$$$$
Cyclohexyl chloride
  ChemBrain IXL

 18 18  0  0  0  0  0  0  0  0  1 V2000
    2.4481    4.0530    0.2448 C   0  0  0  0  0  0  0  0  0  0  0  0
    2.9815    2.9851   -0.7313 C   0  0  0  0  0  0  0  0  0  0  0  0
    4.3777    2.5195   -0.2716 C   0  0  0  0  0  0  0  0  0  0  0  0
    5.3405    3.7238   -0.2502 C   0  0  0  0  0  0  0  0  0  0  0  0
    4.8070    4.7917    0.7259 C   0  0  0  0  0  0  0  0  0  0  0  0
    3.4108    5.2573    0.2662 C   0  0  0  0  0  0  0  0  0  0  0  0
    6.9552    3.1848    0.2829 Cl  0  0  0  0  0  0  0  0  0  0  0  0
    1.4679    4.3802   -0.0788 H   0  0  0  0  0  0  0  0  0  0  0  0
    2.3773    3.6298    1.2392 H   0  0  0  0  0  0  0  0  0  0  0  0
    3.0514    3.4080   -1.7259 H   0  0  0  0  0  0  0  0  0  0  0  0
    2.3056    2.1393   -0.7455 H   0  0  0  0  0  0  0  0  0  0  0  0
    4.3076    2.0956    0.7226 H   0  0  0  0  0  0  0  0  0  0  0  0
    4.7522    1.7701   -0.9577 H   0  0  0  0  0  0  0  0  0  0  0  0
    5.4113    4.1470   -1.2446 H   0  0  0  0  0  0  0  0  0  0  0  0
    4.7370    4.3690    1.7206 H   0  0  0  0  0  0  0  0  0  0  0  0
    5.4829    5.6377    0.7401 H   0  0  0  0  0  0  0  0  0  0  0  0
    3.4809    5.6810   -0.7280 H   0  0  0  0  0  0  0  0  0  0  0  0
    3.0362    6.0066    0.9523 H   0  0  0  0  0  0  0  0  0  0  0  0
  1  2  1  0  0  0  0
  2  3  1  0  0  0  0
  3  4  1  0  0  0  0
  4  5  1  0  0  0  0
  5  6  1  0  0  0  0
  6  1  1  0  0  0  0
  4  7  1  0  0  0  0
  1  8  1  0  0  0  0
  1  9  1  0  0  0  0
  2 10  1  0  0  0  0
  2 11  1  0  0  0  0
  3 12  1  0  0  0  0
  3 13  1  0  0  0  0
  4 14  1  0  0  0  0
  5 15  1  0  0  0  0
  5 16  1  0  0  0  0
  6 17  1  0  0  0  0
  6 18  1  0  0  0  0
M  END
>  <Alias name>
Chlorocyclohexane

>  <deltaS(fus)>   J/mol/K
36.35

$$$$
1,1,1-Trifluoropentane-2,4-dione
  ChemBrain IXL

 15 14  0  0  0  0  0  0  0  0  1 V2000
    2.2189    4.2295   -0.4789 C   0  0  0  0  0  0  0  0  0  0  0  0
    3.4576    4.5014    0.2898 C   0  0  0  0  0  0  0  0  0  0  0  0
    1.5372    5.3912   -0.6648 F   0  0  0  0  0  0  0  0  0  0  0  0
    2.5410    3.6947   -1.6880 F   0  0  0  0  0  0  0  0  0  0  0  0
    1.4404    3.3527    0.2106 F   0  0  0  0  0  0  0  0  0  0  0  0
    4.7340    4.7509   -0.4210 C   0  0  0  0  0  0  0  0  0  0  0  0
    3.4264    4.5204    1.5094 O   0  0  0  0  0  0  0  0  0  0  0  0
    5.4726    3.4758   -0.5741 C   0  0  0  0  0  0  0  0  0  0  0  0
    6.7503    3.2686    0.1444 C   0  0  0  0  0  0  0  0  0  0  0  0
    5.0281    2.5957   -1.2928 O   0  0  0  0  0  0  0  0  0  0  0  0
    5.3339    5.4493    0.1493 H   0  0  0  0  0  0  0  0  0  0  0  0
    4.5272    5.1676   -1.3988 H   0  0  0  0  0  0  0  0  0  0  0  0
    7.2640    4.2163    0.2486 H   0  0  0  0  0  0  0  0  0  0  0  0
    7.3719    2.5809   -0.4156 H   0  0  0  0  0  0  0  0  0  0  0  0
    6.5500    2.8568    1.1258 H   0  0  0  0  0  0  0  0  0  0  0  0
  1  2  1  0  0  0  0
  1  3  1  0  0  0  0
  1  4  1  0  0  0  0
  1  5  1  0  0  0  0
  2  6  1  0  0  0  0
  2  7  2  0  0  0  0
  6  8  1  0  0  0  0
  8  9  1  0  0  0  0
  8 10  2  0  0  0  0
  6 11  1  0  0  0  0
  6 12  1  0  0  0  0
  9 13  1  0  0  0  0
  9 14  1  0  0  0  0
  9 15  1  0  0  0  0
M  END
>  <Alias name>
1,1,1-Trifluoroacetylacetone

>  <deltaS(fus)>   J/mol/K
36.4

$$$$
4-Ethylbenzoic acid
  ChemBrain IXL

 21 21  0  0  0  0  0  0  0  0  1 V2000
    5.6596    6.7376   -0.1925 C   0  0  0  0  0  0  0  0  0  0  0  0
    4.7867    5.7482    0.2636 C   0  0  0  0  0  0  0  0  0  0  0  0
    5.2858    4.5014    0.6467 C   0  0  0  0  0  0  0  0  0  0  0  0
    6.6555    4.2447    0.5737 C   0  0  0  0  0  0  0  0  0  0  0  0
    7.5278    5.2339    0.1176 C   0  0  0  0  0  0  0  0  0  0  0  0
    7.0296    6.4807   -0.2654 C   0  0  0  0  0  0  0  0  0  0  0  0
    8.9815    4.9606    0.0403 C   0  0  0  0  0  0  0  0  0  0  0  0
    9.7459    5.8278   -0.3502 O   0  0  0  0  0  0  0  0  0  0  0  0
    9.5039    3.6442    0.4339 O   0  0  0  0  0  0  0  0  0  0  0  0
    3.3314    6.0217    0.3409 C   0  0  0  0  0  0  0  0  0  0  0  0
    2.5517    4.8652   -0.3188 C   0  0  0  0  0  0  0  0  0  0  0  0
   10.4784    3.5430    0.3532 H   0  0  0  0  0  0  0  0  0  0  0  0
    5.2738    7.7049   -0.4898 H   0  0  0  0  0  0  0  0  0  0  0  0
    4.6104    3.7331    1.0008 H   0  0  0  0  0  0  0  0  0  0  0  0
    7.0415    3.2776    0.8709 H   0  0  0  0  0  0  0  0  0  0  0  0
    7.7062    7.2487   -0.6193 H   0  0  0  0  0  0  0  0  0  0  0  0
    3.1103    6.9467   -0.1773 H   0  0  0  0  0  0  0  0  0  0  0  0
    3.0356    6.1103    1.3788 H   0  0  0  0  0  0  0  0  0  0  0  0
    2.8523    4.7716   -1.3549 H   0  0  0  0  0  0  0  0  0  0  0  0
    2.7648    3.9411    0.2037 H   0  0  0  0  0  0  0  0  0  0  0  0
    1.4897    5.0710   -0.2683 H   0  0  0  0  0  0  0  0  0  0  0  0
  1  2  4  0  0  0  0
  2  3  4  0  0  0  0
  3  4  4  0  0  0  0
  4  5  4  0  0  0  0
  5  6  4  0  0  0  0
  6  1  4  0  0  0  0
  5  7  1  0  0  0  0
  7  8  2  0  0  0  0
  7  9  1  0  0  0  0
  2 10  1  0  0  0  0
 10 11  1  0  0  0  0
  9 12  1  0  0  0  0
  1 13  1  0  0  0  0
  3 14  1  0  0  0  0
  4 15  1  0  0  0  0
  6 16  1  0  0  0  0
 10 17  1  0  0  0  0
 10 18  1  0  0  0  0
 11 19  1  0  0  0  0
 11 20  1  0  0  0  0
 11 21  1  0  0  0  0
M  END
>  <Alias name>
4-Ethylbenzoic acid

>  <deltaS(fus)>   J/mol/K
36.4

$$$$
Trifluoromethyl (2-hydroxy-I-propenyl) ketone
  ChemBrain IXL

 15 14  0  0  0  0  0  0  0  0  1 V2000
    2.6518    3.6304   -0.1263 C   0  0  0  0  0  0  0  0  0  0  0  0
    2.7084    2.5606   -0.9640 F   0  0  0  0  0  0  0  0  0  0  0  0
    2.7017    3.1999    1.1628 F   0  0  0  0  0  0  0  0  0  0  0  0
    1.4906    4.3074   -0.3335 F   0  0  0  0  0  0  0  0  0  0  0  0
    3.7994    4.5264   -0.3920 C   0  0  0  0  0  0  0  0  0  0  0  0
    3.6053    5.6807   -0.7359 O   0  0  0  0  0  0  0  0  0  0  0  0
    5.1825    4.0221   -0.2404 C   0  0  0  0  0  0  0  0  0  0  0  0
    6.2177    4.8296   -0.4822 C   0  0  0  0  0  0  0  0  0  0  0  0
    5.9838    6.2198   -0.8988 O   0  0  0  0  0  0  0  0  0  0  0  0
    7.6009    4.3253   -0.3307 C   0  0  0  0  0  0  0  0  0  0  0  0
    5.0381    6.4769   -0.9758 H   0  0  0  0  0  0  0  0  0  0  0  0
    5.3549    2.9979    0.0665 H   0  0  0  0  0  0  0  0  0  0  0  0
    8.2882    5.1615   -0.2955 H   0  0  0  0  0  0  0  0  0  0  0  0
    7.8478    3.6902   -1.1725 H   0  0  0  0  0  0  0  0  0  0  0  0
    7.6788    3.7551    0.5867 H   0  0  0  0  0  0  0  0  0  0  0  0
  1  2  1  0  0  0  0
  1  3  1  0  0  0  0
  1  4  1  0  0  0  0
  1  5  1  0  0  0  0
  5  6  2  0  0  0  0
  5  7  1  0  0  0  0
  7  8  2  0  0  0  0
  8  9  1  0  0  0  0
  8 10  1  0  0  0  0
  9 11  1  0  0  0  0
  7 12  1  0  0  0  0
 10 13  1  0  0  0  0
 10 14  1  0  0  0  0
 10 15  1  0  0  0  0
M  END
>  <Alias name>
Trifluoromethyl (2-hydroxy-I-propenyl) ketone

>  <deltaS(fus)>   J/mol/K
36.4

$$$$
Urea
  ChemBrain IXL

  8  7  0  0  0  0  0  0  0  0  1 V2000
    3.5687    3.5457    0.0000 C   0  0  0  0  0  0  0  0  0  0  0  0
    4.7812    2.8457    0.0036 N   0  0  0  0  0  0  0  0  0  0  0  0
    2.3563    2.8457   -0.0005 N   0  0  0  0  0  0  0  0  0  0  0  0
    3.5687    4.7657   -0.0027 O   0  0  0  0  0  0  0  0  0  0  0  0
    5.6550    3.3502    0.0037 H   0  0  0  0  0  0  0  0  0  0  0  0
    4.7811    1.8367    0.0061 H   0  0  0  0  0  0  0  0  0  0  0  0
    2.3564    1.8367    0.0015 H   0  0  0  0  0  0  0  0  0  0  0  0
    1.4825    3.3502   -0.0028 H   0  0  0  0  0  0  0  0  0  0  0  0
  1  2  1  0  0  0  0
  1  3  1  0  0  0  0
  1  4  2  0  0  0  0
  2  5  1  0  0  0  0
  2  6  1  0  0  0  0
  3  7  1  0  0  0  0
  3  8  1  0  0  0  0
M  END
>  <Alias name>
Urea

>  <deltaS(fus)>   J/mol/K
36.4

$$$$
3-Methylaniline
  ChemBrain IXL

 17 17  0  0  0  0  0  0  0  0  1 V2000
    3.1759    2.8130    0.5747 C   0  0  0  0  0  0  0  0  0  0  0  0
    2.7840    4.1388    0.3888 C   0  0  0  0  0  0  0  0  0  0  0  0
    3.7475    5.1395    0.2611 C   0  0  0  0  0  0  0  0  0  0  0  0
    5.1028    4.8144    0.3193 C   0  0  0  0  0  0  0  0  0  0  0  0
    5.4947    3.4885    0.5052 C   0  0  0  0  0  0  0  0  0  0  0  0
    4.5312    2.4878    0.6329 C   0  0  0  0  0  0  0  0  0  0  0  0
    3.3146    6.6042    0.0557 C   0  0  0  0  0  0  0  0  0  0  0  0
    6.9229    3.1459    0.5665 N   0  0  0  0  0  0  0  0  0  0  0  0
    2.4300    2.0382    0.6736 H   0  0  0  0  0  0  0  0  0  0  0  0
    1.7348    4.3905    0.3438 H   0  0  0  0  0  0  0  0  0  0  0  0
    5.8488    5.5892    0.2204 H   0  0  0  0  0  0  0  0  0  0  0  0
    4.8346    1.4613    0.7768 H   0  0  0  0  0  0  0  0  0  0  0  0
    2.2366    6.6593    0.0195 H   0  0  0  0  0  0  0  0  0  0  0  0
    3.7254    6.9743   -0.8720 H   0  0  0  0  0  0  0  0  0  0  0  0
    3.6785    7.2055    0.8758 H   0  0  0  0  0  0  0  0  0  0  0  0
    7.6412    3.8920    0.4713 H   0  0  0  0  0  0  0  0  0  0  0  0
    7.2151    2.1575    0.7051 H   0  0  0  0  0  0  0  0  0  0  0  0
  1  2  4  0  0  0  0
  2  3  4  0  0  0  0
  3  4  4  0  0  0  0
  4  5  4  0  0  0  0
  5  6  4  0  0  0  0
  6  1  4  0  0  0  0
  3  7  1  0  0  0  0
  5  8  1  0  0  0  0
  1  9  1  0  0  0  0
  2 10  1  0  0  0  0
  4 11  1  0  0  0  0
  6 12  1  0  0  0  0
  7 13  1  0  0  0  0
  7 14  1  0  0  0  0
  7 15  1  0  0  0  0
  8 16  1  0  0  0  0
  8 17  1  0  0  0  0
M  END
>  <Alias name>
m-Toluidine

>  <deltaS(fus)>   J/mol/K
36.41

$$$$
1,2,7,8-Tetrachloronaphthalene
  ChemBrain IXL

 18 19  0  0  0  0  0  0  0  0  1 V2000
    3.0285    4.7343   -0.2785 C   0  0  0  0  0  0  0  0  0  0  0  0
    3.0896    6.1264   -0.2121 C   0  0  0  0  0  0  0  0  0  0  0  0
    4.3179    6.7629   -0.0333 C   0  0  0  0  0  0  0  0  0  0  0  0
    5.4852    6.0074    0.0790 C   0  0  0  0  0  0  0  0  0  0  0  0
    5.4242    4.6154    0.0126 C   0  0  0  0  0  0  0  0  0  0  0  0
    4.1959    3.9788   -0.1662 C   0  0  0  0  0  0  0  0  0  0  0  0
    6.5915    3.8599    0.1249 C   0  0  0  0  0  0  0  0  0  0  0  0
    7.8199    4.4965    0.3036 C   0  0  0  0  0  0  0  0  0  0  0  0
    7.8809    5.8885    0.3701 C   0  0  0  0  0  0  0  0  0  0  0  0
    6.7136    6.6440    0.2578 C   0  0  0  0  0  0  0  0  0  0  0  0
    6.5135    2.0796    0.0399 Cl  0  0  0  0  0  0  0  0  0  0  0  0
    9.3127    3.5303    0.4473 Cl  0  0  0  0  0  0  0  0  0  0  0  0
    1.4577    3.9202   -0.5071 Cl  0  0  0  0  0  0  0  0  0  0  0  0
    4.1178    2.1985   -0.2511 Cl  0  0  0  0  0  0  0  0  0  0  0  0
    2.1833    6.7129   -0.2992 H   0  0  0  0  0  0  0  0  0  0  0  0
    4.3653    7.8437    0.0183 H   0  0  0  0  0  0  0  0  0  0  0  0
    8.8345    6.3828    0.5089 H   0  0  0  0  0  0  0  0  0  0  0  0
    6.7610    7.7248    0.3093 H   0  0  0  0  0  0  0  0  0  0  0  0
  1  2  4  0  0  0  0
  2  3  4  0  0  0  0
  3  4  4  0  0  0  0
  4  5  4  0  0  0  0
  5  6  4  0  0  0  0
  6  1  4  0  0  0  0
  5  7  4  0  0  0  0
  7  8  4  0  0  0  0
  8  9  4  0  0  0  0
  9 10  4  0  0  0  0
 10  4  4  0  0  0  0
  7 11  1  0  0  0  0
  8 12  1  0  0  0  0
  1 13  1  0  0  0  0
  6 14  1  0  0  0  0
  2 15  1  0  0  0  0
  3 16  1  0  0  0  0
  9 17  1  0  0  0  0
 10 18  1  0  0  0  0
M  END
>  <Alias name>
1,2,7,8-Tetrachloronaphthalene

>  <deltaS(fus)>   J/mol/K
36.43

$$$$
Phthalazine
  ChemBrain IXL

 16 17  0  0  0  0  0  0  0  0  1 V2000
    4.8653    3.3185    0.0000 C   0  0  0  0  0  0  0  0  0  0  0  0
    4.8624    4.7015    0.0143 C   0  0  0  0  0  0  0  0  0  0  0  0
    3.6571    2.6147   -0.0065 C   0  0  0  0  0  0  0  0  0  0  0  0
    6.0816    2.6428   -0.0077 C   0  0  0  0  0  0  0  0  0  0  0  0
    3.6513    5.4003    0.0222 C   0  0  0  0  0  0  0  0  0  0  0  0
    6.0759    5.3823    0.0206 C   0  0  0  0  0  0  0  0  0  0  0  0
    2.4452    3.3077    0.0014 C   0  0  0  0  0  0  0  0  0  0  0  0
    7.2376    3.3383   -0.0012 N   0  0  0  0  0  0  0  0  0  0  0  0
    2.4423    4.7021    0.0158 C   0  0  0  0  0  0  0  0  0  0  0  0
    7.2348    4.6917    0.0127 N   0  0  0  0  0  0  0  0  0  0  0  0
    3.6597    1.5317   -0.0177 H   0  0  0  0  0  0  0  0  0  0  0  0
    6.0989    1.5599   -0.0189 H   0  0  0  0  0  0  0  0  0  0  0  0
    3.6494    6.4833    0.0334 H   0  0  0  0  0  0  0  0  0  0  0  0
    6.0886    6.4653    0.0317 H   0  0  0  0  0  0  0  0  0  0  0  0
    1.5069    2.7632   -0.0037 H   0  0  0  0  0  0  0  0  0  0  0  0
    1.5017    5.2428    0.0219 H   0  0  0  0  0  0  0  0  0  0  0  0
  1  2  4  0  0  0  0
  1  3  4  0  0  0  0
  1  4  4  0  0  0  0
  2  5  4  0  0  0  0
  2  6  4  0  0  0  0
  3  7  4  0  0  0  0
  4  8  4  0  0  0  0
  5  9  4  0  0  0  0
  6 10  4  0  0  0  0
  7  9  4  0  0  0  0
  8 10  4  0  0  0  0
  3 11  1  0  0  0  0
  4 12  1  0  0  0  0
  5 13  1  0  0  0  0
  6 14  1  0  0  0  0
  7 15  1  0  0  0  0
  9 16  1  0  0  0  0
M  END
>  <Alias name>
Phthalazine

>  <deltaS(fus)>   J/mol/K
36.54

$$$$
Cuban
  ChemBrain IXL

 16 20  0  0  0  0  0  0  0  0  1 V2000
    3.2601    3.6465   -1.2316 C   0  0  0  0  0  0  0  0  0  0  0  0
    2.9008    4.4853    0.0102 C   0  0  0  0  0  0  0  0  0  0  0  0
    4.3889    4.5345    0.4074 C   0  0  0  0  0  0  0  0  0  0  0  0
    4.7482    3.6957   -0.8343 C   0  0  0  0  0  0  0  0  0  0  0  0
    2.7243    3.1936    0.8317 C   0  0  0  0  0  0  0  0  0  0  0  0
    4.2124    3.2428    1.2290 C   0  0  0  0  0  0  0  0  0  0  0  0
    3.0835    2.3547   -0.4101 C   0  0  0  0  0  0  0  0  0  0  0  0
    4.5716    2.4039   -0.0128 C   0  0  0  0  0  0  0  0  0  0  0  0
    2.8737    3.8103   -2.2300 H   0  0  0  0  0  0  0  0  0  0  0  0
    2.2229    5.3298    0.0195 H   0  0  0  0  0  0  0  0  0  0  0  0
    4.9186    5.4190    0.7391 H   0  0  0  0  0  0  0  0  0  0  0  0
    5.5694    3.8994   -1.5103 H   0  0  0  0  0  0  0  0  0  0  0  0
    1.9030    2.9898    1.5077 H   0  0  0  0  0  0  0  0  0  0  0  0
    4.5988    3.0790    2.2273 H   0  0  0  0  0  0  0  0  0  0  0  0
    2.5538    1.4702   -0.7418 H   0  0  0  0  0  0  0  0  0  0  0  0
    5.2495    1.5594   -0.0221 H   0  0  0  0  0  0  0  0  0  0  0  0
  1  2  1  0  0  0  0
  2  3  1  0  0  0  0
  3  4  1  0  0  0  0
  4  1  1  0  0  0  0
  2  5  1  0  0  0  0
  3  6  1  0  0  0  0
  1  7  1  0  0  0  0
  4  8  1  0  0  0  0
  8  7  1  0  0  0  0
  7  5  1  0  0  0  0
  5  6  1  0  0  0  0
  6  8  1  0  0  0  0
  1  9  1  0  0  0  0
  2 10  1  0  0  0  0
  3 11  1  0  0  0  0
  4 12  1  0  0  0  0
  5 13  1  0  0  0  0
  6 14  1  0  0  0  0
  7 15  1  0  0  0  0
  8 16  1  0  0  0  0
M  END
>  <Alias name>
Cubane

>  <deltaS(fus)>   J/mol/K
36.57

$$$$
Propionamide
  ChemBrain IXL

 12 11  0  0  0  0  0  0  0  0  1 V2000
    4.7947    4.0983   -0.4018 C   0  0  0  0  0  0  0  0  0  0  0  0
    3.5347    3.3953   -0.0724 C   0  0  0  0  0  0  0  0  0  0  0  0
    5.9596    3.3647   -0.6566 N   0  0  0  0  0  0  0  0  0  0  0  0
    4.8183    5.3171   -0.4513 O   0  0  0  0  0  0  0  0  0  0  0  0
    2.3933    4.4221    0.0604 C   0  0  0  0  0  0  0  0  0  0  0  0
    6.8182    3.8439   -0.8831 H   0  0  0  0  0  0  0  0  0  0  0  0
    5.9405    2.3568   -0.6137 H   0  0  0  0  0  0  0  0  0  0  0  0
    3.6523    2.8632    0.8635 H   0  0  0  0  0  0  0  0  0  0  0  0
    3.2973    2.6915   -0.8605 H   0  0  0  0  0  0  0  0  0  0  0  0
    1.4706    3.9074    0.2985 H   0  0  0  0  0  0  0  0  0  0  0  0
    2.6293    5.1240    0.8507 H   0  0  0  0  0  0  0  0  0  0  0  0
    2.2778    4.9564   -0.8745 H   0  0  0  0  0  0  0  0  0  0  0  0
  1  2  1  0  0  0  0
  1  3  1  0  0  0  0
  1  4  2  0  0  0  0
  2  5  1  0  0  0  0
  3  6  1  0  0  0  0
  3  7  1  0  0  0  0
  2  8  1  0  0  0  0
  2  9  1  0  0  0  0
  5 10  1  0  0  0  0
  5 11  1  0  0  0  0
  5 12  1  0  0  0  0
M  END
>  <Alias name>
Propanamide

>  <deltaS(fus)>   J/mol/K
36.6

$$$$
Phenol
  ChemBrain IXL

 13 13  0  0  0  0  0  0  0  0  1 V2000
    3.0110    5.1130    0.0000 C   0  0  0  0  0  0  0  0  0  0  0  0
    2.5519    3.7957   -0.0009 C   0  0  0  0  0  0  0  0  0  0  0  0
    3.4632    2.7394   -0.0033 C   0  0  0  0  0  0  0  0  0  0  0  0
    4.8335    3.0005   -0.0046 C   0  0  0  0  0  0  0  0  0  0  0  0
    5.2926    4.3178   -0.0036 C   0  0  0  0  0  0  0  0  0  0  0  0
    4.3813    5.3740   -0.0015 C   0  0  0  0  0  0  0  0  0  0  0  0
    6.7366    4.5930   -0.0049 O   0  0  0  0  0  0  0  0  0  0  0  0
    7.3115    3.7956   -0.0038 H   0  0  0  0  0  0  0  0  0  0  0  0
    2.3035    5.9329    0.0018 H   0  0  0  0  0  0  0  0  0  0  0  0
    1.4880    3.5930    0.0003 H   0  0  0  0  0  0  0  0  0  0  0  0
    3.1068    1.7168   -0.0041 H   0  0  0  0  0  0  0  0  0  0  0  0
    5.5410    2.1806   -0.0065 H   0  0  0  0  0  0  0  0  0  0  0  0
    4.7377    6.3967   -0.0009 H   0  0  0  0  0  0  0  0  0  0  0  0
  1  2  4  0  0  0  0
  2  3  4  0  0  0  0
  3  4  4  0  0  0  0
  4  5  4  0  0  0  0
  5  6  4  0  0  0  0
  6  1  4  0  0  0  0
  5  7  1  0  0  0  0
  7  8  1  0  0  0  0
  1  9  1  0  0  0  0
  2 10  1  0  0  0  0
  3 11  1  0  0  0  0
  4 12  1  0  0  0  0
  6 13  1  0  0  0  0
M  END
>  <Alias name>
Phenol

>  <deltaS(fus)>   J/mol/K
36.63

$$$$
Chloromethane
  ChemBrain IXL

  5  4  0  0  0  0  0  0  0  0  1 V2000
    2.1946    2.6232   -0.0514 C   0  0  0  0  0  0  0  0  0  0  0  0
    3.8422    2.7047   -0.7306 Cl  0  0  0  0  0  0  0  0  0  0  0  0
    1.9830    1.6083    0.2617 H   0  0  0  0  0  0  0  0  0  0  0  0
    2.1225    3.2866    0.8015 H   0  0  0  0  0  0  0  0  0  0  0  0
    1.4780    2.9252   -0.8053 H   0  0  0  0  0  0  0  0  0  0  0  0
  1  2  1  0  0  0  0
  1  3  1  0  0  0  0
  1  4  1  0  0  0  0
  1  5  1  0  0  0  0
M  END
>  <Alias name>
Methyl chloride

>  <deltaS(fus)>   J/mol/K
36.66

$$$$
Malonodinitrile
  ChemBrain IXL

  7  6  0  0  0  0  0  0  0  0  1 V2000
    4.5118    2.6721   -0.6790 C   0  0  0  0  0  0  0  0  0  0  0  0
    5.3078    1.9454   -1.1025 N   0  0  0  0  0  0  0  0  0  0  0  0
    3.4525    3.6390   -0.1154 C   0  0  0  0  0  0  0  0  0  0  0  0
    2.3378    2.8322    0.5783 C   0  0  0  0  0  0  0  0  0  0  0  0
    1.5002    2.2259    1.0995 N   0  0  0  0  0  0  0  0  0  0  0  0
    3.9165    4.3044    0.6021 H   0  0  0  0  0  0  0  0  0  0  0  0
    3.0275    4.2202   -0.9244 H   0  0  0  0  0  0  0  0  0  0  0  0
  1  2  3  0  0  0  0
  1  3  1  0  0  0  0
  4  5  3  0  0  0  0
  4  3  1  0  0  0  0
  3  6  1  0  0  0  0
  3  7  1  0  0  0  0
M  END
>  <Alias name>
Dicyanomethane

>  <deltaS(fus)>   J/mol/K
36.7

$$$$
endo-2-Methylnorbornane
  ChemBrain IXL

 22 23  0  0  0  0  0  0  0  0  1 V2000
    2.4158    3.9063   -0.1028 C   0  0  0  0  0  0  0  0  0  0  0  0
    3.3588    3.7181   -1.3636 C   0  0  0  0  0  0  0  0  0  0  0  0
    4.5776    2.9330   -0.7529 C   0  0  0  0  0  0  0  0  0  0  0  0
    3.2935    3.3666    1.0344 C   0  0  0  0  0  0  0  0  0  0  0  0
    3.9547    2.2161    0.3759 C   0  0  0  0  0  0  0  0  0  0  0  0
    5.4292    3.9833   -0.0110 C   0  0  0  0  0  0  0  0  0  0  0  0
    4.4723    4.3964    1.1817 C   0  0  0  0  0  0  0  0  0  0  0  0
    5.8264    5.1945   -0.8888 C   0  0  0  0  0  0  0  0  0  0  0  0
    1.5394    3.2780   -0.2027 H   0  0  0  0  0  0  0  0  0  0  0  0
    2.1340    4.9419    0.0419 H   0  0  0  0  0  0  0  0  0  0  0  0
    2.8538    3.1482   -2.1335 H   0  0  0  0  0  0  0  0  0  0  0  0
    3.6885    4.6672   -1.7468 H   0  0  0  0  0  0  0  0  0  0  0  0
    5.1266    2.3181   -1.4549 H   0  0  0  0  0  0  0  0  0  0  0  0
    2.7613    3.1434    1.9505 H   0  0  0  0  0  0  0  0  0  0  0  0
    4.7011    1.7655    1.0188 H   0  0  0  0  0  0  0  0  0  0  0  0
    3.2309    1.4870    0.0327 H   0  0  0  0  0  0  0  0  0  0  0  0
    6.3126    3.4979    0.3850 H   0  0  0  0  0  0  0  0  0  0  0  0
    4.9827    4.2981    2.1316 H   0  0  0  0  0  0  0  0  0  0  0  0
    4.0949    5.4028    1.0482 H   0  0  0  0  0  0  0  0  0  0  0  0
    4.9401    5.7151   -1.2158 H   0  0  0  0  0  0  0  0  0  0  0  0
    6.3822    4.8485   -1.7513 H   0  0  0  0  0  0  0  0  0  0  0  0
    6.4442    5.8696   -0.3098 H   0  0  0  0  0  0  0  0  0  0  0  0
  1  2  1  0  0  0  0
  2  3  1  0  0  0  0
  4  1  1  0  0  0  0
  4  5  1  0  0  0  0
  3  5  1  0  0  0  0
  3  6  1  0  0  0  0
  6  7  1  0  0  0  0
  7  4  1  0  0  0  0
  6  8  1  0  0  0  0
  1  9  1  0  0  0  0
  1 10  1  0  0  0  0
  2 11  1  0  0  0  0
  2 12  1  0  0  0  0
  3 13  1  0  0  0  0
  4 14  1  0  0  0  0
  5 15  1  0  0  0  0
  5 16  1  0  0  0  0
  6 17  1  0  0  0  0
  7 18  1  0  0  0  0
  7 19  1  0  0  0  0
  8 20  1  0  0  0  0
  8 21  1  0  0  0  0
  8 22  1  0  0  0  0
M  END
>  <Alias name>
endo-2-Methylnorbornane

>  <deltaS(fus)>   J/mol/K
36.72

$$$$
N-(4-Acetylphenyl)-4H-3,1-benzothiazin-2-amine
  ChemBrain IXL

 34 36  0  0  0  0  0  0  0  0  1 V2000
    3.6613    7.1488    0.8573 C   0  0  0  0  0  0  0  0  0  0  0  0
    4.8853    7.5786    0.3529 C   0  0  0  0  0  0  0  0  0  0  0  0
    3.5624    5.8395    1.5356 C   0  0  0  0  0  0  0  0  0  0  0  0
    2.5313    7.9543    0.7209 C   0  0  0  0  0  0  0  0  0  0  0  0
    6.0572    6.8705    0.6557 N   0  0  0  0  0  0  0  0  0  0  0  0
    4.9406    8.7150   -0.4523 C   0  0  0  0  0  0  0  0  0  0  0  0
    4.5749    4.6203    0.6462 S   0  0  0  0  0  0  0  0  0  0  0  0
    2.6144    9.1562    0.0183 C   0  0  0  0  0  0  0  0  0  0  0  0
    6.0977    5.6082    0.5022 C   0  0  0  0  0  0  0  0  0  0  0  0
    3.8178    9.5322   -0.5773 C   0  0  0  0  0  0  0  0  0  0  0  0
    7.3160    4.9771    0.2221 N   0  0  0  0  0  0  0  0  0  0  0  0
    8.4675    5.7430    0.0015 C   0  0  0  0  0  0  0  0  0  0  0  0
    8.4023    7.1351    0.0630 C   0  0  0  0  0  0  0  0  0  0  0  0
    9.6803    5.1138   -0.2798 C   0  0  0  0  0  0  0  0  0  0  0  0
    9.5586    7.8959   -0.1107 C   0  0  0  0  0  0  0  0  0  0  0  0
   10.8370    5.8743   -0.4525 C   0  0  0  0  0  0  0  0  0  0  0  0
   10.7764    7.2653   -0.3668 C   0  0  0  0  0  0  0  0  0  0  0  0
   13.2977    7.4025   -0.8094 C   0  0  0  0  0  0  0  0  0  0  0  0
   12.0040    8.0720   -0.5476 C   0  0  0  0  0  0  0  0  0  0  0  0
   11.9495    9.2890   -0.4807 O   0  0  0  0  0  0  0  0  0  0  0  0
    7.3642    3.9702    0.1792 H   0  0  0  0  0  0  0  0  0  0  0  0
    2.5295    5.5142    1.5438 H   0  0  0  0  0  0  0  0  0  0  0  0
    3.9200    5.9323    2.5537 H   0  0  0  0  0  0  0  0  0  0  0  0
    1.5902    7.6471    1.1600 H   0  0  0  0  0  0  0  0  0  0  0  0
    5.8534    8.9625   -0.9799 H   0  0  0  0  0  0  0  0  0  0  0  0
    1.7451    9.7969   -0.0646 H   0  0  0  0  0  0  0  0  0  0  0  0
    3.8804   10.4578   -1.1362 H   0  0  0  0  0  0  0  0  0  0  0  0
    7.4540    7.6253    0.2456 H   0  0  0  0  0  0  0  0  0  0  0  0
    9.7239    4.0350   -0.3641 H   0  0  0  0  0  0  0  0  0  0  0  0
    9.5110    8.9760   -0.0468 H   0  0  0  0  0  0  0  0  0  0  0  0
   11.7819    5.3848   -0.6531 H   0  0  0  0  0  0  0  0  0  0  0  0
   14.0683    8.1497   -0.9533 H   0  0  0  0  0  0  0  0  0  0  0  0
   13.2148    6.7930   -1.7008 H   0  0  0  0  0  0  0  0  0  0  0  0
   13.5565    6.7748    0.0343 H   0  0  0  0  0  0  0  0  0  0  0  0
  1  2  4  0  0  0  0
  1  3  1  0  0  0  0
  1  4  4  0  0  0  0
  2  5  1  0  0  0  0
  2  6  4  0  0  0  0
  3  7  1  0  0  0  0
  4  8  4  0  0  0  0
  5  9  2  0  0  0  0
  6 10  4  0  0  0  0
  7  9  1  0  0  0  0
  8 10  4  0  0  0  0
  9 11  1  0  0  0  0
 12 13  4  0  0  0  0
 12 14  4  0  0  0  0
 13 15  4  0  0  0  0
 14 16  4  0  0  0  0
 15 17  4  0  0  0  0
 16 17  4  0  0  0  0
 12 11  1  0  0  0  0
 18 19  1  0  0  0  0
 19 20  2  0  0  0  0
 19 17  1  0  0  0  0
 11 21  1  0  0  0  0
  3 22  1  0  0  0  0
  3 23  1  0  0  0  0
  4 24  1  0  0  0  0
  6 25  1  0  0  0  0
  8 26  1  0  0  0  0
 10 27  1  0  0  0  0
 13 28  1  0  0  0  0
 14 29  1  0  0  0  0
 15 30  1  0  0  0  0
 16 31  1  0  0  0  0
 18 32  1  0  0  0  0
 18 33  1  0  0  0  0
 18 34  1  0  0  0  0
M  END
>  <Alias name>
N-(4-Acetylphenyl)-4H-3,1-benzothiazin-2-amine

>  <deltaS(fus)>   J/mol/K
36.9

$$$$
N-(4-Methoxyphenyl)-4H-3,1-benzothiazin-2-amine
  ChemBrain IXL

 33 35  0  0  0  0  0  0  0  0  1 V2000
    3.5274    6.4515   -0.2785 C   0  0  0  0  0  0  0  0  0  0  0  0
    4.7983    6.8973   -0.6312 C   0  0  0  0  0  0  0  0  0  0  0  0
    3.3431    5.0764    0.2298 C   0  0  0  0  0  0  0  0  0  0  0  0
    2.4310    7.3035   -0.4063 C   0  0  0  0  0  0  0  0  0  0  0  0
    5.9279    6.1258   -0.3149 N   0  0  0  0  0  0  0  0  0  0  0  0
    4.9425    8.1131   -1.2977 C   0  0  0  0  0  0  0  0  0  0  0  0
    4.4024    3.9396   -0.7101 S   0  0  0  0  0  0  0  0  0  0  0  0
    2.5982    8.5751   -0.9536 C   0  0  0  0  0  0  0  0  0  0  0  0
    5.9541    4.8851   -0.5988 C   0  0  0  0  0  0  0  0  0  0  0  0
    3.8532    8.9765   -1.4098 C   0  0  0  0  0  0  0  0  0  0  0  0
    7.1790    4.2448   -0.8259 N   0  0  0  0  0  0  0  0  0  0  0  0
    8.3795    4.9403   -0.6366 C   0  0  0  0  0  0  0  0  0  0  0  0
    8.3828    6.1511    0.0562 C   0  0  0  0  0  0  0  0  0  0  0  0
    9.5725    4.4223   -1.1408 C   0  0  0  0  0  0  0  0  0  0  0  0
    9.5841    6.8252    0.2767 C   0  0  0  0  0  0  0  0  0  0  0  0
   10.7738    5.0963   -0.9204 C   0  0  0  0  0  0  0  0  0  0  0  0
   10.7801    6.2962   -0.2090 C   0  0  0  0  0  0  0  0  0  0  0  0
   12.0471    7.0031    0.0289 O   0  0  0  0  0  0  0  0  0  0  0  0
   11.9338    8.2286    0.8329 C   0  0  0  0  0  0  0  0  0  0  0  0
    7.1963    3.2817   -1.1261 H   0  0  0  0  0  0  0  0  0  0  0  0
    2.3070    4.7841    0.1136 H   0  0  0  0  0  0  0  0  0  0  0  0
    3.6136    5.0393    1.2778 H   0  0  0  0  0  0  0  0  0  0  0  0
    1.4507    6.9781   -0.0806 H   0  0  0  0  0  0  0  0  0  0  0  0
    5.8981    8.3865   -1.7279 H   0  0  0  0  0  0  0  0  0  0  0  0
    1.7541    9.2503   -1.0243 H   0  0  0  0  0  0  0  0  0  0  0  0
    3.9818    9.9578   -1.8503 H   0  0  0  0  0  0  0  0  0  0  0  0
    7.4528    6.5679    0.4228 H   0  0  0  0  0  0  0  0  0  0  0  0
    9.5661    3.4970   -1.7033 H   0  0  0  0  0  0  0  0  0  0  0  0
    9.5882    7.7593    0.8249 H   0  0  0  0  0  0  0  0  0  0  0  0
   11.7017    4.6881   -1.3017 H   0  0  0  0  0  0  0  0  0  0  0  0
   11.2241    8.9014    0.3675 H   0  0  0  0  0  0  0  0  0  0  0  0
   11.5923    7.9765    1.8292 H   0  0  0  0  0  0  0  0  0  0  0  0
   12.9016    8.7109    0.8943 H   0  0  0  0  0  0  0  0  0  0  0  0
  1  2  4  0  0  0  0
  1  3  1  0  0  0  0
  1  4  4  0  0  0  0
  2  5  1  0  0  0  0
  2  6  4  0  0  0  0
  3  7  1  0  0  0  0
  4  8  4  0  0  0  0
  5  9  2  0  0  0  0
  6 10  4  0  0  0  0
  7  9  1  0  0  0  0
  8 10  4  0  0  0  0
  9 11  1  0  0  0  0
 12 13  4  0  0  0  0
 12 14  4  0  0  0  0
 13 15  4  0  0  0  0
 14 16  4  0  0  0  0
 15 17  4  0  0  0  0
 16 17  4  0  0  0  0
 12 11  1  0  0  0  0
 11 20  1  0  0  0  0
 17 18  1  0  0  0  0
 18 19  1  0  0  0  0
  3 21  1  0  0  0  0
  3 22  1  0  0  0  0
  4 23  1  0  0  0  0
  6 24  1  0  0  0  0
  8 25  1  0  0  0  0
 10 26  1  0  0  0  0
 13 27  1  0  0  0  0
 14 28  1  0  0  0  0
 15 29  1  0  0  0  0
 16 30  1  0  0  0  0
 19 31  1  0  0  0  0
 19 32  1  0  0  0  0
 19 33  1  0  0  0  0
M  END
>  <Alias name>
N-(4-Methoxyphenyl)-4H-3,1-benzothiazin-2-amine

>  <deltaS(fus)>   J/mol/K
36.9

$$$$
Iso-Butanol
  ChemBrain IXL

 15 14  0  0  0  0  0  0  0  0  1 V2000
    2.2723    2.7366   -0.1710 C   0  0  0  0  0  0  0  0  0  0  0  0
    3.6334    3.1851    0.3957 C   0  0  0  0  0  0  0  0  0  0  0  0
    4.7257    2.9865   -0.6735 C   0  0  0  0  0  0  0  0  0  0  0  0
    6.0247    3.4122   -0.1326 O   0  0  0  0  0  0  0  0  0  0  0  0
    3.5615    4.6742    0.7866 C   0  0  0  0  0  0  0  0  0  0  0  0
    1.5070    2.8757    0.5781 H   0  0  0  0  0  0  0  0  0  0  0  0
    2.3226    1.6931   -0.4449 H   0  0  0  0  0  0  0  0  0  0  0  0
    2.0335    3.3266   -1.0435 H   0  0  0  0  0  0  0  0  0  0  0  0
    3.8722    2.5950    1.2681 H   0  0  0  0  0  0  0  0  0  0  0  0
    4.7747    1.9432   -0.9483 H   0  0  0  0  0  0  0  0  0  0  0  0
    4.4876    3.5776   -1.5455 H   0  0  0  0  0  0  0  0  0  0  0  0
    6.0696    4.3228    0.1344 H   0  0  0  0  0  0  0  0  0  0  0  0
    3.3234    5.2644   -0.0860 H   0  0  0  0  0  0  0  0  0  0  0  0
    4.5150    4.9885    1.1846 H   0  0  0  0  0  0  0  0  0  0  0  0
    2.7955    4.8132    1.5352 H   0  0  0  0  0  0  0  0  0  0  0  0
  1  2  1  0  0  0  0
  2  3  1  0  0  0  0
  3  4  1  0  0  0  0
  2  5  1  0  0  0  0
  1  6  1  0  0  0  0
  1  7  1  0  0  0  0
  1  8  1  0  0  0  0
  2  9  1  0  0  0  0
  3 10  1  0  0  0  0
  3 11  1  0  0  0  0
  4 12  1  0  0  0  0
  5 13  1  0  0  0  0
  5 14  1  0  0  0  0
  5 15  1  0  0  0  0
M  END
>  <Alias name>
2-Methyl-1-propanol

>  <deltaS(fus)>   J/mol/K
36.93

$$$$
Pentachloroaniline
  ChemBrain IXL

 14 14  0  0  0  0  0  0  0  0  1 V2000
    5.1963    3.1240    0.0000 C   0  0  0  0  0  0  0  0  0  0  0  0
    3.8139    3.3105    0.0012 C   0  0  0  0  0  0  0  0  0  0  0  0
    3.2841    4.6010    0.0024 C   0  0  0  0  0  0  0  0  0  0  0  0
    4.1368    5.7050    0.0025 C   0  0  0  0  0  0  0  0  0  0  0  0
    5.5193    5.5185    0.0013 C   0  0  0  0  0  0  0  0  0  0  0  0
    6.0491    4.2280    0.0000 C   0  0  0  0  0  0  0  0  0  0  0  0
    5.8738    1.4736   -0.0016 Cl  0  0  0  0  0  0  0  0  0  0  0  0
    2.7233    1.8986    0.0011 Cl  0  0  0  0  0  0  0  0  0  0  0  0
    3.4594    7.3553    0.0041 Cl  0  0  0  0  0  0  0  0  0  0  0  0
    6.6098    6.9304    0.0014 Cl  0  0  0  0  0  0  0  0  0  0  0  0
    1.5161    4.8394    0.0040 Cl  0  0  0  0  0  0  0  0  0  0  0  0
    7.4365    4.0409   -0.0011 N   0  0  0  0  0  0  0  0  0  0  0  0
    8.0533    4.8394    0.0001 H   0  0  0  0  0  0  0  0  0  0  0  0
    7.8197    3.1075   -0.0033 H   0  0  0  0  0  0  0  0  0  0  0  0
  1  2  4  0  0  0  0
  2  3  4  0  0  0  0
  3  4  4  0  0  0  0
  4  5  4  0  0  0  0
  5  6  4  0  0  0  0
  6  1  4  0  0  0  0
  1  7  1  0  0  0  0
  2  8  1  0  0  0  0
  4  9  1  0  0  0  0
  5 10  1  0  0  0  0
  3 11  1  0  0  0  0
  6 12  1  0  0  0  0
 12 13  1  0  0  0  0
 12 14  1  0  0  0  0
M  END
>  <Alias name>
Pentachloroaniline

>  <deltaS(fus)>   J/mol/K
36.97

$$$$
1,3-Dimethyladamantane
  ChemBrain IXL

 32 34  0  0  0  0  0  0  0  0  1 V2000
    4.6096    4.8100   -1.9755 C   0  0  0  0  0  0  0  0  0  0  0  0
    5.3686    3.9989   -0.9045 C   0  0  0  0  0  0  0  0  0  0  0  0
    4.7997    2.5657   -0.8459 C   0  0  0  0  0  0  0  0  0  0  0  0
    3.3013    2.6215   -0.4831 C   0  0  0  0  0  0  0  0  0  0  0  0
    2.5427    3.4326   -1.5540 C   0  0  0  0  0  0  0  0  0  0  0  0
    3.1112    4.8656   -1.6126 C   0  0  0  0  0  0  0  0  0  0  0  0
    2.9400    5.5434   -0.2374 C   0  0  0  0  0  0  0  0  0  0  0  0
    5.1974    4.6767    0.4710 C   0  0  0  0  0  0  0  0  0  0  0  0
    3.1301    3.2991    0.8923 C   0  0  0  0  0  0  0  0  0  0  0  0
    3.6987    4.7325    0.8340 C   0  0  0  0  0  0  0  0  0  0  0  0
    6.8656    3.9432   -1.2672 C   0  0  0  0  0  0  0  0  0  0  0  0
    3.5276    5.4095    2.2080 C   0  0  0  0  0  0  0  0  0  0  0  0
    5.0086    5.8160   -2.0166 H   0  0  0  0  0  0  0  0  0  0  0  0
    4.7297    4.3344   -2.9410 H   0  0  0  0  0  0  0  0  0  0  0  0
    5.3322    1.9964   -0.0941 H   0  0  0  0  0  0  0  0  0  0  0  0
    4.9199    2.0898   -1.8113 H   0  0  0  0  0  0  0  0  0  0  0  0
    2.9022    1.6158   -0.4420 H   0  0  0  0  0  0  0  0  0  0  0  0
    2.6628    2.9568   -2.5194 H   0  0  0  0  0  0  0  0  0  0  0  0
    1.4909    3.4716   -1.2993 H   0  0  0  0  0  0  0  0  0  0  0  0
    2.5787    5.4347   -2.3642 H   0  0  0  0  0  0  0  0  0  0  0  0
    3.3391    6.5493   -0.2786 H   0  0  0  0  0  0  0  0  0  0  0  0
    1.8881    5.5826    0.0173 H   0  0  0  0  0  0  0  0  0  0  0  0
    5.7300    4.1075    1.2228 H   0  0  0  0  0  0  0  0  0  0  0  0
    5.5965    5.6827    0.4299 H   0  0  0  0  0  0  0  0  0  0  0  0
    2.0783    3.3381    1.1470 H   0  0  0  0  0  0  0  0  0  0  0  0
    3.6627    2.7298    1.6440 H   0  0  0  0  0  0  0  0  0  0  0  0
    7.2648    4.9491   -1.3083 H   0  0  0  0  0  0  0  0  0  0  0  0
    6.9858    3.4674   -2.2326 H   0  0  0  0  0  0  0  0  0  0  0  0
    7.3983    3.3739   -0.5154 H   0  0  0  0  0  0  0  0  0  0  0  0
    2.4757    5.4486    2.4627 H   0  0  0  0  0  0  0  0  0  0  0  0
    4.0602    4.8403    2.9598 H   0  0  0  0  0  0  0  0  0  0  0  0
    3.9267    6.4155    2.1669 H   0  0  0  0  0  0  0  0  0  0  0  0
  1  2  1  0  0  0  0
  2  3  1  0  0  0  0
  3  4  1  0  0  0  0
  4  5  1  0  0  0  0
  5  6  1  0  0  0  0
  6  1  1  0  0  0  0
  6  7  1  0  0  0  0
  2  8  1  0  0  0  0
  4  9  1  0  0  0  0
  7 10  1  0  0  0  0
 10  9  1  0  0  0  0
 10  8  1  0  0  0  0
  2 11  1  0  0  0  0
 10 12  1  0  0  0  0
  1 13  1  0  0  0  0
  1 14  1  0  0  0  0
  3 15  1  0  0  0  0
  3 16  1  0  0  0  0
  4 17  1  0  0  0  0
  5 18  1  0  0  0  0
  5 19  1  0  0  0  0
  6 20  1  0  0  0  0
  7 21  1  0  0  0  0
  7 22  1  0  0  0  0
  8 23  1  0  0  0  0
  8 24  1  0  0  0  0
  9 25  1  0  0  0  0
  9 26  1  0  0  0  0
 11 27  1  0  0  0  0
 11 28  1  0  0  0  0
 11 29  1  0  0  0  0
 12 30  1  0  0  0  0
 12 31  1  0  0  0  0
 12 32  1  0  0  0  0
M  END
>  <Alias name>
1,3-Dimethyladamantane

>  <deltaS(fus)>   J/mol/K
37.06

$$$$
Pentachlorophenol
  ChemBrain IXL

 13 13  0  0  0  0  0  0  0  0  1 V2000
    3.8710    4.0678    0.2296 C   0  0  0  0  0  0  0  0  0  0  0  0
    3.8578    5.4499    0.0393 C   0  0  0  0  0  0  0  0  0  0  0  0
    5.0510    6.1329   -0.1978 C   0  0  0  0  0  0  0  0  0  0  0  0
    6.2575    5.4338   -0.2445 C   0  0  0  0  0  0  0  0  0  0  0  0
    6.2707    4.0517   -0.0541 C   0  0  0  0  0  0  0  0  0  0  0  0
    5.0774    3.3687    0.1829 C   0  0  0  0  0  0  0  0  0  0  0  0
    5.0910    1.9123    0.3836 O   0  0  0  0  0  0  0  0  0  0  0  0
    2.3597    3.2027    0.5299 Cl  0  0  0  0  0  0  0  0  0  0  0  0
    2.3296    6.3354    0.0985 Cl  0  0  0  0  0  0  0  0  0  0  0  0
    5.0343    7.8834   -0.4389 Cl  0  0  0  0  0  0  0  0  0  0  0  0
    7.7689    6.2988   -0.5448 Cl  0  0  0  0  0  0  0  0  0  0  0  0
    7.7990    3.1663   -0.1133 Cl  0  0  0  0  0  0  0  0  0  0  0  0
    5.9496    1.5085    0.3373 H   0  0  0  0  0  0  0  0  0  0  0  0
  1  2  4  0  0  0  0
  2  3  4  0  0  0  0
  3  4  4  0  0  0  0
  4  5  4  0  0  0  0
  5  6  4  0  0  0  0
  6  1  4  0  0  0  0
  6  7  1  0  0  0  0
  1  8  1  0  0  0  0
  2  9  1  0  0  0  0
  3 10  1  0  0  0  0
  4 11  1  0  0  0  0
  5 12  1  0  0  0  0
  7 13  1  0  0  0  0
M  END
>  <Alias name>
Pentachlorophenol

>  <deltaS(fus)>   J/mol/K
37.08

$$$$
Chrysanthemic acid
  ChemBrain IXL

 28 28  0  0  0  0  0  0  0  0  1 V2000
    4.2632    5.9291    0.8845 C   0  0  0  0  0  0  0  0  0  0  0  0
    5.3908    4.9084    0.6194 C   0  0  0  0  0  0  0  0  0  0  0  0
    4.2137    5.0326   -0.3734 C   0  0  0  0  0  0  0  0  0  0  0  0
    3.2503    5.5701    1.9070 C   0  0  0  0  0  0  0  0  0  0  0  0
    6.6767    5.5448    0.2501 C   0  0  0  0  0  0  0  0  0  0  0  0
    4.6542    5.6515   -1.7177 C   0  0  0  0  0  0  0  0  0  0  0  0
    3.2994    3.7907   -0.3607 C   0  0  0  0  0  0  0  0  0  0  0  0
    2.1110    6.4659    2.1663 O   0  0  0  0  0  0  0  0  0  0  0  0
    3.3617    4.5304    2.5356 O   0  0  0  0  0  0  0  0  0  0  0  0
    7.8302    5.0113    0.6615 C   0  0  0  0  0  0  0  0  0  0  0  0
    9.1125    5.6490    0.2894 C   0  0  0  0  0  0  0  0  0  0  0  0
    7.8272    3.7821    1.4892 C   0  0  0  0  0  0  0  0  0  0  0  0
    2.0903    7.2829    1.6203 H   0  0  0  0  0  0  0  0  0  0  0  0
    4.4626    6.9687    0.6547 H   0  0  0  0  0  0  0  0  0  0  0  0
    5.3764    4.0800    1.3186 H   0  0  0  0  0  0  0  0  0  0  0  0
    6.6816    6.4430   -0.3542 H   0  0  0  0  0  0  0  0  0  0  0  0
    5.5933    5.2125   -2.0304 H   0  0  0  0  0  0  0  0  0  0  0  0
    4.7773    6.7210   -1.5988 H   0  0  0  0  0  0  0  0  0  0  0  0
    3.8972    5.4568   -2.4681 H   0  0  0  0  0  0  0  0  0  0  0  0
    2.3176    4.0655   -0.7273 H   0  0  0  0  0  0  0  0  0  0  0  0
    3.7212    3.0242   -0.9991 H   0  0  0  0  0  0  0  0  0  0  0  0
    3.2145    3.4123    0.6495 H   0  0  0  0  0  0  0  0  0  0  0  0
    9.8593    5.4239    1.0406 H   0  0  0  0  0  0  0  0  0  0  0  0
    8.9769    6.7216    0.2239 H   0  0  0  0  0  0  0  0  0  0  0  0
    9.4389    5.2674   -0.6695 H   0  0  0  0  0  0  0  0  0  0  0  0
    7.2459    3.9528    2.3875 H   0  0  0  0  0  0  0  0  0  0  0  0
    7.3890    2.9687    0.9250 H   0  0  0  0  0  0  0  0  0  0  0  0
    8.8438    3.5268    1.7610 H   0  0  0  0  0  0  0  0  0  0  0  0
  1  2  1  0  0  0  0
  1  3  1  0  0  0  0
  1  4  1  0  0  0  0
  2  5  1  0  0  0  0
  2  3  1  0  0  0  0
  3  6  1  0  0  0  0
  3  7  1  0  0  0  0
  4  8  1  0  0  0  0
  4  9  2  0  0  0  0
  5 10  2  0  0  0  0
 10 11  1  0  0  0  0
 10 12  1  0  0  0  0
  8 13  1  0  0  0  0
  1 14  1  0  0  0  0
  2 15  1  0  0  0  0
  5 16  1  0  0  0  0
  6 17  1  0  0  0  0
  6 18  1  0  0  0  0
  6 19  1  0  0  0  0
  7 20  1  0  0  0  0
  7 21  1  0  0  0  0
  7 22  1  0  0  0  0
 11 23  1  0  0  0  0
 11 24  1  0  0  0  0
 11 25  1  0  0  0  0
 12 26  1  0  0  0  0
 12 27  1  0  0  0  0
 12 28  1  0  0  0  0
M  END
>  <Alias name>
Chrysanthemic acid

>  <deltaS(fus)>   J/mol/K
37.1

$$$$
Toluene
  ChemBrain IXL

 15 15  0  0  0  0  0  0  0  0  1 V2000
    2.6327    3.1315   -0.5820 C   0  0  0  0  0  0  0  0  0  0  0  0
    2.4635    4.5103   -0.7108 C   0  0  0  0  0  0  0  0  0  0  0  0
    3.5721    5.3561   -0.6687 C   0  0  0  0  0  0  0  0  0  0  0  0
    4.8501    4.8232   -0.4978 C   0  0  0  0  0  0  0  0  0  0  0  0
    5.0193    3.4444   -0.3690 C   0  0  0  0  0  0  0  0  0  0  0  0
    3.9106    2.5985   -0.4110 C   0  0  0  0  0  0  0  0  0  0  0  0
    6.4309    2.8556   -0.1801 C   0  0  0  0  0  0  0  0  0  0  0  0
    1.7744    2.4768   -0.6146 H   0  0  0  0  0  0  0  0  0  0  0  0
    1.4742    4.9229   -0.8431 H   0  0  0  0  0  0  0  0  0  0  0  0
    3.4411    6.4235   -0.7684 H   0  0  0  0  0  0  0  0  0  0  0  0
    5.7083    5.4780   -0.4652 H   0  0  0  0  0  0  0  0  0  0  0  0
    4.0416    1.5312   -0.3113 H   0  0  0  0  0  0  0  0  0  0  0  0
    7.1257    3.3721   -0.8258 H   0  0  0  0  0  0  0  0  0  0  0  0
    6.7370    2.9770    0.8484 H   0  0  0  0  0  0  0  0  0  0  0  0
    6.4194    1.8052   -0.4308 H   0  0  0  0  0  0  0  0  0  0  0  0
  1  2  4  0  0  0  0
  2  3  4  0  0  0  0
  3  4  4  0  0  0  0
  4  5  4  0  0  0  0
  5  6  4  0  0  0  0
  6  1  4  0  0  0  0
  5  7  1  0  0  0  0
  1  8  1  0  0  0  0
  2  9  1  0  0  0  0
  3 10  1  0  0  0  0
  4 11  1  0  0  0  0
  6 12  1  0  0  0  0
  7 13  1  0  0  0  0
  7 14  1  0  0  0  0
  7 15  1  0  0  0  0
M  END
>  <Alias name>
Methylbenzene

>  <deltaS(fus)>   J/mol/K
37.15

$$$$
3,5-Diisopropylphenol
  ChemBrain IXL

 31 31  0  0  0  0  0  0  0  0  1 V2000
    4.7288    6.2281    0.1922 C   0  0  0  0  0  0  0  0  0  0  0  0
    4.7713    4.8447    0.3667 C   0  0  0  0  0  0  0  0  0  0  0  0
    6.0000    4.1901    0.4534 C   0  0  0  0  0  0  0  0  0  0  0  0
    7.1863    4.9193    0.3693 C   0  0  0  0  0  0  0  0  0  0  0  0
    7.1438    6.3027    0.1954 C   0  0  0  0  0  0  0  0  0  0  0  0
    5.9151    6.9572    0.1072 C   0  0  0  0  0  0  0  0  0  0  0  0
    5.8703    8.4151   -0.0754 O   0  0  0  0  0  0  0  0  0  0  0  0
    3.5127    4.0716    0.4596 C   0  0  0  0  0  0  0  0  0  0  0  0
    2.3728    4.8633   -0.2102 C   0  0  0  0  0  0  0  0  0  0  0  0
    3.6873    2.7179   -0.2558 C   0  0  0  0  0  0  0  0  0  0  0  0
    8.4900    4.2251    0.4647 C   0  0  0  0  0  0  0  0  0  0  0  0
    9.5095    4.9176   -0.4603 C   0  0  0  0  0  0  0  0  0  0  0  0
    8.3218    2.7550    0.0345 C   0  0  0  0  0  0  0  0  0  0  0  0
    4.9671    8.7995   -0.1291 H   0  0  0  0  0  0  0  0  0  0  0  0
    3.7748    6.7361    0.1228 H   0  0  0  0  0  0  0  0  0  0  0  0
    6.0330    3.1157    0.5861 H   0  0  0  0  0  0  0  0  0  0  0  0
    8.0648    6.8686    0.1288 H   0  0  0  0  0  0  0  0  0  0  0  0
    3.2700    3.9008    1.5012 H   0  0  0  0  0  0  0  0  0  0  0  0
    1.4590    4.2834   -0.1709 H   0  0  0  0  0  0  0  0  0  0  0  0
    2.2284    5.8006    0.3128 H   0  0  0  0  0  0  0  0  0  0  0  0
    2.6300    5.0622   -1.2432 H   0  0  0  0  0  0  0  0  0  0  0  0
    4.4734    2.1523    0.2289 H   0  0  0  0  0  0  0  0  0  0  0  0
    3.9518    2.8887   -1.2920 H   0  0  0  0  0  0  0  0  0  0  0  0
    2.7595    2.1615   -0.2070 H   0  0  0  0  0  0  0  0  0  0  0  0
    8.8456    4.2637    1.4869 H   0  0  0  0  0  0  0  0  0  0  0  0
    9.6461    5.9440   -0.1427 H   0  0  0  0  0  0  0  0  0  0  0  0
    9.1424    4.9008   -1.4790 H   0  0  0  0  0  0  0  0  0  0  0  0
   10.4566    4.3948   -0.4092 H   0  0  0  0  0  0  0  0  0  0  0  0
    9.2822    2.2558    0.0716 H   0  0  0  0  0  0  0  0  0  0  0  0
    7.6311    2.2592    0.7054 H   0  0  0  0  0  0  0  0  0  0  0  0
    7.9339    2.7166   -0.9759 H   0  0  0  0  0  0  0  0  0  0  0  0
  1  2  4  0  0  0  0
  2  3  4  0  0  0  0
  3  4  4  0  0  0  0
  4  5  4  0  0  0  0
  5  6  4  0  0  0  0
  6  1  4  0  0  0  0
  6  7  1  0  0  0  0
  8  9  1  0  0  0  0
  8 10  1  0  0  0  0
  4 11  1  0  0  0  0
 11 12  1  0  0  0  0
 11 13  1  0  0  0  0
  8  2  1  0  0  0  0
  7 14  1  0  0  0  0
  1 15  1  0  0  0  0
  3 16  1  0  0  0  0
  5 17  1  0  0  0  0
  8 18  1  0  0  0  0
  9 19  1  0  0  0  0
  9 20  1  0  0  0  0
  9 21  1  0  0  0  0
 10 22  1  0  0  0  0
 10 23  1  0  0  0  0
 10 24  1  0  0  0  0
 11 25  1  0  0  0  0
 12 26  1  0  0  0  0
 12 27  1  0  0  0  0
 12 28  1  0  0  0  0
 13 29  1  0  0  0  0
 13 30  1  0  0  0  0
 13 31  1  0  0  0  0
M  END
>  <Alias name>
3,5-Diisopropylphenol

>  <deltaS(fus)>   J/mol/K
37.2

$$$$
1,1,3,3-Tetraethyl-5,5-dimethylcyclotrisiloxane
  ChemBrain IXL

 42 42  0  0  0  0  0  0  0  0  1 V2000
    6.6474    5.1366   -0.1888 O   0  0  0  0  0  0  0  0  0  0  0  0
    5.8905    3.8333   -0.3455 Si  0  0  0  0  0  0  0  0  0  0  0  0
    4.4911    3.9210    0.2186 O   0  0  0  0  0  0  0  0  0  0  0  0
    4.3298    4.5762    1.5669 Si  0  0  0  0  0  0  0  0  0  0  0  0
    5.1000    5.8700    1.6446 O   0  0  0  0  0  0  0  0  0  0  0  0
    6.5236    5.8597    1.1370 Si  0  0  0  0  0  0  0  0  0  0  0  0
    7.0470    7.6293    0.8764 C   0  0  0  0  0  0  0  0  0  0  0  0
    7.6647    5.1028    2.4071 C   0  0  0  0  0  0  0  0  0  0  0  0
    6.8291    2.4286    0.4507 C   0  0  0  0  0  0  0  0  0  0  0  0
    5.7470    3.4687   -2.1676 C   0  0  0  0  0  0  0  0  0  0  0  0
    8.2108    2.2908   -0.2173 C   0  0  0  0  0  0  0  0  0  0  0  0
    4.9748    4.6084   -2.8597 C   0  0  0  0  0  0  0  0  0  0  0  0
    9.1209    5.2036    1.9138 C   0  0  0  0  0  0  0  0  0  0  0  0
    6.1247    8.2889   -0.1670 C   0  0  0  0  0  0  0  0  0  0  0  0
    4.8511    3.4141    2.9327 C   0  0  0  0  0  0  0  0  0  0  0  0
    2.5227    4.9680    1.8031 C   0  0  0  0  0  0  0  0  0  0  0  0
    6.9762    8.1684    1.8130 H   0  0  0  0  0  0  0  0  0  0  0  0
    8.0698    7.6548    0.5216 H   0  0  0  0  0  0  0  0  0  0  0  0
    7.4072    4.0692    2.5557 H   0  0  0  0  0  0  0  0  0  0  0  0
    7.5655    5.6372    3.3437 H   0  0  0  0  0  0  0  0  0  0  0  0
    6.2751    1.5072    0.3220 H   0  0  0  0  0  0  0  0  0  0  0  0
    6.9564    2.6264    1.5002 H   0  0  0  0  0  0  0  0  0  0  0  0
    5.2162    2.5353   -2.3083 H   0  0  0  0  0  0  0  0  0  0  0  0
    6.7371    3.3895   -2.5990 H   0  0  0  0  0  0  0  0  0  0  0  0
    8.7618    3.2129   -0.1007 H   0  0  0  0  0  0  0  0  0  0  0  0
    8.0823    2.0785   -1.2714 H   0  0  0  0  0  0  0  0  0  0  0  0
    8.7582    1.4816    0.2496 H   0  0  0  0  0  0  0  0  0  0  0  0
    3.9845    4.6874   -2.4284 H   0  0  0  0  0  0  0  0  0  0  0  0
    5.5056    5.5419   -2.7187 H   0  0  0  0  0  0  0  0  0  0  0  0
    4.8915    4.3969   -3.9185 H   0  0  0  0  0  0  0  0  0  0  0  0
    9.3841    6.2451    1.7770 H   0  0  0  0  0  0  0  0  0  0  0  0
    9.2205    4.6809    0.9734 H   0  0  0  0  0  0  0  0  0  0  0  0
    9.7818    4.7576    2.6465 H   0  0  0  0  0  0  0  0  0  0  0  0
    5.1018    8.2636    0.1880 H   0  0  0  0  0  0  0  0  0  0  0  0
    6.4288    9.3171   -0.3188 H   0  0  0  0  0  0  0  0  0  0  0  0
    6.1953    7.7495   -1.1036 H   0  0  0  0  0  0  0  0  0  0  0  0
    5.8908    3.1694    2.8231 H   0  0  0  0  0  0  0  0  0  0  0  0
    4.2604    2.5080    2.8794 H   0  0  0  0  0  0  0  0  0  0  0  0
    4.6927    3.8915    3.8916 H   0  0  0  0  0  0  0  0  0  0  0  0
    1.9458    4.0527    1.7561 H   0  0  0  0  0  0  0  0  0  0  0  0
    2.3782    5.4366    2.7687 H   0  0  0  0  0  0  0  0  0  0  0  0
    2.1944    5.6422    1.0218 H   0  0  0  0  0  0  0  0  0  0  0  0
  1  2  1  0  0  0  0
  2  3  1  0  0  0  0
  3  4  1  0  0  0  0
  4  5  1  0  0  0  0
  5  6  1  0  0  0  0
  6  1  1  0  0  0  0
  6  7  1  0  0  0  0
  6  8  1  0  0  0  0
  2  9  1  0  0  0  0
  2 10  1  0  0  0  0
  9 11  1  0  0  0  0
 10 12  1  0  0  0  0
  8 13  1  0  0  0  0
  7 14  1  0  0  0  0
 15  4  1  0  0  0  0
 16  4  1  0  0  0  0
  7 17  1  0  0  0  0
  7 18  1  0  0  0  0
  8 19  1  0  0  0  0
  8 20  1  0  0  0  0
  9 21  1  0  0  0  0
  9 22  1  0  0  0  0
 10 23  1  0  0  0  0
 10 24  1  0  0  0  0
 11 25  1  0  0  0  0
 11 26  1  0  0  0  0
 11 27  1  0  0  0  0
 12 28  1  0  0  0  0
 12 29  1  0  0  0  0
 12 30  1  0  0  0  0
 13 31  1  0  0  0  0
 13 32  1  0  0  0  0
 13 33  1  0  0  0  0
 14 34  1  0  0  0  0
 14 35  1  0  0  0  0
 14 36  1  0  0  0  0
 15 37  1  0  0  0  0
 15 38  1  0  0  0  0
 15 39  1  0  0  0  0
 16 40  1  0  0  0  0
 16 41  1  0  0  0  0
 16 42  1  0  0  0  0
M  END
>  <Alias name>
1,1,3,3-Tetraethyl-5,5-dimethylcyclotrisiloxane

>  <deltaS(fus)>   J/mol/K
37.29

$$$$
Acetylene
  ChemBrain IXL

  4  3  0  0  0  0  0  0  0  0  1 V2000
    2.3227    2.5208    0.3781 C   0  0  0  0  0  0  0  0  0  0  0  0
    3.2625    2.6180   -0.3683 C   0  0  0  0  0  0  0  0  0  0  0  0
    1.4775    2.4334    1.0495 H   0  0  0  0  0  0  0  0  0  0  0  0
    4.1077    2.7054   -1.0397 H   0  0  0  0  0  0  0  0  0  0  0  0
  1  2  3  0  0  0  0
  1  3  1  0  0  0  0
  2  4  1  0  0  0  0
M  END
>  <Alias name>
Ethyne

>  <deltaS(fus)>   J/mol/K
37.3

$$$$
Cyclopropane
  ChemBrain IXL

  9  9  0  0  0  0  0  0  0  0  1 V2000
    3.6997    1.9262    0.2098 C   0  0  0  0  0  0  0  0  0  0  0  0
    2.2345    1.9288   -0.2567 C   0  0  0  0  0  0  0  0  0  0  0  0
    3.0063    3.2541   -0.1450 C   0  0  0  0  0  0  0  0  0  0  0  0
    3.8441    1.7274    1.2616 H   0  0  0  0  0  0  0  0  0  0  0  0
    4.4146    1.5557   -0.5108 H   0  0  0  0  0  0  0  0  0  0  0  0
    1.4979    1.7494    0.5128 H   0  0  0  0  0  0  0  0  0  0  0  0
    2.0621    1.5708   -1.2612 H   0  0  0  0  0  0  0  0  0  0  0  0
    2.7286    3.8830    0.6886 H   0  0  0  0  0  0  0  0  0  0  0  0
    3.2837    3.7022   -1.0878 H   0  0  0  0  0  0  0  0  0  0  0  0
  1  2  1  0  0  0  0
  2  3  1  0  0  0  0
  3  1  1  0  0  0  0
  1  4  1  0  0  0  0
  1  5  1  0  0  0  0
  2  6  1  0  0  0  0
  2  7  1  0  0  0  0
  3  8  1  0  0  0  0
  3  9  1  0  0  0  0
M  END
>  <Alias name>
Cyclopropane

>  <deltaS(fus)>   J/mol/K
37.39

$$$$
Dimethylether
  ChemBrain IXL

  9  8  0  0  0  0  0  0  0  0  1 V2000
    2.2800    3.1321   -0.0921 C   0  0  0  0  0  0  0  0  0  0  0  0
    3.5850    2.4970   -0.3259 O   0  0  0  0  0  0  0  0  0  0  0  0
    4.7432    3.3940   -0.2045 C   0  0  0  0  0  0  0  0  0  0  0  0
    1.4967    2.3969   -0.2032 H   0  0  0  0  0  0  0  0  0  0  0  0
    2.1325    3.9263   -0.8090 H   0  0  0  0  0  0  0  0  0  0  0  0
    2.2519    3.5397    0.9076 H   0  0  0  0  0  0  0  0  0  0  0  0
    5.6501    2.8385   -0.3926 H   0  0  0  0  0  0  0  0  0  0  0  0
    4.6556    4.1946   -0.9241 H   0  0  0  0  0  0  0  0  0  0  0  0
    4.7750    3.8080    0.7925 H   0  0  0  0  0  0  0  0  0  0  0  0
  1  2  1  0  0  0  0
  2  3  1  0  0  0  0
  1  4  1  0  0  0  0
  1  5  1  0  0  0  0
  1  6  1  0  0  0  0
  3  7  1  0  0  0  0
  3  8  1  0  0  0  0
  3  9  1  0  0  0  0
M  END
>  <Alias name>
Dimethylether

>  <deltaS(fus)>   J/mol/K
37.49

$$$$
(2,2)Paracyclophane-1-ene
  ChemBrain IXL

 30 32  0  0  0  0  0  0  0  0  1 V2000
    6.6326    3.7900    0.1634 C   0  0  0  0  0  0  0  0  0  0  0  0
    7.9813    4.0814   -0.0781 C   0  0  0  0  0  0  0  0  0  0  0  0
    5.8602    3.3310   -0.8913 C   0  0  0  0  0  0  0  0  0  0  0  0
    6.0825    4.1609    1.3786 C   0  0  0  0  0  0  0  0  0  0  0  0
    7.8698    5.3923   -0.5413 C   0  0  0  0  0  0  0  0  0  0  0  0
    4.5168    3.2894   -0.7413 C   0  0  0  0  0  0  0  0  0  0  0  0
    4.7382    4.1170    1.5216 C   0  0  0  0  0  0  0  0  0  0  0  0
    6.4813    5.5604   -0.4720 C   0  0  0  0  0  0  0  0  0  0  0  0
    3.9901    3.6954    0.4548 C   0  0  0  0  0  0  0  0  0  0  0  0
    5.7088    5.1247   -1.5350 C   0  0  0  0  0  0  0  0  0  0  0  0
    5.9268    5.9649    0.7314 C   0  0  0  0  0  0  0  0  0  0  0  0
    2.7178    3.9683    0.4780 C   0  0  0  0  0  0  0  0  0  0  0  0
    4.3681    5.0479   -1.3727 C   0  0  0  0  0  0  0  0  0  0  0  0
    4.5855    5.8852    0.8869 C   0  0  0  0  0  0  0  0  0  0  0  0
    2.6266    5.0314    0.0964 C   0  0  0  0  0  0  0  0  0  0  0  0
    3.8428    5.4168   -0.1632 C   0  0  0  0  0  0  0  0  0  0  0  0
    8.5552    4.0269    0.8164 H   0  0  0  0  0  0  0  0  0  0  0  0
    8.3771    3.4330   -0.8202 H   0  0  0  0  0  0  0  0  0  0  0  0
    6.3034    3.0759   -1.8421 H   0  0  0  0  0  0  0  0  0  0  0  0
    6.6966    4.5445    2.1781 H   0  0  0  0  0  0  0  0  0  0  0  0
    8.3624    6.0806    0.1001 H   0  0  0  0  0  0  0  0  0  0  0  0
    8.2222    5.4886   -1.5410 H   0  0  0  0  0  0  0  0  0  0  0  0
    3.8691    3.0122   -1.5768 H   0  0  0  0  0  0  0  0  0  0  0  0
    4.2620    4.4784    2.4353 H   0  0  0  0  0  0  0  0  0  0  0  0
    6.1605    4.7840   -2.4537 H   0  0  0  0  0  0  0  0  0  0  0  0
    6.5469    6.2730    1.5592 H   0  0  0  0  0  0  0  0  0  0  0  0
    1.8863    3.2957    0.8054 H   0  0  0  0  0  0  0  0  0  0  0  0
    3.7338    4.6316   -2.1583 H   0  0  0  0  0  0  0  0  0  0  0  0
    4.1193    6.1171    1.8475 H   0  0  0  0  0  0  0  0  0  0  0  0
    1.6863    5.6238   -0.0300 H   0  0  0  0  0  0  0  0  0  0  0  0
  1  2  1  0  0  0  0
  1  3  4  0  0  0  0
  1  4  4  0  0  0  0
  2  5  1  0  0  0  0
  3  6  4  0  0  0  0
  4  7  4  0  0  0  0
  5  8  1  0  0  0  0
  6  9  4  0  0  0  0
  7  9  4  0  0  0  0
  8 10  4  0  0  0  0
  8 11  4  0  0  0  0
  9 12  1  0  0  0  0
 10 13  4  0  0  0  0
 11 14  4  0  0  0  0
 12 15  2  0  0  0  0
 13 16  4  0  0  0  0
 14 16  4  0  0  0  0
 15 16  1  0  0  0  0
  2 17  1  0  0  0  0
  2 18  1  0  0  0  0
  3 19  1  0  0  0  0
  4 20  1  0  0  0  0
  5 21  1  0  0  0  0
  5 22  1  0  0  0  0
  6 23  1  0  0  0  0
  7 24  1  0  0  0  0
 10 25  1  0  0  0  0
 11 26  1  0  0  0  0
 12 27  1  0  0  0  0
 13 28  1  0  0  0  0
 14 29  1  0  0  0  0
 15 30  1  0  0  0  0
M  END
>  <Alias name>
[2,2]Paracyclophane-1-ene

>  <deltaS(fus)>   J/mol/K
37.5

$$$$
3-Methylphenol
  ChemBrain IXL

 16 16  0  0  0  0  0  0  0  0  1 V2000
    2.9333    3.0830    0.3592 C   0  0  0  0  0  0  0  0  0  0  0  0
    2.7656    4.4641    0.4740 C   0  0  0  0  0  0  0  0  0  0  0  0
    3.8793    5.3076    0.4564 C   0  0  0  0  0  0  0  0  0  0  0  0
    5.1602    4.7680    0.3238 C   0  0  0  0  0  0  0  0  0  0  0  0
    5.3290    3.3848    0.2087 C   0  0  0  0  0  0  0  0  0  0  0  0
    4.2139    2.5432    0.2266 C   0  0  0  0  0  0  0  0  0  0  0  0
    3.7060    6.7666    0.5774 O   0  0  0  0  0  0  0  0  0  0  0  0
    6.7470    2.7841    0.0617 C   0  0  0  0  0  0  0  0  0  0  0  0
    2.0719    2.4316    0.3729 H   0  0  0  0  0  0  0  0  0  0  0  0
    1.7745    4.8807    0.5766 H   0  0  0  0  0  0  0  0  0  0  0  0
    6.0210    5.4206    0.3102 H   0  0  0  0  0  0  0  0  0  0  0  0
    4.3419    1.4741    0.1378 H   0  0  0  0  0  0  0  0  0  0  0  0
    2.8063    7.0617    0.6643 H   0  0  0  0  0  0  0  0  0  0  0  0
    7.4803    3.5781    0.0716 H   0  0  0  0  0  0  0  0  0  0  0  0
    6.8140    2.2446   -0.8716 H   0  0  0  0  0  0  0  0  0  0  0  0
    6.9381    2.1082    0.8823 H   0  0  0  0  0  0  0  0  0  0  0  0
  1  2  4  0  0  0  0
  2  3  4  0  0  0  0
  3  4  4  0  0  0  0
  4  5  4  0  0  0  0
  5  6  4  0  0  0  0
  6  1  4  0  0  0  0
  3  7  1  0  0  0  0
  5  8  1  0  0  0  0
  1  9  1  0  0  0  0
  2 10  1  0  0  0  0
  4 11  1  0  0  0  0
  6 12  1  0  0  0  0
  7 13  1  0  0  0  0
  8 14  1  0  0  0  0
  8 15  1  0  0  0  0
  8 16  1  0  0  0  0
M  END
>  <Alias name>
m-Cresol

>  <deltaS(fus)>   J/mol/K
37.53

$$$$
Indene
  ChemBrain IXL

 17 18  0  0  0  0  0  0  0  0  1 V2000
    2.4144    3.6369    0.4890 C   0  0  0  0  0  0  0  0  0  0  0  0
    2.4198    5.0402    0.6424 C   0  0  0  0  0  0  0  0  0  0  0  0
    3.6131    5.7623    0.4768 C   0  0  0  0  0  0  0  0  0  0  0  0
    4.7651    5.0618    0.1633 C   0  0  0  0  0  0  0  0  0  0  0  0
    4.7597    3.7148    0.0162 C   0  0  0  0  0  0  0  0  0  0  0  0
    3.6024    2.9633    0.1711 C   0  0  0  0  0  0  0  0  0  0  0  0
    6.0809    3.2629   -0.3046 C   0  0  0  0  0  0  0  0  0  0  0  0
    6.9148    4.2901   -0.3628 C   0  0  0  0  0  0  0  0  0  0  0  0
    6.1724    5.5934   -0.0671 C   0  0  0  0  0  0  0  0  0  0  0  0
    1.4970    3.0815    0.6162 H   0  0  0  0  0  0  0  0  0  0  0  0
    1.5065    5.5594    0.8870 H   0  0  0  0  0  0  0  0  0  0  0  0
    3.6345    6.8354    0.5905 H   0  0  0  0  0  0  0  0  0  0  0  0
    3.6166    1.8850    0.0494 H   0  0  0  0  0  0  0  0  0  0  0  0
    6.3593    2.2264   -0.4757 H   0  0  0  0  0  0  0  0  0  0  0  0
    7.9687    4.2118   -0.5878 H   0  0  0  0  0  0  0  0  0  0  0  0
    6.2035    6.2573   -0.9092 H   0  0  0  0  0  0  0  0  0  0  0  0
    6.5575    6.0678    0.8152 H   0  0  0  0  0  0  0  0  0  0  0  0
  1  2  4  0  0  0  0
  2  3  4  0  0  0  0
  3  4  4  0  0  0  0
  4  5  4  0  0  0  0
  5  6  4  0  0  0  0
  6  1  4  0  0  0  0
  5  7  1  0  0  0  0
  7  8  2  0  0  0  0
  8  9  1  0  0  0  0
  4  9  1  0  0  0  0
  1 10  1  0  0  0  0
  2 11  1  0  0  0  0
  3 12  1  0  0  0  0
  6 13  1  0  0  0  0
  7 14  1  0  0  0  0
  8 15  1  0  0  0  0
  9 16  1  0  0  0  0
  9 17  1  0  0  0  0
M  END
>  <Alias name>
Indene

>  <deltaS(fus)>   J/mol/K
37.55

$$$$
Menthol
  ChemBrain IXL

 31 31  0  0  0  0  0  0  0  0  1 V2000
    6.3953    5.0223   -0.6142 C   0  0  0  0  0  0  0  0  0  0  0  0
    5.5646    6.0843    0.1374 C   0  0  0  0  0  0  0  0  0  0  0  0
    5.7658    3.6285   -0.3945 C   0  0  0  0  0  0  0  0  0  0  0  0
    7.8530    5.0322   -0.0855 C   0  0  0  0  0  0  0  0  0  0  0  0
    4.1204    6.0823   -0.4016 C   0  0  0  0  0  0  0  0  0  0  0  0
    6.1627    7.4111   -0.0692 O   0  0  0  0  0  0  0  0  0  0  0  0
    4.3208    3.6278   -0.9322 C   0  0  0  0  0  0  0  0  0  0  0  0
    7.8686    4.6848    1.4192 C   0  0  0  0  0  0  0  0  0  0  0  0
    8.6911    3.9941   -0.8598 C   0  0  0  0  0  0  0  0  0  0  0  0
    3.4918    4.6910   -0.1829 C   0  0  0  0  0  0  0  0  0  0  0  0
    2.0476    4.6895   -0.7210 C   0  0  0  0  0  0  0  0  0  0  0  0
    6.2127    7.7030   -1.0065 H   0  0  0  0  0  0  0  0  0  0  0  0
    6.3969    5.2522   -1.6725 H   0  0  0  0  0  0  0  0  0  0  0  0
    5.5542    5.8537    1.1947 H   0  0  0  0  0  0  0  0  0  0  0  0
    5.7564    3.3983    0.6629 H   0  0  0  0  0  0  0  0  0  0  0  0
    6.3459    2.8825   -0.9213 H   0  0  0  0  0  0  0  0  0  0  0  0
    8.2797    6.0169   -0.2307 H   0  0  0  0  0  0  0  0  0  0  0  0
    4.1298    6.3120   -1.4600 H   0  0  0  0  0  0  0  0  0  0  0  0
    3.5379    6.8282    0.1245 H   0  0  0  0  0  0  0  0  0  0  0  0
    4.3295    3.8569   -1.9907 H   0  0  0  0  0  0  0  0  0  0  0  0
    3.8790    2.6512   -0.7780 H   0  0  0  0  0  0  0  0  0  0  0  0
    8.8891    4.6974    1.7811 H   0  0  0  0  0  0  0  0  0  0  0  0
    7.4464    3.6995    1.5675 H   0  0  0  0  0  0  0  0  0  0  0  0
    7.2842    5.4140    1.9650 H   0  0  0  0  0  0  0  0  0  0  0  0
    9.7129    4.0163   -0.5019 H   0  0  0  0  0  0  0  0  0  0  0  0
    8.6737    4.2316   -1.9162 H   0  0  0  0  0  0  0  0  0  0  0  0
    8.2767    3.0063   -0.7050 H   0  0  0  0  0  0  0  0  0  0  0  0
    3.4827    4.4615    0.8754 H   0  0  0  0  0  0  0  0  0  0  0  0
    1.6061    3.7127   -0.5671 H   0  0  0  0  0  0  0  0  0  0  0  0
    1.4655    5.4357   -0.1947 H   0  0  0  0  0  0  0  0  0  0  0  0
    2.0564    4.9190   -1.7795 H   0  0  0  0  0  0  0  0  0  0  0  0
  1  2  1  0  0  0  0
  1  3  1  0  0  0  0
  1  4  1  0  0  0  0
  2  5  1  0  0  0  0
  2  6  1  0  0  0  0
  3  7  1  0  0  0  0
  4  8  1  0  0  0  0
  4  9  1  0  0  0  0
  5 10  1  0  0  0  0
  7 10  1  0  0  0  0
 10 11  1  0  0  0  0
  6 12  1  0  0  0  0
  1 13  1  0  0  0  0
  2 14  1  0  0  0  0
  3 15  1  0  0  0  0
  3 16  1  0  0  0  0
  4 17  1  0  0  0  0
  5 18  1  0  0  0  0
  5 19  1  0  0  0  0
  7 20  1  0  0  0  0
  7 21  1  0  0  0  0
  8 22  1  0  0  0  0
  8 23  1  0  0  0  0
  8 24  1  0  0  0  0
  9 25  1  0  0  0  0
  9 26  1  0  0  0  0
  9 27  1  0  0  0  0
 10 28  1  0  0  0  0
 11 29  1  0  0  0  0
 11 30  1  0  0  0  0
 11 31  1  0  0  0  0
M  END
>  <Alias name>
Menthol

>  <deltaS(fus)>   J/mol/K
37.58

$$$$
Propionitrile
  ChemBrain IXL

  9  8  0  0  0  0  0  0  0  0  1 V2000
    3.0981    3.4755   -0.3575 C   0  0  0  0  0  0  0  0  0  0  0  0
    3.7393    2.2127   -0.9649 C   0  0  0  0  0  0  0  0  0  0  0  0
    2.3256    3.0953    0.9206 C   0  0  0  0  0  0  0  0  0  0  0  0
    1.7451    2.8097    1.8810 N   0  0  0  0  0  0  0  0  0  0  0  0
    3.8729    4.1911   -0.1116 H   0  0  0  0  0  0  0  0  0  0  0  0
    2.4157    3.9144   -1.0747 H   0  0  0  0  0  0  0  0  0  0  0  0
    4.2822    2.4798   -1.8630 H   0  0  0  0  0  0  0  0  0  0  0  0
    2.9645    1.4970   -1.2107 H   0  0  0  0  0  0  0  0  0  0  0  0
    4.4218    1.7737   -0.2476 H   0  0  0  0  0  0  0  0  0  0  0  0
  1  2  1  0  0  0  0
  3  4  3  0  0  0  0
  3  1  1  0  0  0  0
  1  5  1  0  0  0  0
  1  6  1  0  0  0  0
  2  7  1  0  0  0  0
  2  8  1  0  0  0  0
  2  9  1  0  0  0  0
M  END
>  <Alias name>
Propanenitrile

>  <deltaS(fus)>   J/mol/K
37.58

$$$$
Estrone acetate
  ChemBrain IXL

 47 50  0  0  0  0  0  0  0  0  1 V2000
   12.4912    7.8636    0.8908 C   0  0  0  0  0  0  0  0  0  0  0  0
   13.7128    7.0149    0.6026 C   0  0  0  0  0  0  0  0  0  0  0  0
   11.5234    7.5038   -0.2514 C   0  0  0  0  0  0  0  0  0  0  0  0
   13.2315    6.0564   -0.3425 C   0  0  0  0  0  0  0  0  0  0  0  0
   11.8454    6.1425   -0.6068 C   0  0  0  0  0  0  0  0  0  0  0  0
   13.9558    5.2276   -0.8784 O   0  0  0  0  0  0  0  0  0  0  0  0
   10.1489    7.5757    0.0400 C   0  0  0  0  0  0  0  0  0  0  0  0
   11.3841    5.9095   -2.0423 C   0  0  0  0  0  0  0  0  0  0  0  0
   11.1145    5.1316    0.3030 C   0  0  0  0  0  0  0  0  0  0  0  0
    9.7845    6.1622   -2.0729 C   0  0  0  0  0  0  0  0  0  0  0  0
    9.4227    7.5410   -1.2856 C   0  0  0  0  0  0  0  0  0  0  0  0
    9.8484    8.8471    0.7150 C   0  0  0  0  0  0  0  0  0  0  0  0
    7.9593    7.6968   -1.0204 C   0  0  0  0  0  0  0  0  0  0  0  0
    8.4409    8.7710    1.2533 C   0  0  0  0  0  0  0  0  0  0  0  0
    7.4985    8.2940    0.1863 C   0  0  0  0  0  0  0  0  0  0  0  0
    6.1372    8.4446    0.3999 C   0  0  0  0  0  0  0  0  0  0  0  0
    7.0394    7.2684   -1.9772 C   0  0  0  0  0  0  0  0  0  0  0  0
    5.6734    7.4323   -1.7483 C   0  0  0  0  0  0  0  0  0  0  0  0
    5.2270    8.0102   -0.5556 C   0  0  0  0  0  0  0  0  0  0  0  0
    3.7977    8.1623   -0.3009 O   0  0  0  0  0  0  0  0  0  0  0  0
    2.9285    7.9289   -1.4521 C   0  0  0  0  0  0  0  0  0  0  0  0
    1.4810    8.1653   -1.3284 C   0  0  0  0  0  0  0  0  0  0  0  0
    3.3996    7.5401   -2.5088 O   0  0  0  0  0  0  0  0  0  0  0  0
   12.0661    7.5894    1.8455 H   0  0  0  0  0  0  0  0  0  0  0  0
   12.7410    8.9084    0.8671 H   0  0  0  0  0  0  0  0  0  0  0  0
   14.4995    7.6158    0.1576 H   0  0  0  0  0  0  0  0  0  0  0  0
   14.0664    6.5223    1.4964 H   0  0  0  0  0  0  0  0  0  0  0  0
   11.7340    8.1417   -1.1004 H   0  0  0  0  0  0  0  0  0  0  0  0
    9.8503    6.7356    0.6569 H   0  0  0  0  0  0  0  0  0  0  0  0
   11.8809    6.6016   -2.7106 H   0  0  0  0  0  0  0  0  0  0  0  0
   11.6029    4.8856   -2.3423 H   0  0  0  0  0  0  0  0  0  0  0  0
   11.3537    5.3321    1.3347 H   0  0  0  0  0  0  0  0  0  0  0  0
   10.0481    5.2124    0.1525 H   0  0  0  0  0  0  0  0  0  0  0  0
   11.4386    4.1204    0.0468 H   0  0  0  0  0  0  0  0  0  0  0  0
    9.2828    5.3284   -1.5905 H   0  0  0  0  0  0  0  0  0  0  0  0
    9.4512    6.2326   -3.1022 H   0  0  0  0  0  0  0  0  0  0  0  0
    9.7573    8.3750   -1.8864 H   0  0  0  0  0  0  0  0  0  0  0  0
    9.9277    9.6597    0.0031 H   0  0  0  0  0  0  0  0  0  0  0  0
   10.5473    9.0009    1.5258 H   0  0  0  0  0  0  0  0  0  0  0  0
    8.4167    8.0801    2.0852 H   0  0  0  0  0  0  0  0  0  0  0  0
    8.1363    9.7483    1.5890 H   0  0  0  0  0  0  0  0  0  0  0  0
    5.7858    8.9013    1.3125 H   0  0  0  0  0  0  0  0  0  0  0  0
    7.3862    6.8082   -2.8983 H   0  0  0  0  0  0  0  0  0  0  0  0
    4.9588    7.1111   -2.4963 H   0  0  0  0  0  0  0  0  0  0  0  0
    1.2872    8.7427   -0.4326 H   0  0  0  0  0  0  0  0  0  0  0  0
    1.1287    8.7113   -2.1934 H   0  0  0  0  0  0  0  0  0  0  0  0
    0.9656    7.2162   -1.2645 H   0  0  0  0  0  0  0  0  0  0  0  0
  2  1  1  0  0  0  0
  1  3  1  0  0  0  0
  4  2  1  0  0  0  0
  3  7  1  0  0  0  0
  3  5  1  0  0  0  0
  5  4  1  0  0  0  0
  4  6  2  0  0  0  0
  8  5  1  0  0  0  0
  5  9  1  0  0  0  0
  7 11  1  0  0  0  0
  7 12  1  0  0  0  0
 10  8  1  0  0  0  0
 11 10  1  0  0  0  0
 13 11  1  0  0  0  0
 12 14  1  0  0  0  0
 15 13  4  0  0  0  0
 17 13  4  0  0  0  0
 14 15  1  0  0  0  0
 15 16  4  0  0  0  0
 16 19  4  0  0  0  0
 18 17  4  0  0  0  0
 19 18  4  0  0  0  0
 19 20  1  0  0  0  0
 20 21  1  0  0  0  0
 21 22  1  0  0  0  0
 21 23  2  0  0  0  0
  1 24  1  0  0  0  0
  1 25  1  0  0  0  0
  2 26  1  0  0  0  0
  2 27  1  0  0  0  0
  3 28  1  0  0  0  0
  7 29  1  0  0  0  0
  8 30  1  0  0  0  0
  8 31  1  0  0  0  0
  9 32  1  0  0  0  0
  9 33  1  0  0  0  0
  9 34  1  0  0  0  0
 10 35  1  0  0  0  0
 10 36  1  0  0  0  0
 11 37  1  0  0  0  0
 12 38  1  0  0  0  0
 12 39  1  0  0  0  0
 14 40  1  0  0  0  0
 14 41  1  0  0  0  0
 16 42  1  0  0  0  0
 17 43  1  0  0  0  0
 18 44  1  0  0  0  0
 22 45  1  0  0  0  0
 22 46  1  0  0  0  0
 22 47  1  0  0  0  0
M  END
>  <Alias name>
Estrone acetate

>  <deltaS(fus)>   J/mol/K
37.59

$$$$
1,3,5-Trimethyluracil
  ChemBrain IXL

 21 21  0  0  0  0  0  0  0  0  1 V2000
    6.0565    5.5003   -0.1545 N   0  0  0  0  0  0  0  0  0  0  0  0
    4.8411    6.1468    0.0412 C   0  0  0  0  0  0  0  0  0  0  0  0
    6.1033    4.1018   -0.1344 C   0  0  0  0  0  0  0  0  0  0  0  0
    7.2849    6.2864   -0.3812 C   0  0  0  0  0  0  0  0  0  0  0  0
    3.6239    5.3498    0.2661 C   0  0  0  0  0  0  0  0  0  0  0  0
    4.7843    7.3661    0.0264 O   0  0  0  0  0  0  0  0  0  0  0  0
    4.9290    3.3603    0.0821 N   0  0  0  0  0  0  0  0  0  0  0  0
    7.1659    3.5269   -0.3052 O   0  0  0  0  0  0  0  0  0  0  0  0
    3.6953    4.0120    0.2807 C   0  0  0  0  0  0  0  0  0  0  0  0
    2.3263    6.0345    0.4751 C   0  0  0  0  0  0  0  0  0  0  0  0
    4.9890    1.8957    0.1012 C   0  0  0  0  0  0  0  0  0  0  0  0
    7.0463    7.3440   -0.3615 H   0  0  0  0  0  0  0  0  0  0  0  0
    7.7058    6.0301   -1.3457 H   0  0  0  0  0  0  0  0  0  0  0  0
    8.0050    6.0651    0.3970 H   0  0  0  0  0  0  0  0  0  0  0  0
    2.7995    3.4284    0.4462 H   0  0  0  0  0  0  0  0  0  0  0  0
    1.5482    5.2980    0.6235 H   0  0  0  0  0  0  0  0  0  0  0  0
    2.3916    6.6727    1.3487 H   0  0  0  0  0  0  0  0  0  0  0  0
    2.0923    6.6376   -0.3946 H   0  0  0  0  0  0  0  0  0  0  0  0
    6.0094    1.5744   -0.0675 H   0  0  0  0  0  0  0  0  0  0  0  0
    4.3517    1.4988   -0.6785 H   0  0  0  0  0  0  0  0  0  0  0  0
    4.6509    1.5338    1.0637 H   0  0  0  0  0  0  0  0  0  0  0  0
  1  2  1  0  0  0  0
  1  3  1  0  0  0  0
  1  4  1  0  0  0  0
  2  5  1  0  0  0  0
  2  6  2  0  0  0  0
  3  7  1  0  0  0  0
  3  8  2  0  0  0  0
  5  9  2  0  0  0  0
  5 10  1  0  0  0  0
  7 11  1  0  0  0  0
  7  9  1  0  0  0  0
  4 12  1  0  0  0  0
  4 13  1  0  0  0  0
  4 14  1  0  0  0  0
  9 15  1  0  0  0  0
 10 16  1  0  0  0  0
 10 17  1  0  0  0  0
 10 18  1  0  0  0  0
 11 19  1  0  0  0  0
 11 20  1  0  0  0  0
 11 21  1  0  0  0  0
M  END
>  <Alias name>
1,3,5-Trimethyluracil

>  <deltaS(fus)>   J/mol/K
37.6

$$$$
2-(Morpholinothio)benzothiazole
  ChemBrain IXL

 28 30  0  0  0  0  0  0  0  0  1 V2000
    5.9498    7.5942   -0.6148 C   0  0  0  0  0  0  0  0  0  0  0  0
    6.0662    6.3765   -0.4478 N   0  0  0  0  0  0  0  0  0  0  0  0
    4.6318    8.2230    0.2346 S   0  0  0  0  0  0  0  0  0  0  0  0
    7.0763    8.6547   -1.6721 S   0  0  0  0  0  0  0  0  0  0  0  0
    5.1112    5.8303    0.3739 C   0  0  0  0  0  0  0  0  0  0  0  0
    4.2615    6.7251    0.8171 C   0  0  0  0  0  0  0  0  0  0  0  0
    8.1305    7.4801   -2.1995 N   0  0  0  0  0  0  0  0  0  0  0  0
    4.9899    4.4977    0.7398 C   0  0  0  0  0  0  0  0  0  0  0  0
    3.2073    6.4118    1.6608 C   0  0  0  0  0  0  0  0  0  0  0  0
    7.3886    6.4605   -2.9545 C   0  0  0  0  0  0  0  0  0  0  0  0
    8.7952    6.8540   -1.0342 C   0  0  0  0  0  0  0  0  0  0  0  0
    3.9436    4.1212    1.5926 C   0  0  0  0  0  0  0  0  0  0  0  0
    3.0436    5.0880    2.0548 C   0  0  0  0  0  0  0  0  0  0  0  0
    8.3919    5.3556   -3.4839 C   0  0  0  0  0  0  0  0  0  0  0  0
    9.8130    5.7457   -1.5230 C   0  0  0  0  0  0  0  0  0  0  0  0
    9.1059    4.7807   -2.3526 O   0  0  0  0  0  0  0  0  0  0  0  0
    5.6967    3.7629    0.3688 H   0  0  0  0  0  0  0  0  0  0  0  0
    2.5225    7.1854    2.0057 H   0  0  0  0  0  0  0  0  0  0  0  0
    6.8815    6.9337   -3.7895 H   0  0  0  0  0  0  0  0  0  0  0  0
    6.6531    6.0053   -2.3016 H   0  0  0  0  0  0  0  0  0  0  0  0
    8.0424    6.4013   -0.3988 H   0  0  0  0  0  0  0  0  0  0  0  0
    9.3234    7.6181   -0.4727 H   0  0  0  0  0  0  0  0  0  0  0  0
    3.8306    3.0833    1.8931 H   0  0  0  0  0  0  0  0  0  0  0  0
    2.2239    4.8120    2.7152 H   0  0  0  0  0  0  0  0  0  0  0  0
    9.1048    5.8028   -4.1676 H   0  0  0  0  0  0  0  0  0  0  0  0
    7.8476    4.5703   -3.9965 H   0  0  0  0  0  0  0  0  0  0  0  0
   10.2434    5.2319   -0.6696 H   0  0  0  0  0  0  0  0  0  0  0  0
   10.6056    6.2041   -2.1022 H   0  0  0  0  0  0  0  0  0  0  0  0
  1  2  2  0  0  0  0
  1  3  1  0  0  0  0
  1  4  1  0  0  0  0
  2  5  1  0  0  0  0
  3  6  1  0  0  0  0
  4  7  1  0  0  0  0
  5  8  4  0  0  0  0
  5  6  4  0  0  0  0
  6  9  4  0  0  0  0
  7 10  1  0  0  0  0
  7 11  1  0  0  0  0
  8 12  4  0  0  0  0
  9 13  4  0  0  0  0
 10 14  1  0  0  0  0
 11 15  1  0  0  0  0
 12 13  4  0  0  0  0
 14 16  1  0  0  0  0
 15 16  1  0  0  0  0
  8 17  1  0  0  0  0
  9 18  1  0  0  0  0
 10 19  1  0  0  0  0
 10 20  1  0  0  0  0
 11 21  1  0  0  0  0
 11 22  1  0  0  0  0
 12 23  1  0  0  0  0
 13 24  1  0  0  0  0
 14 25  1  0  0  0  0
 14 26  1  0  0  0  0
 15 27  1  0  0  0  0
 15 28  1  0  0  0  0
M  END
>  <Alias name>
2-(Morpholinothio)benzothiazole

>  <deltaS(fus)>   J/mol/K
37.6

$$$$
Maleic anhydride
  ChemBrain IXL

  9  9  0  0  0  0  0  0  0  0  1 V2000
    4.2115    4.1376   -0.2463 C   0  0  0  0  0  0  0  0  0  0  0  0
    3.0112    4.0037   -0.0435 C   0  0  0  0  0  0  0  0  0  0  0  0
    2.7548    2.6816    0.2754 C   0  0  0  0  0  0  0  0  0  0  0  0
    1.6342    2.1995    0.4871 O   0  0  0  0  0  0  0  0  0  0  0  0
    4.8335    2.9062   -0.0974 C   0  0  0  0  0  0  0  0  0  0  0  0
    6.0258    2.6668   -0.3342 O   0  0  0  0  0  0  0  0  0  0  0  0
    3.9246    1.9823    0.3086 O   0  0  0  0  0  0  0  0  0  0  0  0
    4.7006    5.1054   -0.5094 H   0  0  0  0  0  0  0  0  0  0  0  0
    2.2648    4.8307   -0.1066 H   0  0  0  0  0  0  0  0  0  0  0  0
  1  2  2  0  0  0  0
  3  4  2  0  0  0  0
  5  6  2  0  0  0  0
  5  7  1  0  0  0  0
  5  1  1  0  0  0  0
  3  2  1  0  0  0  0
  3  7  1  0  0  0  0
  1  8  1  0  0  0  0
  2  9  1  0  0  0  0
M  END
>  <Alias name>
2,5-Furandione

>  <deltaS(fus)>   J/mol/K
37.6

$$$$
Butanedinitrile
  ChemBrain IXL

 10  9  0  0  0  0  0  0  0  0  1 V2000
    6.1931    4.1754   -0.5605 C   0  0  0  0  0  0  0  0  0  0  0  0
    7.2079    4.6948   -0.7641 N   0  0  0  0  0  0  0  0  0  0  0  0
    4.8427    3.4843   -0.2895 C   0  0  0  0  0  0  0  0  0  0  0  0
    2.5050    3.8125    0.5823 C   0  0  0  0  0  0  0  0  0  0  0  0
    1.4902    3.2932    0.7859 N   0  0  0  0  0  0  0  0  0  0  0  0
    3.8554    4.5036    0.3113 C   0  0  0  0  0  0  0  0  0  0  0  0
    4.4420    3.0981   -1.2186 H   0  0  0  0  0  0  0  0  0  0  0  0
    4.9881    2.6685    0.4077 H   0  0  0  0  0  0  0  0  0  0  0  0
    4.2561    4.8899    1.2404 H   0  0  0  0  0  0  0  0  0  0  0  0
    3.7099    5.3194   -0.3860 H   0  0  0  0  0  0  0  0  0  0  0  0
  1  2  3  0  0  0  0
  1  3  1  0  0  0  0
  4  5  3  0  0  0  0
  3  6  1  0  0  0  0
  4  6  1  0  0  0  0
  3  7  1  0  0  0  0
  3  8  1  0  0  0  0
  6  9  1  0  0  0  0
  6 10  1  0  0  0  0
M  END
>  <Alias name>
Succinonitrile

>  <deltaS(fus)>   J/mol/K
37.78

$$$$
2,2-Dichloro-1,1,1-trifluoroethane
  ChemBrain IXL

  8  7  0  0  0  0  0  0  0  0  1 V2000
    3.5810    3.2229    0.6923 C   0  0  0  0  0  0  0  0  0  0  0  0
    4.2316    4.0337   -0.4487 C   0  0  0  0  0  0  0  0  0  0  0  0
    3.5974    1.4873    0.2756 Cl  0  0  0  0  0  0  0  0  0  0  0  0
    1.8952    3.7628    0.9220 Cl  0  0  0  0  0  0  0  0  0  0  0  0
    4.2194    5.3559   -0.1297 F   0  0  0  0  0  0  0  0  0  0  0  0
    3.5338    3.8390   -1.6006 F   0  0  0  0  0  0  0  0  0  0  0  0
    5.5164    3.6221   -0.6222 F   0  0  0  0  0  0  0  0  0  0  0  0
    4.1374    3.3789    1.6082 H   0  0  0  0  0  0  0  0  0  0  0  0
  1  2  1  0  0  0  0
  1  3  1  0  0  0  0
  1  4  1  0  0  0  0
  2  5  1  0  0  0  0
  2  6  1  0  0  0  0
  2  7  1  0  0  0  0
  1  8  1  0  0  0  0
M  END
>  <Alias name>
2,2-Dichloro-1,1,1-trifluoroethane

>  <deltaS(fus)>   J/mol/K
37.8

$$$$
1,4-Dimethylnaphthalene
  ChemBrain IXL

 24 25  0  0  0  0  0  0  0  0  1 V2000
    3.6079    2.4952    0.1686 C   0  0  0  0  0  0  0  0  0  0  0  0
    2.7205    3.5709    0.1330 C   0  0  0  0  0  0  0  0  0  0  0  0
    3.2087    4.8759    0.0647 C   0  0  0  0  0  0  0  0  0  0  0  0
    4.5844    5.1051    0.0318 C   0  0  0  0  0  0  0  0  0  0  0  0
    5.4718    4.0293    0.0674 C   0  0  0  0  0  0  0  0  0  0  0  0
    4.9835    2.7243    0.1358 C   0  0  0  0  0  0  0  0  0  0  0  0
    5.0727    6.4101   -0.0368 C   0  0  0  0  0  0  0  0  0  0  0  0
    6.4483    6.6392   -0.0695 C   0  0  0  0  0  0  0  0  0  0  0  0
    7.3357    5.5635   -0.0337 C   0  0  0  0  0  0  0  0  0  0  0  0
    6.8474    4.2585    0.0347 C   0  0  0  0  0  0  0  0  0  0  0  0
    7.7889    3.1172    0.0726 C   0  0  0  0  0  0  0  0  0  0  0  0
    4.1312    7.5514   -0.0748 C   0  0  0  0  0  0  0  0  0  0  0  0
    3.2288    1.4821    0.2216 H   0  0  0  0  0  0  0  0  0  0  0  0
    1.6525    3.3930    0.1585 H   0  0  0  0  0  0  0  0  0  0  0  0
    2.5198    5.7111    0.0371 H   0  0  0  0  0  0  0  0  0  0  0  0
    5.6724    1.8892    0.1635 H   0  0  0  0  0  0  0  0  0  0  0  0
    6.8274    7.6523   -0.1226 H   0  0  0  0  0  0  0  0  0  0  0  0
    8.4037    5.7414   -0.0590 H   0  0  0  0  0  0  0  0  0  0  0  0
    8.8062    3.4885    0.0798 H   0  0  0  0  0  0  0  0  0  0  0  0
    7.6377    2.4954   -0.8011 H   0  0  0  0  0  0  0  0  0  0  0  0
    7.6116    2.5325    0.9669 H   0  0  0  0  0  0  0  0  0  0  0  0
    3.1144    7.1798   -0.1034 H   0  0  0  0  0  0  0  0  0  0  0  0
    4.2679    8.1617    0.8093 H   0  0  0  0  0  0  0  0  0  0  0  0
    4.3225    8.1478   -0.9583 H   0  0  0  0  0  0  0  0  0  0  0  0
  1  2  4  0  0  0  0
  2  3  4  0  0  0  0
  3  4  4  0  0  0  0
  4  5  4  0  0  0  0
  5  6  4  0  0  0  0
  6  1  4  0  0  0  0
  7  8  4  0  0  0  0
  8  9  4  0  0  0  0
  9 10  4  0  0  0  0
  7  4  4  0  0  0  0
 10  5  4  0  0  0  0
 10 11  1  0  0  0  0
  7 12  1  0  0  0  0
  1 13  1  0  0  0  0
  2 14  1  0  0  0  0
  3 15  1  0  0  0  0
  6 16  1  0  0  0  0
  8 17  1  0  0  0  0
  9 18  1  0  0  0  0
 11 19  1  0  0  0  0
 11 20  1  0  0  0  0
 11 21  1  0  0  0  0
 12 22  1  0  0  0  0
 12 23  1  0  0  0  0
 12 24  1  0  0  0  0
M  END
>  <Alias name>
1,4-Dimethylnaphthalene

>  <deltaS(fus)>   J/mol/K
37.87

$$$$
Ethylurea
  ChemBrain IXL

 14 13  0  0  0  0  0  0  0  0  1 V2000
    3.5257    2.9665   -0.0973 N   0  0  0  0  0  0  0  0  0  0  0  0
    2.4862    2.9550    0.8404 C   0  0  0  0  0  0  0  0  0  0  0  0
    1.8056    1.9528    0.9844 O   0  0  0  0  0  0  0  0  0  0  0  0
    2.2277    4.0936    1.6129 N   0  0  0  0  0  0  0  0  0  0  0  0
    4.3461    4.1739   -0.2704 C   0  0  0  0  0  0  0  0  0  0  0  0
    5.4052    3.9233   -1.3614 C   0  0  0  0  0  0  0  0  0  0  0  0
    3.7118    2.1460   -0.6542 H   0  0  0  0  0  0  0  0  0  0  0  0
    1.4786    4.0853    2.2888 H   0  0  0  0  0  0  0  0  0  0  0  0
    2.7904    4.9226    1.4936 H   0  0  0  0  0  0  0  0  0  0  0  0
    3.7128    5.0014   -0.5653 H   0  0  0  0  0  0  0  0  0  0  0  0
    4.8396    4.4121    0.6638 H   0  0  0  0  0  0  0  0  0  0  0  0
    6.0097    4.8128   -1.4888 H   0  0  0  0  0  0  0  0  0  0  0  0
    4.9117    3.6853   -2.2956 H   0  0  0  0  0  0  0  0  0  0  0  0
    6.0384    3.0956   -1.0665 H   0  0  0  0  0  0  0  0  0  0  0  0
  1  2  1  0  0  0  0
  2  3  2  0  0  0  0
  2  4  1  0  0  0  0
  1  5  1  0  0  0  0
  5  6  1  0  0  0  0
  1  7  1  0  0  0  0
  4  8  1  0  0  0  0
  4  9  1  0  0  0  0
  5 10  1  0  0  0  0
  5 11  1  0  0  0  0
  6 12  1  0  0  0  0
  6 13  1  0  0  0  0
  6 14  1  0  0  0  0
M  END
>  <Alias name>
Ethylurea

>  <deltaS(fus)>   J/mol/K
37.9

$$$$
1,2,3,4,5,6,7-Heptafluoronaphthalene
  ChemBrain IXL

 18 19  0  0  0  0  0  0  0  0  1 V2000
    2.6450    3.9839   -0.3265 C   0  0  0  0  0  0  0  0  0  0  0  0
    2.6562    5.3778   -0.2738 C   0  0  0  0  0  0  0  0  0  0  0  0
    3.8601    6.0595   -0.0954 C   0  0  0  0  0  0  0  0  0  0  0  0
    5.0529    5.3472    0.0304 C   0  0  0  0  0  0  0  0  0  0  0  0
    5.0418    3.9532   -0.0224 C   0  0  0  0  0  0  0  0  0  0  0  0
    3.8378    3.2715   -0.2008 C   0  0  0  0  0  0  0  0  0  0  0  0
    6.2346    3.2409    0.1033 C   0  0  0  0  0  0  0  0  0  0  0  0
    7.4386    3.9225    0.2818 C   0  0  0  0  0  0  0  0  0  0  0  0
    7.4497    5.3165    0.3345 C   0  0  0  0  0  0  0  0  0  0  0  0
    6.2569    6.0288    0.2088 C   0  0  0  0  0  0  0  0  0  0  0  0
    1.4713    3.3193   -0.5005 F   0  0  0  0  0  0  0  0  0  0  0  0
    1.4933    6.0723   -0.3964 F   0  0  0  0  0  0  0  0  0  0  0  0
    3.8710    7.4185   -0.0439 F   0  0  0  0  0  0  0  0  0  0  0  0
    3.8270    1.9126   -0.2522 F   0  0  0  0  0  0  0  0  0  0  0  0
    8.6235    5.9811    0.5085 F   0  0  0  0  0  0  0  0  0  0  0  0
    6.2678    7.3878    0.2602 F   0  0  0  0  0  0  0  0  0  0  0  0
    8.6015    3.2281    0.4043 F   0  0  0  0  0  0  0  0  0  0  0  0
    6.2260    2.1587    0.0624 H   0  0  0  0  0  0  0  0  0  0  0  0
  1  2  4  0  0  0  0
  2  3  4  0  0  0  0
  3  4  4  0  0  0  0
  4  5  4  0  0  0  0
  5  6  4  0  0  0  0
  6  1  4  0  0  0  0
  5  7  4  0  0  0  0
  7  8  4  0  0  0  0
  8  9  4  0  0  0  0
  9 10  4  0  0  0  0
 10  4  4  0  0  0  0
  1 11  1  0  0  0  0
  2 12  1  0  0  0  0
  3 13  1  0  0  0  0
  6 14  1  0  0  0  0
  9 15  1  0  0  0  0
 10 16  1  0  0  0  0
  8 17  1  0  0  0  0
  7 18  1  0  0  0  0
M  END
>  <Alias name>
1,2,3,4,5,6,7-Heptafluoronaphthalene

>  <deltaS(fus)>   J/mol/K
38

$$$$
Methyl tetrachloroterephthalate
  ChemBrain IXL

 21 21  0  0  0  0  0  0  0  0  1 V2000
    5.5126    6.0597    0.0842 C   0  0  0  0  0  0  0  0  0  0  0  0
    6.1558    4.8218    0.0883 C   0  0  0  0  0  0  0  0  0  0  0  0
    7.5494    4.7598    0.0804 C   0  0  0  0  0  0  0  0  0  0  0  0
    8.2998    5.9357    0.0680 C   0  0  0  0  0  0  0  0  0  0  0  0
    7.6566    7.1736    0.0636 C   0  0  0  0  0  0  0  0  0  0  0  0
    6.2630    7.2355    0.0717 C   0  0  0  0  0  0  0  0  0  0  0  0
    9.7783    5.8699    0.0594 C   0  0  0  0  0  0  0  0  0  0  0  0
   10.3409    4.7876    0.0797 O   0  0  0  0  0  0  0  0  0  0  0  0
    4.0341    6.1254    0.0929 C   0  0  0  0  0  0  0  0  0  0  0  0
    3.3803    5.1233    0.3314 O   0  0  0  0  0  0  0  0  0  0  0  0
   10.5690    7.1088    0.0264 O   0  0  0  0  0  0  0  0  0  0  0  0
    3.3533    7.3981   -0.1856 O   0  0  0  0  0  0  0  0  0  0  0  0
    5.1961    3.3180    0.1038 Cl  0  0  0  0  0  0  0  0  0  0  0  0
    8.3719    3.1767    0.0861 Cl  0  0  0  0  0  0  0  0  0  0  0  0
    8.6163    8.6774    0.0477 Cl  0  0  0  0  0  0  0  0  0  0  0  0
    5.4405    8.8186    0.0662 Cl  0  0  0  0  0  0  0  0  0  0  0  0
    1.8853    7.3416   -0.1345 C   0  0  0  0  0  0  0  0  0  0  0  0
   11.5434    6.9797    0.0227 H   0  0  0  0  0  0  0  0  0  0  0  0
    1.5262    6.6228   -0.8607 H   0  0  0  0  0  0  0  0  0  0  0  0
    1.5698    7.0414    0.8571 H   0  0  0  0  0  0  0  0  0  0  0  0
    1.4782    8.3190   -0.3624 H   0  0  0  0  0  0  0  0  0  0  0  0
  1  2  4  0  0  0  0
  2  3  4  0  0  0  0
  3  4  4  0  0  0  0
  4  5  4  0  0  0  0
  5  6  4  0  0  0  0
  6  1  4  0  0  0  0
  7  8  2  0  0  0  0
  7  4  1  0  0  0  0
  9 10  2  0  0  0  0
  9  1  1  0  0  0  0
  7 11  1  0  0  0  0
  9 12  1  0  0  0  0
  2 13  1  0  0  0  0
  3 14  1  0  0  0  0
  5 15  1  0  0  0  0
  6 16  1  0  0  0  0
 12 17  1  0  0  0  0
 11 18  1  0  0  0  0
 17 19  1  0  0  0  0
 17 20  1  0  0  0  0
 17 21  1  0  0  0  0
M  END
>  <Alias name>
Methyl tetrachloroterephthalate

>  <deltaS(fus)>   J/mol/K
38.01

$$$$
N,N'-Diethylurea
  ChemBrain IXL

 20 19  0  0  0  0  0  0  0  0  1 V2000
    4.7243    6.2071   -0.1035 C   0  0  0  0  0  0  0  0  0  0  0  0
    5.9163    5.5046   -0.3173 N   0  0  0  0  0  0  0  0  0  0  0  0
    3.5488    5.5131    0.2072 N   0  0  0  0  0  0  0  0  0  0  0  0
    4.7100    7.4241   -0.1878 O   0  0  0  0  0  0  0  0  0  0  0  0
    3.5659    4.0467    0.3084 C   0  0  0  0  0  0  0  0  0  0  0  0
    2.1541    3.5396    0.6607 C   0  0  0  0  0  0  0  0  0  0  0  0
    7.1504    6.2333   -0.6441 C   0  0  0  0  0  0  0  0  0  0  0  0
    8.3052    5.2301   -0.8305 C   0  0  0  0  0  0  0  0  0  0  0  0
    5.9282    4.4981   -0.2471 H   0  0  0  0  0  0  0  0  0  0  0  0
    2.6898    6.0195    0.3616 H   0  0  0  0  0  0  0  0  0  0  0  0
    4.2610    3.7464    1.0827 H   0  0  0  0  0  0  0  0  0  0  0  0
    3.8757    3.6231   -0.6390 H   0  0  0  0  0  0  0  0  0  0  0  0
    2.1667    2.4592    0.7352 H   0  0  0  0  0  0  0  0  0  0  0  0
    1.8443    3.9632    1.6081 H   0  0  0  0  0  0  0  0  0  0  0  0
    1.4589    3.8399   -0.1136 H   0  0  0  0  0  0  0  0  0  0  0  0
    7.3912    6.9153    0.1620 H   0  0  0  0  0  0  0  0  0  0  0  0
    7.0073    6.7932   -1.5600 H   0  0  0  0  0  0  0  0  0  0  0  0
    9.2145    5.7670   -1.0713 H   0  0  0  0  0  0  0  0  0  0  0  0
    8.0644    4.5481   -1.6366 H   0  0  0  0  0  0  0  0  0  0  0  0
    8.4484    4.6702    0.0855 H   0  0  0  0  0  0  0  0  0  0  0  0
  1  2  1  0  0  0  0
  1  3  1  0  0  0  0
  1  4  2  0  0  0  0
  3  5  1  0  0  0  0
  5  6  1  0  0  0  0
  2  7  1  0  0  0  0
  7  8  1  0  0  0  0
  2  9  1  0  0  0  0
  3 10  1  0  0  0  0
  5 11  1  0  0  0  0
  5 12  1  0  0  0  0
  6 13  1  0  0  0  0
  6 14  1  0  0  0  0
  6 15  1  0  0  0  0
  7 16  1  0  0  0  0
  7 17  1  0  0  0  0
  8 18  1  0  0  0  0
  8 19  1  0  0  0  0
  8 20  1  0  0  0  0
M  END
>  <Alias name>
N,N'-Diethylurea

>  <deltaS(fus)>   J/mol/K
38.01

$$$$
Decacyclene
  ChemBrain IXL

 54 63  0  0  0  0  0  0  0  0  1 V2000
    7.9016    9.1550    0.0000 C   0  0  0  0  0  0  0  0  0  0  0  0
    9.1495    8.4263   -0.0147 C   0  0  0  0  0  0  0  0  0  0  0  0
    6.8162    8.5352    0.0170 C   0  0  0  0  0  0  0  0  0  0  0  0
    7.5749   10.5605   -0.0005 C   0  0  0  0  0  0  0  0  0  0  0  0
    9.1435    7.1763   -0.0074 C   0  0  0  0  0  0  0  0  0  0  0  0
   10.5340    8.8325   -0.0376 C   0  0  0  0  0  0  0  0  0  0  0  0
    6.8092    7.0903    0.0236 C   0  0  0  0  0  0  0  0  0  0  0  0
    5.7721    9.5312    0.0267 C   0  0  0  0  0  0  0  0  0  0  0  0
    6.3111   10.6805    0.0155 C   0  0  0  0  0  0  0  0  0  0  0  0
    8.3762   11.7030   -0.0144 C   0  0  0  0  0  0  0  0  0  0  0  0
    7.8886    6.4599    0.0133 C   0  0  0  0  0  0  0  0  0  0  0  0
   10.5241    6.7565   -0.0239 C   0  0  0  0  0  0  0  0  0  0  0  0
   11.2598    7.7910   -0.0411 C   0  0  0  0  0  0  0  0  0  0  0  0
   11.1349   10.0921   -0.0553 C   0  0  0  0  0  0  0  0  0  0  0  0
    5.7555    6.1045    0.0414 C   0  0  0  0  0  0  0  0  0  0  0  0
    4.3809    9.4219    0.0446 C   0  0  0  0  0  0  0  0  0  0  0  0
    5.6390   11.8577    0.0200 C   0  0  0  0  0  0  0  0  0  0  0  0
    7.7547   12.9619   -0.0107 C   0  0  0  0  0  0  0  0  0  0  0  0
    7.5482    5.0576    0.0257 C   0  0  0  0  0  0  0  0  0  0  0  0
   11.1128    5.4911   -0.0231 C   0  0  0  0  0  0  0  0  0  0  0  0
   12.6153    7.7843   -0.0604 C   0  0  0  0  0  0  0  0  0  0  0  0
   12.5366   10.1696   -0.0762 C   0  0  0  0  0  0  0  0  0  0  0  0
    6.2833    4.9500    0.0415 C   0  0  0  0  0  0  0  0  0  0  0  0
    4.3654    6.2275    0.0567 C   0  0  0  0  0  0  0  0  0  0  0  0
    3.6127   10.5970    0.0499 C   0  0  0  0  0  0  0  0  0  0  0  0
    6.3643   13.0370    0.0069 C   0  0  0  0  0  0  0  0  0  0  0  0
    4.2548   11.8326    0.0375 C   0  0  0  0  0  0  0  0  0  0  0  0
    8.3385    3.9074    0.0234 C   0  0  0  0  0  0  0  0  0  0  0  0
   12.5138    5.3999   -0.0420 C   0  0  0  0  0  0  0  0  0  0  0  0
   13.2855    8.9957   -0.0787 C   0  0  0  0  0  0  0  0  0  0  0  0
   13.2739    6.5665   -0.0609 C   0  0  0  0  0  0  0  0  0  0  0  0
    5.5999    3.7794    0.0563 C   0  0  0  0  0  0  0  0  0  0  0  0
    3.5859    5.0599    0.0722 C   0  0  0  0  0  0  0  0  0  0  0  0
    7.7047    2.6546    0.0384 C   0  0  0  0  0  0  0  0  0  0  0  0
    4.2159    3.8181    0.0720 C   0  0  0  0  0  0  0  0  0  0  0  0
    6.3137    2.5931    0.0551 C   0  0  0  0  0  0  0  0  0  0  0  0
    9.4548   11.6264   -0.0279 H   0  0  0  0  0  0  0  0  0  0  0  0
   10.5380   10.9937   -0.0530 H   0  0  0  0  0  0  0  0  0  0  0  0
    3.8986    8.4542    0.0543 H   0  0  0  0  0  0  0  0  0  0  0  0
    8.3470   13.8721   -0.0212 H   0  0  0  0  0  0  0  0  0  0  0  0
   10.5073    4.5954   -0.0084 H   0  0  0  0  0  0  0  0  0  0  0  0
   13.0379   11.1329   -0.0903 H   0  0  0  0  0  0  0  0  0  0  0  0
    3.8925    7.1998    0.0566 H   0  0  0  0  0  0  0  0  0  0  0  0
    2.5279   10.5496    0.0636 H   0  0  0  0  0  0  0  0  0  0  0  0
    5.8563   14.0023    0.0103 H   0  0  0  0  0  0  0  0  0  0  0  0
    3.6819   12.7607    0.0413 H   0  0  0  0  0  0  0  0  0  0  0  0
    9.4177    3.9734    0.0103 H   0  0  0  0  0  0  0  0  0  0  0  0
   13.0059    4.4319   -0.0418 H   0  0  0  0  0  0  0  0  0  0  0  0
   14.3758    9.0277   -0.0948 H   0  0  0  0  0  0  0  0  0  0  0  0
   14.3638    6.5238   -0.0758 H   0  0  0  0  0  0  0  0  0  0  0  0
    2.5015    5.1180    0.0844 H   0  0  0  0  0  0  0  0  0  0  0  0
    8.2882    1.7386    0.0372 H   0  0  0  0  0  0  0  0  0  0  0  0
    3.6340    2.8957    0.0840 H   0  0  0  0  0  0  0  0  0  0  0  0
    5.7963    1.6329    0.0669 H   0  0  0  0  0  0  0  0  0  0  0  0
  1  2  4  0  0  0  0
  1  3  4  0  0  0  0
  1  4  1  0  0  0  0
  2  5  4  0  0  0  0
  2  6  1  0  0  0  0
  3  7  4  0  0  0  0
  3  8  1  0  0  0  0
  4  9  4  0  0  0  0
  4 10  4  0  0  0  0
  5 11  4  0  0  0  0
  5 12  1  0  0  0  0
  6 13  4  0  0  0  0
  6 14  4  0  0  0  0
  7 15  1  0  0  0  0
  7 11  4  0  0  0  0
  8 16  4  0  0  0  0
  8  9  4  0  0  0  0
  9 17  4  0  0  0  0
 10 18  4  0  0  0  0
 11 19  1  0  0  0  0
 12 20  4  0  0  0  0
 12 13  4  0  0  0  0
 13 21  4  0  0  0  0
[truncated: 8,539,270 more chars]
