# Supplementary material for: Calculation of Five Thermodynamic Molecular Descriptors by Means of a General Computer Algorithm Based on the Group-Additivity Method: Standard Enthalpies of Vaporization, Sublimation and Solvation, and Entropy of Fusion of Ordinary Organic Molecules and Total Phase-Change Entropy of Liquid Crystals
Source: Molecules. 2017 Jun 25;22(7):1059. doi: 10.3390/molecules22071059 (PMC6152037; doi:10.3390/molecules22071059)
Supplement: Supplementary file 1 [file molecules-22-01059-s001.zip › S16. Compounds List for Tpc-Entropy Calculations.sdf]

3-(2-(2-Chloroethoxy)ethoxy)-cholest-5-ene
  ChemBrain IXL

 87 90  0  0  0  0  0  0  0  0  1 V2000
   10.8574   16.8290    0.3619 C   0  0  0  0  0  0  0  0  0  0  0  0
   12.3015   17.0351    0.8302 C   0  0  0  0  0  0  0  0  0  0  0  0
    9.9748   17.8387    1.0033 C   0  0  0  0  0  0  0  0  0  0  0  0
   12.7580   18.4245    0.3302 C   0  0  0  0  0  0  0  0  0  0  0  0
    8.5451   17.3089    0.8081 C   0  0  0  0  0  0  0  0  0  0  0  0
   14.1352   18.7449    0.9165 C   0  0  0  0  0  0  0  0  0  0  0  0
   10.2355   15.4696    0.7049 C   0  0  0  0  0  0  0  0  0  0  0  0
   10.2487   19.1684    0.3774 C   0  0  0  0  0  0  0  0  0  0  0  0
   11.7206   19.5708    0.7538 C   0  0  0  0  0  0  0  0  0  0  0  0
   13.2164   15.9598    0.1953 C   0  0  0  0  0  0  0  0  0  0  0  0
    8.6907   15.7518    0.8438 C   0  0  0  0  0  0  0  0  0  0  0  0
   15.1103   17.5814    0.6902 C   0  0  0  0  0  0  0  0  0  0  0  0
    7.5994   17.7991    1.9343 C   0  0  0  0  0  0  0  0  0  0  0  0
   10.2849   17.9132    2.5135 C   0  0  0  0  0  0  0  0  0  0  0  0
   14.6909   16.3219    0.3461 C   0  0  0  0  0  0  0  0  0  0  0  0
   14.6660   20.0317    0.2264 C   0  0  0  0  0  0  0  0  0  0  0  0
   13.9958   19.0066    2.4289 C   0  0  0  0  0  0  0  0  0  0  0  0
   16.5595   17.8187    0.8503 C   0  0  0  0  0  0  0  0  0  0  0  0
   16.1380   20.2543    0.5867 C   0  0  0  0  0  0  0  0  0  0  0  0
    6.1989   17.1437    1.7613 C   0  0  0  0  0  0  0  0  0  0  0  0
    7.4565   19.3332    1.8559 C   0  0  0  0  0  0  0  0  0  0  0  0
   16.9550   19.0750    0.0720 C   0  0  0  0  0  0  0  0  0  0  0  0
    5.5200   17.6767    0.4702 C   0  0  0  0  0  0  0  0  0  0  0  0
    4.0933   17.0785    0.3492 C   0  0  0  0  0  0  0  0  0  0  0  0
    3.3907   17.6457   -0.9096 C   0  0  0  0  0  0  0  0  0  0  0  0
    1.9605   17.0704   -1.0061 C   0  0  0  0  0  0  0  0  0  0  0  0
    4.1852   17.2486   -2.1690 C   0  0  0  0  0  0  0  0  0  0  0  0
   18.3810   19.3383    0.2590 O   0  0  0  0  0  0  0  0  0  0  0  0
   19.2632   18.3130   -0.3019 C   0  0  0  0  0  0  0  0  0  0  0  0
   20.7280   18.7287   -0.1052 C   0  0  0  0  0  0  0  0  0  0  0  0
   21.6021   17.6934   -0.6676 O   0  0  0  0  0  0  0  0  0  0  0  0
   23.0388   17.9574   -0.5465 C   0  0  0  0  0  0  0  0  0  0  0  0
   23.8253   16.7881   -1.1671 C   0  0  0  0  0  0  0  0  0  0  0  0
   25.5745   17.1001   -1.0148 Cl  0  0  0  0  0  0  0  0  0  0  0  0
   10.8187   16.9663   -0.7112 H   0  0  0  0  0  0  0  0  0  0  0  0
   12.3576   16.9868    1.9109 H   0  0  0  0  0  0  0  0  0  0  0  0
   12.8326   18.4017   -0.7497 H   0  0  0  0  0  0  0  0  0  0  0  0
    8.1639   17.6217   -0.1560 H   0  0  0  0  0  0  0  0  0  0  0  0
   10.6351   15.0989    1.6420 H   0  0  0  0  0  0  0  0  0  0  0  0
   10.4187   14.7592   -0.0908 H   0  0  0  0  0  0  0  0  0  0  0  0
   10.1499   19.0966   -0.6980 H   0  0  0  0  0  0  0  0  0  0  0  0
    9.5551   19.9066    0.7629 H   0  0  0  0  0  0  0  0  0  0  0  0
   11.7823   19.7273    1.8246 H   0  0  0  0  0  0  0  0  0  0  0  0
   11.9788   20.4910    0.2452 H   0  0  0  0  0  0  0  0  0  0  0  0
   12.9801   15.8744   -0.8596 H   0  0  0  0  0  0  0  0  0  0  0  0
   13.0332   15.0081    0.6770 H   0  0  0  0  0  0  0  0  0  0  0  0
    8.1521   15.3062    0.0167 H   0  0  0  0  0  0  0  0  0  0  0  0
    8.3212   15.3629    1.7857 H   0  0  0  0  0  0  0  0  0  0  0  0
    8.0103   17.5236    2.8975 H   0  0  0  0  0  0  0  0  0  0  0  0
    9.6366   18.6468    2.9792 H   0  0  0  0  0  0  0  0  0  0  0  0
   11.3180   18.2025    2.6567 H   0  0  0  0  0  0  0  0  0  0  0  0
   10.1150   16.9438    2.9656 H   0  0  0  0  0  0  0  0  0  0  0  0
   15.4348   15.5556    0.1729 H   0  0  0  0  0  0  0  0  0  0  0  0
   14.5711   19.9277   -0.8478 H   0  0  0  0  0  0  0  0  0  0  0  0
   14.0828   20.8829    0.5570 H   0  0  0  0  0  0  0  0  0  0  0  0
   13.5608   18.1386    2.9073 H   0  0  0  0  0  0  0  0  0  0  0  0
   14.9733   19.2010    2.8529 H   0  0  0  0  0  0  0  0  0  0  0  0
   13.3557   19.8662    2.5889 H   0  0  0  0  0  0  0  0  0  0  0  0
   16.7895   17.9559    1.8992 H   0  0  0  0  0  0  0  0  0  0  0  0
   17.1094   16.9684    0.4674 H   0  0  0  0  0  0  0  0  0  0  0  0
   16.2416   20.3268    1.6619 H   0  0  0  0  0  0  0  0  0  0  0  0
   16.4900   21.1691    0.1252 H   0  0  0  0  0  0  0  0  0  0  0  0
    6.3105   16.0692    1.6912 H   0  0  0  0  0  0  0  0  0  0  0  0
    5.5805   17.3857    2.6177 H   0  0  0  0  0  0  0  0  0  0  0  0
    6.7229   19.6651    2.5811 H   0  0  0  0  0  0  0  0  0  0  0  0
    8.4111   19.7965    2.0704 H   0  0  0  0  0  0  0  0  0  0  0  0
    7.1334   19.6154    0.8612 H   0  0  0  0  0  0  0  0  0  0  0  0
   16.7501   18.9267   -0.9815 H   0  0  0  0  0  0  0  0  0  0  0  0
    5.4552   18.7570    0.5157 H   0  0  0  0  0  0  0  0  0  0  0  0
    6.1067   17.3865   -0.3923 H   0  0  0  0  0  0  0  0  0  0  0  0
    4.1601   16.0007    0.2688 H   0  0  0  0  0  0  0  0  0  0  0  0
    3.5179   17.3386    1.2294 H   0  0  0  0  0  0  0  0  0  0  0  0
    3.3408   18.7253   -0.8400 H   0  0  0  0  0  0  0  0  0  0  0  0
    2.0091   15.9902   -1.0706 H   0  0  0  0  0  0  0  0  0  0  0  0
    1.3962   17.3544   -0.1266 H   0  0  0  0  0  0  0  0  0  0  0  0
    1.4721   17.4629   -1.8904 H   0  0  0  0  0  0  0  0  0  0  0  0
    5.1798   17.6723   -2.1171 H   0  0  0  0  0  0  0  0  0  0  0  0
    3.6777   17.6251   -3.0494 H   0  0  0  0  0  0  0  0  0  0  0  0
    4.2546   16.1694   -2.2268 H   0  0  0  0  0  0  0  0  0  0  0  0
   19.0589   18.2014   -1.3597 H   0  0  0  0  0  0  0  0  0  0  0  0
   19.0851   17.3706    0.2008 H   0  0  0  0  0  0  0  0  0  0  0  0
   20.9333   18.8411    0.9521 H   0  0  0  0  0  0  0  0  0  0  0  0
   20.9083   19.6692   -0.6111 H   0  0  0  0  0  0  0  0  0  0  0  0
   23.3013   18.0552    0.4996 H   0  0  0  0  0  0  0  0  0  0  0  0
   23.2828   18.8747   -1.0679 H   0  0  0  0  0  0  0  0  0  0  0  0
   23.5649   16.6938   -2.2143 H   0  0  0  0  0  0  0  0  0  0  0  0
   23.5755   15.8702   -0.6491 H   0  0  0  0  0  0  0  0  0  0  0  0
  1  2  1  0  0  0  0
  1  3  1  0  0  0  0
  1  7  1  0  0  0  0
  2  4  1  0  0  0  0
  2 10  1  0  0  0  0
  3  5  1  0  0  0  0
  3  8  1  0  0  0  0
  3 14  1  0  0  0  0
  4  6  1  0  0  0  0
  4  9  1  0  0  0  0
  5 11  1  0  0  0  0
  5 13  1  0  0  0  0
  6 12  1  0  0  0  0
  6 16  1  0  0  0  0
  6 17  1  0  0  0  0
  7 11  1  0  0  0  0
  8  9  1  0  0  0  0
 10 15  1  0  0  0  0
 12 15  2  0  0  0  0
 12 18  1  0  0  0  0
 13 20  1  0  0  0  0
 13 21  1  0  0  0  0
 16 19  1  0  0  0  0
 18 22  1  0  0  0  0
 19 22  1  0  0  0  0
 20 23  1  0  0  0  0
 23 24  1  0  0  0  0
 24 25  1  0  0  0  0
 25 26  1  0  0  0  0
 25 27  1  0  0  0  0
 22 28  1  0  0  0  0
 28 29  1  0  0  0  0
 29 30  1  0  0  0  0
 30 31  1  0  0  0  0
 31 32  1  0  0  0  0
 32 33  1  0  0  0  0
 33 34  1  0  0  0  0
  1 35  1  0  0  0  0
  2 36  1  0  0  0  0
  4 37  1  0  0  0  0
  5 38  1  0  0  0  0
  7 39  1  0  0  0  0
  7 40  1  0  0  0  0
  8 41  1  0  0  0  0
  8 42  1  0  0  0  0
  9 43  1  0  0  0  0
  9 44  1  0  0  0  0
 10 45  1  0  0  0  0
 10 46  1  0  0  0  0
 11 47  1  0  0  0  0
 11 48  1  0  0  0  0
 13 49  1  0  0  0  0
 14 50  1  0  0  0  0
 14 51  1  0  0  0  0
 14 52  1  0  0  0  0
 15 53  1  0  0  0  0
 16 54  1  0  0  0  0
 16 55  1  0  0  0  0
 17 56  1  0  0  0  0
 17 57  1  0  0  0  0
 17 58  1  0  0  0  0
 18 59  1  0  0  0  0
 18 60  1  0  0  0  0
 19 61  1  0  0  0  0
 19 62  1  0  0  0  0
 20 63  1  0  0  0  0
 20 64  1  0  0  0  0
 21 65  1  0  0  0  0
 21 66  1  0  0  0  0
 21 67  1  0  0  0  0
 22 68  1  0  0  0  0
 23 69  1  0  0  0  0
 23 70  1  0  0  0  0
 24 71  1  0  0  0  0
 24 72  1  0  0  0  0
 25 73  1  0  0  0  0
 26 74  1  0  0  0  0
 26 75  1  0  0  0  0
 26 76  1  0  0  0  0
 27 77  1  0  0  0  0
 27 78  1  0  0  0  0
 27 79  1  0  0  0  0
 29 80  1  0  0  0  0
 29 81  1  0  0  0  0
 30 82  1  0  0  0  0
 30 83  1  0  0  0  0
 32 84  1  0  0  0  0
 32 85  1  0  0  0  0
 33 86  1  0  0  0  0
 33 87  1  0  0  0  0
M  END
>  <Alias name>
3-(2-(2-Chloroethoxy)ethoxy)-cholest-5-ene

>  <deltaS(tpc)>   J/mol/K
11.76

$$$$
4-(4-Dodecyloxyphenylazoxy)phenyl 2-chloro-3-methylpentanoate
  ChemBrain IXL

 80 81  0  0  0  0  0  0  0  0  1 V2000
    4.3920   55.7085    1.6181 C   0  0  0  0  0  0  0  0  0  0  0  0
    5.7885   56.1853    1.5048 C   0  0  0  0  0  0  0  0  0  0  0  0
    6.7131   55.3974    1.6174 O   0  0  0  0  0  0  0  0  0  0  0  0
    6.0617   57.6083    1.2567 O   0  0  0  0  0  0  0  0  0  0  0  0
    3.5041   56.4776    0.6206 C   0  0  0  0  0  0  0  0  0  0  0  0
    4.0256   56.2512   -0.8117 C   0  0  0  0  0  0  0  0  0  0  0  0
    3.1598   57.0495   -1.8057 C   0  0  0  0  0  0  0  0  0  0  0  0
    2.0535   55.9682    0.7255 C   0  0  0  0  0  0  0  0  0  0  0  0
    4.3274   53.9642    1.2494 Cl  0  0  0  0  0  0  0  0  0  0  0  0
   16.5865   59.0723    0.7902 C   0  0  0  0  0  0  0  0  0  0  0  0
   15.6130   60.0678    0.7056 C   0  0  0  0  0  0  0  0  0  0  0  0
   14.2617   59.7308    0.7865 C   0  0  0  0  0  0  0  0  0  0  0  0
   13.8839   58.3983    0.9528 C   0  0  0  0  0  0  0  0  0  0  0  0
   14.8575   57.4027    1.0383 C   0  0  0  0  0  0  0  0  0  0  0  0
   16.2088   57.7398    0.9573 C   0  0  0  0  0  0  0  0  0  0  0  0
   10.1894   58.6399    1.0381 C   0  0  0  0  0  0  0  0  0  0  0  0
    9.2160   59.6354    0.9512 C   0  0  0  0  0  0  0  0  0  0  0  0
    7.8646   59.2984    1.0300 C   0  0  0  0  0  0  0  0  0  0  0  0
    7.4862   57.9651    1.1889 C   0  0  0  0  0  0  0  0  0  0  0  0
    8.4598   56.9705    1.2835 C   0  0  0  0  0  0  0  0  0  0  0  0
    9.8113   57.3075    1.2050 C   0  0  0  0  0  0  0  0  0  0  0  0
   12.4599   58.0431    1.0381 N   0  3  0  0  0  0  0  0  0  0  0  0
   11.5457   58.9781    0.9577 N   0  0  0  0  0  0  0  0  0  0  0  0
   12.1241   56.8587    1.1861 O   0  5  0  0  0  0  0  0  0  0  0  0
   18.0105   59.4277    0.7033 O   0  0  0  0  0  0  0  0  0  0  0  0
   18.9430   58.2968    0.8208 C   0  0  0  0  0  0  0  0  0  0  0  0
   20.3909   58.8122    0.7061 C   0  0  0  0  0  0  0  0  0  0  0  0
   21.3706   57.6292    0.8334 C   0  0  0  0  0  0  0  0  0  0  0  0
   22.8170   58.1457    0.7039 C   0  0  0  0  0  0  0  0  0  0  0  0
   23.7998   56.9666    0.8422 C   0  0  0  0  0  0  0  0  0  0  0  0
   25.2443   57.4841    0.6974 C   0  0  0  0  0  0  0  0  0  0  0  0
   26.2302   56.3099    0.8527 C   0  0  0  0  0  0  0  0  0  0  0  0
   27.6734   56.8284    0.6978 C   0  0  0  0  0  0  0  0  0  0  0  0
   28.6618   55.6588    0.8696 C   0  0  0  0  0  0  0  0  0  0  0  0
   30.1040   56.1779    0.7090 C   0  0  0  0  0  0  0  0  0  0  0  0
   31.0938   55.0111    0.8917 C   0  0  0  0  0  0  0  0  0  0  0  0
   32.5355   55.5301    0.7269 C   0  0  0  0  0  0  0  0  0  0  0  0
    4.0332   55.8780    2.6258 H   0  0  0  0  0  0  0  0  0  0  0  0
    3.5330   57.5350    0.8524 H   0  0  0  0  0  0  0  0  0  0  0  0
    5.0535   56.5857   -0.8787 H   0  0  0  0  0  0  0  0  0  0  0  0
    3.9727   55.1967   -1.0527 H   0  0  0  0  0  0  0  0  0  0  0  0
    2.1392   56.6894   -1.7655 H   0  0  0  0  0  0  0  0  0  0  0  0
    3.1828   58.0996   -1.5420 H   0  0  0  0  0  0  0  0  0  0  0  0
    3.5490   56.9203   -2.8081 H   0  0  0  0  0  0  0  0  0  0  0  0
    2.0163   54.9235    0.4424 H   0  0  0  0  0  0  0  0  0  0  0  0
    1.7049   56.0785    1.7450 H   0  0  0  0  0  0  0  0  0  0  0  0
    1.4196   56.5445    0.0630 H   0  0  0  0  0  0  0  0  0  0  0  0
   15.9062   61.1024    0.5770 H   0  0  0  0  0  0  0  0  0  0  0  0
   13.5059   60.5036    0.7203 H   0  0  0  0  0  0  0  0  0  0  0  0
   14.5643   56.3682    1.1674 H   0  0  0  0  0  0  0  0  0  0  0  0
   16.9646   56.9670    1.0241 H   0  0  0  0  0  0  0  0  0  0  0  0
    9.5095   60.6699    0.8227 H   0  0  0  0  0  0  0  0  0  0  0  0
    7.1091   60.0719    0.9678 H   0  0  0  0  0  0  0  0  0  0  0  0
    8.1664   55.9367    1.4180 H   0  0  0  0  0  0  0  0  0  0  0  0
   10.5669   56.5347    1.2736 H   0  0  0  0  0  0  0  0  0  0  0  0
   18.7491   57.5850    0.0279 H   0  0  0  0  0  0  0  0  0  0  0  0
   18.8063   57.8142    1.7806 H   0  0  0  0  0  0  0  0  0  0  0  0
   20.5832   59.5266    1.4970 H   0  0  0  0  0  0  0  0  0  0  0  0
   20.5279   59.2923   -0.2549 H   0  0  0  0  0  0  0  0  0  0  0  0
   21.1723   56.9098    0.0484 H   0  0  0  0  0  0  0  0  0  0  0  0
   21.2414   57.1553    1.7986 H   0  0  0  0  0  0  0  0  0  0  0  0
   23.0121   58.8713    1.4839 H   0  0  0  0  0  0  0  0  0  0  0  0
   22.9479   58.6128   -0.2643 H   0  0  0  0  0  0  0  0  0  0  0  0
   23.5986   56.2360    0.0685 H   0  0  0  0  0  0  0  0  0  0  0  0
   23.6768   56.5060    1.8146 H   0  0  0  0  0  0  0  0  0  0  0  0
   25.4409   58.2240    1.4635 H   0  0  0  0  0  0  0  0  0  0  0  0
   25.3701   57.9340   -0.2796 H   0  0  0  0  0  0  0  0  0  0  0  0
   26.0298   55.5668    0.0908 H   0  0  0  0  0  0  0  0  0  0  0  0
   26.1098   55.8643    1.8324 H   0  0  0  0  0  0  0  0  0  0  0  0
   27.8695   57.5804    1.4521 H   0  0  0  0  0  0  0  0  0  0  0  0
   27.7968   57.2636   -0.2862 H   0  0  0  0  0  0  0  0  0  0  0  0
   28.4635   54.9050    0.1177 H   0  0  0  0  0  0  0  0  0  0  0  0
   28.5414   55.2261    1.8551 H   0  0  0  0  0  0  0  0  0  0  0  0
   30.2995   56.9374    1.4560 H   0  0  0  0  0  0  0  0  0  0  0  0
   30.2264   56.6037   -0.2792 H   0  0  0  0  0  0  0  0  0  0  0  0
   30.8966   54.2503    0.1466 H   0  0  0  0  0  0  0  0  0  0  0  0
   30.9736   54.5872    1.8810 H   0  0  0  0  0  0  0  0  0  0  0  0
   32.7322   56.2919    1.4710 H   0  0  0  0  0  0  0  0  0  0  0  0
   32.6561   55.9526   -0.2630 H   0  0  0  0  0  0  0  0  0  0  0  0
   33.2313   54.7104    0.8567 H   0  0  0  0  0  0  0  0  0  0  0  0
  1  2  1  0  0  0  0
  2  3  2  0  0  0  0
  2  4  1  0  0  0  0
  1  5  1  0  0  0  0
  5  6  1  0  0  0  0
  6  7  1  0  0  0  0
  5  8  1  0  0  0  0
  1  9  1  0  0  0  0
 10 11  4  0  0  0  0
 11 12  4  0  0  0  0
 12 13  4  0  0  0  0
 13 14  4  0  0  0  0
 14 15  4  0  0  0  0
 15 10  4  0  0  0  0
 16 17  4  0  0  0  0
 17 18  4  0  0  0  0
 18 19  4  0  0  0  0
 19 20  4  0  0  0  0
 20 21  4  0  0  0  0
 21 16  4  0  0  0  0
 13 22  1  0  0  0  0
 16 23  1  0  0  0  0
 22 23  2  0  0  0  0
 22 24  1  0  0  0  0
 10 25  1  0  0  0  0
 25 26  1  0  0  0  0
 26 27  1  0  0  0  0
 27 28  1  0  0  0  0
  4 19  1  0  0  0  0
 28 29  1  0  0  0  0
 29 30  1  0  0  0  0
 30 31  1  0  0  0  0
 31 32  1  0  0  0  0
 32 33  1  0  0  0  0
 33 34  1  0  0  0  0
 34 35  1  0  0  0  0
 35 36  1  0  0  0  0
 36 37  1  0  0  0  0
  1 38  1  0  0  0  0
  5 39  1  0  0  0  0
  6 40  1  0  0  0  0
  6 41  1  0  0  0  0
  7 42  1  0  0  0  0
  7 43  1  0  0  0  0
  7 44  1  0  0  0  0
  8 45  1  0  0  0  0
  8 46  1  0  0  0  0
  8 47  1  0  0  0  0
 11 48  1  0  0  0  0
 12 49  1  0  0  0  0
 14 50  1  0  0  0  0
 15 51  1  0  0  0  0
 17 52  1  0  0  0  0
 18 53  1  0  0  0  0
 20 54  1  0  0  0  0
 21 55  1  0  0  0  0
 26 56  1  0  0  0  0
 26 57  1  0  0  0  0
 27 58  1  0  0  0  0
 27 59  1  0  0  0  0
 28 60  1  0  0  0  0
 28 61  1  0  0  0  0
 29 62  1  0  0  0  0
 29 63  1  0  0  0  0
 30 64  1  0  0  0  0
 30 65  1  0  0  0  0
 31 66  1  0  0  0  0
 31 67  1  0  0  0  0
 32 68  1  0  0  0  0
 32 69  1  0  0  0  0
 33 70  1  0  0  0  0
 33 71  1  0  0  0  0
 34 72  1  0  0  0  0
 34 73  1  0  0  0  0
 35 74  1  0  0  0  0
 35 75  1  0  0  0  0
 36 76  1  0  0  0  0
 36 77  1  0  0  0  0
 37 78  1  0  0  0  0
 37 79  1  0  0  0  0
 37 80  1  0  0  0  0
M  END
>  <Alias name>
4-(4-Dodecyloxyphenylazoxy)phenyl 2-chloro-3-methylpentanoate

>  <deltaS(tpc)>   J/mol/K
17.6

$$$$
4-(2-Butoxy-1-methyl-2-oxoethoxy)phenyl biphenyl-4-carboxylate
  ChemBrain IXL

 57 59  0  0  0  0  0  0  0  0  1 V2000
   25.6289   74.4369    0.0000 C   0  0  0  0  0  0  0  0  0  0  0  0
   24.7245   73.5358   -0.5622 C   0  0  0  0  0  0  0  0  0  0  0  0
   23.3566   73.8075   -0.5278 C   0  0  0  0  0  0  0  0  0  0  0  0
   22.8932   74.9803    0.0687 C   0  0  0  0  0  0  0  0  0  0  0  0
   23.7976   75.8814    0.6308 C   0  0  0  0  0  0  0  0  0  0  0  0
   25.1655   75.6097    0.5965 C   0  0  0  0  0  0  0  0  0  0  0  0
   17.2545   76.0963    0.2169 C   0  0  0  0  0  0  0  0  0  0  0  0
   16.8457   77.0991    0.7787 O   0  0  0  0  0  0  0  0  0  0  0  0
   16.3053   75.1718   -0.4197 O   0  0  0  0  0  0  0  0  0  0  0  0
   12.1972   76.1851    0.0730 C   0  0  0  0  0  0  0  0  0  0  0  0
   12.5563   75.0946   -0.7193 C   0  0  0  0  0  0  0  0  0  0  0  0
   13.9018   74.7649   -0.8836 C   0  0  0  0  0  0  0  0  0  0  0  0
   14.8882   75.5283   -0.2589 C   0  0  0  0  0  0  0  0  0  0  0  0
   14.5299   76.6299    0.5183 C   0  0  0  0  0  0  0  0  0  0  0  0
   13.1844   76.9594    0.6826 C   0  0  0  0  0  0  0  0  0  0  0  0
   21.4420   75.2685    0.1051 C   0  0  0  0  0  0  0  0  0  0  0  0
   20.5401   74.3838   -0.4863 C   0  0  0  0  0  0  0  0  0  0  0  0
   19.1722   74.6551   -0.4513 C   0  0  0  0  0  0  0  0  0  0  0  0
   18.7061   75.8104    0.1764 C   0  0  0  0  0  0  0  0  0  0  0  0
   19.6081   76.6963    0.7659 C   0  0  0  0  0  0  0  0  0  0  0  0
   20.9761   76.4249    0.7309 C   0  0  0  0  0  0  0  0  0  0  0  0
   10.7784   76.5182    0.2654 O   0  0  0  0  0  0  0  0  0  0  0  0
    9.8303   75.5711   -0.3387 C   0  0  0  0  0  0  0  0  0  0  0  0
    8.4592   76.1209   -0.2495 C   0  0  0  0  0  0  0  0  0  0  0  0
    8.2899   77.3254   -0.1547 O   0  0  0  0  0  0  0  0  0  0  0  0
    9.8953   74.2283    0.4146 C   0  0  0  0  0  0  0  0  0  0  0  0
    7.3012   75.2158   -0.2750 O   0  0  0  0  0  0  0  0  0  0  0  0
    5.9936   75.8762   -0.1528 C   0  0  0  0  0  0  0  0  0  0  0  0
    4.8770   74.8146   -0.1835 C   0  0  0  0  0  0  0  0  0  0  0  0
    3.5071   75.5056   -0.0403 C   0  0  0  0  0  0  0  0  0  0  0  0
    2.3908   74.4435   -0.0666 C   0  0  0  0  0  0  0  0  0  0  0  0
   26.6908   74.2259   -0.0266 H   0  0  0  0  0  0  0  0  0  0  0  0
   25.0842   72.6253   -1.0252 H   0  0  0  0  0  0  0  0  0  0  0  0
   22.6544   73.1079   -0.9643 H   0  0  0  0  0  0  0  0  0  0  0  0
   23.4379   76.7920    1.0938 H   0  0  0  0  0  0  0  0  0  0  0  0
   25.8677   76.3093    1.0329 H   0  0  0  0  0  0  0  0  0  0  0  0
   11.7906   74.5039   -1.2068 H   0  0  0  0  0  0  0  0  0  0  0  0
   14.1805   73.9163   -1.4961 H   0  0  0  0  0  0  0  0  0  0  0  0
   15.2963   77.2292    0.9941 H   0  0  0  0  0  0  0  0  0  0  0  0
   12.9063   77.8165    1.2835 H   0  0  0  0  0  0  0  0  0  0  0  0
   20.9018   73.4862   -0.9725 H   0  0  0  0  0  0  0  0  0  0  0  0
   18.4721   73.9688   -0.9115 H   0  0  0  0  0  0  0  0  0  0  0  0
   19.2465   77.5947    1.2506 H   0  0  0  0  0  0  0  0  0  0  0  0
   21.6763   77.1121    1.1896 H   0  0  0  0  0  0  0  0  0  0  0  0
   10.0895   75.4146   -1.3785 H   0  0  0  0  0  0  0  0  0  0  0  0
   10.8963   73.8214    0.3414 H   0  0  0  0  0  0  0  0  0  0  0  0
    9.1902   73.5335   -0.0246 H   0  0  0  0  0  0  0  0  0  0  0  0
    9.6451   74.3864    1.4564 H   0  0  0  0  0  0  0  0  0  0  0  0
    5.8589   76.5657   -0.9771 H   0  0  0  0  0  0  0  0  0  0  0  0
    5.9496   76.4195    0.7831 H   0  0  0  0  0  0  0  0  0  0  0  0
    5.0177   74.1190    0.6346 H   0  0  0  0  0  0  0  0  0  0  0  0
    4.9144   74.2784   -1.1237 H   0  0  0  0  0  0  0  0  0  0  0  0
    3.3651   76.1989   -0.8601 H   0  0  0  0  0  0  0  0  0  0  0  0
    3.4708   76.0443    0.8985 H   0  0  0  0  0  0  0  0  0  0  0  0
    2.5340   73.7489    0.7519 H   0  0  0  0  0  0  0  0  0  0  0  0
    1.4282   74.9290    0.0361 H   0  0  0  0  0  0  0  0  0  0  0  0
    2.4258   73.9063   -1.0063 H   0  0  0  0  0  0  0  0  0  0  0  0
  1  2  4  0  0  0  0
  2  3  4  0  0  0  0
  3  4  4  0  0  0  0
  4  5  4  0  0  0  0
  5  6  4  0  0  0  0
  6  1  4  0  0  0  0
  7  8  2  0  0  0  0
  7  9  1  0  0  0  0
 10 11  4  0  0  0  0
 11 12  4  0  0  0  0
 12 13  4  0  0  0  0
 13 14  4  0  0  0  0
 14 15  4  0  0  0  0
 15 10  4  0  0  0  0
 16 17  4  0  0  0  0
 17 18  4  0  0  0  0
 18 19  4  0  0  0  0
 19 20  4  0  0  0  0
 20 21  4  0  0  0  0
 21 16  4  0  0  0  0
  4 16  1  0  0  0  0
  7 19  1  0  0  0  0
  9 13  1  0  0  0  0
 10 22  1  0  0  0  0
 22 23  1  0  0  0  0
 23 24  1  0  0  0  0
 24 25  2  0  0  0  0
 23 26  1  0  0  0  0
 24 27  1  0  0  0  0
 27 28  1  0  0  0  0
 28 29  1  0  0  0  0
 29 30  1  0  0  0  0
 30 31  1  0  0  0  0
  1 32  1  0  0  0  0
  2 33  1  0  0  0  0
  3 34  1  0  0  0  0
  5 35  1  0  0  0  0
  6 36  1  0  0  0  0
 11 37  1  0  0  0  0
 12 38  1  0  0  0  0
 14 39  1  0  0  0  0
 15 40  1  0  0  0  0
 17 41  1  0  0  0  0
 18 42  1  0  0  0  0
 20 43  1  0  0  0  0
 21 44  1  0  0  0  0
 23 45  1  0  0  0  0
 26 46  1  0  0  0  0
 26 47  1  0  0  0  0
 26 48  1  0  0  0  0
 28 49  1  0  0  0  0
 28 50  1  0  0  0  0
 29 51  1  0  0  0  0
 29 52  1  0  0  0  0
 30 53  1  0  0  0  0
 30 54  1  0  0  0  0
 31 55  1  0  0  0  0
 31 56  1  0  0  0  0
 31 57  1  0  0  0  0
M  END
>  <Alias name>
4-(2-Butoxy-1-methyl-2-oxoethoxy)phenyl biphenyl-4-carboxylate

>  <deltaS(tpc)>   J/mol/K
18.13

$$$$
4-(4-Butoxybenzoyloxy)phenyl (3,4-dihexyloxy)benzoate
  ChemBrain IXL

 89 91  0  0  0  0  0  0  0  0  1 V2000
   25.6278   20.1130    0.0000 C   0  0  0  0  0  0  0  0  0  0  0  0
   24.9656   21.3432    0.0092 C   0  0  0  0  0  0  0  0  0  0  0  0
   23.5716   21.3864    0.0107 C   0  0  0  0  0  0  0  0  0  0  0  0
   22.8369   20.2011    0.0031 C   0  0  0  0  0  0  0  0  0  0  0  0
   23.4964   18.9704   -0.0060 C   0  0  0  0  0  0  0  0  0  0  0  0
   24.8918   18.9267   -0.0076 C   0  0  0  0  0  0  0  0  0  0  0  0
   21.3589   20.2539    0.0048 C   0  0  0  0  0  0  0  0  0  0  0  0
   20.8001   21.3381    0.0131 O   0  0  0  0  0  0  0  0  0  0  0  0
   20.5643   18.9985   -0.0036 O   0  0  0  0  0  0  0  0  0  0  0  0
   16.3004   19.4650    0.0008 C   0  0  0  0  0  0  0  0  0  0  0  0
   16.8708   18.1876   -0.0077 C   0  0  0  0  0  0  0  0  0  0  0  0
   18.2601   18.0364   -0.0091 C   0  0  0  0  0  0  0  0  0  0  0  0
   19.0872   19.1619   -0.0021 C   0  0  0  0  0  0  0  0  0  0  0  0
   18.5158   20.4390    0.0064 C   0  0  0  0  0  0  0  0  0  0  0  0
   17.1271   20.5903    0.0079 C   0  0  0  0  0  0  0  0  0  0  0  0
   31.5281   22.3461    0.0056 C   0  0  0  0  0  0  0  0  0  0  0  0
   30.0000   22.5483    0.0108 C   0  0  0  0  0  0  0  0  0  0  0  0
   29.2991   21.1746    0.0024 C   0  0  0  0  0  0  0  0  0  0  0  0
   27.7714   21.3770    0.0068 C   0  0  0  0  0  0  0  0  0  0  0  0
   27.1012   20.0655   -0.0017 O   0  0  0  0  0  0  0  0  0  0  0  0
    9.7642   18.5006   -0.0062 C   0  0  0  0  0  0  0  0  0  0  0  0
   10.4268   17.2726   -0.0086 C   0  0  0  0  0  0  0  0  0  0  0  0
   11.8238   17.2336   -0.0077 C   0  0  0  0  0  0  0  0  0  0  0  0
   12.5571   18.4208   -0.0043 C   0  0  0  0  0  0  0  0  0  0  0  0
   11.8946   19.6493   -0.0018 C   0  0  0  0  0  0  0  0  0  0  0  0
   10.4995   19.6896   -0.0027 C   0  0  0  0  0  0  0  0  0  0  0  0
   14.0379   18.3732   -0.0033 C   0  0  0  0  0  0  0  0  0  0  0  0
   14.6046   17.2930   -0.0072 O   0  0  0  0  0  0  0  0  0  0  0  0
   14.8256   19.6286    0.0024 O   0  0  0  0  0  0  0  0  0  0  0  0
    9.6516   16.0202   -0.0122 O   0  0  0  0  0  0  0  0  0  0  0  0
   10.4531   14.7863   -0.0073 C   0  0  0  0  0  0  0  0  0  0  0  0
    8.2910   18.5398   -0.0073 O   0  0  0  0  0  0  0  0  0  0  0  0
    7.6986   19.8866    0.0107 C   0  0  0  0  0  0  0  0  0  0  0  0
    9.3164    8.5349    0.0128 C   0  0  0  0  0  0  0  0  0  0  0  0
   10.2549    9.7573    0.0124 C   0  0  0  0  0  0  0  0  0  0  0  0
    9.4156   11.0500    0.0011 C   0  0  0  0  0  0  0  0  0  0  0  0
   10.3544   12.2723    0.0009 C   0  0  0  0  0  0  0  0  0  0  0  0
    3.3872   22.4822    0.0360 C   0  0  0  0  0  0  0  0  0  0  0  0
    4.0063   21.0710    0.0038 C   0  0  0  0  0  0  0  0  0  0  0  0
    5.5431   21.1836    0.0241 C   0  0  0  0  0  0  0  0  0  0  0  0
    6.1626   19.7727   -0.0031 C   0  0  0  0  0  0  0  0  0  0  0  0
    1.8505   22.3701    0.0119 C   0  0  0  0  0  0  0  0  0  0  0  0
    9.5151   13.5649   -0.0082 C   0  0  0  0  0  0  0  0  0  0  0  0
   25.5333   22.2644    0.0151 H   0  0  0  0  0  0  0  0  0  0  0  0
   23.0594   22.3404    0.0178 H   0  0  0  0  0  0  0  0  0  0  0  0
   22.9258   18.0495   -0.0119 H   0  0  0  0  0  0  0  0  0  0  0  0
   25.4034   17.9722   -0.0147 H   0  0  0  0  0  0  0  0  0  0  0  0
   16.2337   17.3122   -0.0132 H   0  0  0  0  0  0  0  0  0  0  0  0
   18.6955   17.0450   -0.0157 H   0  0  0  0  0  0  0  0  0  0  0  0
   19.1528   21.3146    0.0119 H   0  0  0  0  0  0  0  0  0  0  0  0
   16.6917   21.5818    0.0145 H   0  0  0  0  0  0  0  0  0  0  0  0
   32.0199   23.3110    0.0115 H   0  0  0  0  0  0  0  0  0  0  0  0
   31.8169   21.7991   -0.8834 H   0  0  0  0  0  0  0  0  0  0  0  0
   31.8212   21.7862    0.8851 H   0  0  0  0  0  0  0  0  0  0  0  0
   29.7072   23.1084   -0.8687 H   0  0  0  0  0  0  0  0  0  0  0  0
   29.7114   23.0954    0.8998 H   0  0  0  0  0  0  0  0  0  0  0  0
   29.5915   20.6148    0.8820 H   0  0  0  0  0  0  0  0  0  0  0  0
   29.5880   20.6275   -0.8862 H   0  0  0  0  0  0  0  0  0  0  0  0
   27.4793   21.9374   -0.8729 H   0  0  0  0  0  0  0  0  0  0  0  0
   27.4826   21.9243    0.8959 H   0  0  0  0  0  0  0  0  0  0  0  0
   12.3392   16.2820   -0.0096 H   0  0  0  0  0  0  0  0  0  0  0  0
   12.4628   20.5716    0.0009 H   0  0  0  0  0  0  0  0  0  0  0  0
    9.9875   20.6436   -0.0008 H   0  0  0  0  0  0  0  0  0  0  0  0
   11.0749   14.7631    0.8794 H   0  0  0  0  0  0  0  0  0  0  0  0
   11.0811   14.7599   -0.8895 H   0  0  0  0  0  0  0  0  0  0  0  0
    8.0137   20.4076    0.9065 H   0  0  0  0  0  0  0  0  0  0  0  0
    8.0272   20.4376   -0.8620 H   0  0  0  0  0  0  0  0  0  0  0  0
    9.9065    7.6269    0.0210 H   0  0  0  0  0  0  0  0  0  0  0  0
    8.6862    8.5639    0.8931 H   0  0  0  0  0  0  0  0  0  0  0  0
    8.6970    8.5550   -0.8754 H   0  0  0  0  0  0  0  0  0  0  0  0
   10.8744    9.7369    0.9005 H   0  0  0  0  0  0  0  0  0  0  0  0
   10.8849    9.7283   -0.8679 H   0  0  0  0  0  0  0  0  0  0  0  0
    8.7961   11.0705   -0.8870 H   0  0  0  0  0  0  0  0  0  0  0  0
    8.7855   11.0790    0.8815 H   0  0  0  0  0  0  0  0  0  0  0  0
   10.9748   12.2510    0.8884 H   0  0  0  0  0  0  0  0  0  0  0  0
   10.9836   12.2441   -0.8801 H   0  0  0  0  0  0  0  0  0  0  0  0
    3.6978   22.9921    0.9395 H   0  0  0  0  0  0  0  0  0  0  0  0
    3.7217   23.0429   -0.8281 H   0  0  0  0  0  0  0  0  0  0  0  0
    3.6937   20.5601   -0.8986 H   0  0  0  0  0  0  0  0  0  0  0  0
    3.6739   20.5111    0.8692 H   0  0  0  0  0  0  0  0  0  0  0  0
    5.8555   21.6976    0.9247 H   0  0  0  0  0  0  0  0  0  0  0  0
    5.8756   21.7406   -0.8432 H   0  0  0  0  0  0  0  0  0  0  0  0
    5.8471   19.2569   -0.9016 H   0  0  0  0  0  0  0  0  0  0  0  0
    5.8340   19.2172    0.8664 H   0  0  0  0  0  0  0  0  0  0  0  0
    1.5158   21.8086    0.8754 H   0  0  0  0  0  0  0  0  0  0  0  0
    1.4158   23.3617    0.0355 H   0  0  0  0  0  0  0  0  0  0  0  0
    1.5397   21.8612   -0.8922 H   0  0  0  0  0  0  0  0  0  0  0  0
    8.8952   13.5867   -0.8958 H   0  0  0  0  0  0  0  0  0  0  0  0
    8.8857   13.5928    0.8725 H   0  0  0  0  0  0  0  0  0  0  0  0
  1  2  4  0  0  0  0
  2  3  4  0  0  0  0
  3  4  4  0  0  0  0
  4  5  4  0  0  0  0
  5  6  4  0  0  0  0
  6  1  4  0  0  0  0
  7  8  2  0  0  0  0
  7  9  1  0  0  0  0
  7  4  1  0  0  0  0
 10 11  4  0  0  0  0
 11 12  4  0  0  0  0
 12 13  4  0  0  0  0
 13 14  4  0  0  0  0
 14 15  4  0  0  0  0
 15 10  4  0  0  0  0
 13  9  1  0  0  0  0
 16 17  1  0  0  0  0
 17 18  1  0  0  0  0
 18 19  1  0  0  0  0
 19 20  1  0  0  0  0
 20  1  1  0  0  0  0
 21 22  4  0  0  0  0
 22 23  4  0  0  0  0
 23 24  4  0  0  0  0
 24 25  4  0  0  0  0
 25 26  4  0  0  0  0
 26 21  4  0  0  0  0
 27 28  2  0  0  0  0
 27 29  1  0  0  0  0
 27 24  1  0  0  0  0
 29 10  1  0  0  0  0
 22 30  1  0  0  0  0
 30 31  1  0  0  0  0
 21 32  1  0  0  0  0
 32 33  1  0  0  0  0
 34 35  1  0  0  0  0
 35 36  1  0  0  0  0
 36 37  1  0  0  0  0
 38 39  1  0  0  0  0
 39 40  1  0  0  0  0
 40 41  1  0  0  0  0
 38 42  1  0  0  0  0
 37 43  1  0  0  0  0
 43 31  1  0  0  0  0
 41 33  1  0  0  0  0
  2 44  1  0  0  0  0
  3 45  1  0  0  0  0
  5 46  1  0  0  0  0
  6 47  1  0  0  0  0
 11 48  1  0  0  0  0
 12 49  1  0  0  0  0
 14 50  1  0  0  0  0
 15 51  1  0  0  0  0
 16 52  1  0  0  0  0
 16 53  1  0  0  0  0
 16 54  1  0  0  0  0
 17 55  1  0  0  0  0
 17 56  1  0  0  0  0
 18 57  1  0  0  0  0
 18 58  1  0  0  0  0
 19 59  1  0  0  0  0
 19 60  1  0  0  0  0
 23 61  1  0  0  0  0
 25 62  1  0  0  0  0
 26 63  1  0  0  0  0
 31 64  1  0  0  0  0
 31 65  1  0  0  0  0
 33 66  1  0  0  0  0
 33 67  1  0  0  0  0
 34 68  1  0  0  0  0
 34 69  1  0  0  0  0
 34 70  1  0  0  0  0
 35 71  1  0  0  0  0
 35 72  1  0  0  0  0
 36 73  1  0  0  0  0
 36 74  1  0  0  0  0
 37 75  1  0  0  0  0
 37 76  1  0  0  0  0
 38 77  1  0  0  0  0
 38 78  1  0  0  0  0
 39 79  1  0  0  0  0
 39 80  1  0  0  0  0
 40 81  1  0  0  0  0
 40 82  1  0  0  0  0
 41 83  1  0  0  0  0
 41 84  1  0  0  0  0
 42 85  1  0  0  0  0
 42 86  1  0  0  0  0
 42 87  1  0  0  0  0
 43 88  1  0  0  0  0
 43 89  1  0  0  0  0
M  END
>  <Alias name>
4-(4-Butoxybenzoyloxy)phenyl (3,4-dihexyloxy)benzoate

>  <deltaS(tpc)>   J/mol/K
20.4

$$$$
2-(4-Pentylphenyl)-5-phenylpyridine
  ChemBrain IXL

 46 48  0  0  0  0  0  0  0  0  1 V2000
   12.6305    8.9320    0.0000 C   0  0  0  0  0  0  0  0  0  0  0  0
   12.1578   10.2408   -0.0242 C   0  0  0  0  0  0  0  0  0  0  0  0
   13.0245   11.2806   -0.0483 N   0  0  0  0  0  0  0  0  0  0  0  0
   14.3626   11.0717   -0.0496 C   0  0  0  0  0  0  0  0  0  0  0  0
   14.8736    9.7706   -0.0257 C   0  0  0  0  0  0  0  0  0  0  0  0
   13.9976    8.6954   -0.0008 C   0  0  0  0  0  0  0  0  0  0  0  0
   19.1007    9.0742   -0.0289 C   0  0  0  0  0  0  0  0  0  0  0  0
   18.2152    7.9964   -0.0087 C   0  0  0  0  0  0  0  0  0  0  0  0
   16.8377    8.2237   -0.0077 C   0  0  0  0  0  0  0  0  0  0  0  0
   16.3431    9.5302   -0.0268 C   0  0  0  0  0  0  0  0  0  0  0  0
   17.2313   10.6080   -0.0470 C   0  0  0  0  0  0  0  0  0  0  0  0
   18.6090   10.3798   -0.0480 C   0  0  0  0  0  0  0  0  0  0  0  0
    9.8146    9.4092   -0.0046 C   0  0  0  0  0  0  0  0  0  0  0  0
    8.4395    9.6385   -0.0038 C   0  0  0  0  0  0  0  0  0  0  0  0
    7.9508   10.9447   -0.0216 C   0  0  0  0  0  0  0  0  0  0  0  0
    8.8374   12.0216   -0.0402 C   0  0  0  0  0  0  0  0  0  0  0  0
   10.2130   11.7920   -0.0410 C   0  0  0  0  0  0  0  0  0  0  0  0
   10.7009   10.4861   -0.0233 C   0  0  0  0  0  0  0  0  0  0  0  0
    6.4920   11.1876   -0.0208 C   0  0  0  0  0  0  0  0  0  0  0  0
    5.7484    9.8386   -0.0150 C   0  0  0  0  0  0  0  0  0  0  0  0
    4.2278   10.0893   -0.0206 C   0  0  0  0  0  0  0  0  0  0  0  0
    3.4848    8.7387   -0.0162 C   0  0  0  0  0  0  0  0  0  0  0  0
    1.9636    8.9882   -0.0253 C   0  0  0  0  0  0  0  0  0  0  0  0
   11.9354    8.1022    0.0193 H   0  0  0  0  0  0  0  0  0  0  0  0
   15.0408   11.9162   -0.0691 H   0  0  0  0  0  0  0  0  0  0  0  0
   14.3774    7.6808    0.0179 H   0  0  0  0  0  0  0  0  0  0  0  0
   20.1700    8.8975   -0.0297 H   0  0  0  0  0  0  0  0  0  0  0  0
   18.5972    6.9825    0.0061 H   0  0  0  0  0  0  0  0  0  0  0  0
   16.1523    7.3859    0.0079 H   0  0  0  0  0  0  0  0  0  0  0  0
   16.8519   11.6216   -0.0618 H   0  0  0  0  0  0  0  0  0  0  0  0
   19.2969   11.2167   -0.0636 H   0  0  0  0  0  0  0  0  0  0  0  0
   10.1943    8.3950    0.0092 H   0  0  0  0  0  0  0  0  0  0  0  0
    7.7512    8.8026    0.0107 H   0  0  0  0  0  0  0  0  0  0  0  0
    8.4578   13.0356   -0.0539 H   0  0  0  0  0  0  0  0  0  0  0  0
   10.9020   12.6275   -0.0555 H   0  0  0  0  0  0  0  0  0  0  0  0
    6.2186   11.7471   -0.9069 H   0  0  0  0  0  0  0  0  0  0  0  0
    6.2206   11.7535    0.8618 H   0  0  0  0  0  0  0  0  0  0  0  0
    6.0192    9.2813    0.8732 H   0  0  0  0  0  0  0  0  0  0  0  0
    6.0241    9.2711   -0.8951 H   0  0  0  0  0  0  0  0  0  0  0  0
    3.9571   10.6474   -0.9084 H   0  0  0  0  0  0  0  0  0  0  0  0
    3.9520   10.6559    0.8602 H   0  0  0  0  0  0  0  0  0  0  0  0
    3.7539    8.1817    0.8727 H   0  0  0  0  0  0  0  0  0  0  0  0
    3.7627    8.1711   -0.8957 H   0  0  0  0  0  0  0  0  0  0  0  0
    1.4421    8.0389   -0.0222 H   0  0  0  0  0  0  0  0  0  0  0  0
    1.6855    9.5556    0.8543 H   0  0  0  0  0  0  0  0  0  0  0  0
    1.6943    9.5450   -0.9142 H   0  0  0  0  0  0  0  0  0  0  0  0
  1  2  4  0  0  0  0
  2  3  4  0  0  0  0
  3  4  4  0  0  0  0
  4  5  4  0  0  0  0
  5  6  4  0  0  0  0
  6  1  4  0  0  0  0
  7  8  4  0  0  0  0
  8  9  4  0  0  0  0
  9 10  4  0  0  0  0
 10 11  4  0  0  0  0
 11 12  4  0  0  0  0
 12  7  4  0  0  0  0
 10  5  1  0  0  0  0
 13 14  4  0  0  0  0
 14 15  4  0  0  0  0
 15 16  4  0  0  0  0
 16 17  4  0  0  0  0
 17 18  4  0  0  0  0
 18 13  4  0  0  0  0
 18  2  1  0  0  0  0
 15 19  1  0  0  0  0
 19 20  1  0  0  0  0
 20 21  1  0  0  0  0
 21 22  1  0  0  0  0
 22 23  1  0  0  0  0
  1 24  1  0  0  0  0
  4 25  1  0  0  0  0
  6 26  1  0  0  0  0
  7 27  1  0  0  0  0
  8 28  1  0  0  0  0
  9 29  1  0  0  0  0
 11 30  1  0  0  0  0
 12 31  1  0  0  0  0
 13 32  1  0  0  0  0
 14 33  1  0  0  0  0
 16 34  1  0  0  0  0
 17 35  1  0  0  0  0
 19 36  1  0  0  0  0
 19 37  1  0  0  0  0
 20 38  1  0  0  0  0
 20 39  1  0  0  0  0
 21 40  1  0  0  0  0
 21 41  1  0  0  0  0
 22 42  1  0  0  0  0
 22 43  1  0  0  0  0
 23 44  1  0  0  0  0
 23 45  1  0  0  0  0
 23 46  1  0  0  0  0
M  END
>  <Alias name>
2-(4-Pentylphenyl)-5-phenylpyridine

>  <deltaS(tpc)>   J/mol/K
24.13

$$$$
4'-(2-Diethylaminoethoxy)biphenyl-4-yl 4-octyloxybenzoate
  ChemBrain IXL

 81 83  0  0  0  0  0  0  0  0  1 V2000
   21.7665   18.3238   -0.2221 C   0  0  0  0  0  0  0  0  0  0  0  0
   21.2006   17.0781    0.0500 C   0  0  0  0  0  0  0  0  0  0  0  0
   19.8144   16.9224    0.0303 C   0  0  0  0  0  0  0  0  0  0  0  0
   18.9942   18.0124   -0.2616 C   0  0  0  0  0  0  0  0  0  0  0  0
   19.5600   19.2586   -0.5315 C   0  0  0  0  0  0  0  0  0  0  0  0
   20.9461   19.4143   -0.5118 C   0  0  0  0  0  0  0  0  0  0  0  0
   17.5236   17.8466   -0.2847 C   0  0  0  0  0  0  0  0  0  0  0  0
   17.0289   16.7565   -0.0498 O   0  0  0  0  0  0  0  0  0  0  0  0
   16.6592   18.9956   -0.5908 O   0  0  0  0  0  0  0  0  0  0  0  0
   23.2272   18.4874   -0.2036 O   0  0  0  0  0  0  0  0  0  0  0  0
   23.9845   17.2713    0.1262 C   0  0  0  0  0  0  0  0  0  0  0  0
   25.4934   17.5831    0.1005 C   0  0  0  0  0  0  0  0  0  0  0  0
   26.2872   16.3093    0.4500 C   0  0  0  0  0  0  0  0  0  0  0  0
   27.7965   16.6189    0.4151 C   0  0  0  0  0  0  0  0  0  0  0  0
   28.5902   15.3459    0.7675 C   0  0  0  0  0  0  0  0  0  0  0  0
   30.0996   15.6537    0.7254 C   0  0  0  0  0  0  0  0  0  0  0  0
   30.8934   14.3813    1.0799 C   0  0  0  0  0  0  0  0  0  0  0  0
   32.4029   14.6881    1.0339 C   0  0  0  0  0  0  0  0  0  0  0  0
   11.0320   17.8629   -0.6030 C   0  0  0  0  0  0  0  0  0  0  0  0
   10.1153   18.8851   -0.8494 C   0  0  0  0  0  0  0  0  0  0  0  0
    8.7479   18.6091   -0.8563 C   0  0  0  0  0  0  0  0  0  0  0  0
    8.2972   17.3106   -0.6179 C   0  0  0  0  0  0  0  0  0  0  0  0
    9.2139   16.2888   -0.3692 C   0  0  0  0  0  0  0  0  0  0  0  0
   10.5813   16.5649   -0.3623 C   0  0  0  0  0  0  0  0  0  0  0  0
   15.2179   18.7064   -0.5895 C   0  0  0  0  0  0  0  0  0  0  0  0
   14.7664   17.4119   -0.3319 C   0  0  0  0  0  0  0  0  0  0  0  0
   13.3989   17.1362   -0.3369 C   0  0  0  0  0  0  0  0  0  0  0  0
   12.4828   18.1556   -0.5968 C   0  0  0  0  0  0  0  0  0  0  0  0
   12.9341   19.4509   -0.8510 C   0  0  0  0  0  0  0  0  0  0  0  0
   14.3016   19.7266   -0.8459 C   0  0  0  0  0  0  0  0  0  0  0  0
    6.8565   17.0190   -0.6286 O   0  0  0  0  0  0  0  0  0  0  0  0
    6.5046   15.6159   -0.3667 C   0  0  0  0  0  0  0  0  0  0  0  0
    4.9737   15.4503   -0.4277 C   0  0  0  0  0  0  0  0  0  0  0  0
    4.6170   14.0643   -0.0919 N   0  0  0  0  0  0  0  0  0  0  0  0
    3.1553   13.9126   -0.1258 C   0  0  0  0  0  0  0  0  0  0  0  0
    5.2273   13.1509   -1.0687 C   0  0  0  0  0  0  0  0  0  0  0  0
    2.5182   14.8371    0.9298 C   0  0  0  0  0  0  0  0  0  0  0  0
    4.8044   11.7033   -0.7522 C   0  0  0  0  0  0  0  0  0  0  0  0
   21.8374   16.2319    0.2766 H   0  0  0  0  0  0  0  0  0  0  0  0
   19.3751   15.9553    0.2415 H   0  0  0  0  0  0  0  0  0  0  0  0
   18.9231   20.1052   -0.7564 H   0  0  0  0  0  0  0  0  0  0  0  0
   21.3854   20.3818   -0.7214 H   0  0  0  0  0  0  0  0  0  0  0  0
   23.7629   16.4998   -0.6007 H   0  0  0  0  0  0  0  0  0  0  0  0
   23.7036   16.9279    1.1142 H   0  0  0  0  0  0  0  0  0  0  0  0
   25.7146   18.3566    0.8256 H   0  0  0  0  0  0  0  0  0  0  0  0
   25.7749   17.9240   -0.8881 H   0  0  0  0  0  0  0  0  0  0  0  0
   26.0610   15.5338   -0.2713 H   0  0  0  0  0  0  0  0  0  0  0  0
   26.0107   15.9722    1.4413 H   0  0  0  0  0  0  0  0  0  0  0  0
   28.0223   17.3960    1.1347 H   0  0  0  0  0  0  0  0  0  0  0  0
   28.0734   16.9539   -0.5769 H   0  0  0  0  0  0  0  0  0  0  0  0
   28.3604   14.5672    0.0509 H   0  0  0  0  0  0  0  0  0  0  0  0
   28.3171   15.0138    1.7615 H   0  0  0  0  0  0  0  0  0  0  0  0
   30.3292   16.4335    1.4410 H   0  0  0  0  0  0  0  0  0  0  0  0
   30.3730   15.9844   -0.2690 H   0  0  0  0  0  0  0  0  0  0  0  0
   30.6618   13.6006    0.3658 H   0  0  0  0  0  0  0  0  0  0  0  0
   30.6220   14.0521    2.0753 H   0  0  0  0  0  0  0  0  0  0  0  0
   32.6344   15.4691    1.7476 H   0  0  0  0  0  0  0  0  0  0  0  0
   32.6743   15.0167    0.0383 H   0  0  0  0  0  0  0  0  0  0  0  0
   32.9607   13.7940    1.2836 H   0  0  0  0  0  0  0  0  0  0  0  0
   10.4651   19.8930   -1.0354 H   0  0  0  0  0  0  0  0  0  0  0  0
    8.0361   19.4028   -1.0468 H   0  0  0  0  0  0  0  0  0  0  0  0
    8.8639   15.2813   -0.1814 H   0  0  0  0  0  0  0  0  0  0  0  0
   11.2929   15.7715   -0.1701 H   0  0  0  0  0  0  0  0  0  0  0  0
   15.4775   16.6209   -0.1280 H   0  0  0  0  0  0  0  0  0  0  0  0
   13.0485   16.1308   -0.1389 H   0  0  0  0  0  0  0  0  0  0  0  0
   12.2229   20.2424   -1.0522 H   0  0  0  0  0  0  0  0  0  0  0  0
   14.6519   20.7326   -1.0411 H   0  0  0  0  0  0  0  0  0  0  0  0
    6.8595   15.3322    0.6164 H   0  0  0  0  0  0  0  0  0  0  0  0
    6.9663   14.9824   -1.1139 H   0  0  0  0  0  0  0  0  0  0  0  0
    4.6252   15.6808   -1.4268 H   0  0  0  0  0  0  0  0  0  0  0  0
    4.5092   16.1245    0.2813 H   0  0  0  0  0  0  0  0  0  0  0  0
    2.7873   14.1797   -1.1088 H   0  0  0  0  0  0  0  0  0  0  0  0
    2.8940   12.8841    0.0903 H   0  0  0  0  0  0  0  0  0  0  0  0
    6.3058   13.2321   -1.0141 H   0  0  0  0  0  0  0  0  0  0  0  0
    4.8955   13.4142   -2.0654 H   0  0  0  0  0  0  0  0  0  0  0  0
    1.4429   14.7086    0.9204 H   0  0  0  0  0  0  0  0  0  0  0  0
    2.9034   14.5849    1.9101 H   0  0  0  0  0  0  0  0  0  0  0  0
    2.7607   15.8674    0.7007 H   0  0  0  0  0  0  0  0  0  0  0  0
    5.2678   11.0286   -1.4614 H   0  0  0  0  0  0  0  0  0  0  0  0
    5.1210   11.4458    0.2509 H   0  0  0  0  0  0  0  0  0  0  0  0
    3.7271   11.6180   -0.8238 H   0  0  0  0  0  0  0  0  0  0  0  0
  1  2  4  0  0  0  0
  2  3  4  0  0  0  0
  3  4  4  0  0  0  0
  4  5  4  0  0  0  0
  5  6  4  0  0  0  0
  6  1  4  0  0  0  0
  7  8  2  0  0  0  0
  7  9  1  0  0  0  0
  7  4  1  0  0  0  0
 10 11  1  0  0  0  0
 11 12  1  0  0  0  0
 12 13  1  0  0  0  0
 13 14  1  0  0  0  0
 14 15  1  0  0  0  0
 15 16  1  0  0  0  0
 16 17  1  0  0  0  0
 17 18  1  0  0  0  0
 10  1  1  0  0  0  0
 19 20  4  0  0  0  0
 20 21  4  0  0  0  0
 21 22  4  0  0  0  0
 22 23  4  0  0  0  0
 23 24  4  0  0  0  0
 24 19  4  0  0  0  0
 25 26  4  0  0  0  0
 26 27  4  0  0  0  0
 27 28  4  0  0  0  0
 28 29  4  0  0  0  0
 29 30  4  0  0  0  0
 30 25  4  0  0  0  0
 28 19  1  0  0  0  0
 25  9  1  0  0  0  0
 22 31  1  0  0  0  0
 31 32  1  0  0  0  0
 32 33  1  0  0  0  0
 33 34  1  0  0  0  0
 34 35  1  0  0  0  0
 34 36  1  0  0  0  0
 35 37  1  0  0  0  0
 36 38  1  0  0  0  0
  2 39  1  0  0  0  0
  3 40  1  0  0  0  0
  5 41  1  0  0  0  0
  6 42  1  0  0  0  0
 11 43  1  0  0  0  0
 11 44  1  0  0  0  0
 12 45  1  0  0  0  0
 12 46  1  0  0  0  0
 13 47  1  0  0  0  0
 13 48  1  0  0  0  0
 14 49  1  0  0  0  0
 14 50  1  0  0  0  0
 15 51  1  0  0  0  0
 15 52  1  0  0  0  0
 16 53  1  0  0  0  0
 16 54  1  0  0  0  0
 17 55  1  0  0  0  0
 17 56  1  0  0  0  0
 18 57  1  0  0  0  0
 18 58  1  0  0  0  0
 18 59  1  0  0  0  0
 20 60  1  0  0  0  0
 21 61  1  0  0  0  0
 23 62  1  0  0  0  0
 24 63  1  0  0  0  0
 26 64  1  0  0  0  0
 27 65  1  0  0  0  0
 29 66  1  0  0  0  0
 30 67  1  0  0  0  0
 32 68  1  0  0  0  0
 32 69  1  0  0  0  0
 33 70  1  0  0  0  0
 33 71  1  0  0  0  0
 35 72  1  0  0  0  0
 35 73  1  0  0  0  0
 36 74  1  0  0  0  0
 36 75  1  0  0  0  0
 37 76  1  0  0  0  0
 37 77  1  0  0  0  0
 37 78  1  0  0  0  0
 38 79  1  0  0  0  0
 38 80  1  0  0  0  0
 38 81  1  0  0  0  0
M  END
>  <Alias name>
4'-(2-Diethylaminoethoxy)biphenyl-4-yl 4-octyloxybenzoate

>  <deltaS(tpc)>   J/mol/K
24.17

$$$$
Ethyl 4-(4-(4-(1-oxohexyl)-1-piperazinyl)phenylazo)benzoate
  ChemBrain IXL

 64 66  0  0  0  0  0  0  0  0  1 V2000
   15.7044   12.0237   -0.6543 C   0  0  0  0  0  0  0  0  0  0  0  0
   16.8242   12.6756    0.2104 C   0  0  0  0  0  0  0  0  0  0  0  0
   18.0089   11.7931    0.2555 N   0  0  0  0  0  0  0  0  0  0  0  0
   17.8514   10.3736    0.5868 C   0  0  0  0  0  0  0  0  0  0  0  0
   16.8088    9.7495   -0.3481 C   0  0  0  0  0  0  0  0  0  0  0  0
   15.6033   10.5815   -0.3486 N   0  0  0  0  0  0  0  0  0  0  0  0
   22.8829   17.3434   -1.2631 C   0  0  0  0  0  0  0  0  0  0  0  0
   22.6812   15.8715   -0.8502 C   0  0  0  0  0  0  0  0  0  0  0  0
   21.1720   15.5507   -0.7988 C   0  0  0  0  0  0  0  0  0  0  0  0
   20.9756   14.0733   -0.3966 C   0  0  0  0  0  0  0  0  0  0  0  0
   19.4671   13.7442   -0.3404 C   0  0  0  0  0  0  0  0  0  0  0  0
   19.2893   12.3068   -0.0133 C   0  0  0  0  0  0  0  0  0  0  0  0
   20.2594   11.5681    0.0225 O   0  0  0  0  0  0  0  0  0  0  0  0
    5.8186    7.1839    1.5942 C   0  0  0  0  0  0  0  0  0  0  0  0
    6.9927    6.4350    1.6803 C   0  0  0  0  0  0  0  0  0  0  0  0
    8.2230    7.0266    1.3886 C   0  0  0  0  0  0  0  0  0  0  0  0
    8.2820    8.3696    1.0140 C   0  0  0  0  0  0  0  0  0  0  0  0
    7.1071    9.1198    0.9279 C   0  0  0  0  0  0  0  0  0  0  0  0
    5.8763    8.5279    1.2196 C   0  0  0  0  0  0  0  0  0  0  0  0
   11.8798    8.8321    0.5037 C   0  0  0  0  0  0  0  0  0  0  0  0
   11.9471   10.1669    0.0982 C   0  0  0  0  0  0  0  0  0  0  0  0
   13.1840   10.7491   -0.1899 C   0  0  0  0  0  0  0  0  0  0  0  0
   14.3562   10.0005   -0.0609 C   0  0  0  0  0  0  0  0  0  0  0  0
   14.2884    8.6699    0.3548 C   0  0  0  0  0  0  0  0  0  0  0  0
   13.0523    8.0884    0.6429 C   0  0  0  0  0  0  0  0  0  0  0  0
    9.5213    8.9642    0.7244 N   0  0  0  0  0  0  0  0  0  0  0  0
   10.6358    8.2366    0.7716 N   0  0  0  0  0  0  0  0  0  0  0  0
    4.5116    6.5516    1.9005 C   0  0  0  0  0  0  0  0  0  0  0  0
    4.4691    5.3858    2.2578 O   0  0  0  0  0  0  0  0  0  0  0  0
    3.2646    7.3268    1.7746 O   0  0  0  0  0  0  0  0  0  0  0  0
    3.4372    8.7363    1.3896 C   0  0  0  0  0  0  0  0  0  0  0  0
    2.0578    9.4246    1.3272 C   0  0  0  0  0  0  0  0  0  0  0  0
   15.9399   12.1529   -1.7036 H   0  0  0  0  0  0  0  0  0  0  0  0
   14.7579   12.5040   -0.4372 H   0  0  0  0  0  0  0  0  0  0  0  0
   16.4551   12.8332    1.2163 H   0  0  0  0  0  0  0  0  0  0  0  0
   17.1028   13.6288   -0.2229 H   0  0  0  0  0  0  0  0  0  0  0  0
   17.5209   10.2766    1.6135 H   0  0  0  0  0  0  0  0  0  0  0  0
   18.7994    9.8658    0.4621 H   0  0  0  0  0  0  0  0  0  0  0  0
   17.2102    9.6940   -1.3524 H   0  0  0  0  0  0  0  0  0  0  0  0
   16.5613    8.7542   -0.0016 H   0  0  0  0  0  0  0  0  0  0  0  0
   22.4008   17.9905   -0.5409 H   0  0  0  0  0  0  0  0  0  0  0  0
   22.4483   17.5070   -2.2413 H   0  0  0  0  0  0  0  0  0  0  0  0
   23.9425   17.5667   -1.2970 H   0  0  0  0  0  0  0  0  0  0  0  0
   23.1182   15.7081    0.1272 H   0  0  0  0  0  0  0  0  0  0  0  0
   23.1630   15.2250   -1.5733 H   0  0  0  0  0  0  0  0  0  0  0  0
   20.7332   15.7213   -1.7742 H   0  0  0  0  0  0  0  0  0  0  0  0
   20.6914   16.1909   -0.0694 H   0  0  0  0  0  0  0  0  0  0  0  0
   21.4178   13.9036    0.5771 H   0  0  0  0  0  0  0  0  0  0  0  0
   21.4566   13.4345   -1.1270 H   0  0  0  0  0  0  0  0  0  0  0  0
   19.0152   13.9548   -1.3021 H   0  0  0  0  0  0  0  0  0  0  0  0
   18.9931   14.3501    0.4220 H   0  0  0  0  0  0  0  0  0  0  0  0
    6.9493    5.3937    1.9739 H   0  0  0  0  0  0  0  0  0  0  0  0
    9.1326    6.4430    1.4529 H   0  0  0  0  0  0  0  0  0  0  0  0
    7.1502   10.1618    0.6345 H   0  0  0  0  0  0  0  0  0  0  0  0
    4.9659    9.1116    1.1554 H   0  0  0  0  0  0  0  0  0  0  0  0
   11.0394   10.7515    0.0069 H   0  0  0  0  0  0  0  0  0  0  0  0
   13.2338   11.7819   -0.5134 H   0  0  0  0  0  0  0  0  0  0  0  0
   15.1958    8.0880    0.4540 H   0  0  0  0  0  0  0  0  0  0  0  0
   13.0031    7.0591    0.9746 H   0  0  0  0  0  0  0  0  0  0  0  0
    4.0577    9.2374    2.1221 H   0  0  0  0  0  0  0  0  0  0  0  0
    3.9114    8.7897    0.4175 H   0  0  0  0  0  0  0  0  0  0  0  0
    1.4301    8.9112    0.6091 H   0  0  0  0  0  0  0  0  0  0  0  0
    1.5918    9.3890    2.3043 H   0  0  0  0  0  0  0  0  0  0  0  0
    2.1826   10.4570    1.0243 H   0  0  0  0  0  0  0  0  0  0  0  0
  1  2  1  0  0  0  0
  2  3  1  0  0  0  0
  3  4  1  0  0  0  0
  4  5  1  0  0  0  0
  5  6  1  0  0  0  0
  6  1  1  0  0  0  0
  7  8  1  0  0  0  0
  8  9  1  0  0  0  0
  9 10  1  0  0  0  0
 10 11  1  0  0  0  0
 11 12  1  0  0  0  0
 12 13  2  0  0  0  0
 12  3  1  0  0  0  0
 14 15  4  0  0  0  0
 15 16  4  0  0  0  0
 16 17  4  0  0  0  0
 17 18  4  0  0  0  0
 18 19  4  0  0  0  0
 19 14  4  0  0  0  0
 20 21  4  0  0  0  0
 21 22  4  0  0  0  0
 22 23  4  0  0  0  0
 23 24  4  0  0  0  0
 24 25  4  0  0  0  0
 25 20  4  0  0  0  0
 17 26  1  0  0  0  0
 20 27  1  0  0  0  0
 26 27  2  0  0  0  0
 23  6  1  0  0  0  0
 14 28  1  0  0  0  0
 28 29  2  0  0  0  0
 28 30  1  0  0  0  0
 30 31  1  0  0  0  0
 31 32  1  0  0  0  0
  1 33  1  0  0  0  0
  1 34  1  0  0  0  0
  2 35  1  0  0  0  0
  2 36  1  0  0  0  0
  4 37  1  0  0  0  0
  4 38  1  0  0  0  0
  5 39  1  0  0  0  0
  5 40  1  0  0  0  0
  7 41  1  0  0  0  0
  7 42  1  0  0  0  0
  7 43  1  0  0  0  0
  8 44  1  0  0  0  0
  8 45  1  0  0  0  0
  9 46  1  0  0  0  0
  9 47  1  0  0  0  0
 10 48  1  0  0  0  0
 10 49  1  0  0  0  0
 11 50  1  0  0  0  0
 11 51  1  0  0  0  0
 15 52  1  0  0  0  0
 16 53  1  0  0  0  0
 18 54  1  0  0  0  0
 19 55  1  0  0  0  0
 21 56  1  0  0  0  0
 22 57  1  0  0  0  0
 24 58  1  0  0  0  0
 25 59  1  0  0  0  0
 31 60  1  0  0  0  0
 31 61  1  0  0  0  0
 32 62  1  0  0  0  0
 32 63  1  0  0  0  0
 32 64  1  0  0  0  0
M  END
>  <Alias name>
Ethyl 4-(4-(4-(1-oxohexyl)-1-piperazinyl)phenylazo)benzoate

>  <deltaS(tpc)>   J/mol/K
24.18

$$$$
1-(4-Pentylcyclohexylethynyl)-4-(4-ethylphenylethynyl)benzene
  ChemBrain IXL

 63 65  0  0  0  0  0  0  0  0  1 V2000
   15.4403   11.6267    0.1860 C   0  0  0  0  0  0  0  0  0  0  0  0
   14.7234   12.6852   -0.3722 C   0  0  0  0  0  0  0  0  0  0  0  0
   15.3891   13.8434   -0.7741 C   0  0  0  0  0  0  0  0  0  0  0  0
   16.7726   13.9406   -0.6234 C   0  0  0  0  0  0  0  0  0  0  0  0
   17.4899   12.8806   -0.0684 C   0  0  0  0  0  0  0  0  0  0  0  0
   16.8237   11.7239    0.3367 C   0  0  0  0  0  0  0  0  0  0  0  0
   13.2565   12.5795   -0.5381 C   0  0  0  0  0  0  0  0  0  0  0  0
   12.0632   12.4935   -0.6730 C   0  0  0  0  0  0  0  0  0  0  0  0
    9.9611   11.4581    0.2442 C   0  0  0  0  0  0  0  0  0  0  0  0
   10.5359   12.3835   -0.8458 C   0  0  0  0  0  0  0  0  0  0  0  0
    9.9023   13.7824   -0.7184 C   0  0  0  0  0  0  0  0  0  0  0  0
    8.3750   13.6723   -0.8912 C   0  0  0  0  0  0  0  0  0  0  0  0
    7.8001   12.7468    0.1986 C   0  0  0  0  0  0  0  0  0  0  0  0
    8.4338   11.3479    0.0713 C   0  0  0  0  0  0  0  0  0  0  0  0
    6.2728   12.6365    0.0256 C   0  0  0  0  0  0  0  0  0  0  0  0
    5.6344   14.0283    0.1992 C   0  0  0  0  0  0  0  0  0  0  0  0
   18.9578   12.9833    0.0904 C   0  0  0  0  0  0  0  0  0  0  0  0
   20.1519   13.0669    0.2197 C   0  0  0  0  0  0  0  0  0  0  0  0
   23.6721   14.4148    0.1042 C   0  0  0  0  0  0  0  0  0  0  0  0
   24.3870   13.3627    0.6772 C   0  0  0  0  0  0  0  0  0  0  0  0
   23.7181   12.2144    1.1014 C   0  0  0  0  0  0  0  0  0  0  0  0
   22.3345   12.1178    0.9521 C   0  0  0  0  0  0  0  0  0  0  0  0
   21.6197   13.1696    0.3786 C   0  0  0  0  0  0  0  0  0  0  0  0
   22.2885   14.3182   -0.0451 C   0  0  0  0  0  0  0  0  0  0  0  0
   25.8550   13.4650    0.8350 C   0  0  0  0  0  0  0  0  0  0  0  0
   26.3495   14.7797    0.2012 C   0  0  0  0  0  0  0  0  0  0  0  0
    4.1048   13.9139    0.0504 C   0  0  0  0  0  0  0  0  0  0  0  0
    3.4670   15.3068    0.2168 C   0  0  0  0  0  0  0  0  0  0  0  0
    1.9376   15.1928    0.0656 C   0  0  0  0  0  0  0  0  0  0  0  0
   14.9228   10.7295    0.5024 H   0  0  0  0  0  0  0  0  0  0  0  0
   14.8320   14.6671   -1.2031 H   0  0  0  0  0  0  0  0  0  0  0  0
   17.2897   14.8389   -0.9372 H   0  0  0  0  0  0  0  0  0  0  0  0
   17.3805   10.9014    0.7683 H   0  0  0  0  0  0  0  0  0  0  0  0
   10.1851   11.8684    1.2211 H   0  0  0  0  0  0  0  0  0  0  0  0
   10.4064   10.4750    0.1547 H   0  0  0  0  0  0  0  0  0  0  0  0
   10.3117   11.9732   -1.8227 H   0  0  0  0  0  0  0  0  0  0  0  0
   10.1264   14.1926    0.2586 H   0  0  0  0  0  0  0  0  0  0  0  0
   10.3064   14.4328   -1.4843 H   0  0  0  0  0  0  0  0  0  0  0  0
    8.1509   13.2622   -1.8682 H   0  0  0  0  0  0  0  0  0  0  0  0
    7.9298   14.6555   -0.8016 H   0  0  0  0  0  0  0  0  0  0  0  0
    8.0241   13.1570    1.1756 H   0  0  0  0  0  0  0  0  0  0  0  0
    8.2097   10.9376   -0.9056 H   0  0  0  0  0  0  0  0  0  0  0  0
    8.0298   10.6975    0.8373 H   0  0  0  0  0  0  0  0  0  0  0  0
    6.0480   12.2571   -0.9635 H   0  0  0  0  0  0  0  0  0  0  0  0
    5.8729   11.9604    0.7711 H   0  0  0  0  0  0  0  0  0  0  0  0
    5.8735   14.4151    1.1821 H   0  0  0  0  0  0  0  0  0  0  0  0
    6.0215   14.6999   -0.5571 H   0  0  0  0  0  0  0  0  0  0  0  0
   24.1913   15.3065   -0.2247 H   0  0  0  0  0  0  0  0  0  0  0  0
   24.2731   11.3978    1.5466 H   0  0  0  0  0  0  0  0  0  0  0  0
   21.8153   11.2263    1.2814 H   0  0  0  0  0  0  0  0  0  0  0  0
   21.7336   15.1349   -0.4899 H   0  0  0  0  0  0  0  0  0  0  0  0
   26.1064   13.4551    1.8884 H   0  0  0  0  0  0  0  0  0  0  0  0
   26.3303   12.6256    0.3426 H   0  0  0  0  0  0  0  0  0  0  0  0
   25.8803   15.6193    0.6990 H   0  0  0  0  0  0  0  0  0  0  0  0
   26.0909   14.7931   -0.8504 H   0  0  0  0  0  0  0  0  0  0  0  0
   27.4247   14.8506    0.3094 H   0  0  0  0  0  0  0  0  0  0  0  0
    3.8659   13.5223   -0.9307 H   0  0  0  0  0  0  0  0  0  0  0  0
    3.7171   13.2462    0.8098 H   0  0  0  0  0  0  0  0  0  0  0  0
    3.7046   15.6977    1.1984 H   0  0  0  0  0  0  0  0  0  0  0  0
    3.8559   15.9749   -0.5417 H   0  0  0  0  0  0  0  0  0  0  0  0
    1.5488   14.5244    0.8238 H   0  0  0  0  0  0  0  0  0  0  0  0
    1.4893   16.1716    0.1829 H   0  0  0  0  0  0  0  0  0  0  0  0
    1.7000   14.8022   -0.9162 H   0  0  0  0  0  0  0  0  0  0  0  0
  1  2  4  0  0  0  0
  2  3  4  0  0  0  0
  3  4  4  0  0  0  0
  4  5  4  0  0  0  0
  5  6  4  0  0  0  0
  6  1  4  0  0  0  0
  2  7  1  0  0  0  0
  7  8  3  0  0  0  0
  9 10  1  0  0  0  0
 10 11  1  0  0  0  0
 11 12  1  0  0  0  0
 12 13  1  0  0  0  0
 13 14  1  0  0  0  0
 14  9  1  0  0  0  0
 10  8  1  0  0  0  0
 13 15  1  0  0  0  0
 15 16  1  0  0  0  0
  5 17  1  0  0  0  0
 17 18  3  0  0  0  0
 19 20  4  0  0  0  0
 20 21  4  0  0  0  0
 21 22  4  0  0  0  0
 22 23  4  0  0  0  0
 23 24  4  0  0  0  0
 24 19  4  0  0  0  0
 23 18  1  0  0  0  0
 20 25  1  0  0  0  0
 25 26  1  0  0  0  0
 16 27  1  0  0  0  0
 27 28  1  0  0  0  0
 28 29  1  0  0  0  0
  1 30  1  0  0  0  0
  3 31  1  0  0  0  0
  4 32  1  0  0  0  0
  6 33  1  0  0  0  0
  9 34  1  0  0  0  0
  9 35  1  0  0  0  0
 10 36  1  0  0  0  0
 11 37  1  0  0  0  0
 11 38  1  0  0  0  0
 12 39  1  0  0  0  0
 12 40  1  0  0  0  0
 13 41  1  0  0  0  0
 14 42  1  0  0  0  0
 14 43  1  0  0  0  0
 15 44  1  0  0  0  0
 15 45  1  0  0  0  0
 16 46  1  0  0  0  0
 16 47  1  0  0  0  0
 19 48  1  0  0  0  0
 21 49  1  0  0  0  0
 22 50  1  0  0  0  0
 24 51  1  0  0  0  0
 25 52  1  0  0  0  0
 25 53  1  0  0  0  0
 26 54  1  0  0  0  0
 26 55  1  0  0  0  0
 26 56  1  0  0  0  0
 27 57  1  0  0  0  0
 27 58  1  0  0  0  0
 28 59  1  0  0  0  0
 28 60  1  0  0  0  0
 29 61  1  0  0  0  0
 29 62  1  0  0  0  0
 29 63  1  0  0  0  0
M  END
>  <Alias name>
1-(4-Pentylcyclohexylethynyl)-4-(4-ethylphenylethynyl)benzene

>  <deltaS(tpc)>   J/mol/K
24.4

$$$$
2-(4-Cyanophenyl)-7-ethylfluorene
  ChemBrain IXL

 40 43  0  0  0  0  0  0  0  0  1 V2000
   12.5423    8.8970    0.0618 C   0  0  0  0  0  0  0  0  0  0  0  0
   11.6557    7.7725    0.0450 C   0  0  0  0  0  0  0  0  0  0  0  0
   11.8716    9.9902    0.0521 C   0  0  0  0  0  0  0  0  0  0  0  0
   10.3904    8.4451    0.0267 C   0  0  0  0  0  0  0  0  0  0  0  0
   10.5633    9.7150    0.0311 C   0  0  0  0  0  0  0  0  0  0  0  0
   13.9339    8.9201    0.0859 C   0  0  0  0  0  0  0  0  0  0  0  0
   14.5893   10.1587    0.0980 C   0  0  0  0  0  0  0  0  0  0  0  0
   12.4536   11.2428    0.0635 C   0  0  0  0  0  0  0  0  0  0  0  0
   13.8353   11.3304    0.0872 C   0  0  0  0  0  0  0  0  0  0  0  0
    9.1073    7.9060    0.0071 C   0  0  0  0  0  0  0  0  0  0  0  0
    9.5251   10.6272    0.0160 C   0  0  0  0  0  0  0  0  0  0  0  0
    8.0056    8.7764   -0.0082 C   0  0  0  0  0  0  0  0  0  0  0  0
    8.2248   10.1510   -0.0039 C   0  0  0  0  0  0  0  0  0  0  0  0
    6.3814    6.8696   -0.0381 C   0  0  0  0  0  0  0  0  0  0  0  0
    6.6093    8.2476   -0.0285 C   0  0  0  0  0  0  0  0  0  0  0  0
    5.0761    6.3758   -0.0564 C   0  0  0  0  0  0  0  0  0  0  0  0
    5.5227    9.1301   -0.0378 C   0  0  0  0  0  0  0  0  0  0  0  0
    3.9950    7.2578   -0.0654 C   0  0  0  0  0  0  0  0  0  0  0  0
    4.2181    8.6347   -0.0561 C   0  0  0  0  0  0  0  0  0  0  0  0
    2.6118    6.7327   -0.0845 C   0  0  0  0  0  0  0  0  0  0  0  0
    1.5293    6.3218   -0.0994 N   0  0  0  0  0  0  0  0  0  0  0  0
   16.0766   10.2295    0.1258 C   0  0  0  0  0  0  0  0  0  0  0  0
   16.5378   11.6990   -0.0510 C   0  0  0  0  0  0  0  0  0  0  0  0
   11.7672    7.1740    0.9390 H   0  0  0  0  0  0  0  0  0  0  0  0
   11.7953    7.1787   -0.8491 H   0  0  0  0  0  0  0  0  0  0  0  0
   14.4996    7.9987    0.0940 H   0  0  0  0  0  0  0  0  0  0  0  0
   11.8429   12.1388    0.0542 H   0  0  0  0  0  0  0  0  0  0  0  0
   14.3186   12.2988    0.0965 H   0  0  0  0  0  0  0  0  0  0  0  0
    8.9642    6.8355    0.0039 H   0  0  0  0  0  0  0  0  0  0  0  0
    9.7230   11.6930    0.0203 H   0  0  0  0  0  0  0  0  0  0  0  0
    7.3928   10.8420   -0.0155 H   0  0  0  0  0  0  0  0  0  0  0  0
    7.2159    6.1829   -0.0311 H   0  0  0  0  0  0  0  0  0  0  0  0
    4.9026    5.3076   -0.0637 H   0  0  0  0  0  0  0  0  0  0  0  0
    5.6903   10.1982   -0.0305 H   0  0  0  0  0  0  0  0  0  0  0  0
    3.3786    9.3198   -0.0631 H   0  0  0  0  0  0  0  0  0  0  0  0
   16.4360    9.8529    1.0741 H   0  0  0  0  0  0  0  0  0  0  0  0
   16.4806    9.6274   -0.6775 H   0  0  0  0  0  0  0  0  0  0  0  0
   16.1127   12.3096    0.7370 H   0  0  0  0  0  0  0  0  0  0  0  0
   16.2063   12.0698   -1.0138 H   0  0  0  0  0  0  0  0  0  0  0  0
   17.6186   11.7469    0.0009 H   0  0  0  0  0  0  0  0  0  0  0  0
  1  2  1  0  0  0  0
  1  3  4  0  0  0  0
  1  6  4  0  0  0  0
  2  4  1  0  0  0  0
  3  5  1  0  0  0  0
  3  8  4  0  0  0  0
  4  5  4  0  0  0  0
  4 10  4  0  0  0  0
  5 11  4  0  0  0  0
  6  7  4  0  0  0  0
  7  9  4  0  0  0  0
  8  9  4  0  0  0  0
 10 12  4  0  0  0  0
 11 13  4  0  0  0  0
 12 13  4  0  0  0  0
 14 15  4  0  0  0  0
 14 16  4  0  0  0  0
 15 17  4  0  0  0  0
 16 18  4  0  0  0  0
 17 19  4  0  0  0  0
 18 19  4  0  0  0  0
 15 12  1  0  0  0  0
 20 21  3  0  0  0  0
 20 18  1  0  0  0  0
  7 22  1  0  0  0  0
 22 23  1  0  0  0  0
  2 24  1  0  0  0  0
  2 25  1  0  0  0  0
  6 26  1  0  0  0  0
  8 27  1  0  0  0  0
  9 28  1  0  0  0  0
 10 29  1  0  0  0  0
 11 30  1  0  0  0  0
 13 31  1  0  0  0  0
 14 32  1  0  0  0  0
 16 33  1  0  0  0  0
 17 34  1  0  0  0  0
 19 35  1  0  0  0  0
 22 36  1  0  0  0  0
 22 37  1  0  0  0  0
 23 38  1  0  0  0  0
 23 39  1  0  0  0  0
 23 40  1  0  0  0  0
M  END
>  <Alias name>
2-(4-Cyanophenyl)-7-ethylfluorene

>  <deltaS(tpc)>   J/mol/K
24.49

$$$$
1-(4-Butylcyclohexylethynyl)-4-(4-butylcyclohexylethynyl)benzene
  ChemBrain IXL

 72 74  0  0  0  0  0  0  0  0  1 V2000
   15.9198   14.9491   -1.4561 C   0  0  0  0  0  0  0  0  0  0  0  0
   16.3688   13.6277   -1.4490 C   0  0  0  0  0  0  0  0  0  0  0  0
   15.4490   12.5781   -1.4419 C   0  0  0  0  0  0  0  0  0  0  0  0
   14.0803   12.8499   -1.4419 C   0  0  0  0  0  0  0  0  0  0  0  0
   13.6313   14.1713   -1.4490 C   0  0  0  0  0  0  0  0  0  0  0  0
   14.5511   15.2209   -1.4561 C   0  0  0  0  0  0  0  0  0  0  0  0
   17.8201   13.3395   -1.4491 C   0  0  0  0  0  0  0  0  0  0  0  0
   19.0008   13.1051   -1.4492 C   0  0  0  0  0  0  0  0  0  0  0  0
   21.2606   13.9350   -0.7157 C   0  0  0  0  0  0  0  0  0  0  0  0
   20.5119   12.8050   -1.4496 C   0  0  0  0  0  0  0  0  0  0  0  0
   20.7702   11.4662   -0.7307 C   0  0  0  0  0  0  0  0  0  0  0  0
   22.2819   11.1644   -0.7339 C   0  0  0  0  0  0  0  0  0  0  0  0
   23.0348   12.2935   -0.0004 C   0  0  0  0  0  0  0  0  0  0  0  0
   22.7734   13.6362   -0.7173 C   0  0  0  0  0  0  0  0  0  0  0  0
   24.5485   11.9873   -0.0068 C   0  0  0  0  0  0  0  0  0  0  0  0
   25.3067   13.0982    0.7485 C   0  0  0  0  0  0  0  0  0  0  0  0
   12.1800   14.4595   -1.4490 C   0  0  0  0  0  0  0  0  0  0  0  0
   10.9993   14.6940   -1.4492 C   0  0  0  0  0  0  0  0  0  0  0  0
    7.2268   14.1632   -0.7167 C   0  0  0  0  0  0  0  0  0  0  0  0
    6.9655   15.5063   -0.0004 C   0  0  0  0  0  0  0  0  0  0  0  0
    7.7184   16.6351   -0.7345 C   0  0  0  0  0  0  0  0  0  0  0  0
    9.2301   16.3333   -0.7312 C   0  0  0  0  0  0  0  0  0  0  0  0
    9.4882   14.9941   -1.4496 C   0  0  0  0  0  0  0  0  0  0  0  0
    8.7396   13.8644   -0.7150 C   0  0  0  0  0  0  0  0  0  0  0  0
    5.4519   15.8126   -0.0068 C   0  0  0  0  0  0  0  0  0  0  0  0
    4.6936   14.7021    0.7492 C   0  0  0  0  0  0  0  0  0  0  0  0
    3.1864   15.0237    0.7572 C   0  0  0  0  0  0  0  0  0  0  0  0
    2.4282   13.9147    1.5119 C   0  0  0  0  0  0  0  0  0  0  0  0
   26.8140   12.7766    0.7565 C   0  0  0  0  0  0  0  0  0  0  0  0
   27.5722   13.8861    1.5106 C   0  0  0  0  0  0  0  0  0  0  0  0
   16.6335   15.7636   -1.4616 H   0  0  0  0  0  0  0  0  0  0  0  0
   15.7974   11.5527   -1.4365 H   0  0  0  0  0  0  0  0  0  0  0  0
   13.3666   12.0354   -1.4364 H   0  0  0  0  0  0  0  0  0  0  0  0
   14.2027   16.2463   -1.4616 H   0  0  0  0  0  0  0  0  0  0  0  0
   21.0781   14.8758   -1.2201 H   0  0  0  0  0  0  0  0  0  0  0  0
   20.9064   13.9986    0.3059 H   0  0  0  0  0  0  0  0  0  0  0  0
   20.8668   12.7407   -2.4708 H   0  0  0  0  0  0  0  0  0  0  0  0
   20.2428   10.6726   -1.2452 H   0  0  0  0  0  0  0  0  0  0  0  0
   20.4171   11.5309    0.2912 H   0  0  0  0  0  0  0  0  0  0  0  0
   22.4629   10.2233   -0.2297 H   0  0  0  0  0  0  0  0  0  0  0  0
   22.6347   11.0999   -1.7559 H   0  0  0  0  0  0  0  0  0  0  0  0
   22.6836   12.3559    1.0221 H   0  0  0  0  0  0  0  0  0  0  0  0
   23.2970   14.4298   -0.2006 H   0  0  0  0  0  0  0  0  0  0  0  0
   23.1281   13.5751   -1.7388 H   0  0  0  0  0  0  0  0  0  0  0  0
   24.7249   11.0364    0.4807 H   0  0  0  0  0  0  0  0  0  0  0  0
   24.9027   11.9392   -1.0292 H   0  0  0  0  0  0  0  0  0  0  0  0
   25.1438   14.0474    0.2548 H   0  0  0  0  0  0  0  0  0  0  0  0
   24.9443   13.1541    1.7675 H   0  0  0  0  0  0  0  0  0  0  0  0
    6.8720   14.2239   -1.7381 H   0  0  0  0  0  0  0  0  0  0  0  0
    6.7032   13.3700   -0.1995 H   0  0  0  0  0  0  0  0  0  0  0  0
    7.3168   15.4445    1.0222 H   0  0  0  0  0  0  0  0  0  0  0  0
    7.3655   16.6990   -1.7564 H   0  0  0  0  0  0  0  0  0  0  0  0
    7.5375   17.5764   -0.2307 H   0  0  0  0  0  0  0  0  0  0  0  0
    9.5833   16.2690    0.2906 H   0  0  0  0  0  0  0  0  0  0  0  0
    9.7575   17.1265   -1.2462 H   0  0  0  0  0  0  0  0  0  0  0  0
    9.1333   15.0579   -2.4707 H   0  0  0  0  0  0  0  0  0  0  0  0
    9.0939   13.8013    0.3065 H   0  0  0  0  0  0  0  0  0  0  0  0
    8.9220   12.9234   -1.2189 H   0  0  0  0  0  0  0  0  0  0  0  0
    5.0975   15.8602   -1.0291 H   0  0  0  0  0  0  0  0  0  0  0  0
    5.2755   16.7637    0.4803 H   0  0  0  0  0  0  0  0  0  0  0  0
    5.0562   14.6466    1.7681 H   0  0  0  0  0  0  0  0  0  0  0  0
    4.8564   13.7527    0.2559 H   0  0  0  0  0  0  0  0  0  0  0  0
    2.8238   15.0796   -0.2618 H   0  0  0  0  0  0  0  0  0  0  0  0
    3.0226   15.9734    1.2512 H   0  0  0  0  0  0  0  0  0  0  0  0
    2.5920   12.9649    1.0179 H   0  0  0  0  0  0  0  0  0  0  0  0
    2.7905   13.8588    2.5310 H   0  0  0  0  0  0  0  0  0  0  0  0
    1.3692   14.1409    1.5172 H   0  0  0  0  0  0  0  0  0  0  0  0
   26.9779   11.8272    1.2510 H   0  0  0  0  0  0  0  0  0  0  0  0
   27.1764   12.7202   -0.2625 H   0  0  0  0  0  0  0  0  0  0  0  0
   27.4084   14.8356    1.0162 H   0  0  0  0  0  0  0  0  0  0  0  0
   28.6313   13.6599    1.5159 H   0  0  0  0  0  0  0  0  0  0  0  0
   27.2100   13.9424    2.5297 H   0  0  0  0  0  0  0  0  0  0  0  0
  1  2  4  0  0  0  0
  2  3  4  0  0  0  0
  3  4  4  0  0  0  0
  4  5  4  0  0  0  0
  5  6  4  0  0  0  0
  6  1  4  0  0  0  0
  2  7  1  0  0  0  0
  7  8  3  0  0  0  0
  9 10  1  0  0  0  0
 10 11  1  0  0  0  0
 11 12  1  0  0  0  0
 12 13  1  0  0  0  0
 13 14  1  0  0  0  0
 14  9  1  0  0  0  0
 10  8  1  0  0  0  0
 13 15  1  0  0  0  0
 15 16  1  0  0  0  0
  5 17  1  0  0  0  0
 17 18  3  0  0  0  0
 19 20  1  0  0  0  0
 20 21  1  0  0  0  0
 21 22  1  0  0  0  0
 22 23  1  0  0  0  0
 23 24  1  0  0  0  0
 24 19  1  0  0  0  0
 23 18  1  0  0  0  0
 20 25  1  0  0  0  0
 25 26  1  0  0  0  0
 26 27  1  0  0  0  0
 27 28  1  0  0  0  0
 16 29  1  0  0  0  0
 29 30  1  0  0  0  0
  1 31  1  0  0  0  0
  3 32  1  0  0  0  0
  4 33  1  0  0  0  0
  6 34  1  0  0  0  0
  9 35  1  0  0  0  0
  9 36  1  0  0  0  0
 10 37  1  0  0  0  0
 11 38  1  0  0  0  0
 11 39  1  0  0  0  0
 12 40  1  0  0  0  0
 12 41  1  0  0  0  0
 13 42  1  0  0  0  0
 14 43  1  0  0  0  0
 14 44  1  0  0  0  0
 15 45  1  0  0  0  0
 15 46  1  0  0  0  0
 16 47  1  0  0  0  0
 16 48  1  0  0  0  0
 19 49  1  0  0  0  0
 19 50  1  0  0  0  0
 20 51  1  0  0  0  0
 21 52  1  0  0  0  0
 21 53  1  0  0  0  0
 22 54  1  0  0  0  0
 22 55  1  0  0  0  0
 23 56  1  0  0  0  0
 24 57  1  0  0  0  0
 24 58  1  0  0  0  0
 25 59  1  0  0  0  0
 25 60  1  0  0  0  0
 26 61  1  0  0  0  0
 26 62  1  0  0  0  0
 27 63  1  0  0  0  0
 27 64  1  0  0  0  0
 28 65  1  0  0  0  0
 28 66  1  0  0  0  0
 28 67  1  0  0  0  0
 29 68  1  0  0  0  0
 29 69  1  0  0  0  0
 30 70  1  0  0  0  0
 30 71  1  0  0  0  0
 30 72  1  0  0  0  0
M  END
>  <Alias name>
1-(4-Butylcyclohexylethynyl)-4-(4-butylcyclohexylethynyl)benzene

>  <deltaS(tpc)>   J/mol/K
24.51

$$$$
3-Cyclohexyl-5-(4-(4-propylcyclohexyl)phenyl)-1,2,4-oxadiazole
  ChemBrain IXL

 58 61  0  0  0  0  0  0  0  0  1 V2000
    2.5136    8.7616    0.8618 C   0  0  0  0  0  0  0  0  0  0  0  0
    2.2367   10.2311    0.4514 C   0  0  0  0  0  0  0  0  0  0  0  0
    3.5305   11.0839    0.6036 C   0  0  0  0  0  0  0  0  0  0  0  0
    4.6162   10.5165   -0.3037 C   0  0  0  0  0  0  0  0  0  0  0  0
    4.9152    9.0376    0.1362 C   0  0  0  0  0  0  0  0  0  0  0  0
    3.6332    8.1787   -0.0215 C   0  0  0  0  0  0  0  0  0  0  0  0
    5.8943   11.3529   -0.2147 C   0  0  0  0  0  0  0  0  0  0  0  0
    6.0206   12.5743    0.0069 N   0  0  0  0  0  0  0  0  0  0  0  0
    7.0534   10.8412   -0.3746 N   0  0  0  0  0  0  0  0  0  0  0  0
    7.9110   11.6608   -0.2684 C   0  0  0  0  0  0  0  0  0  0  0  0
    7.3044   12.9199    0.0015 O   0  0  0  0  0  0  0  0  0  0  0  0
   11.2337    9.7433   -0.7991 C   0  0  0  0  0  0  0  0  0  0  0  0
   12.1875   10.7667   -0.6770 C   0  0  0  0  0  0  0  0  0  0  0  0
   11.7471   12.0744   -0.4223 C   0  0  0  0  0  0  0  0  0  0  0  0
   10.3731   12.3605   -0.2907 C   0  0  0  0  0  0  0  0  0  0  0  0
    9.4152   11.3453   -0.4114 C   0  0  0  0  0  0  0  0  0  0  0  0
    9.8573   10.0285   -0.6675 C   0  0  0  0  0  0  0  0  0  0  0  0
   16.3812    9.7460    0.2268 C   0  0  0  0  0  0  0  0  0  0  0  0
   16.0232   11.1941   -0.1986 C   0  0  0  0  0  0  0  0  0  0  0  0
   14.5055   11.4542    0.0306 C   0  0  0  0  0  0  0  0  0  0  0  0
   13.6817   10.4684   -0.8237 C   0  0  0  0  0  0  0  0  0  0  0  0
   14.0065    9.0247   -0.3618 C   0  0  0  0  0  0  0  0  0  0  0  0
   15.5244    8.7408   -0.5894 C   0  0  0  0  0  0  0  0  0  0  0  0
   17.8963    9.4782   -0.0471 C   0  0  0  0  0  0  0  0  0  0  0  0
   18.7626   10.5068    0.7232 C   0  0  0  0  0  0  0  0  0  0  0  0
   20.2635   10.2298    0.4546 C   0  0  0  0  0  0  0  0  0  0  0  0
    1.6089    8.1736    0.7321 H   0  0  0  0  0  0  0  0  0  0  0  0
    2.8179    8.7264    1.8999 H   0  0  0  0  0  0  0  0  0  0  0  0
    1.9074   10.2583   -0.5802 H   0  0  0  0  0  0  0  0  0  0  0  0
    1.4611   10.6394    1.0861 H   0  0  0  0  0  0  0  0  0  0  0  0
    3.8665   11.0528    1.6317 H   0  0  0  0  0  0  0  0  0  0  0  0
    3.3248   12.1050    0.3202 H   0  0  0  0  0  0  0  0  0  0  0  0
    4.2630   10.5145   -1.3277 H   0  0  0  0  0  0  0  0  0  0  0  0
    5.2292    9.0234    1.1743 H   0  0  0  0  0  0  0  0  0  0  0  0
    5.7025    8.6226   -0.4831 H   0  0  0  0  0  0  0  0  0  0  0  0
    3.3173    8.1858   -1.0575 H   0  0  0  0  0  0  0  0  0  0  0  0
    3.8389    7.1555    0.2851 H   0  0  0  0  0  0  0  0  0  0  0  0
   11.5597    8.7242   -0.9973 H   0  0  0  0  0  0  0  0  0  0  0  0
   12.4722   12.8720   -0.3267 H   0  0  0  0  0  0  0  0  0  0  0  0
   10.0534   13.3734   -0.0952 H   0  0  0  0  0  0  0  0  0  0  0  0
    9.1335    9.2247   -0.7654 H   0  0  0  0  0  0  0  0  0  0  0  0
   16.1788    9.6195    1.2825 H   0  0  0  0  0  0  0  0  0  0  0  0
   16.6028   11.8953    0.3906 H   0  0  0  0  0  0  0  0  0  0  0  0
   16.2553   11.3290   -1.2478 H   0  0  0  0  0  0  0  0  0  0  0  0
   14.2650   12.4691   -0.2581 H   0  0  0  0  0  0  0  0  0  0  0  0
   14.2696   11.3109    1.0783 H   0  0  0  0  0  0  0  0  0  0  0  0
   13.9636   10.5789   -1.8633 H   0  0  0  0  0  0  0  0  0  0  0  0
   13.4182    8.3190   -0.9351 H   0  0  0  0  0  0  0  0  0  0  0  0
   13.7742    8.9182    0.6908 H   0  0  0  0  0  0  0  0  0  0  0  0
   15.7557    7.7303   -0.2711 H   0  0  0  0  0  0  0  0  0  0  0  0
   15.7552    8.8461   -1.6428 H   0  0  0  0  0  0  0  0  0  0  0  0
   18.1519    8.4756    0.2716 H   0  0  0  0  0  0  0  0  0  0  0  0
   18.0902    9.5777   -1.1098 H   0  0  0  0  0  0  0  0  0  0  0  0
   18.5159   11.5001    0.3795 H   0  0  0  0  0  0  0  0  0  0  0  0
   18.5669   10.4339    1.7885 H   0  0  0  0  0  0  0  0  0  0  0  0
   20.8249   11.1524    0.5585 H   0  0  0  0  0  0  0  0  0  0  0  0
   20.3852    9.8449   -0.5508 H   0  0  0  0  0  0  0  0  0  0  0  0
   20.6330    9.5008    1.1681 H   0  0  0  0  0  0  0  0  0  0  0  0
  1  2  1  0  0  0  0
  2  3  1  0  0  0  0
  3  4  1  0  0  0  0
  4  5  1  0  0  0  0
  5  6  1  0  0  0  0
  6  1  1  0  0  0  0
  7  8  2  0  0  0  0
  7  9  1  0  0  0  0
  9 10  2  0  0  0  0
 10 11  1  0  0  0  0
 11  8  1  0  0  0  0
 12 13  4  0  0  0  0
 13 14  4  0  0  0  0
 14 15  4  0  0  0  0
 15 16  4  0  0  0  0
 16 17  4  0  0  0  0
 17 12  4  0  0  0  0
 18 19  1  0  0  0  0
 19 20  1  0  0  0  0
 20 21  1  0  0  0  0
 21 22  1  0  0  0  0
 22 23  1  0  0  0  0
 23 18  1  0  0  0  0
 21 13  1  0  0  0  0
 16 10  1  0  0  0  0
 18 24  1  0  0  0  0
 24 25  1  0  0  0  0
 25 26  1  0  0  0  0
  4  7  1  0  0  0  0
  1 27  1  0  0  0  0
  1 28  1  0  0  0  0
  2 29  1  0  0  0  0
  2 30  1  0  0  0  0
  3 31  1  0  0  0  0
  3 32  1  0  0  0  0
  4 33  1  0  0  0  0
  5 34  1  0  0  0  0
  5 35  1  0  0  0  0
  6 36  1  0  0  0  0
  6 37  1  0  0  0  0
 12 38  1  0  0  0  0
 14 39  1  0  0  0  0
 15 40  1  0  0  0  0
 17 41  1  0  0  0  0
 18 42  1  0  0  0  0
 19 43  1  0  0  0  0
 19 44  1  0  0  0  0
 20 45  1  0  0  0  0
 20 46  1  0  0  0  0
 21 47  1  0  0  0  0
 22 48  1  0  0  0  0
 22 49  1  0  0  0  0
 23 50  1  0  0  0  0
 23 51  1  0  0  0  0
 24 52  1  0  0  0  0
 24 53  1  0  0  0  0
 25 54  1  0  0  0  0
 25 55  1  0  0  0  0
 26 56  1  0  0  0  0
 26 57  1  0  0  0  0
 26 58  1  0  0  0  0
M  END
>  <Alias name>
3-Cyclohexyl-5-(4-(4-propylcyclohexyl)phenyl)-1,2,4-oxadiazole

>  <deltaS(tpc)>   J/mol/K
25.16

$$$$
2-(4-Butylphenyl)-5-phenylpyridine
  ChemBrain IXL

 43 45  0  0  0  0  0  0  0  0  1 V2000
   11.6993    8.4904    0.0669 C   0  0  0  0  0  0  0  0  0  0  0  0
   11.2444    9.8008   -0.0424 C   0  0  0  0  0  0  0  0  0  0  0  0
   12.1242   10.8256   -0.1302 N   0  0  0  0  0  0  0  0  0  0  0  0
   13.4591   10.5999   -0.1137 C   0  0  0  0  0  0  0  0  0  0  0  0
   13.9531    9.2964   -0.0051 C   0  0  0  0  0  0  0  0  0  0  0  0
   13.0632    8.2365    0.0856 C   0  0  0  0  0  0  0  0  0  0  0  0
   18.1703    8.5451    0.0502 C   0  0  0  0  0  0  0  0  0  0  0  0
   17.2705    7.4797    0.0882 C   0  0  0  0  0  0  0  0  0  0  0  0
   15.8960    7.7250    0.0702 C   0  0  0  0  0  0  0  0  0  0  0  0
   15.4190    9.0370    0.0140 C   0  0  0  0  0  0  0  0  0  0  0  0
   16.3216   10.1022   -0.0239 C   0  0  0  0  0  0  0  0  0  0  0  0
   17.6961    9.8561   -0.0059 C   0  0  0  0  0  0  0  0  0  0  0  0
    7.5202    9.2479   -0.0129 C   0  0  0  0  0  0  0  0  0  0  0  0
    7.0487   10.5580   -0.0982 C   0  0  0  0  0  0  0  0  0  0  0  0
    7.9497   11.6208   -0.1652 C   0  0  0  0  0  0  0  0  0  0  0  0
    9.3219   11.3737   -0.1470 C   0  0  0  0  0  0  0  0  0  0  0  0
    9.7922   10.0643   -0.0618 C   0  0  0  0  0  0  0  0  0  0  0  0
    8.8924    9.0011    0.0052 C   0  0  0  0  0  0  0  0  0  0  0  0
    5.5929   10.8207   -0.1175 C   0  0  0  0  0  0  0  0  0  0  0  0
    4.8273    9.4867   -0.0160 C   0  0  0  0  0  0  0  0  0  0  0  0
    3.3109    9.7632   -0.0340 C   0  0  0  0  0  0  0  0  0  0  0  0
    2.5433    8.4307    0.0678 C   0  0  0  0  0  0  0  0  0  0  0  0
   10.9929    7.6727    0.1369 H   0  0  0  0  0  0  0  0  0  0  0  0
   14.1481   11.4327   -0.1851 H   0  0  0  0  0  0  0  0  0  0  0  0
   13.4298    7.2204    0.1704 H   0  0  0  0  0  0  0  0  0  0  0  0
   19.2372    8.3545    0.0642 H   0  0  0  0  0  0  0  0  0  0  0  0
   17.6389    6.4616    0.1318 H   0  0  0  0  0  0  0  0  0  0  0  0
   15.1993    6.8968    0.0998 H   0  0  0  0  0  0  0  0  0  0  0  0
   15.9557   11.1200   -0.0673 H   0  0  0  0  0  0  0  0  0  0  0  0
   18.3952   10.6832   -0.0354 H   0  0  0  0  0  0  0  0  0  0  0  0
    6.8209    8.4225    0.0391 H   0  0  0  0  0  0  0  0  0  0  0  0
    7.5837   12.6376   -0.2314 H   0  0  0  0  0  0  0  0  0  0  0  0
   10.0221   12.1984   -0.1990 H   0  0  0  0  0  0  0  0  0  0  0  0
    9.2595    7.9840    0.0714 H   0  0  0  0  0  0  0  0  0  0  0  0
    5.3286   11.3190   -1.0419 H   0  0  0  0  0  0  0  0  0  0  0  0
    5.3293   11.4527    0.7214 H   0  0  0  0  0  0  0  0  0  0  0  0
    5.0925    8.9875    0.9079 H   0  0  0  0  0  0  0  0  0  0  0  0
    5.0894    8.8551   -0.8559 H   0  0  0  0  0  0  0  0  0  0  0  0
    3.0461   10.2625   -0.9578 H   0  0  0  0  0  0  0  0  0  0  0  0
    3.0494   10.3953    0.8056 H   0  0  0  0  0  0  0  0  0  0  0  0
    2.8044    7.7985   -0.7719 H   0  0  0  0  0  0  0  0  0  0  0  0
    2.8076    7.9314    0.9917 H   0  0  0  0  0  0  0  0  0  0  0  0
    1.4780    8.6260    0.0550 H   0  0  0  0  0  0  0  0  0  0  0  0
  1  2  4  0  0  0  0
  2  3  4  0  0  0  0
  3  4  4  0  0  0  0
  4  5  4  0  0  0  0
  5  6  4  0  0  0  0
  6  1  4  0  0  0  0
  7  8  4  0  0  0  0
  8  9  4  0  0  0  0
  9 10  4  0  0  0  0
 10 11  4  0  0  0  0
 11 12  4  0  0  0  0
 12  7  4  0  0  0  0
 10  5  1  0  0  0  0
 13 14  4  0  0  0  0
 14 15  4  0  0  0  0
 15 16  4  0  0  0  0
 16 17  4  0  0  0  0
 17 18  4  0  0  0  0
 18 13  4  0  0  0  0
 17  2  1  0  0  0  0
 14 19  1  0  0  0  0
 19 20  1  0  0  0  0
 20 21  1  0  0  0  0
 21 22  1  0  0  0  0
  1 23  1  0  0  0  0
  4 24  1  0  0  0  0
  6 25  1  0  0  0  0
  7 26  1  0  0  0  0
  8 27  1  0  0  0  0
  9 28  1  0  0  0  0
 11 29  1  0  0  0  0
 12 30  1  0  0  0  0
 13 31  1  0  0  0  0
 15 32  1  0  0  0  0
 16 33  1  0  0  0  0
 18 34  1  0  0  0  0
 19 35  1  0  0  0  0
 19 36  1  0  0  0  0
 20 37  1  0  0  0  0
 20 38  1  0  0  0  0
 21 39  1  0  0  0  0
 21 40  1  0  0  0  0
 22 41  1  0  0  0  0
 22 42  1  0  0  0  0
 22 43  1  0  0  0  0
M  END
>  <Alias name>
2-(4-Butylphenyl)-5-phenylpyridine

>  <deltaS(tpc)>   J/mol/K
26.03

$$$$
4-(4-Butoxybenzoyloxy)phenyl 3,4-dibutoxybenzoate
  ChemBrain IXL

 77 79  0  0  0  0  0  0  0  0  1 V2000
    8.4077   13.3293    0.0000 C   0  0  0  0  0  0  0  0  0  0  0  0
    9.3894   14.3208    0.0055 C   0  0  0  0  0  0  0  0  0  0  0  0
   10.7410   13.9636    0.0106 C   0  0  0  0  0  0  0  0  0  0  0  0
   11.1100   12.6167    0.0103 C   0  0  0  0  0  0  0  0  0  0  0  0
   10.1276   11.6258    0.0048 C   0  0  0  0  0  0  0  0  0  0  0  0
    8.7778   11.9812   -0.0003 C   0  0  0  0  0  0  0  0  0  0  0  0
   12.5450   12.2433    0.0158 C   0  0  0  0  0  0  0  0  0  0  0  0
   13.3902   13.1231    0.0172 O   0  0  0  0  0  0  0  0  0  0  0  0
   12.9505   10.8104    0.0195 O   0  0  0  0  0  0  0  0  0  0  0  0
    6.9834   13.7069   -0.0053 O   0  0  0  0  0  0  0  0  0  0  0  0
    6.0361   12.5813   -0.0054 C   0  0  0  0  0  0  0  0  0  0  0  0
    8.9976   15.7419    0.0058 O   0  0  0  0  0  0  0  0  0  0  0  0
   10.1132   16.7014    0.0273 C   0  0  0  0  0  0  0  0  0  0  0  0
   23.7842   10.5137    0.0213 C   0  0  0  0  0  0  0  0  0  0  0  0
   22.9633    9.3845    0.0291 C   0  0  0  0  0  0  0  0  0  0  0  0
   21.5743    9.5297    0.0278 C   0  0  0  0  0  0  0  0  0  0  0  0
   21.0051   10.8046    0.0186 C   0  0  0  0  0  0  0  0  0  0  0  0
   21.8256   11.9339    0.0107 C   0  0  0  0  0  0  0  0  0  0  0  0
   23.2134   11.7891    0.0121 C   0  0  0  0  0  0  0  0  0  0  0  0
   19.5315   10.9638    0.0172 C   0  0  0  0  0  0  0  0  0  0  0  0
   19.0527   12.0858    0.0095 O   0  0  0  0  0  0  0  0  0  0  0  0
   18.6450    9.7677    0.0251 O   0  0  0  0  0  0  0  0  0  0  0  0
   17.1798   10.0383    0.0236 C   0  0  0  0  0  0  0  0  0  0  0  0
   16.2696    8.9761    0.0307 C   0  0  0  0  0  0  0  0  0  0  0  0
   14.8920    9.2283    0.0293 C   0  0  0  0  0  0  0  0  0  0  0  0
   14.4170   10.5442    0.0209 C   0  0  0  0  0  0  0  0  0  0  0  0
   15.3289   11.6049    0.0138 C   0  0  0  0  0  0  0  0  0  0  0  0
   16.7030   11.3532    0.0151 C   0  0  0  0  0  0  0  0  0  0  0  0
   29.8318   12.3126    0.0118 C   0  0  0  0  0  0  0  0  0  0  0  0
   28.3225   12.6237    0.0083 C   0  0  0  0  0  0  0  0  0  0  0  0
   27.5245   11.3042    0.0173 C   0  0  0  0  0  0  0  0  0  0  0  0
   26.0156   11.6171    0.0140 C   0  0  0  0  0  0  0  0  0  0  0  0
   25.2510   10.3583    0.0227 O   0  0  0  0  0  0  0  0  0  0  0  0
    9.5562   18.1377    0.0167 C   0  0  0  0  0  0  0  0  0  0  0  0
   10.7251   19.1421    0.0476 C   0  0  0  0  0  0  0  0  0  0  0  0
   10.1688   20.5791    0.0330 C   0  0  0  0  0  0  0  0  0  0  0  0
    4.5944   13.1228   -0.0073 C   0  0  0  0  0  0  0  0  0  0  0  0
    3.6032   11.9426   -0.0040 C   0  0  0  0  0  0  0  0  0  0  0  0
    2.1604   12.4831   -0.0048 C   0  0  0  0  0  0  0  0  0  0  0  0
   11.5041   14.7315    0.0149 H   0  0  0  0  0  0  0  0  0  0  0  0
   10.4124   10.5809    0.0046 H   0  0  0  0  0  0  0  0  0  0  0  0
    8.0176   11.2107   -0.0045 H   0  0  0  0  0  0  0  0  0  0  0  0
    6.1933   11.9772    0.8798 H   0  0  0  0  0  0  0  0  0  0  0  0
    6.1952   11.9754   -0.8889 H   0  0  0  0  0  0  0  0  0  0  0  0
   10.7026   16.5497    0.9233 H   0  0  0  0  0  0  0  0  0  0  0  0
   10.7369   16.5500   -0.8451 H   0  0  0  0  0  0  0  0  0  0  0  0
   23.4039    8.3953    0.0363 H   0  0  0  0  0  0  0  0  0  0  0  0
   20.9386    8.6531    0.0339 H   0  0  0  0  0  0  0  0  0  0  0  0
   21.3849   12.9231    0.0036 H   0  0  0  0  0  0  0  0  0  0  0  0
   23.8472   12.6667    0.0059 H   0  0  0  0  0  0  0  0  0  0  0  0
   16.6314    7.9555    0.0372 H   0  0  0  0  0  0  0  0  0  0  0  0
   14.1922    8.4020    0.0348 H   0  0  0  0  0  0  0  0  0  0  0  0
   14.9689   12.6259    0.0072 H   0  0  0  0  0  0  0  0  0  0  0  0
   17.4016   12.1805    0.0096 H   0  0  0  0  0  0  0  0  0  0  0  0
   30.3915   13.2399    0.0055 H   0  0  0  0  0  0  0  0  0  0  0  0
   30.0832   11.7334   -0.8680 H   0  0  0  0  0  0  0  0  0  0  0  0
   30.0817   11.7463    0.9005 H   0  0  0  0  0  0  0  0  0  0  0  0
   28.0730   13.1904   -0.8802 H   0  0  0  0  0  0  0  0  0  0  0  0
   28.0715   13.2033    0.8882 H   0  0  0  0  0  0  0  0  0  0  0  0
   27.7738   10.7375    0.9058 H   0  0  0  0  0  0  0  0  0  0  0  0
   27.7750   10.7248   -0.8627 H   0  0  0  0  0  0  0  0  0  0  0  0
   25.7670   12.1843   -0.8746 H   0  0  0  0  0  0  0  0  0  0  0  0
   25.7659   12.1972    0.8940 H   0  0  0  0  0  0  0  0  0  0  0  0
    8.9716   18.2915   -0.8819 H   0  0  0  0  0  0  0  0  0  0  0  0
    8.9282   18.2879    0.8861 H   0  0  0  0  0  0  0  0  0  0  0  0
   11.3080   18.9899    0.9476 H   0  0  0  0  0  0  0  0  0  0  0  0
   11.3548   18.9901   -0.8203 H   0  0  0  0  0  0  0  0  0  0  0  0
    9.5381   20.7309    0.9001 H   0  0  0  0  0  0  0  0  0  0  0  0
   10.9903   21.2843    0.0562 H   0  0  0  0  0  0  0  0  0  0  0  0
    9.5873   20.7319   -0.8678 H   0  0  0  0  0  0  0  0  0  0  0  0
    4.4361   13.7249   -0.8934 H   0  0  0  0  0  0  0  0  0  0  0  0
    4.4358   13.7301    0.8751 H   0  0  0  0  0  0  0  0  0  0  0  0
    3.7624   11.3401    0.8818 H   0  0  0  0  0  0  0  0  0  0  0  0
    3.7617   11.3355   -0.8867 H   0  0  0  0  0  0  0  0  0  0  0  0
    1.4643   11.6536   -0.0020 H   0  0  0  0  0  0  0  0  0  0  0  0
    2.0020   13.0903    0.8779 H   0  0  0  0  0  0  0  0  0  0  0  0
    2.0010   13.0853   -0.8906 H   0  0  0  0  0  0  0  0  0  0  0  0
  1  2  4  0  0  0  0
  2  3  4  0  0  0  0
  3  4  4  0  0  0  0
  4  5  4  0  0  0  0
  5  6  4  0  0  0  0
  6  1  4  0  0  0  0
  7  8  2  0  0  0  0
  7  9  1  0  0  0  0
  7  4  1  0  0  0  0
  1 10  1  0  0  0  0
 10 11  1  0  0  0  0
  2 12  1  0  0  0  0
 12 13  1  0  0  0  0
 14 15  4  0  0  0  0
 15 16  4  0  0  0  0
 16 17  4  0  0  0  0
 17 18  4  0  0  0  0
 18 19  4  0  0  0  0
 19 14  4  0  0  0  0
 20 21  2  0  0  0  0
 20 22  1  0  0  0  0
 20 17  1  0  0  0  0
 23 24  4  0  0  0  0
 24 25  4  0  0  0  0
 25 26  4  0  0  0  0
 26 27  4  0  0  0  0
 27 28  4  0  0  0  0
 28 23  4  0  0  0  0
 23 22  1  0  0  0  0
 26  9  1  0  0  0  0
 29 30  1  0  0  0  0
 30 31  1  0  0  0  0
 31 32  1  0  0  0  0
 32 33  1  0  0  0  0
 33 14  1  0  0  0  0
 13 34  1  0  0  0  0
 34 35  1  0  0  0  0
 35 36  1  0  0  0  0
 11 37  1  0  0  0  0
 37 38  1  0  0  0  0
 38 39  1  0  0  0  0
  3 40  1  0  0  0  0
  5 41  1  0  0  0  0
  6 42  1  0  0  0  0
 11 43  1  0  0  0  0
 11 44  1  0  0  0  0
 13 45  1  0  0  0  0
 13 46  1  0  0  0  0
 15 47  1  0  0  0  0
 16 48  1  0  0  0  0
 18 49  1  0  0  0  0
 19 50  1  0  0  0  0
 24 51  1  0  0  0  0
 25 52  1  0  0  0  0
 27 53  1  0  0  0  0
 28 54  1  0  0  0  0
 29 55  1  0  0  0  0
 29 56  1  0  0  0  0
 29 57  1  0  0  0  0
 30 58  1  0  0  0  0
 30 59  1  0  0  0  0
 31 60  1  0  0  0  0
 31 61  1  0  0  0  0
 32 62  1  0  0  0  0
 32 63  1  0  0  0  0
 34 64  1  0  0  0  0
 34 65  1  0  0  0  0
 35 66  1  0  0  0  0
 35 67  1  0  0  0  0
 36 68  1  0  0  0  0
 36 69  1  0  0  0  0
 36 70  1  0  0  0  0
 37 71  1  0  0  0  0
 37 72  1  0  0  0  0
 38 73  1  0  0  0  0
 38 74  1  0  0  0  0
 39 75  1  0  0  0  0
 39 76  1  0  0  0  0
 39 77  1  0  0  0  0
M  END
>  <Alias name>
4-(4-Butoxybenzoyloxy)phenyl 3,4-dibutoxybenzoate

>  <deltaS(tpc)>   J/mol/K
26.16

$$$$
Ethyl 4-(4-(4-(1-oxo-10-undecenyl)-1-piperazinyl)phenylazo)benzoate
  ChemBrain IXL

 77 79  0  0  0  0  0  0  0  0  1 V2000
   17.7795   15.6549    0.3355 C   0  0  0  0  0  0  0  0  0  0  0  0
   18.7937   16.0311   -0.7567 C   0  0  0  0  0  0  0  0  0  0  0  0
   19.3351   17.3658   -0.4642 N   0  0  0  0  0  0  0  0  0  0  0  0
   18.4092   18.4883   -0.2749 C   0  0  0  0  0  0  0  0  0  0  0  0
   17.4013   18.1173    0.8226 C   0  0  0  0  0  0  0  0  0  0  0  0
   16.8505   16.7805    0.5313 N   0  0  0  0  0  0  0  0  0  0  0  0
   26.4721   14.9946   -0.5610 C   0  0  0  0  0  0  0  0  0  0  0  0
   25.5235   16.2053   -0.4718 C   0  0  0  0  0  0  0  0  0  0  0  0
   24.0650   15.7169   -0.5595 C   0  0  0  0  0  0  0  0  0  0  0  0
   23.1085   16.9184   -0.4379 C   0  0  0  0  0  0  0  0  0  0  0  0
   21.6503   16.4196   -0.5117 C   0  0  0  0  0  0  0  0  0  0  0  0
   20.7201   17.5659   -0.3619 C   0  0  0  0  0  0  0  0  0  0  0  0
   21.1595   18.6847   -0.1490 O   0  0  0  0  0  0  0  0  0  0  0  0
    6.3597   16.4208   -0.1842 C   0  0  0  0  0  0  0  0  0  0  0  0
    7.2233   15.3253   -0.1553 C   0  0  0  0  0  0  0  0  0  0  0  0
    8.6009   15.5258   -0.0691 C   0  0  0  0  0  0  0  0  0  0  0  0
    9.1145   16.8216   -0.0121 C   0  0  0  0  0  0  0  0  0  0  0  0
    8.2518   17.9173   -0.0412 C   0  0  0  0  0  0  0  0  0  0  0  0
    6.8740   17.7171   -0.1273 C   0  0  0  0  0  0  0  0  0  0  0  0
   12.6923   16.1791    0.2657 C   0  0  0  0  0  0  0  0  0  0  0  0
   13.2181   17.4649    0.1453 C   0  0  0  0  0  0  0  0  0  0  0  0
   14.5952   17.6663    0.2326 C   0  0  0  0  0  0  0  0  0  0  0  0
   15.4534   16.5799    0.4415 C   0  0  0  0  0  0  0  0  0  0  0  0
   14.9205   15.2923    0.5612 C   0  0  0  0  0  0  0  0  0  0  0  0
   13.5424   15.0933    0.4732 C   0  0  0  0  0  0  0  0  0  0  0  0
   10.4947   17.0220    0.0747 N   0  0  0  0  0  0  0  0  0  0  0  0
   11.3122   15.9787    0.1788 N   0  0  0  0  0  0  0  0  0  0  0  0
    4.8988   16.2080   -0.2753 C   0  0  0  0  0  0  0  0  0  0  0  0
    4.1440   17.1668   -0.3048 O   0  0  0  0  0  0  0  0  0  0  0  0
    4.3576   14.8407   -0.3302 O   0  0  0  0  0  0  0  0  0  0  0  0
    2.8927   14.7521   -0.4223 C   0  0  0  0  0  0  0  0  0  0  0  0
    2.4702   13.2720   -0.4680 C   0  0  0  0  0  0  0  0  0  0  0  0
   27.9327   15.4732   -0.4613 C   0  0  0  0  0  0  0  0  0  0  0  0
   28.8740   14.2552   -0.5297 C   0  0  0  0  0  0  0  0  0  0  0  0
   30.3366   14.7264   -0.4246 C   0  0  0  0  0  0  0  0  0  0  0  0
   31.2369   13.5522   -0.4815 C   0  0  0  0  0  0  0  0  0  0  0  0
   32.5597   13.7206   -0.4150 C   0  0  0  0  0  0  0  0  0  0  0  0
   17.2347   14.7717    0.0348 H   0  0  0  0  0  0  0  0  0  0  0  0
   18.3040   15.4600    1.2622 H   0  0  0  0  0  0  0  0  0  0  0  0
   19.5939   15.3028   -0.7777 H   0  0  0  0  0  0  0  0  0  0  0  0
   18.2965   16.0510   -1.7182 H   0  0  0  0  0  0  0  0  0  0  0  0
   18.9584   19.3754    0.0169 H   0  0  0  0  0  0  0  0  0  0  0  0
   17.8811   18.6764   -1.2014 H   0  0  0  0  0  0  0  0  0  0  0  0
   16.6090   18.8489    0.8517 H   0  0  0  0  0  0  0  0  0  0  0  0
   17.9061   18.0932    1.7798 H   0  0  0  0  0  0  0  0  0  0  0  0
   26.3223   14.4874   -1.5061 H   0  0  0  0  0  0  0  0  0  0  0  0
   26.2609   14.3114    0.2522 H   0  0  0  0  0  0  0  0  0  0  0  0
   25.6774   16.7155    0.4710 H   0  0  0  0  0  0  0  0  0  0  0  0
   25.7273   16.8863   -1.2890 H   0  0  0  0  0  0  0  0  0  0  0  0
   23.9061   15.2234   -1.5104 H   0  0  0  0  0  0  0  0  0  0  0  0
   23.8702   15.0193    0.2456 H   0  0  0  0  0  0  0  0  0  0  0  0
   23.2726   17.4155    0.5102 H   0  0  0  0  0  0  0  0  0  0  0  0
   23.2951   17.6134   -1.2475 H   0  0  0  0  0  0  0  0  0  0  0  0
   21.4818   15.9408   -1.4684 H   0  0  0  0  0  0  0  0  0  0  0  0
   21.4734   15.7070    0.2840 H   0  0  0  0  0  0  0  0  0  0  0  0
    6.8243   14.3196   -0.1995 H   0  0  0  0  0  0  0  0  0  0  0  0
    9.2717   14.6760   -0.0465 H   0  0  0  0  0  0  0  0  0  0  0  0
    8.6515   18.9229    0.0032 H   0  0  0  0  0  0  0  0  0  0  0  0
    6.2037   18.5674   -0.1498 H   0  0  0  0  0  0  0  0  0  0  0  0
   12.5568   18.3074   -0.0161 H   0  0  0  0  0  0  0  0  0  0  0  0
   14.9964   18.6648    0.1379 H   0  0  0  0  0  0  0  0  0  0  0  0
   15.5753   14.4475    0.7228 H   0  0  0  0  0  0  0  0  0  0  0  0
   13.1327   14.0955    0.5664 H   0  0  0  0  0  0  0  0  0  0  0  0
    2.5567   15.2516   -1.3226 H   0  0  0  0  0  0  0  0  0  0  0  0
    2.4472   15.2282    0.4424 H   0  0  0  0  0  0  0  0  0  0  0  0
    2.9163   12.7960   -1.3324 H   0  0  0  0  0  0  0  0  0  0  0  0
    2.8060   12.7729    0.4325 H   0  0  0  0  0  0  0  0  0  0  0  0
    1.3915   13.2066   -0.5363 H   0  0  0  0  0  0  0  0  0  0  0  0
   28.0799   15.9909    0.4786 H   0  0  0  0  0  0  0  0  0  0  0  0
   28.1502   16.1454   -1.2822 H   0  0  0  0  0  0  0  0  0  0  0  0
   28.7279   13.7388   -1.4703 H   0  0  0  0  0  0  0  0  0  0  0  0
   28.6524   13.5823    0.2894 H   0  0  0  0  0  0  0  0  0  0  0  0
   30.4817   15.2475    0.5138 H   0  0  0  0  0  0  0  0  0  0  0  0
   30.5611   15.3942   -1.2471 H   0  0  0  0  0  0  0  0  0  0  0  0
   30.8224   12.5562   -0.5771 H   0  0  0  0  0  0  0  0  0  0  0  0
   32.9749   14.7164   -0.3194 H   0  0  0  0  0  0  0  0  0  0  0  0
   33.2175   12.8614   -0.4567 H   0  0  0  0  0  0  0  0  0  0  0  0
  1  2  1  0  0  0  0
  2  3  1  0  0  0  0
  3  4  1  0  0  0  0
  4  5  1  0  0  0  0
  5  6  1  0  0  0  0
  6  1  1  0  0  0  0
  7  8  1  0  0  0  0
  8  9  1  0  0  0  0
  9 10  1  0  0  0  0
 10 11  1  0  0  0  0
 11 12  1  0  0  0  0
 12 13  2  0  0  0  0
 12  3  1  0  0  0  0
 14 15  4  0  0  0  0
 15 16  4  0  0  0  0
 16 17  4  0  0  0  0
 17 18  4  0  0  0  0
 18 19  4  0  0  0  0
 19 14  4  0  0  0  0
 20 21  4  0  0  0  0
 21 22  4  0  0  0  0
 22 23  4  0  0  0  0
 23 24  4  0  0  0  0
 24 25  4  0  0  0  0
 25 20  4  0  0  0  0
 17 26  1  0  0  0  0
 20 27  1  0  0  0  0
 26 27  2  0  0  0  0
 23  6  1  0  0  0  0
 14 28  1  0  0  0  0
 28 29  2  0  0  0  0
 28 30  1  0  0  0  0
 30 31  1  0  0  0  0
 31 32  1  0  0  0  0
  7 33  1  0  0  0  0
 33 34  1  0  0  0  0
 34 35  1  0  0  0  0
 35 36  1  0  0  0  0
 36 37  2  0  0  0  0
  1 38  1  0  0  0  0
  1 39  1  0  0  0  0
  2 40  1  0  0  0  0
  2 41  1  0  0  0  0
  4 42  1  0  0  0  0
  4 43  1  0  0  0  0
  5 44  1  0  0  0  0
  5 45  1  0  0  0  0
  7 46  1  0  0  0  0
  7 47  1  0  0  0  0
  8 48  1  0  0  0  0
  8 49  1  0  0  0  0
  9 50  1  0  0  0  0
  9 51  1  0  0  0  0
 10 52  1  0  0  0  0
 10 53  1  0  0  0  0
 11 54  1  0  0  0  0
 11 55  1  0  0  0  0
 15 56  1  0  0  0  0
 16 57  1  0  0  0  0
 18 58  1  0  0  0  0
 19 59  1  0  0  0  0
 21 60  1  0  0  0  0
 22 61  1  0  0  0  0
 24 62  1  0  0  0  0
 25 63  1  0  0  0  0
 31 64  1  0  0  0  0
 31 65  1  0  0  0  0
 32 66  1  0  0  0  0
 32 67  1  0  0  0  0
 32 68  1  0  0  0  0
 33 69  1  0  0  0  0
 33 70  1  0  0  0  0
 34 71  1  0  0  0  0
 34 72  1  0  0  0  0
 35 73  1  0  0  0  0
 35 74  1  0  0  0  0
 36 75  1  0  0  0  0
 37 76  1  0  0  0  0
 37 77  1  0  0  0  0
M  END
>  <Alias name>
Ethyl 4-(4-(4-(1-oxo-10-undecenyl)-1-piperazinyl)phenylazo)benzoate

>  <deltaS(tpc)>   J/mol/K
26.21

$$$$
4-(4-Octyloxybenzoyloxy)phenyl (3,4-dibutoxy)benzoate
  ChemBrain IXL

 89 91  0  0  0  0  0  0  0  0  1 V2000
   12.8489   14.7010    0.0000 C   0  0  0  0  0  0  0  0  0  0  0  0
   13.3695   13.4065    0.0171 C   0  0  0  0  0  0  0  0  0  0  0  0
   14.7511   13.2098    0.0239 C   0  0  0  0  0  0  0  0  0  0  0  0
   15.6128   14.3073    0.0134 C   0  0  0  0  0  0  0  0  0  0  0  0
   15.0920   15.6017   -0.0027 C   0  0  0  0  0  0  0  0  0  0  0  0
   13.7104   15.7985   -0.0095 C   0  0  0  0  0  0  0  0  0  0  0  0
   17.0800   14.0981    0.0193 C   0  0  0  0  0  0  0  0  0  0  0  0
   17.5338   12.9657    0.0355 O   0  0  0  0  0  0  0  0  0  0  0  0
   17.9902   15.2547    0.0057 O   0  0  0  0  0  0  0  0  0  0  0  0
   22.1454   14.2882    0.0118 C   0  0  0  0  0  0  0  0  0  0  0  0
   21.7385   15.6231    0.0074 C   0  0  0  0  0  0  0  0  0  0  0  0
   20.3789   15.9392    0.0067 C   0  0  0  0  0  0  0  0  0  0  0  0
   19.4248   14.9207    0.0101 C   0  0  0  0  0  0  0  0  0  0  0  0
   19.8316   13.5857    0.0176 C   0  0  0  0  0  0  0  0  0  0  0  0
   21.1913   13.2696    0.0184 C   0  0  0  0  0  0  0  0  0  0  0  0
    6.7447   13.1229   -0.0225 C   0  0  0  0  0  0  0  0  0  0  0  0
    8.2421   12.7553   -0.0040 C   0  0  0  0  0  0  0  0  0  0  0  0
    9.0880   14.0445   -0.0123 C   0  0  0  0  0  0  0  0  0  0  0  0
   10.5860   13.6781    0.0024 C   0  0  0  0  0  0  0  0  0  0  0  0
   11.3921   14.9090   -0.0080 O   0  0  0  0  0  0  0  0  0  0  0  0
   28.7218   14.5104    0.0005 C   0  0  0  0  0  0  0  0  0  0  0  0
   28.2017   15.8040    0.0059 C   0  0  0  0  0  0  0  0  0  0  0  0
   26.8198   16.0007    0.0089 C   0  0  0  0  0  0  0  0  0  0  0  0
   25.9581   14.9027    0.0064 C   0  0  0  0  0  0  0  0  0  0  0  0
   26.4793   13.6084   -0.0001 C   0  0  0  0  0  0  0  0  0  0  0  0
   27.8609   13.4123   -0.0046 C   0  0  0  0  0  0  0  0  0  0  0  0
   24.4905   15.1114    0.0107 C   0  0  0  0  0  0  0  0  0  0  0  0
   24.0362   16.2437    0.0154 O   0  0  0  0  0  0  0  0  0  0  0  0
   23.5804   13.9543    0.0094 O   0  0  0  0  0  0  0  0  0  0  0  0
   29.1107   16.9595    0.0084 O   0  0  0  0  0  0  0  0  0  0  0  0
   28.4502   18.2724    0.0050 C   0  0  0  0  0  0  0  0  0  0  0  0
   30.1776   14.3051    0.0001 O   0  0  0  0  0  0  0  0  0  0  0  0
   30.6086   12.9005   -0.0405 C   0  0  0  0  0  0  0  0  0  0  0  0
   29.8974   21.8706   -0.0182 C   0  0  0  0  0  0  0  0  0  0  0  0
   28.8283   20.7608   -0.0067 C   0  0  0  0  0  0  0  0  0  0  0  0
   34.1418   11.3015   -0.0736 C   0  0  0  0  0  0  0  0  0  0  0  0
   32.6021   11.3647   -0.0845 C   0  0  0  0  0  0  0  0  0  0  0  0
   32.1485   12.8365   -0.0363 C   0  0  0  0  0  0  0  0  0  0  0  0
   29.5185   19.3833   -0.0037 C   0  0  0  0  0  0  0  0  0  0  0  0
    5.8984   11.8343   -0.0165 C   0  0  0  0  0  0  0  0  0  0  0  0
    4.4015   12.2025   -0.0374 C   0  0  0  0  0  0  0  0  0  0  0  0
    3.5551   10.9144   -0.0327 C   0  0  0  0  0  0  0  0  0  0  0  0
    2.0587   11.2827   -0.0545 C   0  0  0  0  0  0  0  0  0  0  0  0
   12.7012   12.5543    0.0252 H   0  0  0  0  0  0  0  0  0  0  0  0
   15.1546   12.2048    0.0374 H   0  0  0  0  0  0  0  0  0  0  0  0
   15.7601   16.4540   -0.0100 H   0  0  0  0  0  0  0  0  0  0  0  0
   13.3068   16.8034   -0.0222 H   0  0  0  0  0  0  0  0  0  0  0  0
   22.4780   16.4143    0.0047 H   0  0  0  0  0  0  0  0  0  0  0  0
   20.0642   16.9755    0.0034 H   0  0  0  0  0  0  0  0  0  0  0  0
   19.0920   12.7946    0.0229 H   0  0  0  0  0  0  0  0  0  0  0  0
   21.5059   12.2333    0.0242 H   0  0  0  0  0  0  0  0  0  0  0  0
    6.5246   13.6951   -0.9152 H   0  0  0  0  0  0  0  0  0  0  0  0
    6.5075   13.7145    0.8531 H   0  0  0  0  0  0  0  0  0  0  0  0
    8.4627   12.1845    0.8896 H   0  0  0  0  0  0  0  0  0  0  0  0
    8.4791   12.1624   -0.8788 H   0  0  0  0  0  0  0  0  0  0  0  0
    8.8651   14.6166   -0.9045 H   0  0  0  0  0  0  0  0  0  0  0  0
    8.8526   14.6361    0.8638 H   0  0  0  0  0  0  0  0  0  0  0  0
   10.8094   13.1078    0.8956 H   0  0  0  0  0  0  0  0  0  0  0  0
   10.8212   13.0851   -0.8727 H   0  0  0  0  0  0  0  0  0  0  0  0
   26.4161   17.0056    0.0131 H   0  0  0  0  0  0  0  0  0  0  0  0
   25.8114   12.7559   -0.0016 H   0  0  0  0  0  0  0  0  0  0  0  0
   28.2650   12.4076   -0.0120 H   0  0  0  0  0  0  0  0  0  0  0  0
   27.8289   18.3619   -0.8775 H   0  0  0  0  0  0  0  0  0  0  0  0
   27.8352   18.3697    0.8911 H   0  0  0  0  0  0  0  0  0  0  0  0
   30.2302   12.4325   -0.9408 H   0  0  0  0  0  0  0  0  0  0  0  0
   30.2232   12.3792    0.8270 H   0  0  0  0  0  0  0  0  0  0  0  0
   29.4126   22.8390   -0.0207 H   0  0  0  0  0  0  0  0  0  0  0  0
   30.5109   21.7718   -0.9053 H   0  0  0  0  0  0  0  0  0  0  0  0
   30.5203   21.7810    0.8632 H   0  0  0  0  0  0  0  0  0  0  0  0
   28.2052   20.8505   -0.8880 H   0  0  0  0  0  0  0  0  0  0  0  0
   28.2151   20.8593    0.8805 H   0  0  0  0  0  0  0  0  0  0  0  0
   34.5309   11.8295   -0.9355 H   0  0  0  0  0  0  0  0  0  0  0  0
   34.4609   10.2672   -0.1096 H   0  0  0  0  0  0  0  0  0  0  0  0
   34.5157   11.7634    0.8318 H   0  0  0  0  0  0  0  0  0  0  0  0
   32.2281   10.9011   -0.9890 H   0  0  0  0  0  0  0  0  0  0  0  0
   32.2130   10.8386    0.7784 H   0  0  0  0  0  0  0  0  0  0  0  0
   32.5266   13.3014    0.8658 H   0  0  0  0  0  0  0  0  0  0  0  0
   32.5339   13.3615   -0.9016 H   0  0  0  0  0  0  0  0  0  0  0  0
   30.1402   19.2930    0.8785 H   0  0  0  0  0  0  0  0  0  0  0  0
   30.1334   19.2857   -0.8899 H   0  0  0  0  0  0  0  0  0  0  0  0
    6.1171   11.2628    0.8770 H   0  0  0  0  0  0  0  0  0  0  0  0
    6.1366   11.2419   -0.8913 H   0  0  0  0  0  0  0  0  0  0  0  0
    4.1829   12.7747   -0.9306 H   0  0  0  0  0  0  0  0  0  0  0  0
    4.1631   12.7942    0.8377 H   0  0  0  0  0  0  0  0  0  0  0  0
    3.7731   10.3424    0.8608 H   0  0  0  0  0  0  0  0  0  0  0  0
    3.7939   10.3223   -0.9075 H   0  0  0  0  0  0  0  0  0  0  0  0
    1.4640   10.3775   -0.0513 H   0  0  0  0  0  0  0  0  0  0  0  0
    1.8198   11.8746    0.8204 H   0  0  0  0  0  0  0  0  0  0  0  0
    1.8406   11.8546   -0.9479 H   0  0  0  0  0  0  0  0  0  0  0  0
  1  2  4  0  0  0  0
  2  3  4  0  0  0  0
  3  4  4  0  0  0  0
  4  5  4  0  0  0  0
  5  6  4  0  0  0  0
  6  1  4  0  0  0  0
  7  8  2  0  0  0  0
  7  9  1  0  0  0  0
  7  4  1  0  0  0  0
 10 11  4  0  0  0  0
 11 12  4  0  0  0  0
 12 13  4  0  0  0  0
 13 14  4  0  0  0  0
 14 15  4  0  0  0  0
 15 10  4  0  0  0  0
 13  9  1  0  0  0  0
 16 17  1  0  0  0  0
 17 18  1  0  0  0  0
 18 19  1  0  0  0  0
 19 20  1  0  0  0  0
 20  1  1  0  0  0  0
 21 22  4  0  0  0  0
 22 23  4  0  0  0  0
 23 24  4  0  0  0  0
 24 25  4  0  0  0  0
 25 26  4  0  0  0  0
 26 21  4  0  0  0  0
 27 28  2  0  0  0  0
 27 29  1  0  0  0  0
 27 24  1  0  0  0  0
 29 10  1  0  0  0  0
 22 30  1  0  0  0  0
 30 31  1  0  0  0  0
 21 32  1  0  0  0  0
 32 33  1  0  0  0  0
 34 35  1  0  0  0  0
 36 37  1  0  0  0  0
 37 38  1  0  0  0  0
 35 39  1  0  0  0  0
 39 31  1  0  0  0  0
 38 33  1  0  0  0  0
 40 41  1  0  0  0  0
 41 42  1  0  0  0  0
 42 43  1  0  0  0  0
 40 16  1  0  0  0  0
  2 44  1  0  0  0  0
  3 45  1  0  0  0  0
  5 46  1  0  0  0  0
  6 47  1  0  0  0  0
 11 48  1  0  0  0  0
 12 49  1  0  0  0  0
 14 50  1  0  0  0  0
 15 51  1  0  0  0  0
 16 52  1  0  0  0  0
 16 53  1  0  0  0  0
 17 54  1  0  0  0  0
 17 55  1  0  0  0  0
 18 56  1  0  0  0  0
 18 57  1  0  0  0  0
 19 58  1  0  0  0  0
 19 59  1  0  0  0  0
 23 60  1  0  0  0  0
 25 61  1  0  0  0  0
 26 62  1  0  0  0  0
 31 63  1  0  0  0  0
 31 64  1  0  0  0  0
 33 65  1  0  0  0  0
 33 66  1  0  0  0  0
 34 67  1  0  0  0  0
 34 68  1  0  0  0  0
 34 69  1  0  0  0  0
 35 70  1  0  0  0  0
 35 71  1  0  0  0  0
 36 72  1  0  0  0  0
 36 73  1  0  0  0  0
 36 74  1  0  0  0  0
 37 75  1  0  0  0  0
 37 76  1  0  0  0  0
 38 77  1  0  0  0  0
 38 78  1  0  0  0  0
 39 79  1  0  0  0  0
 39 80  1  0  0  0  0
 40 81  1  0  0  0  0
 40 82  1  0  0  0  0
 41 83  1  0  0  0  0
 41 84  1  0  0  0  0
 42 85  1  0  0  0  0
 42 86  1  0  0  0  0
 43 87  1  0  0  0  0
 43 88  1  0  0  0  0
 43 89  1  0  0  0  0
M  END
>  <Alias name>
4-(4-Octyloxybenzoyloxy)phenyl (3,4-dibutoxy)benzoate

>  <deltaS(tpc)>   J/mol/K
26.6

$$$$
1-(2-(5-Cyanothienyl))-3-(4-tridecyloxyphenylamino)-2-propen-1-one
  ChemBrain IXL

 68 69  0  0  0  0  0  0  0  0  1 V2000
    9.2770   15.5682    0.0000 C   0  0  0  0  0  0  0  0  0  0  0  0
    7.9680   15.3828   -0.0189 C   0  0  0  0  0  0  0  0  0  0  0  0
    7.4016   14.0019    0.0070 C   0  0  0  0  0  0  0  0  0  0  0  0
    8.1493   13.0390    0.0537 O   0  0  0  0  0  0  0  0  0  0  0  0
    5.0637   14.7166   -0.0720 C   0  0  0  0  0  0  0  0  0  0  0  0
    5.9276   13.7880   -0.0203 C   0  0  0  0  0  0  0  0  0  0  0  0
    3.7341   14.2127   -0.0845 C   0  0  0  0  0  0  0  0  0  0  0  0
    3.7048   12.9401   -0.0427 C   0  0  0  0  0  0  0  0  0  0  0  0
    5.2270   12.2778    0.0129 S   0  0  0  0  0  0  0  0  0  0  0  0
    9.7837   16.8794   -0.0228 N   0  0  0  0  0  0  0  0  0  0  0  0
   11.1735   17.1151   -0.0179 C   0  0  0  0  0  0  0  0  0  0  0  0
   12.0674   16.0438    0.0059 C   0  0  0  0  0  0  0  0  0  0  0  0
   13.4465   16.2789    0.0036 C   0  0  0  0  0  0  0  0  0  0  0  0
   13.9364   17.5882   -0.0222 C   0  0  0  0  0  0  0  0  0  0  0  0
   13.0411   18.6603   -0.0412 C   0  0  0  0  0  0  0  0  0  0  0  0
   11.6621   18.4247   -0.0390 C   0  0  0  0  0  0  0  0  0  0  0  0
   16.2439   16.6300   -0.0209 C   0  0  0  0  0  0  0  0  0  0  0  0
   17.7485   17.0374   -0.0499 C   0  0  0  0  0  0  0  0  0  0  0  0
   18.6415   15.7670   -0.0258 C   0  0  0  0  0  0  0  0  0  0  0  0
   20.1360   16.1807   -0.0529 C   0  0  0  0  0  0  0  0  0  0  0  0
   21.0288   14.9133   -0.0284 C   0  0  0  0  0  0  0  0  0  0  0  0
   15.3987   17.8396   -0.0303 O   0  0  0  0  0  0  0  0  0  0  0  0
    2.4613   12.1177   -0.0419 C   0  0  0  0  0  0  0  0  0  0  0  0
    1.4970   11.4726   -0.0403 N   0  0  0  0  0  0  0  0  0  0  0  0
   22.5257   15.3254   -0.0554 C   0  0  0  0  0  0  0  0  0  0  0  0
   23.4142   14.0561   -0.0308 C   0  0  0  0  0  0  0  0  0  0  0  0
   24.9133   14.4606   -0.0573 C   0  0  0  0  0  0  0  0  0  0  0  0
   25.7981   13.1819   -0.0338 C   0  0  0  0  0  0  0  0  0  0  0  0
   27.2953   13.5808   -0.0662 C   0  0  0  0  0  0  0  0  0  0  0  0
   28.1843   12.3059   -0.0394 C   0  0  0  0  0  0  0  0  0  0  0  0
   29.6823   12.7224   -0.0656 C   0  0  0  0  0  0  0  0  0  0  0  0
   30.5835   11.4677   -0.0379 C   0  0  0  0  0  0  0  0  0  0  0  0
    9.1429   17.6588   -0.0526 H   0  0  0  0  0  0  0  0  0  0  0  0
    9.9438   14.7101    0.0332 H   0  0  0  0  0  0  0  0  0  0  0  0
    7.3207   16.2400   -0.0525 H   0  0  0  0  0  0  0  0  0  0  0  0
    5.3320   15.8002   -0.1013 H   0  0  0  0  0  0  0  0  0  0  0  0
    2.8153   14.8480   -0.1261 H   0  0  0  0  0  0  0  0  0  0  0  0
   11.6912   15.0293    0.0248 H   0  0  0  0  0  0  0  0  0  0  0  0
   14.1360   15.4448    0.0203 H   0  0  0  0  0  0  0  0  0  0  0  0
   13.4159   19.6759   -0.0594 H   0  0  0  0  0  0  0  0  0  0  0  0
   10.9707   19.2595   -0.0549 H   0  0  0  0  0  0  0  0  0  0  0  0
   16.0166   16.0238   -0.8909 H   0  0  0  0  0  0  0  0  0  0  0  0
   16.0400   16.0625    0.8760 H   0  0  0  0  0  0  0  0  0  0  0  0
   17.9722   17.6489    0.8149 H   0  0  0  0  0  0  0  0  0  0  0  0
   17.9528   17.6017   -0.9520 H   0  0  0  0  0  0  0  0  0  0  0  0
   18.4223   15.1548   -0.8914 H   0  0  0  0  0  0  0  0  0  0  0  0
   18.4412   15.2022    0.8757 H   0  0  0  0  0  0  0  0  0  0  0  0
   20.3558   16.7931    0.8127 H   0  0  0  0  0  0  0  0  0  0  0  0
   20.3371   16.7457   -0.9545 H   0  0  0  0  0  0  0  0  0  0  0  0
   20.8080   14.3009   -0.8941 H   0  0  0  0  0  0  0  0  0  0  0  0
   20.8268   14.3482    0.8732 H   0  0  0  0  0  0  0  0  0  0  0  0
   22.7471   15.9369    0.8102 H   0  0  0  0  0  0  0  0  0  0  0  0
   22.7283   15.8896   -0.9570 H   0  0  0  0  0  0  0  0  0  0  0  0
   23.1912   13.4451   -0.8963 H   0  0  0  0  0  0  0  0  0  0  0  0
   23.2097   13.4921    0.8704 H   0  0  0  0  0  0  0  0  0  0  0  0
   25.1378   15.0711    0.8093 H   0  0  0  0  0  0  0  0  0  0  0  0
   25.1188   15.0254   -0.9588 H   0  0  0  0  0  0  0  0  0  0  0  0
   25.5700   12.5705   -0.8975 H   0  0  0  0  0  0  0  0  0  0  0  0
   25.5949   12.6203    0.8692 H   0  0  0  0  0  0  0  0  0  0  0  0
   27.5220   14.1948    0.7961 H   0  0  0  0  0  0  0  0  0  0  0  0
   27.4982   14.1410   -0.9700 H   0  0  0  0  0  0  0  0  0  0  0  0
   27.9628   11.6928   -0.9046 H   0  0  0  0  0  0  0  0  0  0  0  0
   27.9804   11.7425    0.8632 H   0  0  0  0  0  0  0  0  0  0  0  0
   29.8989   13.3369    0.7974 H   0  0  0  0  0  0  0  0  0  0  0  0
   29.8828   13.2865   -0.9663 H   0  0  0  0  0  0  0  0  0  0  0  0
   31.6180   11.7737   -0.0324 H   0  0  0  0  0  0  0  0  0  0  0  0
   30.3918   10.8613   -0.9175 H   0  0  0  0  0  0  0  0  0  0  0  0
   30.3744   10.8880    0.8556 H   0  0  0  0  0  0  0  0  0  0  0  0
  1  2  2  0  0  0  0
  2  3  1  0  0  0  0
  3  4  2  0  0  0  0
  5  6  2  0  0  0  0
  5  7  1  0  0  0  0
  7  8  2  0  0  0  0
  8  9  1  0  0  0  0
  9  6  1  0  0  0  0
  6  3  1  0  0  0  0
  1 10  1  0  0  0  0
 11 12  4  0  0  0  0
 12 13  4  0  0  0  0
 13 14  4  0  0  0  0
 14 15  4  0  0  0  0
 15 16  4  0  0  0  0
 16 11  4  0  0  0  0
 11 10  1  0  0  0  0
 17 18  1  0  0  0  0
 18 19  1  0  0  0  0
 19 20  1  0  0  0  0
 20 21  1  0  0  0  0
 14 22  1  0  0  0  0
 17 22  1  0  0  0  0
 23 24  3  0  0  0  0
 23  8  1  0  0  0  0
 21 25  1  0  0  0  0
 25 26  1  0  0  0  0
 26 27  1  0  0  0  0
 27 28  1  0  0  0  0
 28 29  1  0  0  0  0
 29 30  1  0  0  0  0
 30 31  1  0  0  0  0
 31 32  1  0  0  0  0
 10 33  1  0  0  0  0
  1 34  1  0  0  0  0
  2 35  1  0  0  0  0
  5 36  1  0  0  0  0
  7 37  1  0  0  0  0
 12 38  1  0  0  0  0
 13 39  1  0  0  0  0
 15 40  1  0  0  0  0
 16 41  1  0  0  0  0
 17 42  1  0  0  0  0
 17 43  1  0  0  0  0
 18 44  1  0  0  0  0
 18 45  1  0  0  0  0
 19 46  1  0  0  0  0
 19 47  1  0  0  0  0
 20 48  1  0  0  0  0
 20 49  1  0  0  0  0
 21 50  1  0  0  0  0
 21 51  1  0  0  0  0
 25 52  1  0  0  0  0
 25 53  1  0  0  0  0
 26 54  1  0  0  0  0
 26 55  1  0  0  0  0
 27 56  1  0  0  0  0
 27 57  1  0  0  0  0
 28 58  1  0  0  0  0
 28 59  1  0  0  0  0
 29 60  1  0  0  0  0
 29 61  1  0  0  0  0
 30 62  1  0  0  0  0
 30 63  1  0  0  0  0
 31 64  1  0  0  0  0
 31 65  1  0  0  0  0
 32 66  1  0  0  0  0
 32 67  1  0  0  0  0
 32 68  1  0  0  0  0
M  END
>  <Alias name>
1-(2-(5-Cyanothienyl))-3-(4-tridecyloxyphenylamino)-2-propen-1-one

>  <deltaS(tpc)>   J/mol/K
26.73

$$$$
4-Iodophenyl cholest-5-ene-3beta-carboxylate
  ChemBrain IXL

 86 90  0  0  0  0  0  0  0  0  1 V2000
   10.5347   13.7297    0.8635 C   0  0  0  0  0  0  0  0  0  0  0  0
   12.0228   13.8601    0.5445 C   0  0  0  0  0  0  0  0  0  0  0  0
    9.9058   12.8039   -0.1123 C   0  0  0  0  0  0  0  0  0  0  0  0
   12.6612   12.4788    0.7865 C   0  0  0  0  0  0  0  0  0  0  0  0
    8.3973   13.0589   -0.0040 C   0  0  0  0  0  0  0  0  0  0  0  0
   14.1104   12.5080    0.3356 C   0  0  0  0  0  0  0  0  0  0  0  0
    9.7208   15.0260    0.7828 C   0  0  0  0  0  0  0  0  0  0  0  0
   10.3341   11.4096    0.2184 C   0  0  0  0  0  0  0  0  0  0  0  0
   11.8860   11.3233   -0.0145 C   0  0  0  0  0  0  0  0  0  0  0  0
   12.6799   14.8993    1.4988 C   0  0  0  0  0  0  0  0  0  0  0  0
    8.2740   14.5745    0.3563 C   0  0  0  0  0  0  0  0  0  0  0  0
   14.8627   13.6565    1.0220 C   0  0  0  0  0  0  0  0  0  0  0  0
    7.6769   12.7496   -1.3409 C   0  0  0  0  0  0  0  0  0  0  0  0
   10.3782   13.1596   -1.5371 C   0  0  0  0  0  0  0  0  0  0  0  0
   14.2030   14.7273    1.5778 C   0  0  0  0  0  0  0  0  0  0  0  0
   14.7445   11.1393    0.6977 C   0  0  0  0  0  0  0  0  0  0  0  0
   14.1651   12.7006   -1.1932 C   0  0  0  0  0  0  0  0  0  0  0  0
   16.3565   13.6174    1.0876 C   0  0  0  0  0  0  0  0  0  0  0  0
   16.2516   11.1970    0.5236 C   0  0  0  0  0  0  0  0  0  0  0  0
    6.1568   13.0208   -1.1855 C   0  0  0  0  0  0  0  0  0  0  0  0
    7.8926   11.2674   -1.7127 C   0  0  0  0  0  0  0  0  0  0  0  0
   16.8167   12.2065    1.5045 C   0  0  0  0  0  0  0  0  0  0  0  0
    5.5374   11.9858   -0.2125 C   0  0  0  0  0  0  0  0  0  0  0  0
    4.0048   12.1936   -0.1397 C   0  0  0  0  0  0  0  0  0  0  0  0
    3.3939   11.2056    0.8814 C   0  0  0  0  0  0  0  0  0  0  0  0
    3.6175    9.7595    0.3975 C   0  0  0  0  0  0  0  0  0  0  0  0
    1.8796   11.4717    1.0153 C   0  0  0  0  0  0  0  0  0  0  0  0
   18.2914   12.1227    1.4925 C   0  0  0  0  0  0  0  0  0  0  0  0
   18.9620   13.1106    1.7419 O   0  0  0  0  0  0  0  0  0  0  0  0
   18.9484   10.8460    1.1806 O   0  0  0  0  0  0  0  0  0  0  0  0
   22.4634   12.1709    1.2486 C   0  0  0  0  0  0  0  0  0  0  0  0
   21.0711   12.1169    1.3049 C   0  0  0  0  0  0  0  0  0  0  0  0
   20.4127   10.9036    1.1108 C   0  0  0  0  0  0  0  0  0  0  0  0
   21.1445    9.7452    0.8504 C   0  0  0  0  0  0  0  0  0  0  0  0
   22.5369    9.7989    0.7941 C   0  0  0  0  0  0  0  0  0  0  0  0
   23.1965   11.0118    0.9939 C   0  0  0  0  0  0  0  0  0  0  0  0
   25.3129   11.0936    0.9104 I   0  0  0  0  0  0  0  0  0  0  0  0
   10.4277   13.3132    1.8572 H   0  0  0  0  0  0  0  0  0  0  0  0
   12.1595   14.1598   -0.4874 H   0  0  0  0  0  0  0  0  0  0  0  0
   12.6263   12.2557    1.8452 H   0  0  0  0  0  0  0  0  0  0  0  0
    7.9768   12.4549    0.7906 H   0  0  0  0  0  0  0  0  0  0  0  0
    9.6928   15.5133    1.7488 H   0  0  0  0  0  0  0  0  0  0  0  0
   10.1424   15.6890    0.0376 H   0  0  0  0  0  0  0  0  0  0  0  0
    9.8254   10.7054   -0.4299 H   0  0  0  0  0  0  0  0  0  0  0  0
   10.1042   11.1892    1.2528 H   0  0  0  0  0  0  0  0  0  0  0  0
   12.2420   10.3575    0.3217 H   0  0  0  0  0  0  0  0  0  0  0  0
   12.0911   11.4276   -1.0737 H   0  0  0  0  0  0  0  0  0  0  0  0
   12.4559   15.8960    1.1413 H   0  0  0  0  0  0  0  0  0  0  0  0
   12.2609   14.7785    2.4905 H   0  0  0  0  0  0  0  0  0  0  0  0
    7.9448   15.1388   -0.5080 H   0  0  0  0  0  0  0  0  0  0  0  0
    7.5817   14.7088    1.1779 H   0  0  0  0  0  0  0  0  0  0  0  0
    8.0786   13.3807   -2.1236 H   0  0  0  0  0  0  0  0  0  0  0  0
   10.0843   14.1755   -1.7718 H   0  0  0  0  0  0  0  0  0  0  0  0
    9.9243   12.4795   -2.2484 H   0  0  0  0  0  0  0  0  0  0  0  0
   11.4557   13.0735   -1.5928 H   0  0  0  0  0  0  0  0  0  0  0  0
   14.7831   15.4810    2.0944 H   0  0  0  0  0  0  0  0  0  0  0  0
   14.3376   10.3727    0.0490 H   0  0  0  0  0  0  0  0  0  0  0  0
   14.5115   10.8976    1.7275 H   0  0  0  0  0  0  0  0  0  0  0  0
   13.6553   13.6173   -1.4606 H   0  0  0  0  0  0  0  0  0  0  0  0
   13.6803   11.8625   -1.6802 H   0  0  0  0  0  0  0  0  0  0  0  0
   15.1983   12.7551   -1.5134 H   0  0  0  0  0  0  0  0  0  0  0  0
   16.7049   14.3401    1.8141 H   0  0  0  0  0  0  0  0  0  0  0  0
   16.7664   13.8573    0.1143 H   0  0  0  0  0  0  0  0  0  0  0  0
   16.6775   10.2205    0.7208 H   0  0  0  0  0  0  0  0  0  0  0  0
   16.4895   11.4997   -0.4884 H   0  0  0  0  0  0  0  0  0  0  0  0
    5.6753   12.9379   -2.1526 H   0  0  0  0  0  0  0  0  0  0  0  0
    6.0067   14.0186   -0.7932 H   0  0  0  0  0  0  0  0  0  0  0  0
    8.9364   11.1011   -1.9458 H   0  0  0  0  0  0  0  0  0  0  0  0
    7.2858   11.0196   -2.5759 H   0  0  0  0  0  0  0  0  0  0  0  0
    7.6045   10.6400   -0.8777 H   0  0  0  0  0  0  0  0  0  0  0  0
   16.4504   11.9865    2.4998 H   0  0  0  0  0  0  0  0  0  0  0  0
    5.9658   12.1161    0.7734 H   0  0  0  0  0  0  0  0  0  0  0  0
    5.7485   10.9847   -0.5680 H   0  0  0  0  0  0  0  0  0  0  0  0
    3.5698   12.0175   -1.1157 H   0  0  0  0  0  0  0  0  0  0  0  0
    3.7930   13.2093    0.1713 H   0  0  0  0  0  0  0  0  0  0  0  0
    3.8702   11.3413    1.8445 H   0  0  0  0  0  0  0  0  0  0  0  0
    4.6797    9.5617    0.3296 H   0  0  0  0  0  0  0  0  0  0  0  0
    3.1630    9.6306   -0.5770 H   0  0  0  0  0  0  0  0  0  0  0  0
    3.1659    9.0698    1.1005 H   0  0  0  0  0  0  0  0  0  0  0  0
    1.4525   10.7769    1.7288 H   0  0  0  0  0  0  0  0  0  0  0  0
    1.7198   12.4859    1.3595 H   0  0  0  0  0  0  0  0  0  0  0  0
    1.4027   11.3379    0.0521 H   0  0  0  0  0  0  0  0  0  0  0  0
   22.9751   13.1125    1.4027 H   0  0  0  0  0  0  0  0  0  0  0  0
   20.5012   13.0171    1.4994 H   0  0  0  0  0  0  0  0  0  0  0  0
   20.6316    8.8043    0.6921 H   0  0  0  0  0  0  0  0  0  0  0  0
   23.1059    8.8991    0.5953 H   0  0  0  0  0  0  0  0  0  0  0  0
  1  2  1  0  0  0  0
  1  3  1  0  0  0  0
  1  7  1  0  0  0  0
  2  4  1  0  0  0  0
  2 10  1  0  0  0  0
  3  5  1  0  0  0  0
  3  8  1  0  0  0  0
  3 14  1  0  0  0  0
  4  6  1  0  0  0  0
  4  9  1  0  0  0  0
  5 11  1  0  0  0  0
  5 13  1  0  0  0  0
  6 12  1  0  0  0  0
  6 16  1  0  0  0  0
  6 17  1  0  0  0  0
  7 11  1  0  0  0  0
  8  9  1  0  0  0  0
 10 15  1  0  0  0  0
 12 15  2  0  0  0  0
 12 18  1  0  0  0  0
 13 20  1  0  0  0  0
 13 21  1  0  0  0  0
 16 19  1  0  0  0  0
 18 22  1  0  0  0  0
 19 22  1  0  0  0  0
 20 23  1  0  0  0  0
 23 24  1  0  0  0  0
 24 25  1  0  0  0  0
 25 26  1  0  0  0  0
 25 27  1  0  0  0  0
 28 29  2  0  0  0  0
 28 30  1  0  0  0  0
 28 22  1  0  0  0  0
 31 32  4  0  0  0  0
 32 33  4  0  0  0  0
 33 34  4  0  0  0  0
 34 35  4  0  0  0  0
 35 36  4  0  0  0  0
 36 31  4  0  0  0  0
 33 30  1  0  0  0  0
 36 37  1  0  0  0  0
  1 38  1  0  0  0  0
  2 39  1  0  0  0  0
  4 40  1  0  0  0  0
  5 41  1  0  0  0  0
  7 42  1  0  0  0  0
  7 43  1  0  0  0  0
  8 44  1  0  0  0  0
  8 45  1  0  0  0  0
  9 46  1  0  0  0  0
  9 47  1  0  0  0  0
 10 48  1  0  0  0  0
 10 49  1  0  0  0  0
 11 50  1  0  0  0  0
 11 51  1  0  0  0  0
 13 52  1  0  0  0  0
 14 53  1  0  0  0  0
 14 54  1  0  0  0  0
 14 55  1  0  0  0  0
 15 56  1  0  0  0  0
 16 57  1  0  0  0  0
 16 58  1  0  0  0  0
 17 59  1  0  0  0  0
 17 60  1  0  0  0  0
 17 61  1  0  0  0  0
 18 62  1  0  0  0  0
 18 63  1  0  0  0  0
 19 64  1  0  0  0  0
 19 65  1  0  0  0  0
 20 66  1  0  0  0  0
 20 67  1  0  0  0  0
 21 68  1  0  0  0  0
 21 69  1  0  0  0  0
 21 70  1  0  0  0  0
 22 71  1  0  0  0  0
 23 72  1  0  0  0  0
 23 73  1  0  0  0  0
 24 74  1  0  0  0  0
 24 75  1  0  0  0  0
 25 76  1  0  0  0  0
 26 77  1  0  0  0  0
 26 78  1  0  0  0  0
 26 79  1  0  0  0  0
 27 80  1  0  0  0  0
 27 81  1  0  0  0  0
 27 82  1  0  0  0  0
 31 83  1  0  0  0  0
 32 84  1  0  0  0  0
 34 85  1  0  0  0  0
 35 86  1  0  0  0  0
M  END
>  <Alias name>
4-Iodophenyl cholest-5-ene-3beta-carboxylate

>  <deltaS(tpc)>   J/mol/K
26.74

$$$$
4-(4-Hexyloxybenzoyloxy)phenyl (3,4-dimethoxy)benzoate
  ChemBrain IXL

 65 67  0  0  0  0  0  0  0  0  1 V2000
   10.5226   14.4933    0.0993 C   0  0  0  0  0  0  0  0  0  0  0  0
   11.0178   15.7968    0.0588 C   0  0  0  0  0  0  0  0  0  0  0  0
   12.3948   16.0195    0.0396 C   0  0  0  0  0  0  0  0  0  0  0  0
   13.2765   14.9387    0.0606 C   0  0  0  0  0  0  0  0  0  0  0  0
   12.7812   13.6352    0.0991 C   0  0  0  0  0  0  0  0  0  0  0  0
   11.4043   13.4125    0.1184 C   0  0  0  0  0  0  0  0  0  0  0  0
   14.7374   15.1750    0.0421 C   0  0  0  0  0  0  0  0  0  0  0  0
   15.1707   16.3152    0.0170 O   0  0  0  0  0  0  0  0  0  0  0  0
   15.6665   14.0358    0.0539 O   0  0  0  0  0  0  0  0  0  0  0  0
   19.7964   15.0801    0.0238 C   0  0  0  0  0  0  0  0  0  0  0  0
   19.4162   13.7379    0.0150 C   0  0  0  0  0  0  0  0  0  0  0  0
   18.0638   13.3960    0.0219 C   0  0  0  0  0  0  0  0  0  0  0  0
   17.0915   14.3962    0.0403 C   0  0  0  0  0  0  0  0  0  0  0  0
   17.4717   15.7384    0.0457 C   0  0  0  0  0  0  0  0  0  0  0  0
   18.8241   16.0803    0.0387 C   0  0  0  0  0  0  0  0  0  0  0  0
    2.0412   16.8445    0.0284 C   0  0  0  0  0  0  0  0  0  0  0  0
    3.5311   17.2341   -0.0264 C   0  0  0  0  0  0  0  0  0  0  0  0
    4.3980   15.9636    0.0679 C   0  0  0  0  0  0  0  0  0  0  0  0
    5.8881   16.3536    0.0191 C   0  0  0  0  0  0  0  0  0  0  0  0
    6.7548   15.0821    0.1003 C   0  0  0  0  0  0  0  0  0  0  0  0
    8.2449   15.4728    0.0608 C   0  0  0  0  0  0  0  0  0  0  0  0
    9.0716   14.2587    0.1217 O   0  0  0  0  0  0  0  0  0  0  0  0
   26.3655   14.9830   -0.0231 C   0  0  0  0  0  0  0  0  0  0  0  0
   25.8697   13.6791   -0.0329 C   0  0  0  0  0  0  0  0  0  0  0  0
   24.4927   13.4563   -0.0255 C   0  0  0  0  0  0  0  0  0  0  0  0
   23.6113   14.5375   -0.0085 C   0  0  0  0  0  0  0  0  0  0  0  0
   24.1070   15.8414    0.0013 C   0  0  0  0  0  0  0  0  0  0  0  0
   25.4841   16.0641   -0.0058 C   0  0  0  0  0  0  0  0  0  0  0  0
   22.1503   14.3011   -0.0010 C   0  0  0  0  0  0  0  0  0  0  0  0
   21.7168   13.1608   -0.0099 O   0  0  0  0  0  0  0  0  0  0  0  0
   21.2215   15.4404    0.0173 O   0  0  0  0  0  0  0  0  0  0  0  0
   26.7985   12.5398   -0.0512 O   0  0  0  0  0  0  0  0  0  0  0  0
   26.1584   11.2165   -0.0591 C   0  0  0  0  0  0  0  0  0  0  0  0
   27.8166   15.2177   -0.0310 O   0  0  0  0  0  0  0  0  0  0  0  0
   28.2172   16.6320   -0.0173 C   0  0  0  0  0  0  0  0  0  0  0  0
   10.3333   16.6359    0.0424 H   0  0  0  0  0  0  0  0  0  0  0  0
   12.7793   17.0315    0.0083 H   0  0  0  0  0  0  0  0  0  0  0  0
   13.4657   12.7960    0.1140 H   0  0  0  0  0  0  0  0  0  0  0  0
   11.0197   12.4005    0.1482 H   0  0  0  0  0  0  0  0  0  0  0  0
   20.1710   12.9614    0.0027 H   0  0  0  0  0  0  0  0  0  0  0  0
   17.7686   12.3540    0.0131 H   0  0  0  0  0  0  0  0  0  0  0  0
   16.7168   16.5150    0.0553 H   0  0  0  0  0  0  0  0  0  0  0  0
   19.1192   17.1223    0.0449 H   0  0  0  0  0  0  0  0  0  0  0  0
    1.8098   16.1850   -0.7989 H   0  0  0  0  0  0  0  0  0  0  0  0
    1.8347   16.3376    0.9629 H   0  0  0  0  0  0  0  0  0  0  0  0
    1.4319   17.7372   -0.0403 H   0  0  0  0  0  0  0  0  0  0  0  0
    3.7630   17.8917    0.8023 H   0  0  0  0  0  0  0  0  0  0  0  0
    3.7370   17.7432   -0.9598 H   0  0  0  0  0  0  0  0  0  0  0  0
    4.1691   15.3078   -0.7630 H   0  0  0  0  0  0  0  0  0  0  0  0
    4.1890   15.4523    0.9995 H   0  0  0  0  0  0  0  0  0  0  0  0
    6.1191   17.0020    0.8553 H   0  0  0  0  0  0  0  0  0  0  0  0
    6.0951   16.8730   -0.9084 H   0  0  0  0  0  0  0  0  0  0  0  0
    6.5284   14.4367   -0.7394 H   0  0  0  0  0  0  0  0  0  0  0  0
    6.5431   14.5593    1.0248 H   0  0  0  0  0  0  0  0  0  0  0  0
    8.4741   16.1084    0.9071 H   0  0  0  0  0  0  0  0  0  0  0  0
    8.4540   16.0061   -0.8583 H   0  0  0  0  0  0  0  0  0  0  0  0
   24.1078   12.4440   -0.0329 H   0  0  0  0  0  0  0  0  0  0  0  0
   23.4227   16.6807    0.0144 H   0  0  0  0  0  0  0  0  0  0  0  0
   25.8689   17.0764    0.0022 H   0  0  0  0  0  0  0  0  0  0  0  0
   26.9203   10.4470   -0.0724 H   0  0  0  0  0  0  0  0  0  0  0  0
   25.5484   11.1052    0.8289 H   0  0  0  0  0  0  0  0  0  0  0  0
   25.5348   11.1224   -0.9395 H   0  0  0  0  0  0  0  0  0  0  0  0
   27.8179   17.1288   -0.8929 H   0  0  0  0  0  0  0  0  0  0  0  0
   29.2980   16.7011   -0.0245 H   0  0  0  0  0  0  0  0  0  0  0  0
   27.8309   17.1080    0.8755 H   0  0  0  0  0  0  0  0  0  0  0  0
  1  2  4  0  0  0  0
  2  3  4  0  0  0  0
  3  4  4  0  0  0  0
  4  5  4  0  0  0  0
  5  6  4  0  0  0  0
  6  1  4  0  0  0  0
  7  8  2  0  0  0  0
  7  9  1  0  0  0  0
  7  4  1  0  0  0  0
 10 11  4  0  0  0  0
 11 12  4  0  0  0  0
 12 13  4  0  0  0  0
 13 14  4  0  0  0  0
 14 15  4  0  0  0  0
 15 10  4  0  0  0  0
 13  9  1  0  0  0  0
 16 17  1  0  0  0  0
 17 18  1  0  0  0  0
 18 19  1  0  0  0  0
 19 20  1  0  0  0  0
 20 21  1  0  0  0  0
 21 22  1  0  0  0  0
 22  1  1  0  0  0  0
 23 24  4  0  0  0  0
 24 25  4  0  0  0  0
 25 26  4  0  0  0  0
 26 27  4  0  0  0  0
 27 28  4  0  0  0  0
 28 23  4  0  0  0  0
 29 30  2  0  0  0  0
 29 31  1  0  0  0  0
 29 26  1  0  0  0  0
 31 10  1  0  0  0  0
 24 32  1  0  0  0  0
 32 33  1  0  0  0  0
 23 34  1  0  0  0  0
 34 35  1  0  0  0  0
  2 36  1  0  0  0  0
  3 37  1  0  0  0  0
  5 38  1  0  0  0  0
  6 39  1  0  0  0  0
 11 40  1  0  0  0  0
 12 41  1  0  0  0  0
 14 42  1  0  0  0  0
 15 43  1  0  0  0  0
 16 44  1  0  0  0  0
 16 45  1  0  0  0  0
 16 46  1  0  0  0  0
 17 47  1  0  0  0  0
 17 48  1  0  0  0  0
 18 49  1  0  0  0  0
 18 50  1  0  0  0  0
 19 51  1  0  0  0  0
 19 52  1  0  0  0  0
 20 53  1  0  0  0  0
 20 54  1  0  0  0  0
 21 55  1  0  0  0  0
 21 56  1  0  0  0  0
 25 57  1  0  0  0  0
 27 58  1  0  0  0  0
 28 59  1  0  0  0  0
 33 60  1  0  0  0  0
 33 61  1  0  0  0  0
 33 62  1  0  0  0  0
 35 63  1  0  0  0  0
 35 64  1  0  0  0  0
 35 65  1  0  0  0  0
M  END
>  <Alias name>
4-(4-Hexyloxybenzoyloxy)phenyl (3,4-dimethoxy)benzoate

>  <deltaS(tpc)>   J/mol/K
26.85

$$$$
4-(4-Decyloxybenzoyloxy)phenyl 3,4-dimethoxybenzoate
  ChemBrain IXL

 77 79  0  0  0  0  0  0  0  0  1 V2000
   30.2212   17.2046    0.0000 C   0  0  0  0  0  0  0  0  0  0  0  0
   29.1478   18.0927   -0.0431 C   0  0  0  0  0  0  0  0  0  0  0  0
   27.8376   17.6050   -0.0556 C   0  0  0  0  0  0  0  0  0  0  0  0
   27.6016   16.2270   -0.0243 C   0  0  0  0  0  0  0  0  0  0  0  0
   28.6791   15.3403    0.0184 C   0  0  0  0  0  0  0  0  0  0  0  0
   29.9875   15.8287    0.0307 C   0  0  0  0  0  0  0  0  0  0  0  0
   26.2060   15.7060   -0.0365 C   0  0  0  0  0  0  0  0  0  0  0  0
   25.2678   16.4854   -0.0680 O   0  0  0  0  0  0  0  0  0  0  0  0
   25.9520   14.2486   -0.0105 O   0  0  0  0  0  0  0  0  0  0  0  0
   31.5992   17.7200    0.0130 O   0  0  0  0  0  0  0  0  0  0  0  0
   32.6490   16.6924    0.0603 C   0  0  0  0  0  0  0  0  0  0  0  0
   29.3995   19.5432   -0.0755 O   0  0  0  0  0  0  0  0  0  0  0  0
   28.1969   20.3871   -0.1207 C   0  0  0  0  0  0  0  0  0  0  0  0
   15.2085   12.9600   -0.0268 C   0  0  0  0  0  0  0  0  0  0  0  0
   16.1281   11.9097   -0.0590 C   0  0  0  0  0  0  0  0  0  0  0  0
   17.4993   12.1780   -0.0459 C   0  0  0  0  0  0  0  0  0  0  0  0
   17.9546   13.4974   -0.0007 C   0  0  0  0  0  0  0  0  0  0  0  0
   17.0341   14.5481    0.0323 C   0  0  0  0  0  0  0  0  0  0  0  0
   15.6628   14.2796    0.0192 C   0  0  0  0  0  0  0  0  0  0  0  0
   19.4160   13.7843    0.0122 C   0  0  0  0  0  0  0  0  0  0  0  0
   19.8071   14.9396    0.0432 O   0  0  0  0  0  0  0  0  0  0  0  0
   20.3953   12.6760   -0.0122 O   0  0  0  0  0  0  0  0  0  0  0  0
   21.8228   13.0842   -0.0111 C   0  0  0  0  0  0  0  0  0  0  0  0
   22.8283   12.1136   -0.0093 C   0  0  0  0  0  0  0  0  0  0  0  0
   24.1741   12.4945   -0.0109 C   0  0  0  0  0  0  0  0  0  0  0  0
   24.5219   13.8482   -0.0117 C   0  0  0  0  0  0  0  0  0  0  0  0
   23.5163   14.8201   -0.0134 C   0  0  0  0  0  0  0  0  0  0  0  0
   22.1697   14.4390   -0.0118 C   0  0  0  0  0  0  0  0  0  0  0  0
    5.7070   16.2539    0.1341 C   0  0  0  0  0  0  0  0  0  0  0  0
    6.6166   15.0109    0.0425 C   0  0  0  0  0  0  0  0  0  0  0  0
    8.0949   15.4511    0.0914 C   0  0  0  0  0  0  0  0  0  0  0  0
    9.0080   14.2090    0.0099 C   0  0  0  0  0  0  0  0  0  0  0  0
   10.4867   14.6536    0.0520 C   0  0  0  0  0  0  0  0  0  0  0  0
   11.4035   13.4123   -0.0181 C   0  0  0  0  0  0  0  0  0  0  0  0
   12.8833   13.8599    0.0152 C   0  0  0  0  0  0  0  0  0  0  0  0
   13.7594   12.6745   -0.0415 O   0  0  0  0  0  0  0  0  0  0  0  0
    4.2291   15.8169    0.0806 C   0  0  0  0  0  0  0  0  0  0  0  0
    3.3218   17.0599    0.1787 C   0  0  0  0  0  0  0  0  0  0  0  0
    1.8443   16.6244    0.1226 C   0  0  0  0  0  0  0  0  0  0  0  0
   27.0041   18.2959   -0.0894 H   0  0  0  0  0  0  0  0  0  0  0  0
   28.5001   14.2729    0.0420 H   0  0  0  0  0  0  0  0  0  0  0  0
   30.8218   15.1393    0.0642 H   0  0  0  0  0  0  0  0  0  0  0  0
   33.6213   17.1698    0.0667 H   0  0  0  0  0  0  0  0  0  0  0  0
   32.5669   16.0522   -0.8092 H   0  0  0  0  0  0  0  0  0  0  0  0
   32.5326   16.0984    0.9582 H   0  0  0  0  0  0  0  0  0  0  0  0
   27.6256   20.1543   -1.0105 H   0  0  0  0  0  0  0  0  0  0  0  0
   27.5911   20.1997    0.7569 H   0  0  0  0  0  0  0  0  0  0  0  0
   28.4889   21.4303   -0.1418 H   0  0  0  0  0  0  0  0  0  0  0  0
   15.7779   10.8856   -0.0942 H   0  0  0  0  0  0  0  0  0  0  0  0
   18.2100   11.3616   -0.0708 H   0  0  0  0  0  0  0  0  0  0  0  0
   17.3836   15.5726    0.0681 H   0  0  0  0  0  0  0  0  0  0  0  0
   14.9511   15.0960    0.0448 H   0  0  0  0  0  0  0  0  0  0  0  0
   22.5643   11.0636   -0.0067 H   0  0  0  0  0  0  0  0  0  0  0  0
   24.9490   11.7385   -0.0116 H   0  0  0  0  0  0  0  0  0  0  0  0
   23.7803   15.8708   -0.0161 H   0  0  0  0  0  0  0  0  0  0  0  0
   21.3941   15.1954   -0.0111 H   0  0  0  0  0  0  0  0  0  0  0  0
    5.8965   16.7717    1.0662 H   0  0  0  0  0  0  0  0  0  0  0  0
    5.9173   16.9168   -0.6961 H   0  0  0  0  0  0  0  0  0  0  0  0
    6.4251   14.4912   -0.8882 H   0  0  0  0  0  0  0  0  0  0  0  0
    6.4090   14.3496    0.8746 H   0  0  0  0  0  0  0  0  0  0  0  0
    8.2838   15.9774    1.0188 H   0  0  0  0  0  0  0  0  0  0  0  0
    8.3033   16.1074   -0.7445 H   0  0  0  0  0  0  0  0  0  0  0  0
    8.8161   13.6800   -0.9155 H   0  0  0  0  0  0  0  0  0  0  0  0
    8.8035   13.5550    0.8487 H   0  0  0  0  0  0  0  0  0  0  0  0
   10.6756   15.1898    0.9737 H   0  0  0  0  0  0  0  0  0  0  0  0
   10.6922   15.3018   -0.7908 H   0  0  0  0  0  0  0  0  0  0  0  0
   11.2103   12.8726   -0.9370 H   0  0  0  0  0  0  0  0  0  0  0  0
   11.2025   12.7671    0.8283 H   0  0  0  0  0  0  0  0  0  0  0  0
   13.0742   14.4062    0.9305 H   0  0  0  0  0  0  0  0  0  0  0  0
   13.0858   14.4991   -0.8353 H   0  0  0  0  0  0  0  0  0  0  0  0
    4.0379   15.3033   -0.8535 H   0  0  0  0  0  0  0  0  0  0  0  0
    4.0193   15.1507    0.9083 H   0  0  0  0  0  0  0  0  0  0  0  0
    3.5117   17.5725    1.1137 H   0  0  0  0  0  0  0  0  0  0  0  0
    3.5330   17.7271   -0.6479 H   0  0  0  0  0  0  0  0  0  0  0  0
    1.6331   15.9565    0.9486 H   0  0  0  0  0  0  0  0  0  0  0  0
    1.2076   17.4978    0.1927 H   0  0  0  0  0  0  0  0  0  0  0  0
    1.6539   16.1131   -0.8129 H   0  0  0  0  0  0  0  0  0  0  0  0
  1  2  4  0  0  0  0
  2  3  4  0  0  0  0
  3  4  4  0  0  0  0
  4  5  4  0  0  0  0
  5  6  4  0  0  0  0
  6  1  4  0  0  0  0
  7  8  2  0  0  0  0
  7  9  1  0  0  0  0
  7  4  1  0  0  0  0
  1 10  1  0  0  0  0
 10 11  1  0  0  0  0
  2 12  1  0  0  0  0
 12 13  1  0  0  0  0
 14 15  4  0  0  0  0
 15 16  4  0  0  0  0
 16 17  4  0  0  0  0
 17 18  4  0  0  0  0
 18 19  4  0  0  0  0
 19 14  4  0  0  0  0
 20 21  2  0  0  0  0
 20 22  1  0  0  0  0
 20 17  1  0  0  0  0
 23 24  4  0  0  0  0
 24 25  4  0  0  0  0
 25 26  4  0  0  0  0
 26 27  4  0  0  0  0
 27 28  4  0  0  0  0
 28 23  4  0  0  0  0
 23 22  1  0  0  0  0
 26  9  1  0  0  0  0
 29 30  1  0  0  0  0
 30 31  1  0  0  0  0
 31 32  1  0  0  0  0
 32 33  1  0  0  0  0
 33 34  1  0  0  0  0
 34 35  1  0  0  0  0
 35 36  1  0  0  0  0
 36 14  1  0  0  0  0
 29 37  1  0  0  0  0
 37 38  1  0  0  0  0
 38 39  1  0  0  0  0
  3 40  1  0  0  0  0
  5 41  1  0  0  0  0
  6 42  1  0  0  0  0
 11 43  1  0  0  0  0
 11 44  1  0  0  0  0
 11 45  1  0  0  0  0
 13 46  1  0  0  0  0
 13 47  1  0  0  0  0
 13 48  1  0  0  0  0
 15 49  1  0  0  0  0
 16 50  1  0  0  0  0
 18 51  1  0  0  0  0
 19 52  1  0  0  0  0
 24 53  1  0  0  0  0
 25 54  1  0  0  0  0
 27 55  1  0  0  0  0
 28 56  1  0  0  0  0
 29 57  1  0  0  0  0
 29 58  1  0  0  0  0
 30 59  1  0  0  0  0
 30 60  1  0  0  0  0
 31 61  1  0  0  0  0
 31 62  1  0  0  0  0
 32 63  1  0  0  0  0
 32 64  1  0  0  0  0
 33 65  1  0  0  0  0
 33 66  1  0  0  0  0
 34 67  1  0  0  0  0
 34 68  1  0  0  0  0
 35 69  1  0  0  0  0
 35 70  1  0  0  0  0
 37 71  1  0  0  0  0
 37 72  1  0  0  0  0
 38 73  1  0  0  0  0
 38 74  1  0  0  0  0
 39 75  1  0  0  0  0
 39 76  1  0  0  0  0
 39 77  1  0  0  0  0
M  END
>  <Alias name>
4-(4-Decyloxybenzoyloxy)phenyl 3,4-dimethoxybenzoate

>  <deltaS(tpc)>   J/mol/K
26.9

$$$$
N-(4-Butoxybenzylidene)-4-butylaniline
  ChemBrain IXL

 50 51  0  0  0  0  0  0  0  0  1 V2000
   13.0162   10.1495    0.0000 C   0  0  0  0  0  0  0  0  0  0  0  0
   11.5807   10.5064   -0.0150 C   0  0  0  0  0  0  0  0  0  0  0  0
   13.9858   11.1523    0.0105 C   0  0  0  0  0  0  0  0  0  0  0  0
   13.3997    8.8072    0.0037 C   0  0  0  0  0  0  0  0  0  0  0  0
   11.2198   11.7313   -0.0131 N   0  0  0  0  0  0  0  0  0  0  0  0
   15.3389   10.8135    0.0246 C   0  0  0  0  0  0  0  0  0  0  0  0
   14.7533    8.4678    0.0179 C   0  0  0  0  0  0  0  0  0  0  0  0
    9.8459   12.0745   -0.0272 C   0  0  0  0  0  0  0  0  0  0  0  0
   15.7241    9.4703    0.0284 C   0  0  0  0  0  0  0  0  0  0  0  0
    8.8616   11.0787    0.0333 C   0  0  0  0  0  0  0  0  0  0  0  0
    9.4640   13.4168   -0.1019 C   0  0  0  0  0  0  0  0  0  0  0  0
    7.5113   11.4233    0.0190 C   0  0  0  0  0  0  0  0  0  0  0  0
    8.1089   13.7617   -0.1162 C   0  0  0  0  0  0  0  0  0  0  0  0
    7.1304   12.7657   -0.0558 C   0  0  0  0  0  0  0  0  0  0  0  0
   17.1526    9.1103    0.0433 O   0  0  0  0  0  0  0  0  0  0  0  0
    2.4648   10.9687    0.0792 C   0  0  0  0  0  0  0  0  0  0  0  0
    3.3265   12.2452   -0.0039 C   0  0  0  0  0  0  0  0  0  0  0  0
    4.8185   11.8586    0.0112 C   0  0  0  0  0  0  0  0  0  0  0  0
    5.6876   13.1358   -0.0712 C   0  0  0  0  0  0  0  0  0  0  0  0
   18.0843   10.2490    0.0528 C   0  0  0  0  0  0  0  0  0  0  0  0
   19.5335    9.7287    0.0679 C   0  0  0  0  0  0  0  0  0  0  0  0
   20.5066   10.9239    0.0773 C   0  0  0  0  0  0  0  0  0  0  0  0
   21.9574   10.4058    0.0922 C   0  0  0  0  0  0  0  0  0  0  0  0
   10.8396    9.7238   -0.0275 H   0  0  0  0  0  0  0  0  0  0  0  0
   13.6881   12.1935    0.0076 H   0  0  0  0  0  0  0  0  0  0  0  0
   12.6466    8.0289   -0.0044 H   0  0  0  0  0  0  0  0  0  0  0  0
   16.0899   11.5928    0.0327 H   0  0  0  0  0  0  0  0  0  0  0  0
   15.0504    7.4264    0.0208 H   0  0  0  0  0  0  0  0  0  0  0  0
    9.1435   10.0389    0.0915 H   0  0  0  0  0  0  0  0  0  0  0  0
   10.2190   14.1913   -0.1489 H   0  0  0  0  0  0  0  0  0  0  0  0
    6.7591   10.6471    0.0661 H   0  0  0  0  0  0  0  0  0  0  0  0
    7.8170   14.8028   -0.1742 H   0  0  0  0  0  0  0  0  0  0  0  0
    2.6813   10.3308   -0.7691 H   0  0  0  0  0  0  0  0  0  0  0  0
    2.6916   10.4388    0.9963 H   0  0  0  0  0  0  0  0  0  0  0  0
    1.4163   11.2394    0.0687 H   0  0  0  0  0  0  0  0  0  0  0  0
    3.0999   12.7746   -0.9209 H   0  0  0  0  0  0  0  0  0  0  0  0
    3.1100   12.8826    0.8442 H   0  0  0  0  0  0  0  0  0  0  0  0
    5.0433   11.3277    0.9282 H   0  0  0  0  0  0  0  0  0  0  0  0
    5.0334   11.2204   -0.8373 H   0  0  0  0  0  0  0  0  0  0  0  0
    5.4618   13.6659   -0.9881 H   0  0  0  0  0  0  0  0  0  0  0  0
    5.4706   13.7738    0.7763 H   0  0  0  0  0  0  0  0  0  0  0  0
   17.9267   10.8516   -0.8332 H   0  0  0  0  0  0  0  0  0  0  0  0
   17.9085   10.8518    0.9353 H   0  0  0  0  0  0  0  0  0  0  0  0
   19.6919    9.1268    0.9541 H   0  0  0  0  0  0  0  0  0  0  0  0
   19.7100    9.1261   -0.8144 H   0  0  0  0  0  0  0  0  0  0  0  0
   20.3475   11.5259   -0.8089 H   0  0  0  0  0  0  0  0  0  0  0  0
   20.3295   11.5266    0.9595 H   0  0  0  0  0  0  0  0  0  0  0  0
   22.6406   11.2461    0.0987 H   0  0  0  0  0  0  0  0  0  0  0  0
   22.1347    9.8033   -0.7901 H   0  0  0  0  0  0  0  0  0  0  0  0
   22.1168    9.8041    0.9784 H   0  0  0  0  0  0  0  0  0  0  0  0
  1  2  1  0  0  0  0
  1  3  4  0  0  0  0
  1  4  4  0  0  0  0
  2  5  2  0  0  0  0
  3  6  4  0  0  0  0
  4  7  4  0  0  0  0
  5  8  1  0  0  0  0
  6  9  4  0  0  0  0
  7  9  4  0  0  0  0
  8 10  4  0  0  0  0
  8 11  4  0  0  0  0
 10 12  4  0  0  0  0
 11 13  4  0  0  0  0
 12 14  4  0  0  0  0
 13 14  4  0  0  0  0
  9 15  1  0  0  0  0
 16 17  1  0  0  0  0
 17 18  1  0  0  0  0
 18 19  1  0  0  0  0
 19 14  1  0  0  0  0
 15 20  1  0  0  0  0
 20 21  1  0  0  0  0
 21 22  1  0  0  0  0
 22 23  1  0  0  0  0
  2 24  1  0  0  0  0
  3 25  1  0  0  0  0
  4 26  1  0  0  0  0
  6 27  1  0  0  0  0
  7 28  1  0  0  0  0
 10 29  1  0  0  0  0
 11 30  1  0  0  0  0
 12 31  1  0  0  0  0
 13 32  1  0  0  0  0
 16 33  1  0  0  0  0
 16 34  1  0  0  0  0
 16 35  1  0  0  0  0
 17 36  1  0  0  0  0
 17 37  1  0  0  0  0
 18 38  1  0  0  0  0
 18 39  1  0  0  0  0
 19 40  1  0  0  0  0
 19 41  1  0  0  0  0
 20 42  1  0  0  0  0
 20 43  1  0  0  0  0
 21 44  1  0  0  0  0
 21 45  1  0  0  0  0
 22 46  1  0  0  0  0
 22 47  1  0  0  0  0
 23 48  1  0  0  0  0
 23 49  1  0  0  0  0
 23 50  1  0  0  0  0
M  END
>  <Alias name>
N-(4-Butoxybenzylidene)-4-butylaniline

>  <deltaS(tpc)>   J/mol/K
26.9

$$$$
4-(4-Octyloxybenzoyloxy)phenyl (3,4-dimethoxy)benzoate
  ChemBrain IXL

 71 73  0  0  0  0  0  0  0  0  1 V2000
   13.0990   15.1390   -0.1074 C   0  0  0  0  0  0  0  0  0  0  0  0
   13.5545   16.4576   -0.0964 C   0  0  0  0  0  0  0  0  0  0  0  0
   14.9242   16.7223   -0.0818 C   0  0  0  0  0  0  0  0  0  0  0  0
   15.8385   15.6686   -0.0770 C   0  0  0  0  0  0  0  0  0  0  0  0
   15.3829   14.3500   -0.0869 C   0  0  0  0  0  0  0  0  0  0  0  0
   14.0132   14.0853   -0.1016 C   0  0  0  0  0  0  0  0  0  0  0  0
   17.2919   15.9495   -0.0615 C   0  0  0  0  0  0  0  0  0  0  0  0
   17.6902   17.1027   -0.0588 O   0  0  0  0  0  0  0  0  0  0  0  0
   18.2556   14.8390   -0.0493 O   0  0  0  0  0  0  0  0  0  0  0  0
   22.3528   16.0085   -0.0026 C   0  0  0  0  0  0  0  0  0  0  0  0
   22.0134   14.6553   -0.0038 C   0  0  0  0  0  0  0  0  0  0  0  0
   20.6719   14.2724   -0.0192 C   0  0  0  0  0  0  0  0  0  0  0  0
   19.6695   15.2427   -0.0333 C   0  0  0  0  0  0  0  0  0  0  0  0
   20.0090   16.5959   -0.0322 C   0  0  0  0  0  0  0  0  0  0  0  0
   21.3505   16.9788   -0.0168 C   0  0  0  0  0  0  0  0  0  0  0  0
    4.5443   17.2169   -0.0447 C   0  0  0  0  0  0  0  0  0  0  0  0
    6.0209   17.6576   -0.0155 C   0  0  0  0  0  0  0  0  0  0  0  0
    6.9292   16.4149   -0.0927 C   0  0  0  0  0  0  0  0  0  0  0  0
    8.4062   16.8548   -0.0656 C   0  0  0  0  0  0  0  0  0  0  0  0
    9.3135   15.6100   -0.1184 C   0  0  0  0  0  0  0  0  0  0  0  0
   10.7909   16.0488   -0.0948 C   0  0  0  0  0  0  0  0  0  0  0  0
   11.6555   14.8596   -0.1250 O   0  0  0  0  0  0  0  0  0  0  0  0
   28.9230   16.1103    0.0792 C   0  0  0  0  0  0  0  0  0  0  0  0
   28.4670   14.7919    0.0762 C   0  0  0  0  0  0  0  0  0  0  0  0
   27.0972   14.5277    0.0596 C   0  0  0  0  0  0  0  0  0  0  0  0
   26.1835   15.5818    0.0460 C   0  0  0  0  0  0  0  0  0  0  0  0
   26.6396   16.9001    0.0490 C   0  0  0  0  0  0  0  0  0  0  0  0
   28.0093   17.1644    0.0656 C   0  0  0  0  0  0  0  0  0  0  0  0
   24.7300   15.3013    0.0285 C   0  0  0  0  0  0  0  0  0  0  0  0
   24.3315   14.1482    0.0263 O   0  0  0  0  0  0  0  0  0  0  0  0
   23.7667   16.4120    0.0138 O   0  0  0  0  0  0  0  0  0  0  0  0
   29.4298   13.6812    0.0906 O   0  0  0  0  0  0  0  0  0  0  0  0
   28.8302   12.3391    0.0829 C   0  0  0  0  0  0  0  0  0  0  0  0
   30.3664   16.3886    0.0967 O   0  0  0  0  0  0  0  0  0  0  0  0
   30.7244   17.8144    0.0946 C   0  0  0  0  0  0  0  0  0  0  0  0
    3.6355   18.4579    0.0496 C   0  0  0  0  0  0  0  0  0  0  0  0
    2.1592   18.0170    0.0178 C   0  0  0  0  0  0  0  0  0  0  0  0
   12.8449   17.2757   -0.0993 H   0  0  0  0  0  0  0  0  0  0  0  0
   15.2778   17.7460   -0.0741 H   0  0  0  0  0  0  0  0  0  0  0  0
   16.0925   13.5319   -0.0832 H   0  0  0  0  0  0  0  0  0  0  0  0
   13.6597   13.0617   -0.1085 H   0  0  0  0  0  0  0  0  0  0  0  0
   22.7914   13.9020    0.0071 H   0  0  0  0  0  0  0  0  0  0  0  0
   20.4086   13.2220   -0.0202 H   0  0  0  0  0  0  0  0  0  0  0  0
   19.2310   17.3493   -0.0433 H   0  0  0  0  0  0  0  0  0  0  0  0
   21.6138   18.0293   -0.0160 H   0  0  0  0  0  0  0  0  0  0  0  0
    4.3427   16.6914   -0.9699 H   0  0  0  0  0  0  0  0  0  0  0  0
    4.3469   16.5604    0.7937 H   0  0  0  0  0  0  0  0  0  0  0  0
    6.2196   18.1934    0.9045 H   0  0  0  0  0  0  0  0  0  0  0  0
    6.2214   18.3045   -0.8606 H   0  0  0  0  0  0  0  0  0  0  0  0
    6.7293   15.8783   -1.0119 H   0  0  0  0  0  0  0  0  0  0  0  0
    6.7295   15.7688    0.7532 H   0  0  0  0  0  0  0  0  0  0  0  0
    8.6021   17.4060    0.8459 H   0  0  0  0  0  0  0  0  0  0  0  0
    8.6103   17.4871   -0.9208 H   0  0  0  0  0  0  0  0  0  0  0  0
    9.1157   15.0576   -1.0287 H   0  0  0  0  0  0  0  0  0  0  0  0
    9.1107   14.9790    0.7380 H   0  0  0  0  0  0  0  0  0  0  0  0
   10.9854   16.6137    0.8085 H   0  0  0  0  0  0  0  0  0  0  0  0
   10.9977   16.6676   -0.9592 H   0  0  0  0  0  0  0  0  0  0  0  0
   26.7433   13.5042    0.0573 H   0  0  0  0  0  0  0  0  0  0  0  0
   25.9304   17.7185    0.0384 H   0  0  0  0  0  0  0  0  0  0  0  0
   28.3634   18.1879    0.0678 H   0  0  0  0  0  0  0  0  0  0  0  0
   29.6151   11.5930    0.0949 H   0  0  0  0  0  0  0  0  0  0  0  0
   28.2040   12.2185    0.9582 H   0  0  0  0  0  0  0  0  0  0  0  0
   28.2298   12.2171   -0.8101 H   0  0  0  0  0  0  0  0  0  0  0  0
   30.3050   18.2932    0.9708 H   0  0  0  0  0  0  0  0  0  0  0  0
   30.3295   18.2844   -0.7976 H   0  0  0  0  0  0  0  0  0  0  0  0
   31.8026   17.9159    0.1090 H   0  0  0  0  0  0  0  0  0  0  0  0
    3.8357   18.9824    0.9757 H   0  0  0  0  0  0  0  0  0  0  0  0
    3.8341   19.1153   -0.7878 H   0  0  0  0  0  0  0  0  0  0  0  0
    1.9613   17.3574    0.8537 H   0  0  0  0  0  0  0  0  0  0  0  0
    1.5205   18.8889    0.0869 H   0  0  0  0  0  0  0  0  0  0  0  0
    1.9582   17.4949   -0.9095 H   0  0  0  0  0  0  0  0  0  0  0  0
  1  2  4  0  0  0  0
  2  3  4  0  0  0  0
  3  4  4  0  0  0  0
  4  5  4  0  0  0  0
  5  6  4  0  0  0  0
  6  1  4  0  0  0  0
  7  8  2  0  0  0  0
  7  9  1  0  0  0  0
  7  4  1  0  0  0  0
 10 11  4  0  0  0  0
 11 12  4  0  0  0  0
 12 13  4  0  0  0  0
 13 14  4  0  0  0  0
 14 15  4  0  0  0  0
 15 10  4  0  0  0  0
 13  9  1  0  0  0  0
 16 17  1  0  0  0  0
 17 18  1  0  0  0  0
 18 19  1  0  0  0  0
 19 20  1  0  0  0  0
 20 21  1  0  0  0  0
 21 22  1  0  0  0  0
 22  1  1  0  0  0  0
 23 24  4  0  0  0  0
 24 25  4  0  0  0  0
 25 26  4  0  0  0  0
 26 27  4  0  0  0  0
 27 28  4  0  0  0  0
 28 23  4  0  0  0  0
 29 30  2  0  0  0  0
 29 31  1  0  0  0  0
 29 26  1  0  0  0  0
 31 10  1  0  0  0  0
 24 32  1  0  0  0  0
 32 33  1  0  0  0  0
 23 34  1  0  0  0  0
 34 35  1  0  0  0  0
 16 36  1  0  0  0  0
 36 37  1  0  0  0  0
  2 38  1  0  0  0  0
  3 39  1  0  0  0  0
  5 40  1  0  0  0  0
  6 41  1  0  0  0  0
 11 42  1  0  0  0  0
 12 43  1  0  0  0  0
 14 44  1  0  0  0  0
 15 45  1  0  0  0  0
 16 46  1  0  0  0  0
 16 47  1  0  0  0  0
 17 48  1  0  0  0  0
 17 49  1  0  0  0  0
 18 50  1  0  0  0  0
 18 51  1  0  0  0  0
 19 52  1  0  0  0  0
 19 53  1  0  0  0  0
 20 54  1  0  0  0  0
 20 55  1  0  0  0  0
 21 56  1  0  0  0  0
 21 57  1  0  0  0  0
 25 58  1  0  0  0  0
 27 59  1  0  0  0  0
 28 60  1  0  0  0  0
 33 61  1  0  0  0  0
 33 62  1  0  0  0  0
 33 63  1  0  0  0  0
 35 64  1  0  0  0  0
 35 65  1  0  0  0  0
 35 66  1  0  0  0  0
 36 67  1  0  0  0  0
 36 68  1  0  0  0  0
 37 69  1  0  0  0  0
 37 70  1  0  0  0  0
 37 71  1  0  0  0  0
M  END
>  <Alias name>
4-(4-Octyloxybenzoyloxy)phenyl (3,4-dimethoxy)benzoate

>  <deltaS(tpc)>   J/mol/K
27.43

$$$$
Benzo(ghi)fluoranthene
  ChemBrain IXL

 28 32  0  0  0  0  0  0  0  0  1 V2000
    4.4258    6.5984    0.0000 C   0  0  0  0  0  0  0  0  0  0  0  0
    4.2400    7.9858    0.1615 C   0  0  0  0  0  0  0  0  0  0  0  0
    5.3970    8.8122    0.3082 C   0  0  0  0  0  0  0  0  0  0  0  0
    6.6599    8.1975    0.2836 C   0  0  0  0  0  0  0  0  0  0  0  0
    6.6811    6.8841    0.1246 C   0  0  0  0  0  0  0  0  0  0  0  0
    5.6654    6.1643   -0.0035 C   0  0  0  0  0  0  0  0  0  0  0  0
    7.8960    8.8522    0.4125 C   0  0  0  0  0  0  0  0  0  0  0  0
    9.0826    8.0731    0.3648 C   0  0  0  0  0  0  0  0  0  0  0  0
    8.9712    6.6815    0.1910 C   0  0  0  0  0  0  0  0  0  0  0  0
    7.6906    6.1614    0.0768 C   0  0  0  0  0  0  0  0  0  0  0  0
    7.1442    2.5412   -0.3856 C   0  0  0  0  0  0  0  0  0  0  0  0
    5.7306    2.6724   -0.4259 C   0  0  0  0  0  0  0  0  0  0  0  0
    5.1731    3.9552   -0.2920 C   0  0  0  0  0  0  0  0  0  0  0  0
    6.0098    4.9682   -0.1354 C   0  0  0  0  0  0  0  0  0  0  0  0
    7.2497    4.9033   -0.0939 C   0  0  0  0  0  0  0  0  0  0  0  0
    7.9258    3.6981   -0.2136 C   0  0  0  0  0  0  0  0  0  0  0  0
    3.4144    5.6302   -0.1581 C   0  0  0  0  0  0  0  0  0  0  0  0
    3.8026    4.2627   -0.3092 C   0  0  0  0  0  0  0  0  0  0  0  0
    3.2367    8.4045    0.1725 H   0  0  0  0  0  0  0  0  0  0  0  0
    5.3176    9.8892    0.4362 H   0  0  0  0  0  0  0  0  0  0  0  0
    7.9340    9.9303    0.5453 H   0  0  0  0  0  0  0  0  0  0  0  0
   10.0594    8.5375    0.4602 H   0  0  0  0  0  0  0  0  0  0  0  0
    9.8449    6.0318    0.1468 H   0  0  0  0  0  0  0  0  0  0  0  0
    7.6175    1.5691   -0.4850 H   0  0  0  0  0  0  0  0  0  0  0  0
    5.0875    1.8060   -0.5570 H   0  0  0  0  0  0  0  0  0  0  0  0
    9.0144    3.6609   -0.1748 H   0  0  0  0  0  0  0  0  0  0  0  0
    2.3690    5.9285   -0.1635 H   0  0  0  0  0  0  0  0  0  0  0  0
    3.0683    3.4705   -0.4349 H   0  0  0  0  0  0  0  0  0  0  0  0
  1  2  4  0  0  0  0
  2  3  4  0  0  0  0
  3  4  4  0  0  0  0
  4  5  4  0  0  0  0
  5  6  4  0  0  0  0
  6  1  4  0  0  0  0
  7  8  4  0  0  0  0
  8  9  4  0  0  0  0
  9 10  4  0  0  0  0
  7  4  4  0  0  0  0
 10  5  4  0  0  0  0
 11 12  4  0  0  0  0
 12 13  4  0  0  0  0
 13 14  4  0  0  0  0
 14 15  4  0  0  0  0
 15 16  4  0  0  0  0
 16 11  4  0  0  0  0
 14  6  4  0  0  0  0
 15 10  1  0  0  0  0
  1 17  4  0  0  0  0
 17 18  4  0  0  0  0
 18 13  4  0  0  0  0
  2 19  1  0  0  0  0
  3 20  1  0  0  0  0
  7 21  1  0  0  0  0
  8 22  1  0  0  0  0
  9 23  1  0  0  0  0
 11 24  1  0  0  0  0
 12 25  1  0  0  0  0
 16 26  1  0  0  0  0
 17 27  1  0  0  0  0
 18 28  1  0  0  0  0
M  END
>  <Alias name>
Benzo[ghi]fluoranthene

>  <deltaS(tpc)>   J/mol/K
27.83

$$$$
2-Butyl-5-(4'-cyanobiphen-4-yl)thiophene
  ChemBrain IXL

 42 44  0  0  0  0  0  0  0  0  1 V2000
    9.2784    9.2784    0.0000 C   0  0  0  0  0  0  0  0  0  0  0  0
    8.5266   10.4633    0.0092 C   0  0  0  0  0  0  0  0  0  0  0  0
    9.1878   11.6953    0.0161 C   0  0  0  0  0  0  0  0  0  0  0  0
   10.5866   11.7498    0.0139 C   0  0  0  0  0  0  0  0  0  0  0  0
   11.3379   10.5756    0.0050 C   0  0  0  0  0  0  0  0  0  0  0  0
   10.6810    9.3337   -0.0022 C   0  0  0  0  0  0  0  0  0  0  0  0
    4.2153   10.3260    0.0109 C   0  0  0  0  0  0  0  0  0  0  0  0
    4.9558    9.1409    0.0050 C   0  0  0  0  0  0  0  0  0  0  0  0
    6.3551    9.1854    0.0051 C   0  0  0  0  0  0  0  0  0  0  0  0
    7.0219   10.4161    0.0108 C   0  0  0  0  0  0  0  0  0  0  0  0
    6.2757   11.6035    0.0175 C   0  0  0  0  0  0  0  0  0  0  0  0
    4.8758   11.5572    0.0174 C   0  0  0  0  0  0  0  0  0  0  0  0
   14.9513    9.9851    0.0021 C   0  0  0  0  0  0  0  0  0  0  0  0
   15.1444   11.2244    0.0035 C   0  0  0  0  0  0  0  0  0  0  0  0
   13.5936    9.6460    0.0020 C   0  0  0  0  0  0  0  0  0  0  0  0
   12.8368   10.6518    0.0036 C   0  0  0  0  0  0  0  0  0  0  0  0
   13.7065   12.0740    0.0047 S   0  0  0  0  0  0  0  0  0  0  0  0
   16.5005   11.8519    0.0044 C   0  0  0  0  0  0  0  0  0  0  0  0
   17.5928   10.7354   -0.0034 C   0  0  0  0  0  0  0  0  0  0  0  0
   19.0100   11.3738    0.0086 C   0  0  0  0  0  0  0  0  0  0  0  0
   20.0891   10.2564    0.0099 C   0  0  0  0  0  0  0  0  0  0  0  0
    2.7272   10.2770    0.0099 C   0  0  0  0  0  0  0  0  0  0  0  0
    1.5680   10.2388    0.0087 N   0  0  0  0  0  0  0  0  0  0  0  0
    8.7747    8.3153   -0.0055 H   0  0  0  0  0  0  0  0  0  0  0  0
    8.6157   12.6107    0.0232 H   0  0  0  0  0  0  0  0  0  0  0  0
   11.0894   12.7056    0.0193 H   0  0  0  0  0  0  0  0  0  0  0  0
   11.2585    8.4120   -0.0094 H   0  0  0  0  0  0  0  0  0  0  0  0
    4.4447    8.1849    0.0001 H   0  0  0  0  0  0  0  0  0  0  0  0
    6.9228    8.2642    0.0004 H   0  0  0  0  0  0  0  0  0  0  0  0
    6.7822   12.5615    0.0223 H   0  0  0  0  0  0  0  0  0  0  0  0
    4.3018   12.4784    0.0223 H   0  0  0  0  0  0  0  0  0  0  0  0
   15.7599    9.2593    0.0013 H   0  0  0  0  0  0  0  0  0  0  0  0
   13.2252    8.6253    0.0009 H   0  0  0  0  0  0  0  0  0  0  0  0
   16.6137   12.4622    0.8915 H   0  0  0  0  0  0  0  0  0  0  0  0
   16.6108   12.4720   -0.8762 H   0  0  0  0  0  0  0  0  0  0  0  0
   17.4806   10.1296   -0.8937 H   0  0  0  0  0  0  0  0  0  0  0  0
   17.4742   10.1110    0.8728 H   0  0  0  0  0  0  0  0  0  0  0  0
   19.1241   11.9833    0.8959 H   0  0  0  0  0  0  0  0  0  0  0  0
   19.1350   11.9922   -0.8711 H   0  0  0  0  0  0  0  0  0  0  0  0
   21.0733   10.7062    0.0106 H   0  0  0  0  0  0  0  0  0  0  0  0
   19.9760    9.6403   -0.8757 H   0  0  0  0  0  0  0  0  0  0  0  0
   19.9744    9.6409    0.8958 H   0  0  0  0  0  0  0  0  0  0  0  0
  1  2  4  0  0  0  0
  2  3  4  0  0  0  0
  3  4  4  0  0  0  0
  4  5  4  0  0  0  0
  5  6  4  0  0  0  0
  6  1  4  0  0  0  0
  7  8  4  0  0  0  0
  8  9  4  0  0  0  0
  9 10  4  0  0  0  0
 10 11  4  0  0  0  0
 11 12  4  0  0  0  0
 12  7  4  0  0  0  0
 10  2  1  0  0  0  0
 13 14  2  0  0  0  0
 13 15  1  0  0  0  0
 15 16  2  0  0  0  0
 16 17  1  0  0  0  0
 17 14  1  0  0  0  0
 16  5  1  0  0  0  0
 14 18  1  0  0  0  0
 18 19  1  0  0  0  0
 19 20  1  0  0  0  0
 20 21  1  0  0  0  0
 22 23  3  0  0  0  0
 22  7  1  0  0  0  0
  1 24  1  0  0  0  0
  3 25  1  0  0  0  0
  4 26  1  0  0  0  0
  6 27  1  0  0  0  0
  8 28  1  0  0  0  0
  9 29  1  0  0  0  0
 11 30  1  0  0  0  0
 12 31  1  0  0  0  0
 13 32  1  0  0  0  0
 15 33  1  0  0  0  0
 18 34  1  0  0  0  0
 18 35  1  0  0  0  0
 19 36  1  0  0  0  0
 19 37  1  0  0  0  0
 20 38  1  0  0  0  0
 20 39  1  0  0  0  0
 21 40  1  0  0  0  0
 21 41  1  0  0  0  0
 21 42  1  0  0  0  0
M  END
>  <Alias name>
2-Butyl-5-(4'-cyanobiphen-4-yl)thiophene

>  <deltaS(tpc)>   J/mol/K
27.89

$$$$
Ethoxyethyl 4-(4-decyloxybenzoyloxybenzylideneamino)benzoate
  ChemBrain IXL

 85 87  0  0  0  0  0  0  0  0  1 V2000
   13.5619   17.8587   -0.1343 C   0  0  0  0  0  0  0  0  0  0  0  0
   13.1281   16.5274   -0.2169 C   0  0  0  0  0  0  0  0  0  0  0  0
   11.7652   16.2300   -0.2189 C   0  0  0  0  0  0  0  0  0  0  0  0
   10.8260   17.2572   -0.1387 C   0  0  0  0  0  0  0  0  0  0  0  0
   11.2520   18.5858   -0.0564 C   0  0  0  0  0  0  0  0  0  0  0  0
   12.6177   18.8860   -0.0542 C   0  0  0  0  0  0  0  0  0  0  0  0
    9.3778   16.9355   -0.1413 C   0  0  0  0  0  0  0  0  0  0  0  0
    9.0134   15.7737   -0.2269 O   0  0  0  0  0  0  0  0  0  0  0  0
    8.3789   18.0158   -0.0406 O   0  0  0  0  0  0  0  0  0  0  0  0
   14.9455   18.1694   -0.1317 N   0  0  0  0  0  0  0  0  0  0  0  0
   15.8192   17.2371   -0.1208 C   0  0  0  0  0  0  0  0  0  0  0  0
   25.8686   21.1577   -0.1000 C   0  0  0  0  0  0  0  0  0  0  0  0
   24.8552   22.1150   -0.1414 C   0  0  0  0  0  0  0  0  0  0  0  0
   23.5196   21.7147   -0.1522 C   0  0  0  0  0  0  0  0  0  0  0  0
   23.1985   20.3574   -0.1217 C   0  0  0  0  0  0  0  0  0  0  0  0
   24.2104   19.3997   -0.0803 C   0  0  0  0  0  0  0  0  0  0  0  0
   25.5456   19.7992   -0.0694 C   0  0  0  0  0  0  0  0  0  0  0  0
   21.7854   19.9365   -0.1333 C   0  0  0  0  0  0  0  0  0  0  0  0
   20.9086   20.7844   -0.1608 O   0  0  0  0  0  0  0  0  0  0  0  0
   21.4391   18.4947   -0.1117 O   0  0  0  0  0  0  0  0  0  0  0  0
   17.6806   18.8945   -0.1240 C   0  0  0  0  0  0  0  0  0  0  0  0
   17.2644   17.5634   -0.1184 C   0  0  0  0  0  0  0  0  0  0  0  0
   18.2113   16.5369   -0.1105 C   0  0  0  0  0  0  0  0  0  0  0  0
   19.5744   16.8421   -0.1083 C   0  0  0  0  0  0  0  0  0  0  0  0
   19.9929   18.1743   -0.1140 C   0  0  0  0  0  0  0  0  0  0  0  0
   19.0419   19.1994   -0.1219 C   0  0  0  0  0  0  0  0  0  0  0  0
   28.2519   20.4855   -0.0327 C   0  0  0  0  0  0  0  0  0  0  0  0
   29.6750   21.0644   -0.0459 C   0  0  0  0  0  0  0  0  0  0  0  0
   30.6928   19.9126    0.0161 C   0  0  0  0  0  0  0  0  0  0  0  0
   27.2759   21.5807   -0.0887 O   0  0  0  0  0  0  0  0  0  0  0  0
   32.1192   20.4864   -0.0110 C   0  0  0  0  0  0  0  0  0  0  0  0
   33.1351   19.3323    0.0543 C   0  0  0  0  0  0  0  0  0  0  0  0
   34.5632   19.9040    0.0166 C   0  0  0  0  0  0  0  0  0  0  0  0
   35.5790   18.7492    0.0857 C   0  0  0  0  0  0  0  0  0  0  0  0
   37.0082   19.3205    0.0414 C   0  0  0  0  0  0  0  0  0  0  0  0
   38.0249   18.1656    0.1135 C   0  0  0  0  0  0  0  0  0  0  0  0
   39.4547   18.7370    0.0661 C   0  0  0  0  0  0  0  0  0  0  0  0
    6.9737   17.5713   -0.0627 C   0  0  0  0  0  0  0  0  0  0  0  0
    6.0426   18.7942    0.0550 C   0  0  0  0  0  0  0  0  0  0  0  0
    4.6412   18.3469    0.0263 O   0  0  0  0  0  0  0  0  0  0  0  0
    3.6416   19.4205    0.1336 C   0  0  0  0  0  0  0  0  0  0  0  0
    2.2263   18.8121    0.0823 C   0  0  0  0  0  0  0  0  0  0  0  0
   13.8468   15.7252   -0.2794 H   0  0  0  0  0  0  0  0  0  0  0  0
   11.4363   15.2001   -0.2828 H   0  0  0  0  0  0  0  0  0  0  0  0
   10.5229   19.3843    0.0058 H   0  0  0  0  0  0  0  0  0  0  0  0
   12.9442   19.9164    0.0097 H   0  0  0  0  0  0  0  0  0  0  0  0
   15.5083   16.2048   -0.1133 H   0  0  0  0  0  0  0  0  0  0  0  0
   25.1052   23.1683   -0.1651 H   0  0  0  0  0  0  0  0  0  0  0  0
   22.7317   22.4573   -0.1843 H   0  0  0  0  0  0  0  0  0  0  0  0
   23.9594   18.3464   -0.0566 H   0  0  0  0  0  0  0  0  0  0  0  0
   26.3310   19.0553   -0.0372 H   0  0  0  0  0  0  0  0  0  0  0  0
   16.9471   19.6913   -0.1302 H   0  0  0  0  0  0  0  0  0  0  0  0
   17.8884   15.5032   -0.1060 H   0  0  0  0  0  0  0  0  0  0  0  0
   20.3070   16.0448   -0.1022 H   0  0  0  0  0  0  0  0  0  0  0  0
   19.3621   20.2336   -0.1263 H   0  0  0  0  0  0  0  0  0  0  0  0
   28.1180   19.8386   -0.8910 H   0  0  0  0  0  0  0  0  0  0  0  0
   28.1026   19.9152    0.8760 H   0  0  0  0  0  0  0  0  0  0  0  0
   29.8097   21.7128    0.8109 H   0  0  0  0  0  0  0  0  0  0  0  0
   29.8257   21.6316   -0.9560 H   0  0  0  0  0  0  0  0  0  0  0  0
   30.5505   19.2591   -0.8359 H   0  0  0  0  0  0  0  0  0  0  0  0
   30.5467   19.3506    0.9303 H   0  0  0  0  0  0  0  0  0  0  0  0
   32.2614   21.1416    0.8395 H   0  0  0  0  0  0  0  0  0  0  0  0
   32.2661   21.0457   -0.9267 H   0  0  0  0  0  0  0  0  0  0  0  0
   32.9876   18.6733   -0.7924 H   0  0  0  0  0  0  0  0  0  0  0  0
   32.9922   18.7771    0.9731 H   0  0  0  0  0  0  0  0  0  0  0  0
   34.7100   20.5652    0.8616 H   0  0  0  0  0  0  0  0  0  0  0  0
   34.7066   20.4567   -0.9037 H   0  0  0  0  0  0  0  0  0  0  0  0
   35.4291   18.0856   -0.7570 H   0  0  0  0  0  0  0  0  0  0  0  0
   35.4382   18.1992    1.0079 H   0  0  0  0  0  0  0  0  0  0  0  0
   37.1572   19.9859    0.8827 H   0  0  0  0  0  0  0  0  0  0  0  0
   37.1493   19.8687   -0.8820 H   0  0  0  0  0  0  0  0  0  0  0  0
   37.8744   17.4991   -0.7267 H   0  0  0  0  0  0  0  0  0  0  0  0
   37.8850   17.6188    1.0378 H   0  0  0  0  0  0  0  0  0  0  0  0
   39.6048   19.4042    0.9058 H   0  0  0  0  0  0  0  0  0  0  0  0
   39.5946   19.2832   -0.8586 H   0  0  0  0  0  0  0  0  0  0  0  0
   40.1695   17.9253    0.1176 H   0  0  0  0  0  0  0  0  0  0  0  0
    6.7736   17.0542   -0.9930 H   0  0  0  0  0  0  0  0  0  0  0  0
    6.7944   16.9005    0.7685 H   0  0  0  0  0  0  0  0  0  0  0  0
    6.2385   19.3088    0.9875 H   0  0  0  0  0  0  0  0  0  0  0  0
    6.2238   19.4672   -0.7739 H   0  0  0  0  0  0  0  0  0  0  0  0
    3.7749   19.9456    1.0714 H   0  0  0  0  0  0  0  0  0  0  0  0
    3.7664   20.1136   -0.6891 H   0  0  0  0  0  0  0  0  0  0  0  0
    2.1014   18.1185    0.9046 H   0  0  0  0  0  0  0  0  0  0  0  0
    1.4903   19.6027    0.1620 H   0  0  0  0  0  0  0  0  0  0  0  0
    2.0926   18.2876   -0.8558 H   0  0  0  0  0  0  0  0  0  0  0  0
  1  2  4  0  0  0  0
  2  3  4  0  0  0  0
  3  4  4  0  0  0  0
  4  5  4  0  0  0  0
  5  6  4  0  0  0  0
  6  1  4  0  0  0  0
  7  8  2  0  0  0  0
  7  9  1  0  0  0  0
  7  4  1  0  0  0  0
  1 10  1  0  0  0  0
 10 11  2  0  0  0  0
 12 13  4  0  0  0  0
 13 14  4  0  0  0  0
 14 15  4  0  0  0  0
 15 16  4  0  0  0  0
 16 17  4  0  0  0  0
 17 12  4  0  0  0  0
 18 19  2  0  0  0  0
 18 20  1  0  0  0  0
 18 15  1  0  0  0  0
 21 22  4  0  0  0  0
 22 23  4  0  0  0  0
 23 24  4  0  0  0  0
 24 25  4  0  0  0  0
 25 26  4  0  0  0  0
 26 21  4  0  0  0  0
 25 20  1  0  0  0  0
 22 11  1  0  0  0  0
 27 28  1  0  0  0  0
 28 29  1  0  0  0  0
 27 30  1  0  0  0  0
 29 31  1  0  0  0  0
 31 32  1  0  0  0  0
 32 33  1  0  0  0  0
 33 34  1  0  0  0  0
 34 35  1  0  0  0  0
 35 36  1  0  0  0  0
 36 37  1  0  0  0  0
 30 12  1  0  0  0  0
  9 38  1  0  0  0  0
 38 39  1  0  0  0  0
 39 40  1  0  0  0  0
 40 41  1  0  0  0  0
 41 42  1  0  0  0  0
  2 43  1  0  0  0  0
  3 44  1  0  0  0  0
  5 45  1  0  0  0  0
  6 46  1  0  0  0  0
 11 47  1  0  0  0  0
 13 48  1  0  0  0  0
 14 49  1  0  0  0  0
 16 50  1  0  0  0  0
 17 51  1  0  0  0  0
 21 52  1  0  0  0  0
 23 53  1  0  0  0  0
 24 54  1  0  0  0  0
 26 55  1  0  0  0  0
 27 56  1  0  0  0  0
 27 57  1  0  0  0  0
 28 58  1  0  0  0  0
 28 59  1  0  0  0  0
 29 60  1  0  0  0  0
 29 61  1  0  0  0  0
 31 62  1  0  0  0  0
 31 63  1  0  0  0  0
 32 64  1  0  0  0  0
 32 65  1  0  0  0  0
 33 66  1  0  0  0  0
 33 67  1  0  0  0  0
 34 68  1  0  0  0  0
 34 69  1  0  0  0  0
 35 70  1  0  0  0  0
 35 71  1  0  0  0  0
 36 72  1  0  0  0  0
 36 73  1  0  0  0  0
 37 74  1  0  0  0  0
 37 75  1  0  0  0  0
 37 76  1  0  0  0  0
 38 77  1  0  0  0  0
 38 78  1  0  0  0  0
 39 79  1  0  0  0  0
 39 80  1  0  0  0  0
 41 81  1  0  0  0  0
 41 82  1  0  0  0  0
 42 83  1  0  0  0  0
 42 84  1  0  0  0  0
 42 85  1  0  0  0  0
M  END
>  <Alias name>
Ethoxyethyl 4-(4-decyloxybenzoyloxybenzylideneamino)benzoate

>  <deltaS(tpc)>   J/mol/K
28

$$$$
4'-(2-Diethylaminoethoxy)biphenyl-4-yl 4-decyloxybenzoate
  ChemBrain IXL

 87 89  0  0  0  0  0  0  0  0  1 V2000
   15.5422   18.5778    0.8500 C   0  0  0  0  0  0  0  0  0  0  0  0
   15.9289   17.2488    0.6642 C   0  0  0  0  0  0  0  0  0  0  0  0
   17.2804   16.9230    0.5672 C   0  0  0  0  0  0  0  0  0  0  0  0
   18.2463   17.9245    0.6556 C   0  0  0  0  0  0  0  0  0  0  0  0
   17.8621   19.2529    0.8412 C   0  0  0  0  0  0  0  0  0  0  0  0
   16.5093   19.5796    0.9384 C   0  0  0  0  0  0  0  0  0  0  0  0
   19.6760   17.5747    0.5524 C   0  0  0  0  0  0  0  0  0  0  0  0
   19.9960   16.4084    0.3925 O   0  0  0  0  0  0  0  0  0  0  0  0
   20.7108   18.6341    0.6425 O   0  0  0  0  0  0  0  0  0  0  0  0
   14.1163   18.9224    0.9525 O   0  0  0  0  0  0  0  0  0  0  0  0
   13.1947   17.7838    0.8455 C   0  0  0  0  0  0  0  0  0  0  0  0
   11.7453   18.2802    0.9717 C   0  0  0  0  0  0  0  0  0  0  0  0
   10.7864   17.0815    0.8609 C   0  0  0  0  0  0  0  0  0  0  0  0
    9.3335   17.5709    0.9897 C   0  0  0  0  0  0  0  0  0  0  0  0
    8.3784   16.3681    0.8812 C   0  0  0  0  0  0  0  0  0  0  0  0
    6.9235   16.8537    1.0128 C   0  0  0  0  0  0  0  0  0  0  0  0
    5.9701   15.6488    0.9065 C   0  0  0  0  0  0  0  0  0  0  0  0
    4.5141   16.1327    1.0401 C   0  0  0  0  0  0  0  0  0  0  0  0
   26.1983   16.8603    0.2206 C   0  0  0  0  0  0  0  0  0  0  0  0
   26.4869   15.5050    0.0225 C   0  0  0  0  0  0  0  0  0  0  0  0
   27.8119   15.0761   -0.0795 C   0  0  0  0  0  0  0  0  0  0  0  0
   28.8550   15.9981    0.0158 C   0  0  0  0  0  0  0  0  0  0  0  0
   28.5707   17.3518    0.2136 C   0  0  0  0  0  0  0  0  0  0  0  0
   27.2466   17.7819    0.3158 C   0  0  0  0  0  0  0  0  0  0  0  0
   22.1170   18.1784    0.5343 C   0  0  0  0  0  0  0  0  0  0  0  0
   22.4086   16.8218    0.3658 C   0  0  0  0  0  0  0  0  0  0  0  0
   23.7328   16.3941    0.2640 C   0  0  0  0  0  0  0  0  0  0  0  0
   24.7776   17.3204    0.3300 C   0  0  0  0  0  0  0  0  0  0  0  0
   24.4853   18.6794    0.4989 C   0  0  0  0  0  0  0  0  0  0  0  0
   23.1586   19.1062    0.6006 C   0  0  0  0  0  0  0  0  0  0  0  0
   30.2536   15.5414   -0.0924 O   0  0  0  0  0  0  0  0  0  0  0  0
   31.2716   16.5992    0.0270 C   0  0  0  0  0  0  0  0  0  0  0  0
   32.6785   15.9777   -0.1095 C   0  0  0  0  0  0  0  0  0  0  0  0
   33.7084   17.0271    0.0545 N   0  0  0  0  0  0  0  0  0  0  0  0
   35.0536   16.4250   -0.0703 C   0  0  0  0  0  0  0  0  0  0  0  0
   33.5309   18.0624   -0.9867 C   0  0  0  0  0  0  0  0  0  0  0  0
   35.2503   15.3510    1.0211 C   0  0  0  0  0  0  0  0  0  0  0  0
   34.5981   19.1654   -0.8163 C   0  0  0  0  0  0  0  0  0  0  0  0
    3.5609   14.9268    0.9351 C   0  0  0  0  0  0  0  0  0  0  0  0
    2.1043   15.4102    1.0695 C   0  0  0  0  0  0  0  0  0  0  0  0
   15.1802   16.4704    0.5954 H   0  0  0  0  0  0  0  0  0  0  0  0
   17.5803   15.8924    0.4232 H   0  0  0  0  0  0  0  0  0  0  0  0
   18.6135   20.0300    0.9097 H   0  0  0  0  0  0  0  0  0  0  0  0
   16.2101   20.6103    1.0824 H   0  0  0  0  0  0  0  0  0  0  0  0
   13.4032   17.0754    1.6377 H   0  0  0  0  0  0  0  0  0  0  0  0
   13.3280   17.3009   -0.1148 H   0  0  0  0  0  0  0  0  0  0  0  0
   11.5346   18.9867    0.1785 H   0  0  0  0  0  0  0  0  0  0  0  0
   11.6110   18.7634    1.9315 H   0  0  0  0  0  0  0  0  0  0  0  0
   11.0003   16.3742    1.6527 H   0  0  0  0  0  0  0  0  0  0  0  0
   10.9211   16.5994   -0.0996 H   0  0  0  0  0  0  0  0  0  0  0  0
    9.1181   18.2763    0.1967 H   0  0  0  0  0  0  0  0  0  0  0  0
    9.1987   18.0539    1.9496 H   0  0  0  0  0  0  0  0  0  0  0  0
    8.5962   15.6620    1.6730 H   0  0  0  0  0  0  0  0  0  0  0  0
    8.5127   15.8861   -0.0793 H   0  0  0  0  0  0  0  0  0  0  0  0
    6.7049   17.5585    0.2201 H   0  0  0  0  0  0  0  0  0  0  0  0
    6.7895   17.3368    1.9728 H   0  0  0  0  0  0  0  0  0  0  0  0
    6.1902   14.9435    1.6984 H   0  0  0  0  0  0  0  0  0  0  0  0
    6.1036   15.1665   -0.0539 H   0  0  0  0  0  0  0  0  0  0  0  0
    4.2937   16.8374    0.2478 H   0  0  0  0  0  0  0  0  0  0  0  0
    4.3809   16.6157    2.0003 H   0  0  0  0  0  0  0  0  0  0  0  0
   25.6838   14.7858   -0.0523 H   0  0  0  0  0  0  0  0  0  0  0  0
   28.0303   14.0267   -0.2328 H   0  0  0  0  0  0  0  0  0  0  0  0
   29.3779   18.0694    0.2880 H   0  0  0  0  0  0  0  0  0  0  0  0
   27.0338   18.8306    0.4688 H   0  0  0  0  0  0  0  0  0  0  0  0
   21.6043   16.0993    0.3139 H   0  0  0  0  0  0  0  0  0  0  0  0
   23.9481   15.3431    0.1339 H   0  0  0  0  0  0  0  0  0  0  0  0
   25.2867   19.4031    0.5510 H   0  0  0  0  0  0  0  0  0  0  0  0
   22.9379   20.1584    0.7312 H   0  0  0  0  0  0  0  0  0  0  0  0
   31.1218   17.3315   -0.7547 H   0  0  0  0  0  0  0  0  0  0  0  0
   31.1815   17.0788    0.9938 H   0  0  0  0  0  0  0  0  0  0  0  0
   32.8096   15.2229    0.6534 H   0  0  0  0  0  0  0  0  0  0  0  0
   32.7785   15.5228   -1.0873 H   0  0  0  0  0  0  0  0  0  0  0  0
   35.8042   17.1941    0.0485 H   0  0  0  0  0  0  0  0  0  0  0  0
   35.1564   15.9694   -1.0475 H   0  0  0  0  0  0  0  0  0  0  0  0
   33.6321   17.6111   -1.9661 H   0  0  0  0  0  0  0  0  0  0  0  0
   32.5475   18.5016   -0.8931 H   0  0  0  0  0  0  0  0  0  0  0  0
   36.2480   14.9372    0.9432 H   0  0  0  0  0  0  0  0  0  0  0  0
   34.5228   14.5619    0.8886 H   0  0  0  0  0  0  0  0  0  0  0  0
   35.1218   15.8010    1.9977 H   0  0  0  0  0  0  0  0  0  0  0  0
   34.4415   19.9360   -1.5609 H   0  0  0  0  0  0  0  0  0  0  0  0
   35.5839   18.7390   -0.9427 H   0  0  0  0  0  0  0  0  0  0  0  0
   34.5154   19.5979    0.1731 H   0  0  0  0  0  0  0  0  0  0  0  0
    3.7818   14.2220    1.7271 H   0  0  0  0  0  0  0  0  0  0  0  0
    3.6939   14.4441   -0.0252 H   0  0  0  0  0  0  0  0  0  0  0  0
    1.4344   14.5626    0.9958 H   0  0  0  0  0  0  0  0  0  0  0  0
    1.9713   15.8929    2.0299 H   0  0  0  0  0  0  0  0  0  0  0  0
    1.8833   16.1150    0.2775 H   0  0  0  0  0  0  0  0  0  0  0  0
  1  2  4  0  0  0  0
  2  3  4  0  0  0  0
  3  4  4  0  0  0  0
  4  5  4  0  0  0  0
  5  6  4  0  0  0  0
  6  1  4  0  0  0  0
  7  8  2  0  0  0  0
  7  9  1  0  0  0  0
  7  4  1  0  0  0  0
 10 11  1  0  0  0  0
 11 12  1  0  0  0  0
 12 13  1  0  0  0  0
 13 14  1  0  0  0  0
 14 15  1  0  0  0  0
 15 16  1  0  0  0  0
 16 17  1  0  0  0  0
 17 18  1  0  0  0  0
 10  1  1  0  0  0  0
 19 20  4  0  0  0  0
 20 21  4  0  0  0  0
 21 22  4  0  0  0  0
 22 23  4  0  0  0  0
 23 24  4  0  0  0  0
 24 19  4  0  0  0  0
 25 26  4  0  0  0  0
 26 27  4  0  0  0  0
 27 28  4  0  0  0  0
 28 29  4  0  0  0  0
 29 30  4  0  0  0  0
 30 25  4  0  0  0  0
 28 19  1  0  0  0  0
 25  9  1  0  0  0  0
 22 31  1  0  0  0  0
 31 32  1  0  0  0  0
 32 33  1  0  0  0  0
 33 34  1  0  0  0  0
 34 35  1  0  0  0  0
 34 36  1  0  0  0  0
 35 37  1  0  0  0  0
 36 38  1  0  0  0  0
 18 39  1  0  0  0  0
 39 40  1  0  0  0  0
  2 41  1  0  0  0  0
  3 42  1  0  0  0  0
  5 43  1  0  0  0  0
  6 44  1  0  0  0  0
 11 45  1  0  0  0  0
 11 46  1  0  0  0  0
 12 47  1  0  0  0  0
 12 48  1  0  0  0  0
 13 49  1  0  0  0  0
 13 50  1  0  0  0  0
 14 51  1  0  0  0  0
 14 52  1  0  0  0  0
 15 53  1  0  0  0  0
 15 54  1  0  0  0  0
 16 55  1  0  0  0  0
 16 56  1  0  0  0  0
 17 57  1  0  0  0  0
 17 58  1  0  0  0  0
 18 59  1  0  0  0  0
 18 60  1  0  0  0  0
 20 61  1  0  0  0  0
 21 62  1  0  0  0  0
 23 63  1  0  0  0  0
 24 64  1  0  0  0  0
 26 65  1  0  0  0  0
 27 66  1  0  0  0  0
 29 67  1  0  0  0  0
 30 68  1  0  0  0  0
 32 69  1  0  0  0  0
 32 70  1  0  0  0  0
 33 71  1  0  0  0  0
 33 72  1  0  0  0  0
 35 73  1  0  0  0  0
 35 74  1  0  0  0  0
 36 75  1  0  0  0  0
 36 76  1  0  0  0  0
 37 77  1  0  0  0  0
 37 78  1  0  0  0  0
 37 79  1  0  0  0  0
 38 80  1  0  0  0  0
 38 81  1  0  0  0  0
 38 82  1  0  0  0  0
 39 83  1  0  0  0  0
 39 84  1  0  0  0  0
 40 85  1  0  0  0  0
 40 86  1  0  0  0  0
 40 87  1  0  0  0  0
M  END
>  <Alias name>
4'-(2-Diethylaminoethoxy)biphenyl-4-yl 4-decyloxybenzoate

>  <deltaS(tpc)>   J/mol/K
28.53

$$$$
Butyl 4-(4-(4-(1-oxo-10-undecenyl)-1-piperazinyl)phenylazo)benzoate
  ChemBrain IXL

 83 85  0  0  0  0  0  0  0  0  1 V2000
   17.1581   17.7666   -0.4868 C   0  0  0  0  0  0  0  0  0  0  0  0
   16.1206   18.1186    0.5968 C   0  0  0  0  0  0  0  0  0  0  0  0
   15.7184   19.5250    0.4517 N   0  0  0  0  0  0  0  0  0  0  0  0
   16.7410   20.5794    0.3916 C   0  0  0  0  0  0  0  0  0  0  0  0
   17.7788   20.2273   -0.6919 C   0  0  0  0  0  0  0  0  0  0  0  0
   18.1808   18.8208   -0.5467 N   0  0  0  0  0  0  0  0  0  0  0  0
    8.3882   17.8599    0.3602 C   0  0  0  0  0  0  0  0  0  0  0  0
    9.4596   18.9663    0.3095 C   0  0  0  0  0  0  0  0  0  0  0  0
   10.8600   18.3298    0.4014 C   0  0  0  0  0  0  0  0  0  0  0  0
   11.9317   19.4357    0.3440 C   0  0  0  0  0  0  0  0  0  0  0  0
   13.3322   18.7987    0.4311 C   0  0  0  0  0  0  0  0  0  0  0  0
   14.3616   19.8603    0.3708 C   0  0  0  0  0  0  0  0  0  0  0  0
   14.0278   21.0276    0.2505 O   0  0  0  0  0  0  0  0  0  0  0  0
   28.0198   15.2116    0.2204 C   0  0  0  0  0  0  0  0  0  0  0  0
   27.6393   16.5440    0.0596 C   0  0  0  0  0  0  0  0  0  0  0  0
   26.2877   16.8774   -0.0308 C   0  0  0  0  0  0  0  0  0  0  0  0
   25.3167   15.8783    0.0397 C   0  0  0  0  0  0  0  0  0  0  0  0
   25.6972   14.5459    0.2009 C   0  0  0  0  0  0  0  0  0  0  0  0
   27.0488   14.2126    0.2913 C   0  0  0  0  0  0  0  0  0  0  0  0
   22.2409   17.8181   -0.2909 C   0  0  0  0  0  0  0  0  0  0  0  0
   21.2704   16.8178   -0.2327 C   0  0  0  0  0  0  0  0  0  0  0  0
   19.9188   17.1512   -0.3221 C   0  0  0  0  0  0  0  0  0  0  0  0
   19.5375   18.4854   -0.4657 C   0  0  0  0  0  0  0  0  0  0  0  0
   20.5082   19.4853   -0.5285 C   0  0  0  0  0  0  0  0  0  0  0  0
   21.8599   19.1518   -0.4391 C   0  0  0  0  0  0  0  0  0  0  0  0
   23.9603   16.2128   -0.0513 N   0  0  0  0  0  0  0  0  0  0  0  0
   23.5973   17.4835   -0.2006 N   0  0  0  0  0  0  0  0  0  0  0  0
   29.4538   14.8579    0.3158 C   0  0  0  0  0  0  0  0  0  0  0  0
   29.7855   13.6963    0.4865 O   0  0  0  0  0  0  0  0  0  0  0  0
   30.4783   15.9062    0.2050 O   0  0  0  0  0  0  0  0  0  0  0  0
   31.8652   15.4351    0.3299 C   0  0  0  0  0  0  0  0  0  0  0  0
   32.8284   16.6288    0.1820 C   0  0  0  0  0  0  0  0  0  0  0  0
    6.9880   18.4960    0.2639 C   0  0  0  0  0  0  0  0  0  0  0  0
    5.9168   17.3890    0.3088 C   0  0  0  0  0  0  0  0  0  0  0  0
    4.5166   18.0249    0.2105 C   0  0  0  0  0  0  0  0  0  0  0  0
    3.4880   16.9615    0.2513 C   0  0  0  0  0  0  0  0  0  0  0  0
    2.1932   17.2831    0.2017 C   0  0  0  0  0  0  0  0  0  0  0  0
   34.2819   16.1363    0.3214 C   0  0  0  0  0  0  0  0  0  0  0  0
   35.2453   17.3294    0.1697 C   0  0  0  0  0  0  0  0  0  0  0  0
   16.6643   17.6876   -1.4474 H   0  0  0  0  0  0  0  0  0  0  0  0
   17.6278   16.8215   -0.2435 H   0  0  0  0  0  0  0  0  0  0  0  0
   15.2519   17.4814    0.4854 H   0  0  0  0  0  0  0  0  0  0  0  0
   16.5562   17.9669    1.5766 H   0  0  0  0  0  0  0  0  0  0  0  0
   17.2347   20.6586    1.3522 H   0  0  0  0  0  0  0  0  0  0  0  0
   16.2713   21.5243    0.1480 H   0  0  0  0  0  0  0  0  0  0  0  0
   18.6474   20.8644   -0.5803 H   0  0  0  0  0  0  0  0  0  0  0  0
   17.3433   20.3791   -1.6718 H   0  0  0  0  0  0  0  0  0  0  0  0
    8.4744   17.3164    1.2930 H   0  0  0  0  0  0  0  0  0  0  0  0
    8.5332   17.1788   -0.4692 H   0  0  0  0  0  0  0  0  0  0  0  0
    9.3714   19.5119   -0.6219 H   0  0  0  0  0  0  0  0  0  0  0  0
    9.3166   19.6457    1.1407 H   0  0  0  0  0  0  0  0  0  0  0  0
   10.9498   17.7882    1.3349 H   0  0  0  0  0  0  0  0  0  0  0  0
   11.0012   17.6469   -0.4272 H   0  0  0  0  0  0  0  0  0  0  0  0
   11.8398   19.9795   -0.5881 H   0  0  0  0  0  0  0  0  0  0  0  0
   11.7926   20.1167    1.1745 H   0  0  0  0  0  0  0  0  0  0  0  0
   13.4254   18.2581    1.3648 H   0  0  0  0  0  0  0  0  0  0  0  0
   13.4699   18.1148   -0.3973 H   0  0  0  0  0  0  0  0  0  0  0  0
   28.3931   17.3197    0.0049 H   0  0  0  0  0  0  0  0  0  0  0  0
   25.9923   17.9118   -0.1558 H   0  0  0  0  0  0  0  0  0  0  0  0
   24.9434   13.7703    0.2558 H   0  0  0  0  0  0  0  0  0  0  0  0
   27.3442   13.1782    0.4166 H   0  0  0  0  0  0  0  0  0  0  0  0
   21.5663   15.7823   -0.1181 H   0  0  0  0  0  0  0  0  0  0  0  0
   19.1655   16.3743   -0.2799 H   0  0  0  0  0  0  0  0  0  0  0  0
   20.2125   20.5204   -0.6466 H   0  0  0  0  0  0  0  0  0  0  0  0
   22.6133   19.9284   -0.4848 H   0  0  0  0  0  0  0  0  0  0  0  0
   32.0047   14.9769    1.3012 H   0  0  0  0  0  0  0  0  0  0  0  0
   32.0705   14.7074   -0.4454 H   0  0  0  0  0  0  0  0  0  0  0  0
   32.6931   17.0835   -0.7916 H   0  0  0  0  0  0  0  0  0  0  0  0
   32.6192   17.3593    0.9537 H   0  0  0  0  0  0  0  0  0  0  0  0
    6.9031   19.0428   -0.6671 H   0  0  0  0  0  0  0  0  0  0  0  0
    6.8415   19.1741    1.0955 H   0  0  0  0  0  0  0  0  0  0  0  0
    6.0008   16.8431    1.2404 H   0  0  0  0  0  0  0  0  0  0  0  0
    6.0642   16.7101   -0.5220 H   0  0  0  0  0  0  0  0  0  0  0  0
    4.4332   18.5723   -0.7202 H   0  0  0  0  0  0  0  0  0  0  0  0
    4.3685   18.7024    1.0423 H   0  0  0  0  0  0  0  0  0  0  0  0
    3.7856   15.9226    0.3213 H   0  0  0  0  0  0  0  0  0  0  0  0
    1.4405   16.5049    0.2310 H   0  0  0  0  0  0  0  0  0  0  0  0
    1.8955   18.3220    0.1323 H   0  0  0  0  0  0  0  0  0  0  0  0
   34.4180   15.6841    1.2960 H   0  0  0  0  0  0  0  0  0  0  0  0
   34.4903   15.4039   -0.4487 H   0  0  0  0  0  0  0  0  0  0  0  0
   35.0359   18.0626    0.9389 H   0  0  0  0  0  0  0  0  0  0  0  0
   35.1104   17.7807   -0.8055 H   0  0  0  0  0  0  0  0  0  0  0  0
   36.2668   16.9836    0.2692 H   0  0  0  0  0  0  0  0  0  0  0  0
  1  2  1  0  0  0  0
  2  3  1  0  0  0  0
  3  4  1  0  0  0  0
  4  5  1  0  0  0  0
  5  6  1  0  0  0  0
  6  1  1  0  0  0  0
  7  8  1  0  0  0  0
  8  9  1  0  0  0  0
  9 10  1  0  0  0  0
 10 11  1  0  0  0  0
 11 12  1  0  0  0  0
 12 13  2  0  0  0  0
 12  3  1  0  0  0  0
 14 15  4  0  0  0  0
 15 16  4  0  0  0  0
 16 17  4  0  0  0  0
 17 18  4  0  0  0  0
 18 19  4  0  0  0  0
 19 14  4  0  0  0  0
 20 21  4  0  0  0  0
 21 22  4  0  0  0  0
 22 23  4  0  0  0  0
 23 24  4  0  0  0  0
 24 25  4  0  0  0  0
 25 20  4  0  0  0  0
 17 26  1  0  0  0  0
 20 27  1  0  0  0  0
 26 27  2  0  0  0  0
 23  6  1  0  0  0  0
 14 28  1  0  0  0  0
 28 29  2  0  0  0  0
 28 30  1  0  0  0  0
 30 31  1  0  0  0  0
 31 32  1  0  0  0  0
  7 33  1  0  0  0  0
 33 34  1  0  0  0  0
 34 35  1  0  0  0  0
 35 36  1  0  0  0  0
 36 37  2  0  0  0  0
 32 38  1  0  0  0  0
 38 39  1  0  0  0  0
  1 40  1  0  0  0  0
  1 41  1  0  0  0  0
  2 42  1  0  0  0  0
  2 43  1  0  0  0  0
  4 44  1  0  0  0  0
  4 45  1  0  0  0  0
  5 46  1  0  0  0  0
  5 47  1  0  0  0  0
  7 48  1  0  0  0  0
  7 49  1  0  0  0  0
  8 50  1  0  0  0  0
  8 51  1  0  0  0  0
  9 52  1  0  0  0  0
  9 53  1  0  0  0  0
 10 54  1  0  0  0  0
 10 55  1  0  0  0  0
 11 56  1  0  0  0  0
 11 57  1  0  0  0  0
 15 58  1  0  0  0  0
 16 59  1  0  0  0  0
 18 60  1  0  0  0  0
 19 61  1  0  0  0  0
 21 62  1  0  0  0  0
 22 63  1  0  0  0  0
 24 64  1  0  0  0  0
 25 65  1  0  0  0  0
 31 66  1  0  0  0  0
 31 67  1  0  0  0  0
 32 68  1  0  0  0  0
 32 69  1  0  0  0  0
 33 70  1  0  0  0  0
 33 71  1  0  0  0  0
 34 72  1  0  0  0  0
 34 73  1  0  0  0  0
 35 74  1  0  0  0  0
 35 75  1  0  0  0  0
 36 76  1  0  0  0  0
 37 77  1  0  0  0  0
 37 78  1  0  0  0  0
 38 79  1  0  0  0  0
 38 80  1  0  0  0  0
 39 81  1  0  0  0  0
 39 82  1  0  0  0  0
 39 83  1  0  0  0  0
M  END
>  <Alias name>
Butyl 4-(4-(4-(1-oxo-10-undecenyl)-1-piperazinyl)phenylazo)benzoate

>  <deltaS(tpc)>   J/mol/K
28.59

$$$$
1-(2-(5-Chlorothienyl))-3-(4-hexyloxyphenylamino)-2-propen-1-one
  ChemBrain IXL

 46 47  0  0  0  0  0  0  0  0  1 V2000
   14.9557   10.8273   -0.0779 C   0  0  0  0  0  0  0  0  0  0  0  0
   16.2919   10.7491   -0.0853 C   0  0  0  0  0  0  0  0  0  0  0  0
   17.1113   11.9841   -0.0440 C   0  0  0  0  0  0  0  0  0  0  0  0
   16.5680   13.0760    0.0033 O   0  0  0  0  0  0  0  0  0  0  0  0
   19.2328   10.8163   -0.0983 C   0  0  0  0  0  0  0  0  0  0  0  0
   18.5905   11.8946   -0.0600 C   0  0  0  0  0  0  0  0  0  0  0  0
   20.5998   11.0099   -0.1049 C   0  0  0  0  0  0  0  0  0  0  0  0
   20.9172   12.2219   -0.0713 C   0  0  0  0  0  0  0  0  0  0  0  0
   19.5917   13.2030   -0.0297 S   0  0  0  0  0  0  0  0  0  0  0  0
   14.1812    9.6547   -0.1176 N   0  0  0  0  0  0  0  0  0  0  0  0
   12.7737    9.7279   -0.1193 C   0  0  0  0  0  0  0  0  0  0  0  0
   12.1279   10.9678   -0.0627 C   0  0  0  0  0  0  0  0  0  0  0  0
   10.7312   11.0314   -0.0652 C   0  0  0  0  0  0  0  0  0  0  0  0
    9.9779    9.8567   -0.1241 C   0  0  0  0  0  0  0  0  0  0  0  0
   10.6232    8.6202   -0.1801 C   0  0  0  0  0  0  0  0  0  0  0  0
   12.0184    8.5562   -0.1775 C   0  0  0  0  0  0  0  0  0  0  0  0
    7.9178   11.2712   -0.0287 C   0  0  0  0  0  0  0  0  0  0  0  0
    6.3773   11.1669   -0.0953 C   0  0  0  0  0  0  0  0  0  0  0  0
    5.7505   12.5724    0.0290 C   0  0  0  0  0  0  0  0  0  0  0  0
    4.2136   12.4549   -0.0637 C   0  0  0  0  0  0  0  0  0  0  0  0
    3.5761   13.8516    0.0780 C   0  0  0  0  0  0  0  0  0  0  0  0
    2.0422   13.7281   -0.0278 C   0  0  0  0  0  0  0  0  0  0  0  0
    8.5022    9.9183   -0.1275 O   0  0  0  0  0  0  0  0  0  0  0  0
   22.5997   12.8186   -0.0686 Cl  0  0  0  0  0  0  0  0  0  0  0  0
   14.6360    8.7556   -0.1452 H   0  0  0  0  0  0  0  0  0  0  0  0
   14.4713   11.7961   -0.0412 H   0  0  0  0  0  0  0  0  0  0  0  0
   16.7765    9.7822   -0.1216 H   0  0  0  0  0  0  0  0  0  0  0  0
   18.7661    9.8417   -0.1233 H   0  0  0  0  0  0  0  0  0  0  0  0
   21.3202   10.2031   -0.1357 H   0  0  0  0  0  0  0  0  0  0  0  0
   12.7099   11.8807   -0.0169 H   0  0  0  0  0  0  0  0  0  0  0  0
   10.2323   11.9929   -0.0214 H   0  0  0  0  0  0  0  0  0  0  0  0
   10.0410    7.7091   -0.2255 H   0  0  0  0  0  0  0  0  0  0  0  0
   12.5154    7.5961   -0.2209 H   0  0  0  0  0  0  0  0  0  0  0  0
    8.2092   11.7240    0.9112 H   0  0  0  0  0  0  0  0  0  0  0  0
    8.2746   11.8809   -0.8498 H   0  0  0  0  0  0  0  0  0  0  0  0
    6.0872   10.7264   -1.0409 H   0  0  0  0  0  0  0  0  0  0  0  0
    6.0238   10.5428    0.7159 H   0  0  0  0  0  0  0  0  0  0  0  0
    6.0229   13.0072    0.9829 H   0  0  0  0  0  0  0  0  0  0  0  0
    6.1139   13.2031   -0.7730 H   0  0  0  0  0  0  0  0  0  0  0  0
    3.9419   12.0307   -1.0224 H   0  0  0  0  0  0  0  0  0  0  0  0
    3.8528   11.8123    0.7298 H   0  0  0  0  0  0  0  0  0  0  0  0
    3.8388   14.2728    1.0405 H   0  0  0  0  0  0  0  0  0  0  0  0
    3.9415   14.4974   -0.7108 H   0  0  0  0  0  0  0  0  0  0  0  0
    1.6771   13.0787    0.7585 H   0  0  0  0  0  0  0  0  0  0  0  0
    1.5928   14.7081    0.0756 H   0  0  0  0  0  0  0  0  0  0  0  0
    1.7792   13.3104   -0.9920 H   0  0  0  0  0  0  0  0  0  0  0  0
  1  2  2  0  0  0  0
  2  3  1  0  0  0  0
  3  4  2  0  0  0  0
  5  6  2  0  0  0  0
  5  7  1  0  0  0  0
  7  8  2  0  0  0  0
  8  9  1  0  0  0  0
  9  6  1  0  0  0  0
  6  3  1  0  0  0  0
  1 10  1  0  0  0  0
 11 12  4  0  0  0  0
 12 13  4  0  0  0  0
 13 14  4  0  0  0  0
 14 15  4  0  0  0  0
 15 16  4  0  0  0  0
 16 11  4  0  0  0  0
 11 10  1  0  0  0  0
 17 18  1  0  0  0  0
 18 19  1  0  0  0  0
 19 20  1  0  0  0  0
 20 21  1  0  0  0  0
 21 22  1  0  0  0  0
 17 23  1  0  0  0  0
 23 14  1  0  0  0  0
  8 24  1  0  0  0  0
 10 25  1  0  0  0  0
  1 26  1  0  0  0  0
  2 27  1  0  0  0  0
  5 28  1  0  0  0  0
  7 29  1  0  0  0  0
 12 30  1  0  0  0  0
 13 31  1  0  0  0  0
 15 32  1  0  0  0  0
 16 33  1  0  0  0  0
 17 34  1  0  0  0  0
 17 35  1  0  0  0  0
 18 36  1  0  0  0  0
 18 37  1  0  0  0  0
 19 38  1  0  0  0  0
 19 39  1  0  0  0  0
 20 40  1  0  0  0  0
 20 41  1  0  0  0  0
 21 42  1  0  0  0  0
 21 43  1  0  0  0  0
 22 44  1  0  0  0  0
 22 45  1  0  0  0  0
 22 46  1  0  0  0  0
M  END
>  <Alias name>
1-(2-(5-Chlorothienyl))-3-(4-hexyloxyphenylamino)-2-propen-1-one

>  <deltaS(tpc)>   J/mol/K
28.65

$$$$
4'-(3-Diethylaminopropoxy)biphenyl-4-yl 4-decyloxybenzoate
  ChemBrain IXL

 90 92  0  0  0  0  0  0  0  0  1 V2000
   14.9532   14.2238   -0.6079 C   0  0  0  0  0  0  0  0  0  0  0  0
   15.4778   15.4858   -0.3266 C   0  0  0  0  0  0  0  0  0  0  0  0
   16.8592   15.6848   -0.3304 C   0  0  0  0  0  0  0  0  0  0  0  0
   17.7173   14.6218   -0.6152 C   0  0  0  0  0  0  0  0  0  0  0  0
   17.1925   13.3595   -0.8965 C   0  0  0  0  0  0  0  0  0  0  0  0
   15.8110   13.1605   -0.8927 C   0  0  0  0  0  0  0  0  0  0  0  0
   19.1851   14.8331   -0.6190 C   0  0  0  0  0  0  0  0  0  0  0  0
   19.9336   13.9010   -0.8632 O   0  0  0  0  0  0  0  0  0  0  0  0
   19.7407   16.1662   -0.3286 O   0  0  0  0  0  0  0  0  0  0  0  0
   13.4960   14.0146   -0.6040 O   0  0  0  0  0  0  0  0  0  0  0  0
   12.6983   15.2072   -0.2799 C   0  0  0  0  0  0  0  0  0  0  0  0
   11.1976   14.8526   -0.3213 C   0  0  0  0  0  0  0  0  0  0  0  0
   10.3661   16.1049    0.0229 C   0  0  0  0  0  0  0  0  0  0  0  0
    8.8644   15.7582   -0.0252 C   0  0  0  0  0  0  0  0  0  0  0  0
    8.0379   17.0125    0.3235 C   0  0  0  0  0  0  0  0  0  0  0  0
    6.5354   16.6721    0.2704 C   0  0  0  0  0  0  0  0  0  0  0  0
    5.7126   17.9273    0.6233 C   0  0  0  0  0  0  0  0  0  0  0  0
    4.2096   17.5906    0.5669 C   0  0  0  0  0  0  0  0  0  0  0  0
   25.4848   16.5057   -0.4284 C   0  0  0  0  0  0  0  0  0  0  0  0
   26.1163   17.7258   -0.1815 C   0  0  0  0  0  0  0  0  0  0  0  0
   27.5098   17.8095   -0.2046 C   0  0  0  0  0  0  0  0  0  0  0  0
   28.2739   16.6731   -0.4745 C   0  0  0  0  0  0  0  0  0  0  0  0
   27.6427   15.4529   -0.7219 C   0  0  0  0  0  0  0  0  0  0  0  0
   26.2491   15.3692   -0.6988 C   0  0  0  0  0  0  0  0  0  0  0  0
   21.2131   16.2522   -0.3554 C   0  0  0  0  0  0  0  0  0  0  0  0
   21.9762   15.1160   -0.6311 C   0  0  0  0  0  0  0  0  0  0  0  0
   23.3700   15.1985   -0.6549 C   0  0  0  0  0  0  0  0  0  0  0  0
   24.0028   16.4174   -0.4035 C   0  0  0  0  0  0  0  0  0  0  0  0
   23.2396   17.5533   -0.1287 C   0  0  0  0  0  0  0  0  0  0  0  0
   21.8460   17.4708   -0.1049 C   0  0  0  0  0  0  0  0  0  0  0  0
   29.7452   16.7609   -0.4985 O   0  0  0  0  0  0  0  0  0  0  0  0
   31.8391   18.0426   -0.2789 C   0  0  0  0  0  0  0  0  0  0  0  0
   32.4169   19.4447    0.0084 C   0  0  0  0  0  0  0  0  0  0  0  0
   33.8847   19.4024   -0.0920 N   0  0  0  0  0  0  0  0  0  0  0  0
   34.4333   20.7420    0.1690 C   0  0  0  0  0  0  0  0  0  0  0  0
   34.4171   18.4545    0.8977 C   0  0  0  0  0  0  0  0  0  0  0  0
   33.8920   21.7333   -0.8793 C   0  0  0  0  0  0  0  0  0  0  0  0
   35.9556   18.4250    0.8053 C   0  0  0  0  0  0  0  0  0  0  0  0
    3.3885   18.8457    0.9225 C   0  0  0  0  0  0  0  0  0  0  0  0
    1.8855   18.5104    0.8643 C   0  0  0  0  0  0  0  0  0  0  0  0
   30.2969   18.0994   -0.2265 C   0  0  0  0  0  0  0  0  0  0  0  0
   14.8126   16.3112   -0.1052 H   0  0  0  0  0  0  0  0  0  0  0  0
   17.2654   16.6646   -0.1122 H   0  0  0  0  0  0  0  0  0  0  0  0
   17.8576   12.5338   -1.1179 H   0  0  0  0  0  0  0  0  0  0  0  0
   15.4046   12.1805   -1.1109 H   0  0  0  0  0  0  0  0  0  0  0  0
   12.9590   15.5567    0.7114 H   0  0  0  0  0  0  0  0  0  0  0  0
   12.9047   15.9865   -1.0029 H   0  0  0  0  0  0  0  0  0  0  0  0
   10.9354   14.5062   -1.3133 H   0  0  0  0  0  0  0  0  0  0  0  0
   10.9907   14.0720    0.4004 H   0  0  0  0  0  0  0  0  0  0  0  0
   10.6253   16.4478    1.0169 H   0  0  0  0  0  0  0  0  0  0  0  0
   10.5786   16.8873   -0.6952 H   0  0  0  0  0  0  0  0  0  0  0  0
    8.6036   15.4187   -1.0200 H   0  0  0  0  0  0  0  0  0  0  0  0
    8.6514   14.9745    0.6914 H   0  0  0  0  0  0  0  0  0  0  0  0
    8.2965   17.3492    1.3198 H   0  0  0  0  0  0  0  0  0  0  0  0
    8.2553   17.7974   -0.3903 H   0  0  0  0  0  0  0  0  0  0  0  0
    6.2756   16.3384   -0.7266 H   0  0  0  0  0  0  0  0  0  0  0  0
    6.3178   15.8857    0.9826 H   0  0  0  0  0  0  0  0  0  0  0  0
    5.9707   18.2592    1.6213 H   0  0  0  0  0  0  0  0  0  0  0  0
    5.9328   18.7146   -0.0871 H   0  0  0  0  0  0  0  0  0  0  0  0
    3.9507   17.2607   -0.4316 H   0  0  0  0  0  0  0  0  0  0  0  0
    3.9893   16.8022    1.2760 H   0  0  0  0  0  0  0  0  0  0  0  0
   25.5248   18.6083    0.0283 H   0  0  0  0  0  0  0  0  0  0  0  0
   27.9982   18.7568   -0.0129 H   0  0  0  0  0  0  0  0  0  0  0  0
   28.2344   14.5703   -0.9319 H   0  0  0  0  0  0  0  0  0  0  0  0
   25.7609   14.4217   -0.8908 H   0  0  0  0  0  0  0  0  0  0  0  0
   21.4868   14.1698   -0.8268 H   0  0  0  0  0  0  0  0  0  0  0  0
   23.9606   14.3161   -0.8685 H   0  0  0  0  0  0  0  0  0  0  0  0
   23.7289   18.4994    0.0663 H   0  0  0  0  0  0  0  0  0  0  0  0
   21.2556   18.3532    0.1080 H   0  0  0  0  0  0  0  0  0  0  0  0
   32.2001   17.3441    0.4659 H   0  0  0  0  0  0  0  0  0  0  0  0
   32.1551   17.7167   -1.2623 H   0  0  0  0  0  0  0  0  0  0  0  0
   32.0262   20.1508   -0.7140 H   0  0  0  0  0  0  0  0  0  0  0  0
   32.1323   19.7548    1.0062 H   0  0  0  0  0  0  0  0  0  0  0  0
   34.1377   21.0666    1.1590 H   0  0  0  0  0  0  0  0  0  0  0  0
   35.5142   20.7075    0.1083 H   0  0  0  0  0  0  0  0  0  0  0  0
   34.0245   17.4653    0.6980 H   0  0  0  0  0  0  0  0  0  0  0  0
   34.1213   18.7664    1.8918 H   0  0  0  0  0  0  0  0  0  0  0  0
   32.8134   21.7889   -0.8003 H   0  0  0  0  0  0  0  0  0  0  0  0
   34.3179   22.7134   -0.7029 H   0  0  0  0  0  0  0  0  0  0  0  0
   34.1644   21.3944   -1.8711 H   0  0  0  0  0  0  0  0  0  0  0  0
   36.3499   19.4082    1.0312 H   0  0  0  0  0  0  0  0  0  0  0  0
   36.2517   18.1388   -0.1963 H   0  0  0  0  0  0  0  0  0  0  0  0
   36.3463   17.7074    1.5162 H   0  0  0  0  0  0  0  0  0  0  0  0
    3.6465   19.1747    1.9216 H   0  0  0  0  0  0  0  0  0  0  0  0
    3.6100   19.6346    0.2143 H   0  0  0  0  0  0  0  0  0  0  0  0
    1.6640   17.7212    1.5721 H   0  0  0  0  0  0  0  0  0  0  0  0
    1.3089   19.3923    1.1148 H   0  0  0  0  0  0  0  0  0  0  0  0
    1.6273   18.1821   -0.1349 H   0  0  0  0  0  0  0  0  0  0  0  0
   29.9360   18.7967   -0.9723 H   0  0  0  0  0  0  0  0  0  0  0  0
   29.9812   18.4268    0.7563 H   0  0  0  0  0  0  0  0  0  0  0  0
  1  2  4  0  0  0  0
  2  3  4  0  0  0  0
  3  4  4  0  0  0  0
  4  5  4  0  0  0  0
  5  6  4  0  0  0  0
  6  1  4  0  0  0  0
  7  8  2  0  0  0  0
  7  9  1  0  0  0  0
  7  4  1  0  0  0  0
 10 11  1  0  0  0  0
 11 12  1  0  0  0  0
 12 13  1  0  0  0  0
 13 14  1  0  0  0  0
 14 15  1  0  0  0  0
 15 16  1  0  0  0  0
 16 17  1  0  0  0  0
 17 18  1  0  0  0  0
 10  1  1  0  0  0  0
 19 20  4  0  0  0  0
 20 21  4  0  0  0  0
 21 22  4  0  0  0  0
 22 23  4  0  0  0  0
 23 24  4  0  0  0  0
 24 19  4  0  0  0  0
 25 26  4  0  0  0  0
 26 27  4  0  0  0  0
 27 28  4  0  0  0  0
 28 29  4  0  0  0  0
 29 30  4  0  0  0  0
 30 25  4  0  0  0  0
 28 19  1  0  0  0  0
 25  9  1  0  0  0  0
 22 31  1  0  0  0  0
 32 33  1  0  0  0  0
 33 34  1  0  0  0  0
 34 35  1  0  0  0  0
 34 36  1  0  0  0  0
 35 37  1  0  0  0  0
 36 38  1  0  0  0  0
 18 39  1  0  0  0  0
 39 40  1  0  0  0  0
 31 41  1  0  0  0  0
 32 41  1  0  0  0  0
  2 42  1  0  0  0  0
  3 43  1  0  0  0  0
  5 44  1  0  0  0  0
  6 45  1  0  0  0  0
 11 46  1  0  0  0  0
 11 47  1  0  0  0  0
 12 48  1  0  0  0  0
 12 49  1  0  0  0  0
 13 50  1  0  0  0  0
 13 51  1  0  0  0  0
 14 52  1  0  0  0  0
 14 53  1  0  0  0  0
 15 54  1  0  0  0  0
 15 55  1  0  0  0  0
 16 56  1  0  0  0  0
 16 57  1  0  0  0  0
 17 58  1  0  0  0  0
 17 59  1  0  0  0  0
 18 60  1  0  0  0  0
 18 61  1  0  0  0  0
 20 62  1  0  0  0  0
 21 63  1  0  0  0  0
 23 64  1  0  0  0  0
 24 65  1  0  0  0  0
 26 66  1  0  0  0  0
 27 67  1  0  0  0  0
 29 68  1  0  0  0  0
 30 69  1  0  0  0  0
 32 70  1  0  0  0  0
 32 71  1  0  0  0  0
 33 72  1  0  0  0  0
 33 73  1  0  0  0  0
 35 74  1  0  0  0  0
 35 75  1  0  0  0  0
 36 76  1  0  0  0  0
 36 77  1  0  0  0  0
 37 78  1  0  0  0  0
 37 79  1  0  0  0  0
 37 80  1  0  0  0  0
 38 81  1  0  0  0  0
 38 82  1  0  0  0  0
 38 83  1  0  0  0  0
 39 84  1  0  0  0  0
 39 85  1  0  0  0  0
 40 86  1  0  0  0  0
 40 87  1  0  0  0  0
 40 88  1  0  0  0  0
 41 89  1  0  0  0  0
 41 90  1  0  0  0  0
M  END
>  <Alias name>
4'-(3-Diethylaminopropoxy)biphenyl-4-yl 4-decyloxybenzoate

>  <deltaS(tpc)>   J/mol/K
28.91

$$$$
Ethoxyethyl 4-(4-(4-octyloxybenzoyloxy)benzylideneamino)benzoate
  ChemBrain IXL

 79 81  0  0  0  0  0  0  0  0  1 V2000
   25.4488   19.1806    0.1254 C   0  0  0  0  0  0  0  0  0  0  0  0
   25.8943   20.5005    0.1987 C   0  0  0  0  0  0  0  0  0  0  0  0
   27.2619   20.7756    0.2071 C   0  0  0  0  0  0  0  0  0  0  0  0
   28.1840   19.7308    0.1424 C   0  0  0  0  0  0  0  0  0  0  0  0
   27.7385   18.4109    0.0692 C   0  0  0  0  0  0  0  0  0  0  0  0
   26.3709   18.1358    0.0609 C   0  0  0  0  0  0  0  0  0  0  0  0
   29.6349   20.0228    0.1514 C   0  0  0  0  0  0  0  0  0  0  0  0
   30.0248   21.1742    0.2546 O   0  0  0  0  0  0  0  0  0  0  0  0
   30.6063   18.9254    0.0361 O   0  0  0  0  0  0  0  0  0  0  0  0
   32.0168   19.3378    0.0743 C   0  0  0  0  0  0  0  0  0  0  0  0
   32.9190   18.0979   -0.0794 C   0  0  0  0  0  0  0  0  0  0  0  0
   34.3294   18.5098   -0.0358 O   0  0  0  0  0  0  0  0  0  0  0  0
   35.3008   17.4166   -0.1852 C   0  0  0  0  0  0  0  0  0  0  0  0
   36.7307   17.9864   -0.1110 C   0  0  0  0  0  0  0  0  0  0  0  0
   24.0762   18.9046    0.1165 N   0  0  0  0  0  0  0  0  0  0  0  0
   23.2368   19.8567    0.1577 C   0  0  0  0  0  0  0  0  0  0  0  0
   21.7858   19.5650    0.1488 C   0  0  0  0  0  0  0  0  0  0  0  0
   20.8638   20.6108    0.1964 C   0  0  0  0  0  0  0  0  0  0  0  0
   19.4962   20.3359    0.1880 C   0  0  0  0  0  0  0  0  0  0  0  0
   19.0505   19.0152    0.1323 C   0  0  0  0  0  0  0  0  0  0  0  0
   19.9725   17.9694    0.0844 C   0  0  0  0  0  0  0  0  0  0  0  0
   21.3401   18.2442    0.0929 C   0  0  0  0  0  0  0  0  0  0  0  0
   17.2627   17.2987    0.0541 C   0  0  0  0  0  0  0  0  0  0  0  0
   18.1456   16.4579    0.0110 O   0  0  0  0  0  0  0  0  0  0  0  0
   17.6094   18.7256    0.1242 O   0  0  0  0  0  0  0  0  0  0  0  0
   15.8427   16.8823    0.0358 C   0  0  0  0  0  0  0  0  0  0  0  0
   14.8332   17.8434    0.0936 C   0  0  0  0  0  0  0  0  0  0  0  0
   13.4947   17.4509    0.0760 C   0  0  0  0  0  0  0  0  0  0  0  0
   13.1656   16.0975   -0.0006 C   0  0  0  0  0  0  0  0  0  0  0  0
   14.1751   15.1363   -0.0569 C   0  0  0  0  0  0  0  0  0  0  0  0
   15.5136   15.5287   -0.0392 C   0  0  0  0  0  0  0  0  0  0  0  0
    2.0163   17.9881   -0.0664 C   0  0  0  0  0  0  0  0  0  0  0  0
    3.4458   18.5501    0.0579 C   0  0  0  0  0  0  0  0  0  0  0  0
    4.4617   17.3951   -0.0338 C   0  0  0  0  0  0  0  0  0  0  0  0
    5.8914   17.9584    0.0812 C   0  0  0  0  0  0  0  0  0  0  0  0
    6.9076   16.8035   -0.0087 C   0  0  0  0  0  0  0  0  0  0  0  0
    8.3376   17.3695    0.0870 C   0  0  0  0  0  0  0  0  0  0  0  0
    9.3544   16.2152   -0.0028 C   0  0  0  0  0  0  0  0  0  0  0  0
   10.7846   16.7847    0.0651 C   0  0  0  0  0  0  0  0  0  0  0  0
   11.7551   15.6843   -0.0220 O   0  0  0  0  0  0  0  0  0  0  0  0
   25.1785   21.3116    0.2491 H   0  0  0  0  0  0  0  0  0  0  0  0
   27.6078   21.8003    0.2637 H   0  0  0  0  0  0  0  0  0  0  0  0
   28.4543   17.5998    0.0189 H   0  0  0  0  0  0  0  0  0  0  0  0
   26.0250   17.1110    0.0043 H   0  0  0  0  0  0  0  0  0  0  0  0
   32.2260   19.8214    1.0204 H   0  0  0  0  0  0  0  0  0  0  0  0
   32.2128   20.0294   -0.7357 H   0  0  0  0  0  0  0  0  0  0  0  0
   32.7126   17.6165   -1.0273 H   0  0  0  0  0  0  0  0  0  0  0  0
   32.7202   17.4045    0.7285 H   0  0  0  0  0  0  0  0  0  0  0  0
   35.1545   16.9320   -1.1426 H   0  0  0  0  0  0  0  0  0  0  0  0
   35.1579   16.6955    0.6101 H   0  0  0  0  0  0  0  0  0  0  0  0
   36.8730   18.7089   -0.9051 H   0  0  0  0  0  0  0  0  0  0  0  0
   37.4464   17.1813   -0.2230 H   0  0  0  0  0  0  0  0  0  0  0  0
   36.8777   18.4693    0.8471 H   0  0  0  0  0  0  0  0  0  0  0  0
   23.5827   20.8821    0.1994 H   0  0  0  0  0  0  0  0  0  0  0  0
   21.2098   21.6361    0.2399 H   0  0  0  0  0  0  0  0  0  0  0  0
   18.7804   21.1478    0.2246 H   0  0  0  0  0  0  0  0  0  0  0  0
   19.6265   16.9440    0.0406 H   0  0  0  0  0  0  0  0  0  0  0  0
   22.0559   17.4323    0.0560 H   0  0  0  0  0  0  0  0  0  0  0  0
   15.0887   18.8942    0.1523 H   0  0  0  0  0  0  0  0  0  0  0  0
   12.7110   18.1970    0.1218 H   0  0  0  0  0  0  0  0  0  0  0  0
   13.9195   14.0854   -0.1144 H   0  0  0  0  0  0  0  0  0  0  0  0
   16.2973   14.7826   -0.0838 H   0  0  0  0  0  0  0  0  0  0  0  0
    1.8351   17.2821    0.7346 H   0  0  0  0  0  0  0  0  0  0  0  0
    1.3023   18.7998   -0.0006 H   0  0  0  0  0  0  0  0  0  0  0  0
    1.9069   17.4875   -1.0205 H   0  0  0  0  0  0  0  0  0  0  0  0
    3.5548   19.0519    1.0115 H   0  0  0  0  0  0  0  0  0  0  0  0
    3.6274   19.2552   -0.7438 H   0  0  0  0  0  0  0  0  0  0  0  0
    4.3484   16.8893   -0.9848 H   0  0  0  0  0  0  0  0  0  0  0  0
    4.2843   16.6933    0.7717 H   0  0  0  0  0  0  0  0  0  0  0  0
    6.0042   18.4653    1.0316 H   0  0  0  0  0  0  0  0  0  0  0  0
    6.0691   18.6593   -0.7250 H   0  0  0  0  0  0  0  0  0  0  0  0
    6.7857   16.2881   -0.9534 H   0  0  0  0  0  0  0  0  0  0  0  0
    6.7387   16.1097    0.8055 H   0  0  0  0  0  0  0  0  0  0  0  0
    8.4592   17.8851    1.0316 H   0  0  0  0  0  0  0  0  0  0  0  0
    8.5064   18.0633   -0.7273 H   0  0  0  0  0  0  0  0  0  0  0  0
    9.2199   15.6875   -0.9390 H   0  0  0  0  0  0  0  0  0  0  0  0
    9.1984   15.5316    0.8226 H   0  0  0  0  0  0  0  0  0  0  0  0
   10.9193   17.3115    1.0018 H   0  0  0  0  0  0  0  0  0  0  0  0
   10.9401   17.4693   -0.7596 H   0  0  0  0  0  0  0  0  0  0  0  0
  1  2  4  0  0  0  0
  2  3  4  0  0  0  0
  3  4  4  0  0  0  0
  4  5  4  0  0  0  0
  5  6  4  0  0  0  0
  6  1  4  0  0  0  0
  7  8  2  0  0  0  0
  7  9  1  0  0  0  0
  7  4  1  0  0  0  0
  9 10  1  0  0  0  0
 10 11  1  0  0  0  0
 11 12  1  0  0  0  0
 12 13  1  0  0  0  0
 13 14  1  0  0  0  0
  1 15  1  0  0  0  0
 15 16  2  0  0  0  0
 17 18  4  0  0  0  0
 18 19  4  0  0  0  0
 19 20  4  0  0  0  0
 20 21  4  0  0  0  0
 21 22  4  0  0  0  0
 22 17  4  0  0  0  0
 23 24  2  0  0  0  0
 23 25  1  0  0  0  0
 17 16  1  0  0  0  0
 26 27  4  0  0  0  0
 27 28  4  0  0  0  0
 28 29  4  0  0  0  0
 29 30  4  0  0  0  0
 30 31  4  0  0  0  0
 31 26  4  0  0  0  0
 23 26  1  0  0  0  0
 25 20  1  0  0  0  0
 32 33  1  0  0  0  0
 33 34  1  0  0  0  0
 34 35  1  0  0  0  0
 35 36  1  0  0  0  0
 36 37  1  0  0  0  0
 37 38  1  0  0  0  0
 38 39  1  0  0  0  0
 39 40  1  0  0  0  0
 40 29  1  0  0  0  0
  2 41  1  0  0  0  0
  3 42  1  0  0  0  0
  5 43  1  0  0  0  0
  6 44  1  0  0  0  0
 10 45  1  0  0  0  0
 10 46  1  0  0  0  0
 11 47  1  0  0  0  0
 11 48  1  0  0  0  0
 13 49  1  0  0  0  0
 13 50  1  0  0  0  0
 14 51  1  0  0  0  0
 14 52  1  0  0  0  0
 14 53  1  0  0  0  0
 16 54  1  0  0  0  0
 18 55  1  0  0  0  0
 19 56  1  0  0  0  0
 21 57  1  0  0  0  0
 22 58  1  0  0  0  0
 27 59  1  0  0  0  0
 28 60  1  0  0  0  0
 30 61  1  0  0  0  0
 31 62  1  0  0  0  0
 32 63  1  0  0  0  0
 32 64  1  0  0  0  0
 32 65  1  0  0  0  0
 33 66  1  0  0  0  0
 33 67  1  0  0  0  0
 34 68  1  0  0  0  0
 34 69  1  0  0  0  0
 35 70  1  0  0  0  0
 35 71  1  0  0  0  0
 36 72  1  0  0  0  0
 36 73  1  0  0  0  0
 37 74  1  0  0  0  0
 37 75  1  0  0  0  0
 38 76  1  0  0  0  0
 38 77  1  0  0  0  0
 39 78  1  0  0  0  0
 39 79  1  0  0  0  0
M  END
>  <Alias name>
Ethoxyethyl 4-(4-(4-octyloxybenzoyloxy)benzylideneamino)benzoate

>  <deltaS(tpc)>   J/mol/K
28.93

$$$$
2-Hexyl-5-(4'-cyanobiphen-4-yl)thiophene
  ChemBrain IXL

 48 50  0  0  0  0  0  0  0  0  1 V2000
    9.2138   10.4261    0.0000 C   0  0  0  0  0  0  0  0  0  0  0  0
    8.4357   11.5916    0.0092 C   0  0  0  0  0  0  0  0  0  0  0  0
    9.0671   12.8392    0.0169 C   0  0  0  0  0  0  0  0  0  0  0  0
   10.4635   12.9265    0.0155 C   0  0  0  0  0  0  0  0  0  0  0  0
   11.2408   11.7701    0.0063 C   0  0  0  0  0  0  0  0  0  0  0  0
   10.6134   10.5143   -0.0014 C   0  0  0  0  0  0  0  0  0  0  0  0
    4.1340   11.3549    0.0115 C   0  0  0  0  0  0  0  0  0  0  0  0
    4.8986   10.1866    0.0049 C   0  0  0  0  0  0  0  0  0  0  0  0
    6.2959   10.2615    0.0044 C   0  0  0  0  0  0  0  0  0  0  0  0
    6.9351   11.5074    0.0105 C   0  0  0  0  0  0  0  0  0  0  0  0
    6.1646   12.6760    0.0176 C   0  0  0  0  0  0  0  0  0  0  0  0
    4.7674   12.5992    0.0181 C   0  0  0  0  0  0  0  0  0  0  0  0
   14.8610   11.2562    0.0027 C   0  0  0  0  0  0  0  0  0  0  0  0
   15.0293   12.4977    0.0046 C   0  0  0  0  0  0  0  0  0  0  0  0
   13.5125   10.8901    0.0029 C   0  0  0  0  0  0  0  0  0  0  0  0
   12.7357   11.8789    0.0052 C   0  0  0  0  0  0  0  0  0  0  0  0
   13.5750   13.3179    0.0068 S   0  0  0  0  0  0  0  0  0  0  0  0
   16.3726   13.1503    0.0050 C   0  0  0  0  0  0  0  0  0  0  0  0
   17.4903   12.0532   -0.0031 C   0  0  0  0  0  0  0  0  0  0  0  0
   18.8934   12.7220    0.0087 C   0  0  0  0  0  0  0  0  0  0  0  0
   19.9983   11.6281    0.0094 C   0  0  0  0  0  0  0  0  0  0  0  0
    2.6494   11.2743    0.0114 C   0  0  0  0  0  0  0  0  0  0  0  0
    1.4917   11.2115    0.0110 N   0  0  0  0  0  0  0  0  0  0  0  0
   21.3901   12.3028    0.0102 C   0  0  0  0  0  0  0  0  0  0  0  0
   22.4952   11.2249    0.0099 C   0  0  0  0  0  0  0  0  0  0  0  0
    8.7327    9.4525   -0.0060 H   0  0  0  0  0  0  0  0  0  0  0  0
    8.4738   13.7410    0.0240 H   0  0  0  0  0  0  0  0  0  0  0  0
   10.9442   13.8938    0.0214 H   0  0  0  0  0  0  0  0  0  0  0  0
   11.2116    9.6074   -0.0086 H   0  0  0  0  0  0  0  0  0  0  0  0
    4.4076    9.2203   -0.0001 H   0  0  0  0  0  0  0  0  0  0  0  0
    6.8833    9.3523   -0.0009 H   0  0  0  0  0  0  0  0  0  0  0  0
    6.6503   13.6430    0.0225 H   0  0  0  0  0  0  0  0  0  0  0  0
    4.1746   13.5069    0.0234 H   0  0  0  0  0  0  0  0  0  0  0  0
   15.6821   10.5479    0.0010 H   0  0  0  0  0  0  0  0  0  0  0  0
   13.1662    9.8636    0.0016 H   0  0  0  0  0  0  0  0  0  0  0  0
   16.4737   13.7628    0.8918 H   0  0  0  0  0  0  0  0  0  0  0  0
   16.4702   13.7727   -0.8753 H   0  0  0  0  0  0  0  0  0  0  0  0
   17.3913   11.4445   -0.8937 H   0  0  0  0  0  0  0  0  0  0  0  0
   17.3855   11.4259    0.8736 H   0  0  0  0  0  0  0  0  0  0  0  0
   18.9939   13.3339    0.8965 H   0  0  0  0  0  0  0  0  0  0  0  0
   19.0042   13.3433   -0.8712 H   0  0  0  0  0  0  0  0  0  0  0  0
   19.8977   11.0107   -0.8751 H   0  0  0  0  0  0  0  0  0  0  0  0
   19.8965   11.0106    0.8940 H   0  0  0  0  0  0  0  0  0  0  0  0
   21.4907   12.9193    0.8938 H   0  0  0  0  0  0  0  0  0  0  0  0
   21.4911   12.9201   -0.8728 H   0  0  0  0  0  0  0  0  0  0  0  0
   23.4649   11.7057    0.0099 H   0  0  0  0  0  0  0  0  0  0  0  0
   22.3992   10.6072   -0.8751 H   0  0  0  0  0  0  0  0  0  0  0  0
   22.3994   10.6069    0.8948 H   0  0  0  0  0  0  0  0  0  0  0  0
  1  2  4  0  0  0  0
  2  3  4  0  0  0  0
  3  4  4  0  0  0  0
  4  5  4  0  0  0  0
  5  6  4  0  0  0  0
  6  1  4  0  0  0  0
  7  8  4  0  0  0  0
  8  9  4  0  0  0  0
  9 10  4  0  0  0  0
 10 11  4  0  0  0  0
 11 12  4  0  0  0  0
 12  7  4  0  0  0  0
 10  2  1  0  0  0  0
 13 14  2  0  0  0  0
 13 15  1  0  0  0  0
 15 16  2  0  0  0  0
 16 17  1  0  0  0  0
 17 14  1  0  0  0  0
 16  5  1  0  0  0  0
 14 18  1  0  0  0  0
 18 19  1  0  0  0  0
 19 20  1  0  0  0  0
 20 21  1  0  0  0  0
 22 23  3  0  0  0  0
 22  7  1  0  0  0  0
 21 24  1  0  0  0  0
 24 25  1  0  0  0  0
  1 26  1  0  0  0  0
  3 27  1  0  0  0  0
  4 28  1  0  0  0  0
  6 29  1  0  0  0  0
  8 30  1  0  0  0  0
  9 31  1  0  0  0  0
 11 32  1  0  0  0  0
 12 33  1  0  0  0  0
 13 34  1  0  0  0  0
 15 35  1  0  0  0  0
 18 36  1  0  0  0  0
 18 37  1  0  0  0  0
 19 38  1  0  0  0  0
 19 39  1  0  0  0  0
 20 40  1  0  0  0  0
 20 41  1  0  0  0  0
 21 42  1  0  0  0  0
 21 43  1  0  0  0  0
 24 44  1  0  0  0  0
 24 45  1  0  0  0  0
 25 46  1  0  0  0  0
 25 47  1  0  0  0  0
 25 48  1  0  0  0  0
M  END
>  <Alias name>
2-Hexyl-5-(4'-cyanobiphen-4-yl)thiophene

>  <deltaS(tpc)>   J/mol/K
29.15

$$$$
7-(4'-Methoxybenzoyloxy)isoflavone
  ChemBrain IXL

 44 47  0  0  0  0  0  0  0  0  1 V2000
   16.5068   10.1580    0.0747 C   0  0  0  0  0  0  0  0  0  0  0  0
   17.9335   10.5573    0.0659 C   0  0  0  0  0  0  0  0  0  0  0  0
   15.4750   11.2108    0.0665 C   0  0  0  0  0  0  0  0  0  0  0  0
   16.1556    8.8488    0.0900 C   0  0  0  0  0  0  0  0  0  0  0  0
   18.9349    9.5872    0.0271 C   0  0  0  0  0  0  0  0  0  0  0  0
   18.2746   11.9105    0.0961 C   0  0  0  0  0  0  0  0  0  0  0  0
   14.0507   10.8415    0.0688 C   0  0  0  0  0  0  0  0  0  0  0  0
   15.8014   12.3866    0.0579 O   0  0  0  0  0  0  0  0  0  0  0  0
   14.7149    8.4232    0.1017 O   0  0  0  0  0  0  0  0  0  0  0  0
   20.2768    9.9697    0.0193 C   0  0  0  0  0  0  0  0  0  0  0  0
   19.6163   12.2928    0.0883 C   0  0  0  0  0  0  0  0  0  0  0  0
   13.6794    9.4945    0.0848 C   0  0  0  0  0  0  0  0  0  0  0  0
   13.0765   11.8410    0.0549 C   0  0  0  0  0  0  0  0  0  0  0  0
   20.6174   11.3224    0.0499 C   0  0  0  0  0  0  0  0  0  0  0  0
   12.3219    9.1545    0.0849 C   0  0  0  0  0  0  0  0  0  0  0  0
   11.7244   11.4989    0.0563 C   0  0  0  0  0  0  0  0  0  0  0  0
   11.3449   10.1565    0.0712 C   0  0  0  0  0  0  0  0  0  0  0  0
    4.7568   10.2779    0.0927 C   0  0  0  0  0  0  0  0  0  0  0  0
    5.2577   11.5775    0.0040 C   0  0  0  0  0  0  0  0  0  0  0  0
    6.6367   11.7945   -0.0176 C   0  0  0  0  0  0  0  0  0  0  0  0
    7.5161   10.7116    0.0495 C   0  0  0  0  0  0  0  0  0  0  0  0
    7.0140    9.4127    0.1383 C   0  0  0  0  0  0  0  0  0  0  0  0
    5.6353    9.1961    0.1599 C   0  0  0  0  0  0  0  0  0  0  0  0
    8.9826   10.9414    0.0265 C   0  0  0  0  0  0  0  0  0  0  0  0
    9.4189   12.0794   -0.0308 O   0  0  0  0  0  0  0  0  0  0  0  0
    9.9135    9.7977    0.0726 O   0  0  0  0  0  0  0  0  0  0  0  0
    3.3028   10.0475    0.1156 O   0  0  0  0  0  0  0  0  0  0  0  0
    2.4759   11.2623    0.0417 C   0  0  0  0  0  0  0  0  0  0  0  0
   16.9309    8.0931    0.0939 H   0  0  0  0  0  0  0  0  0  0  0  0
   18.6710    8.5375    0.0031 H   0  0  0  0  0  0  0  0  0  0  0  0
   17.4974   12.6644    0.1257 H   0  0  0  0  0  0  0  0  0  0  0  0
   21.0542    9.2166   -0.0105 H   0  0  0  0  0  0  0  0  0  0  0  0
   19.8806   13.3432    0.1120 H   0  0  0  0  0  0  0  0  0  0  0  0
   13.3708   12.8837    0.0431 H   0  0  0  0  0  0  0  0  0  0  0  0
   21.6592   11.6190    0.0439 H   0  0  0  0  0  0  0  0  0  0  0  0
   12.0263    8.1132    0.0957 H   0  0  0  0  0  0  0  0  0  0  0  0
   10.9692   12.2757    0.0457 H   0  0  0  0  0  0  0  0  0  0  0  0
    4.5761   12.4182   -0.0482 H   0  0  0  0  0  0  0  0  0  0  0  0
    7.0244   12.8036   -0.0864 H   0  0  0  0  0  0  0  0  0  0  0  0
    7.6944    8.5724    0.1906 H   0  0  0  0  0  0  0  0  0  0  0  0
    5.2470    8.1877    0.2288 H   0  0  0  0  0  0  0  0  0  0  0  0
    1.4281   10.9877    0.0644 H   0  0  0  0  0  0  0  0  0  0  0  0
    2.6993   11.9033    0.8855 H   0  0  0  0  0  0  0  0  0  0  0  0
    2.6906   11.7900   -0.8793 H   0  0  0  0  0  0  0  0  0  0  0  0
  1  2  1  0  0  0  0
  1  3  1  0  0  0  0
  1  4  2  0  0  0  0
  2  5  4  0  0  0  0
  2  6  4  0  0  0  0
  3  7  1  0  0  0  0
  3  8  2  0  0  0  0
  4  9  1  0  0  0  0
  5 10  4  0  0  0  0
  6 11  4  0  0  0  0
  7 12  4  0  0  0  0
  7 13  4  0  0  0  0
  9 12  1  0  0  0  0
 10 14  4  0  0  0  0
 11 14  4  0  0  0  0
 12 15  4  0  0  0  0
 13 16  4  0  0  0  0
 15 17  4  0  0  0  0
 16 17  4  0  0  0  0
 18 19  4  0  0  0  0
 19 20  4  0  0  0  0
 20 21  4  0  0  0  0
 21 22  4  0  0  0  0
 22 23  4  0  0  0  0
 23 18  4  0  0  0  0
 24 25  2  0  0  0  0
 24 26  1  0  0  0  0
 24 21  1  0  0  0  0
 18 27  1  0  0  0  0
 27 28  1  0  0  0  0
 26 17  1  0  0  0  0
  4 29  1  0  0  0  0
  5 30  1  0  0  0  0
  6 31  1  0  0  0  0
 10 32  1  0  0  0  0
 11 33  1  0  0  0  0
 13 34  1  0  0  0  0
 14 35  1  0  0  0  0
 15 36  1  0  0  0  0
 16 37  1  0  0  0  0
 19 38  1  0  0  0  0
 20 39  1  0  0  0  0
 22 40  1  0  0  0  0
 23 41  1  0  0  0  0
 28 42  1  0  0  0  0
 28 43  1  0  0  0  0
 28 44  1  0  0  0  0
M  END
>  <Alias name>
7-(4'-Methoxybenzoyloxy)isoflavone

>  <deltaS(tpc)>   J/mol/K
29.18

$$$$
4-(4-Heptyloxybenzoyloxy)phenyl 3,4-dimethoxybenzoate
  ChemBrain IXL

 68 70  0  0  0  0  0  0  0  0  1 V2000
   26.8924   15.5424    0.0000 C   0  0  0  0  0  0  0  0  0  0  0  0
   25.8252   16.4401   -0.0281 C   0  0  0  0  0  0  0  0  0  0  0  0
   24.5136   15.9642   -0.0547 C   0  0  0  0  0  0  0  0  0  0  0  0
   24.2691   14.5903   -0.0508 C   0  0  0  0  0  0  0  0  0  0  0  0
   25.3370   13.6927   -0.0234 C   0  0  0  0  0  0  0  0  0  0  0  0
   26.6484   14.1687    0.0026 C   0  0  0  0  0  0  0  0  0  0  0  0
   22.8764   14.0851   -0.0757 C   0  0  0  0  0  0  0  0  0  0  0  0
   21.9435   14.8709   -0.1024 O   0  0  0  0  0  0  0  0  0  0  0  0
   22.6173   12.6364   -0.0682 O   0  0  0  0  0  0  0  0  0  0  0  0
   28.2742   16.0443    0.0269 O   0  0  0  0  0  0  0  0  0  0  0  0
   29.3130   15.0045    0.0568 C   0  0  0  0  0  0  0  0  0  0  0  0
   26.0830   17.8875   -0.0297 O   0  0  0  0  0  0  0  0  0  0  0  0
   24.8814   18.7332   -0.0691 C   0  0  0  0  0  0  0  0  0  0  0  0
   11.9175   11.5358   -0.1210 C   0  0  0  0  0  0  0  0  0  0  0  0
   12.8153   10.4678   -0.1068 C   0  0  0  0  0  0  0  0  0  0  0  0
   14.1895   10.7104   -0.1151 C   0  0  0  0  0  0  0  0  0  0  0  0
   14.6668   12.0214   -0.1363 C   0  0  0  0  0  0  0  0  0  0  0  0
   13.7690   13.0895   -0.1539 C   0  0  0  0  0  0  0  0  0  0  0  0
   12.3947   12.8468   -0.1455 C   0  0  0  0  0  0  0  0  0  0  0  0
   16.1262   12.2792   -0.1403 C   0  0  0  0  0  0  0  0  0  0  0  0
   16.5423   13.4257   -0.1690 O   0  0  0  0  0  0  0  0  0  0  0  0
   17.0740   11.1536   -0.1097 O   0  0  0  0  0  0  0  0  0  0  0  0
   18.4967   11.5349   -0.1112 C   0  0  0  0  0  0  0  0  0  0  0  0
   19.4837   10.5483   -0.1128 C   0  0  0  0  0  0  0  0  0  0  0  0
   20.8320   10.9089   -0.1011 C   0  0  0  0  0  0  0  0  0  0  0  0
   21.1946   12.2564   -0.0899 C   0  0  0  0  0  0  0  0  0  0  0  0
   20.2077   13.2432   -0.0992 C   0  0  0  0  0  0  0  0  0  0  0  0
   18.8593   12.8826   -0.1109 C   0  0  0  0  0  0  0  0  0  0  0  0
    2.4867   14.9756    0.0217 C   0  0  0  0  0  0  0  0  0  0  0  0
    3.3837   13.7223    0.0147 C   0  0  0  0  0  0  0  0  0  0  0  0
    4.8642   14.1490   -0.0403 C   0  0  0  0  0  0  0  0  0  0  0  0
    5.7601   12.8944   -0.0443 C   0  0  0  0  0  0  0  0  0  0  0  0
    7.2421   13.3184   -0.0919 C   0  0  0  0  0  0  0  0  0  0  0  0
    8.1354   12.0613   -0.0885 C   0  0  0  0  0  0  0  0  0  0  0  0
    9.6193   12.4811   -0.1220 C   0  0  0  0  0  0  0  0  0  0  0  0
   10.4684   11.2788   -0.1100 O   0  0  0  0  0  0  0  0  0  0  0  0
   23.6853   16.6615   -0.0784 H   0  0  0  0  0  0  0  0  0  0  0  0
   25.1480   12.6264   -0.0222 H   0  0  0  0  0  0  0  0  0  0  0  0
   27.4770   13.4717    0.0247 H   0  0  0  0  0  0  0  0  0  0  0  0
   30.2902   15.4711    0.0772 H   0  0  0  0  0  0  0  0  0  0  0  0
   29.2279   14.3837   -0.8264 H   0  0  0  0  0  0  0  0  0  0  0  0
   29.1864   14.3930    0.9416 H   0  0  0  0  0  0  0  0  0  0  0  0
   24.2676   18.5288    0.7993 H   0  0  0  0  0  0  0  0  0  0  0  0
   25.1737   19.7760   -0.0673 H   0  0  0  0  0  0  0  0  0  0  0  0
   24.3178   18.5178   -0.9684 H   0  0  0  0  0  0  0  0  0  0  0  0
   12.4455    9.4501   -0.0892 H   0  0  0  0  0  0  0  0  0  0  0  0
   14.8857    9.8810   -0.1051 H   0  0  0  0  0  0  0  0  0  0  0  0
   14.1389   14.1073   -0.1739 H   0  0  0  0  0  0  0  0  0  0  0  0
   11.6984   13.6763   -0.1581 H   0  0  0  0  0  0  0  0  0  0  0  0
   19.2033    9.5023   -0.1232 H   0  0  0  0  0  0  0  0  0  0  0  0
   21.5972   10.1426   -0.1008 H   0  0  0  0  0  0  0  0  0  0  0  0
   20.4882   14.2893   -0.0974 H   0  0  0  0  0  0  0  0  0  0  0  0
   18.0942   13.6490   -0.1197 H   0  0  0  0  0  0  0  0  0  0  0  0
    1.4469   14.6751    0.0611 H   0  0  0  0  0  0  0  0  0  0  0  0
    2.7203   15.5819    0.8882 H   0  0  0  0  0  0  0  0  0  0  0  0
    2.6624   15.5504   -0.8791 H   0  0  0  0  0  0  0  0  0  0  0  0
    3.1503   13.1164   -0.8522 H   0  0  0  0  0  0  0  0  0  0  0  0
    3.2070   13.1470    0.9151 H   0  0  0  0  0  0  0  0  0  0  0  0
    5.0972   14.7564    0.8256 H   0  0  0  0  0  0  0  0  0  0  0  0
    5.0415   14.7223   -0.9418 H   0  0  0  0  0  0  0  0  0  0  0  0
    5.5299   12.2897   -0.9128 H   0  0  0  0  0  0  0  0  0  0  0  0
    5.5783   12.3185    0.8546 H   0  0  0  0  0  0  0  0  0  0  0  0
    7.4716   13.9270    0.7741 H   0  0  0  0  0  0  0  0  0  0  0  0
    7.4256   13.8896   -0.9936 H   0  0  0  0  0  0  0  0  0  0  0  0
    7.9117   11.4577   -0.9594 H   0  0  0  0  0  0  0  0  0  0  0  0
    7.9438   11.4852    0.8083 H   0  0  0  0  0  0  0  0  0  0  0  0
    9.8422   13.0894    0.7459 H   0  0  0  0  0  0  0  0  0  0  0  0
    9.8132   13.0513   -1.0221 H   0  0  0  0  0  0  0  0  0  0  0  0
  1  2  4  0  0  0  0
  2  3  4  0  0  0  0
  3  4  4  0  0  0  0
  4  5  4  0  0  0  0
  5  6  4  0  0  0  0
  6  1  4  0  0  0  0
  7  8  2  0  0  0  0
  7  9  1  0  0  0  0
  7  4  1  0  0  0  0
  1 10  1  0  0  0  0
 10 11  1  0  0  0  0
  2 12  1  0  0  0  0
 12 13  1  0  0  0  0
 14 15  4  0  0  0  0
 15 16  4  0  0  0  0
 16 17  4  0  0  0  0
 17 18  4  0  0  0  0
 18 19  4  0  0  0  0
 19 14  4  0  0  0  0
 20 21  2  0  0  0  0
 20 22  1  0  0  0  0
 20 17  1  0  0  0  0
 23 24  4  0  0  0  0
 24 25  4  0  0  0  0
 25 26  4  0  0  0  0
 26 27  4  0  0  0  0
 27 28  4  0  0  0  0
 28 23  4  0  0  0  0
 23 22  1  0  0  0  0
 26  9  1  0  0  0  0
 29 30  1  0  0  0  0
 30 31  1  0  0  0  0
 31 32  1  0  0  0  0
 32 33  1  0  0  0  0
 33 34  1  0  0  0  0
 34 35  1  0  0  0  0
 35 36  1  0  0  0  0
 36 14  1  0  0  0  0
  3 37  1  0  0  0  0
  5 38  1  0  0  0  0
  6 39  1  0  0  0  0
 11 40  1  0  0  0  0
 11 41  1  0  0  0  0
 11 42  1  0  0  0  0
 13 43  1  0  0  0  0
 13 44  1  0  0  0  0
 13 45  1  0  0  0  0
 15 46  1  0  0  0  0
 16 47  1  0  0  0  0
 18 48  1  0  0  0  0
 19 49  1  0  0  0  0
 24 50  1  0  0  0  0
 25 51  1  0  0  0  0
 27 52  1  0  0  0  0
 28 53  1  0  0  0  0
 29 54  1  0  0  0  0
 29 55  1  0  0  0  0
 29 56  1  0  0  0  0
 30 57  1  0  0  0  0
 30 58  1  0  0  0  0
 31 59  1  0  0  0  0
 31 60  1  0  0  0  0
 32 61  1  0  0  0  0
 32 62  1  0  0  0  0
 33 63  1  0  0  0  0
 33 64  1  0  0  0  0
 34 65  1  0  0  0  0
 34 66  1  0  0  0  0
 35 67  1  0  0  0  0
 35 68  1  0  0  0  0
M  END
>  <Alias name>
4-(4-Heptyloxybenzoyloxy)phenyl 3,4-dimethoxybenzoate

>  <deltaS(tpc)>   J/mol/K
29.35

$$$$
2-(4-(4'-dodecyloxybenzoyloxy)benzylideneamino)naphthalene
  ChemBrain IXL

 81 84  0  0  0  0  0  0  0  0  1 V2000
    3.0544   17.8376    0.0000 C   0  0  0  0  0  0  0  0  0  0  0  0
    2.5430   19.1355   -0.0009 C   0  0  0  0  0  0  0  0  0  0  0  0
    3.4113   20.2273   -0.0053 C   0  0  0  0  0  0  0  0  0  0  0  0
    4.7909   20.0213   -0.0089 C   0  0  0  0  0  0  0  0  0  0  0  0
    5.3024   18.7234   -0.0082 C   0  0  0  0  0  0  0  0  0  0  0  0
    4.4341   17.6316   -0.0035 C   0  0  0  0  0  0  0  0  0  0  0  0
    6.6820   18.5174   -0.0121 C   0  0  0  0  0  0  0  0  0  0  0  0
    7.5503   19.6092   -0.0183 C   0  0  0  0  0  0  0  0  0  0  0  0
    7.0389   20.9071   -0.0173 C   0  0  0  0  0  0  0  0  0  0  0  0
    5.6592   21.1131   -0.0133 C   0  0  0  0  0  0  0  0  0  0  0  0
    8.9349   19.4025   -0.0256 N   0  0  0  0  0  0  0  0  0  0  0  0
    9.4006   18.2211   -0.0079 C   0  0  0  0  0  0  0  0  0  0  0  0
   13.1121   18.8887   -0.0293 C   0  0  0  0  0  0  0  0  0  0  0  0
   13.6237   17.5910   -0.0164 C   0  0  0  0  0  0  0  0  0  0  0  0
   12.7556   16.4991    0.0002 C   0  0  0  0  0  0  0  0  0  0  0  0
   11.3759   16.7049    0.0035 C   0  0  0  0  0  0  0  0  0  0  0  0
   10.8643   18.0027   -0.0102 C   0  0  0  0  0  0  0  0  0  0  0  0
   11.7324   19.0945   -0.0260 C   0  0  0  0  0  0  0  0  0  0  0  0
   19.6477   14.9699   -0.0040 C   0  0  0  0  0  0  0  0  0  0  0  0
   18.6880   13.9576    0.0061 C   0  0  0  0  0  0  0  0  0  0  0  0
   17.3314   14.2826    0.0054 C   0  0  0  0  0  0  0  0  0  0  0  0
   16.9346   15.6200   -0.0056 C   0  0  0  0  0  0  0  0  0  0  0  0
   17.8944   16.6323   -0.0158 C   0  0  0  0  0  0  0  0  0  0  0  0
   19.2509   16.3072   -0.0151 C   0  0  0  0  0  0  0  0  0  0  0  0
   15.4955   15.9649   -0.0065 C   0  0  0  0  0  0  0  0  0  0  0  0
   14.6560   15.0797    0.0042 O   0  0  0  0  0  0  0  0  0  0  0  0
   15.0775   17.3741   -0.0203 O   0  0  0  0  0  0  0  0  0  0  0  0
   26.8172   17.1990   -0.0203 C   0  0  0  0  0  0  0  0  0  0  0  0
   25.8626   15.9895   -0.0100 C   0  0  0  0  0  0  0  0  0  0  0  0
   24.4044   16.4873   -0.0222 C   0  0  0  0  0  0  0  0  0  0  0  0
   23.4482   15.2792   -0.0101 C   0  0  0  0  0  0  0  0  0  0  0  0
   21.9906   15.7790   -0.0185 C   0  0  0  0  0  0  0  0  0  0  0  0
   28.2760   16.7033   -0.0062 C   0  0  0  0  0  0  0  0  0  0  0  0
   30.6885   17.4201   -0.0013 C   0  0  0  0  0  0  0  0  0  0  0  0
   31.6404   18.6319   -0.0117 C   0  0  0  0  0  0  0  0  0  0  0  0
   33.1002   18.1389    0.0034 C   0  0  0  0  0  0  0  0  0  0  0  0
   34.0516   19.3512   -0.0078 C   0  0  0  0  0  0  0  0  0  0  0  0
   35.5116   18.8586    0.0074 C   0  0  0  0  0  0  0  0  0  0  0  0
   29.2290   17.9142   -0.0160 C   0  0  0  0  0  0  0  0  0  0  0  0
   21.0772   14.6277   -0.0031 O   0  0  0  0  0  0  0  0  0  0  0  0
    2.3803   16.9900    0.0034 H   0  0  0  0  0  0  0  0  0  0  0  0
    1.4719   19.2955    0.0018 H   0  0  0  0  0  0  0  0  0  0  0  0
    3.0142   21.2349   -0.0059 H   0  0  0  0  0  0  0  0  0  0  0  0
    4.8311   16.6240   -0.0026 H   0  0  0  0  0  0  0  0  0  0  0  0
    7.0791   17.5098   -0.0104 H   0  0  0  0  0  0  0  0  0  0  0  0
    7.7130   21.7547   -0.0196 H   0  0  0  0  0  0  0  0  0  0  0  0
    5.2622   22.1207   -0.0136 H   0  0  0  0  0  0  0  0  0  0  0  0
    8.7266   17.3735    0.0090 H   0  0  0  0  0  0  0  0  0  0  0  0
   13.7860   19.7363   -0.0419 H   0  0  0  0  0  0  0  0  0  0  0  0
   13.1528   15.4916    0.0105 H   0  0  0  0  0  0  0  0  0  0  0  0
   10.7020   15.8573    0.0166 H   0  0  0  0  0  0  0  0  0  0  0  0
   11.3352   20.1020   -0.0358 H   0  0  0  0  0  0  0  0  0  0  0  0
   18.9961   12.9194    0.0146 H   0  0  0  0  0  0  0  0  0  0  0  0
   16.5863   13.4968    0.0134 H   0  0  0  0  0  0  0  0  0  0  0  0
   17.5863   17.6705   -0.0242 H   0  0  0  0  0  0  0  0  0  0  0  0
   19.9961   17.0931   -0.0231 H   0  0  0  0  0  0  0  0  0  0  0  0
   26.6445   17.7874   -0.9130 H   0  0  0  0  0  0  0  0  0  0  0  0
   26.6351   17.8098    0.8553 H   0  0  0  0  0  0  0  0  0  0  0  0
   26.0356   15.4004    0.8821 H   0  0  0  0  0  0  0  0  0  0  0  0
   26.0433   15.3793   -0.8864 H   0  0  0  0  0  0  0  0  0  0  0  0
   24.2314   17.0755   -0.9149 H   0  0  0  0  0  0  0  0  0  0  0  0
   24.2245   17.0987    0.8533 H   0  0  0  0  0  0  0  0  0  0  0  0
   23.6227   14.6894    0.8813 H   0  0  0  0  0  0  0  0  0  0  0  0
   23.6258   14.6692   -0.8872 H   0  0  0  0  0  0  0  0  0  0  0  0
   21.8157   16.3665   -0.9112 H   0  0  0  0  0  0  0  0  0  0  0  0
   21.8141   16.3914    0.8571 H   0  0  0  0  0  0  0  0  0  0  0  0
   28.4489   16.1149    0.8864 H   0  0  0  0  0  0  0  0  0  0  0  0
   28.4585   16.0930   -0.8821 H   0  0  0  0  0  0  0  0  0  0  0  0
   30.8618   16.8325    0.8918 H   0  0  0  0  0  0  0  0  0  0  0  0
   30.8718   16.8093   -0.8766 H   0  0  0  0  0  0  0  0  0  0  0  0
   31.4670   19.2194   -0.9049 H   0  0  0  0  0  0  0  0  0  0  0  0
   31.4567   19.2428    0.8635 H   0  0  0  0  0  0  0  0  0  0  0  0
   33.2739   17.5519    0.8968 H   0  0  0  0  0  0  0  0  0  0  0  0
   33.2839   17.5277   -0.8716 H   0  0  0  0  0  0  0  0  0  0  0  0
   33.8780   19.9381   -0.9013 H   0  0  0  0  0  0  0  0  0  0  0  0
   33.8677   19.9624    0.8670 H   0  0  0  0  0  0  0  0  0  0  0  0
   36.1802   19.7105   -0.0007 H   0  0  0  0  0  0  0  0  0  0  0  0
   35.6954   18.2471   -0.8673 H   0  0  0  0  0  0  0  0  0  0  0  0
   35.6853   18.2719    0.9010 H   0  0  0  0  0  0  0  0  0  0  0  0
   29.0561   18.5023   -0.9088 H   0  0  0  0  0  0  0  0  0  0  0  0
   29.0458   18.5247    0.8595 H   0  0  0  0  0  0  0  0  0  0  0  0
  1  2  4  0  0  0  0
  2  3  4  0  0  0  0
  3  4  4  0  0  0  0
  4  5  4  0  0  0  0
  5  6  4  0  0  0  0
  6  1  4  0  0  0  0
  5  7  4  0  0  0  0
  7  8  4  0  0  0  0
  8  9  4  0  0  0  0
  9 10  4  0  0  0  0
 10  4  4  0  0  0  0
  8 11  1  0  0  0  0
 11 12  2  0  0  0  0
 13 14  4  0  0  0  0
 14 15  4  0  0  0  0
 15 16  4  0  0  0  0
 16 17  4  0  0  0  0
 17 18  4  0  0  0  0
 18 13  4  0  0  0  0
 17 12  1  0  0  0  0
 19 20  4  0  0  0  0
 20 21  4  0  0  0  0
 21 22  4  0  0  0  0
 22 23  4  0  0  0  0
 23 24  4  0  0  0  0
 24 19  4  0  0  0  0
 25 26  2  0  0  0  0
 25 27  1  0  0  0  0
 25 22  1  0  0  0  0
 27 14  1  0  0  0  0
 28 29  1  0  0  0  0
 29 30  1  0  0  0  0
 30 31  1  0  0  0  0
 31 32  1  0  0  0  0
 28 33  1  0  0  0  0
 34 35  1  0  0  0  0
 35 36  1  0  0  0  0
 36 37  1  0  0  0  0
 37 38  1  0  0  0  0
 34 39  1  0  0  0  0
 39 33  1  0  0  0  0
 32 40  1  0  0  0  0
 40 19  1  0  0  0  0
  1 41  1  0  0  0  0
  2 42  1  0  0  0  0
  3 43  1  0  0  0  0
  6 44  1  0  0  0  0
  7 45  1  0  0  0  0
  9 46  1  0  0  0  0
 10 47  1  0  0  0  0
 12 48  1  0  0  0  0
 13 49  1  0  0  0  0
 15 50  1  0  0  0  0
 16 51  1  0  0  0  0
 18 52  1  0  0  0  0
 20 53  1  0  0  0  0
 21 54  1  0  0  0  0
 23 55  1  0  0  0  0
 24 56  1  0  0  0  0
 28 57  1  0  0  0  0
 28 58  1  0  0  0  0
 29 59  1  0  0  0  0
 29 60  1  0  0  0  0
 30 61  1  0  0  0  0
 30 62  1  0  0  0  0
 31 63  1  0  0  0  0
 31 64  1  0  0  0  0
 32 65  1  0  0  0  0
 32 66  1  0  0  0  0
 33 67  1  0  0  0  0
 33 68  1  0  0  0  0
 34 69  1  0  0  0  0
 34 70  1  0  0  0  0
 35 71  1  0  0  0  0
 35 72  1  0  0  0  0
 36 73  1  0  0  0  0
 36 74  1  0  0  0  0
 37 75  1  0  0  0  0
 37 76  1  0  0  0  0
 38 77  1  0  0  0  0
 38 78  1  0  0  0  0
 38 79  1  0  0  0  0
 39 80  1  0  0  0  0
 39 81  1  0  0  0  0
M  END
>  <Alias name>
2-(4-(4'-dodecyloxybenzoyloxy)benzylideneamino)naphthalene

>  <deltaS(tpc)>   J/mol/K
29.42

$$$$
4-(4-Tetradecyloxybenzoyloxy)phenyl (3,4-dimethoxy)benzoate
  ChemBrain IXL

 89 91  0  0  0  0  0  0  0  0  1 V2000
   19.8358   17.2258   -0.1305 C   0  0  0  0  0  0  0  0  0  0  0  0
   19.4796   18.5753   -0.1231 C   0  0  0  0  0  0  0  0  0  0  0  0
   18.1329   18.9428   -0.1059 C   0  0  0  0  0  0  0  0  0  0  0  0
   17.1406   17.9613   -0.0966 C   0  0  0  0  0  0  0  0  0  0  0  0
   17.4966   16.6118   -0.1044 C   0  0  0  0  0  0  0  0  0  0  0  0
   18.8433   16.2443   -0.1215 C   0  0  0  0  0  0  0  0  0  0  0  0
   15.7095   18.3526   -0.0784 C   0  0  0  0  0  0  0  0  0  0  0  0
   15.4012   19.5330   -0.0731 O   0  0  0  0  0  0  0  0  0  0  0  0
   14.6599   17.3187   -0.0666 O   0  0  0  0  0  0  0  0  0  0  0  0
   10.6556   18.7995   -0.0167 C   0  0  0  0  0  0  0  0  0  0  0  0
   10.8923   17.4239   -0.0164 C   0  0  0  0  0  0  0  0  0  0  0  0
   12.2018   16.9397   -0.0327 C   0  0  0  0  0  0  0  0  0  0  0  0
   13.2767   17.8305   -0.0488 C   0  0  0  0  0  0  0  0  0  0  0  0
   13.0397   19.2062   -0.0480 C   0  0  0  0  0  0  0  0  0  0  0  0
   11.7301   19.6902   -0.0317 C   0  0  0  0  0  0  0  0  0  0  0  0
   28.5474   18.6453   -0.1470 C   0  0  0  0  0  0  0  0  0  0  0  0
   27.1055   19.1979   -0.1557 C   0  0  0  0  0  0  0  0  0  0  0  0
   26.1020   18.0244   -0.1624 C   0  0  0  0  0  0  0  0  0  0  0  0
   24.6601   18.5781   -0.1630 C   0  0  0  0  0  0  0  0  0  0  0  0
   23.6563   17.4046   -0.1627 C   0  0  0  0  0  0  0  0  0  0  0  0
   22.2140   17.9577   -0.1542 C   0  0  0  0  0  0  0  0  0  0  0  0
   21.2575   16.8370   -0.1479 O   0  0  0  0  0  0  0  0  0  0  0  0
    4.1012   19.4047    0.0673 C   0  0  0  0  0  0  0  0  0  0  0  0
    4.4558   18.0558    0.0808 C   0  0  0  0  0  0  0  0  0  0  0  0
    5.8019   17.6876    0.0671 C   0  0  0  0  0  0  0  0  0  0  0  0
    6.7942   18.6688    0.0395 C   0  0  0  0  0  0  0  0  0  0  0  0
    6.4388   20.0182    0.0262 C   0  0  0  0  0  0  0  0  0  0  0  0
    5.0927   20.3860    0.0401 C   0  0  0  0  0  0  0  0  0  0  0  0
    8.2243   18.2774    0.0242 C   0  0  0  0  0  0  0  0  0  0  0  0
    8.5327   17.0970    0.0327 O   0  0  0  0  0  0  0  0  0  0  0  0
    9.2731   19.3110   -0.0010 O   0  0  0  0  0  0  0  0  0  0  0  0
    3.4106   17.0224    0.1094 O   0  0  0  0  0  0  0  0  0  0  0  0
    3.9050   15.6385    0.1236 C   0  0  0  0  0  0  0  0  0  0  0  0
    2.6823   19.7916    0.0819 O   0  0  0  0  0  0  0  0  0  0  0  0
    2.4319   21.2403    0.0660 C   0  0  0  0  0  0  0  0  0  0  0  0
   29.5491   19.8198   -0.1338 C   0  0  0  0  0  0  0  0  0  0  0  0
   30.9912   19.2695   -0.1188 C   0  0  0  0  0  0  0  0  0  0  0  0
   31.9906   20.4454   -0.1006 C   0  0  0  0  0  0  0  0  0  0  0  0
   33.4328   19.8974   -0.0811 C   0  0  0  0  0  0  0  0  0  0  0  0
   34.4299   21.0744   -0.0596 C   0  0  0  0  0  0  0  0  0  0  0  0
   35.8720   20.5282   -0.0377 C   0  0  0  0  0  0  0  0  0  0  0  0
   36.8673   21.7057   -0.0146 C   0  0  0  0  0  0  0  0  0  0  0  0
   38.3090   21.1605    0.0083 C   0  0  0  0  0  0  0  0  0  0  0  0
   20.2486   19.3379   -0.1305 H   0  0  0  0  0  0  0  0  0  0  0  0
   17.8579   19.9903   -0.1000 H   0  0  0  0  0  0  0  0  0  0  0  0
   16.7276   15.8492   -0.0971 H   0  0  0  0  0  0  0  0  0  0  0  0
   19.1182   15.1968   -0.1277 H   0  0  0  0  0  0  0  0  0  0  0  0
   10.0595   16.7316   -0.0035 H   0  0  0  0  0  0  0  0  0  0  0  0
   12.3839   15.8721   -0.0328 H   0  0  0  0  0  0  0  0  0  0  0  0
   13.8723   19.8986   -0.0601 H   0  0  0  0  0  0  0  0  0  0  0  0
   11.5479   20.7578   -0.0308 H   0  0  0  0  0  0  0  0  0  0  0  0
   28.6949   18.0353    0.7357 H   0  0  0  0  0  0  0  0  0  0  0  0
   28.7086   18.0434   -1.0328 H   0  0  0  0  0  0  0  0  0  0  0  0
   26.9571   19.8044   -1.0405 H   0  0  0  0  0  0  0  0  0  0  0  0
   26.9461   19.8037    0.7277 H   0  0  0  0  0  0  0  0  0  0  0  0
   26.2540   17.4146    0.7196 H   0  0  0  0  0  0  0  0  0  0  0  0
   26.2575   17.4218   -1.0488 H   0  0  0  0  0  0  0  0  0  0  0  0
   24.5067   19.1838   -1.0475 H   0  0  0  0  0  0  0  0  0  0  0  0
   24.5063   19.1847    0.7208 H   0  0  0  0  0  0  0  0  0  0  0  0
   23.8141   16.7953    0.7186 H   0  0  0  0  0  0  0  0  0  0  0  0
   23.8061   16.8016   -1.0497 H   0  0  0  0  0  0  0  0  0  0  0  0
   22.0545   18.5633   -1.0378 H   0  0  0  0  0  0  0  0  0  0  0  0
   22.0652   18.5641    0.7307 H   0  0  0  0  0  0  0  0  0  0  0  0
    6.0766   16.6402    0.0779 H   0  0  0  0  0  0  0  0  0  0  0  0
    7.2079   20.7803    0.0052 H   0  0  0  0  0  0  0  0  0  0  0  0
    4.8174   21.4334    0.0297 H   0  0  0  0  0  0  0  0  0  0  0  0
    4.5184   15.4833    1.0025 H   0  0  0  0  0  0  0  0  0  0  0  0
    4.4959   15.4572   -0.7657 H   0  0  0  0  0  0  0  0  0  0  0  0
    3.0650   14.9552    0.1443 H   0  0  0  0  0  0  0  0  0  0  0  0
    1.3642   21.4223    0.0783 H   0  0  0  0  0  0  0  0  0  0  0  0
    2.8855   21.6948    0.9380 H   0  0  0  0  0  0  0  0  0  0  0  0
    2.8610   21.6711   -0.8301 H   0  0  0  0  0  0  0  0  0  0  0  0
   29.4043   20.4274   -1.0186 H   0  0  0  0  0  0  0  0  0  0  0  0
   29.3846   20.4243    0.7496 H   0  0  0  0  0  0  0  0  0  0  0  0
   31.1356   18.6593    0.7643 H   0  0  0  0  0  0  0  0  0  0  0  0
   31.1574   18.6682   -1.0041 H   0  0  0  0  0  0  0  0  0  0  0  0
   31.8479   21.0538   -0.9851 H   0  0  0  0  0  0  0  0  0  0  0  0
   31.8220   21.0484    0.7831 H   0  0  0  0  0  0  0  0  0  0  0  0
   33.5754   19.2873    0.8023 H   0  0  0  0  0  0  0  0  0  0  0  0
   33.6027   19.2965   -0.9660 H   0  0  0  0  0  0  0  0  0  0  0  0
   34.2883   21.6834   -0.9438 H   0  0  0  0  0  0  0  0  0  0  0  0
   34.2586   21.6762    0.8243 H   0  0  0  0  0  0  0  0  0  0  0  0
   36.0137   19.9184    0.8461 H   0  0  0  0  0  0  0  0  0  0  0  0
   36.0440   19.9274   -0.9221 H   0  0  0  0  0  0  0  0  0  0  0  0
   36.7260   22.3151   -0.8986 H   0  0  0  0  0  0  0  0  0  0  0  0
   36.6948   22.3069    0.8695 H   0  0  0  0  0  0  0  0  0  0  0  0
   39.0077   21.9880    0.0245 H   0  0  0  0  0  0  0  0  0  0  0  0
   38.4818   20.5595   -0.8759 H   0  0  0  0  0  0  0  0  0  0  0  0
   38.4506   20.5511    0.8923 H   0  0  0  0  0  0  0  0  0  0  0  0
  1  2  4  0  0  0  0
  2  3  4  0  0  0  0
  3  4  4  0  0  0  0
  4  5  4  0  0  0  0
  5  6  4  0  0  0  0
  6  1  4  0  0  0  0
  7  8  2  0  0  0  0
  7  9  1  0  0  0  0
  7  4  1  0  0  0  0
 10 11  4  0  0  0  0
 11 12  4  0  0  0  0
 12 13  4  0  0  0  0
 13 14  4  0  0  0  0
 14 15  4  0  0  0  0
 15 10  4  0  0  0  0
 13  9  1  0  0  0  0
 16 17  1  0  0  0  0
 17 18  1  0  0  0  0
 18 19  1  0  0  0  0
 19 20  1  0  0  0  0
 20 21  1  0  0  0  0
 21 22  1  0  0  0  0
 22  1  1  0  0  0  0
 23 24  4  0  0  0  0
 24 25  4  0  0  0  0
 25 26  4  0  0  0  0
 26 27  4  0  0  0  0
 27 28  4  0  0  0  0
 28 23  4  0  0  0  0
 29 30  2  0  0  0  0
 29 31  1  0  0  0  0
 29 26  1  0  0  0  0
 31 10  1  0  0  0  0
 24 32  1  0  0  0  0
 32 33  1  0  0  0  0
 23 34  1  0  0  0  0
 34 35  1  0  0  0  0
 16 36  1  0  0  0  0
 36 37  1  0  0  0  0
 37 38  1  0  0  0  0
 38 39  1  0  0  0  0
 39 40  1  0  0  0  0
 40 41  1  0  0  0  0
 41 42  1  0  0  0  0
 42 43  1  0  0  0  0
  2 44  1  0  0  0  0
  3 45  1  0  0  0  0
  5 46  1  0  0  0  0
  6 47  1  0  0  0  0
 11 48  1  0  0  0  0
 12 49  1  0  0  0  0
 14 50  1  0  0  0  0
 15 51  1  0  0  0  0
 16 52  1  0  0  0  0
 16 53  1  0  0  0  0
 17 54  1  0  0  0  0
 17 55  1  0  0  0  0
 18 56  1  0  0  0  0
 18 57  1  0  0  0  0
 19 58  1  0  0  0  0
 19 59  1  0  0  0  0
 20 60  1  0  0  0  0
 20 61  1  0  0  0  0
 21 62  1  0  0  0  0
 21 63  1  0  0  0  0
 25 64  1  0  0  0  0
 27 65  1  0  0  0  0
 28 66  1  0  0  0  0
 33 67  1  0  0  0  0
 33 68  1  0  0  0  0
 33 69  1  0  0  0  0
 35 70  1  0  0  0  0
 35 71  1  0  0  0  0
 35 72  1  0  0  0  0
 36 73  1  0  0  0  0
 36 74  1  0  0  0  0
 37 75  1  0  0  0  0
 37 76  1  0  0  0  0
 38 77  1  0  0  0  0
 38 78  1  0  0  0  0
 39 79  1  0  0  0  0
 39 80  1  0  0  0  0
 40 81  1  0  0  0  0
 40 82  1  0  0  0  0
 41 83  1  0  0  0  0
 41 84  1  0  0  0  0
 42 85  1  0  0  0  0
 42 86  1  0  0  0  0
 43 87  1  0  0  0  0
 43 88  1  0  0  0  0
 43 89  1  0  0  0  0
M  END
>  <Alias name>
4-(4-Tetradecyloxybenzoyloxy)phenyl (3,4-dimethoxy)benzoate

>  <deltaS(tpc)>   J/mol/K
29.9

$$$$
4-Propanoyl-4'-nonanoyloxyazobenzene
  ChemBrain IXL

 59 60  0  0  0  0  0  0  0  0  1 V2000
    6.0688   12.4177   -0.0934 C   0  0  0  0  0  0  0  0  0  0  0  0
    6.4600   13.7561   -0.1365 C   0  0  0  0  0  0  0  0  0  0  0  0
    7.8136   14.0892   -0.0831 C   0  0  0  0  0  0  0  0  0  0  0  0
    8.7760   13.0840    0.0136 C   0  0  0  0  0  0  0  0  0  0  0  0
    8.3848   11.7457    0.0572 C   0  0  0  0  0  0  0  0  0  0  0  0
    7.0312   11.4125    0.0037 C   0  0  0  0  0  0  0  0  0  0  0  0
   12.4106   12.7941    0.2093 C   0  0  0  0  0  0  0  0  0  0  0  0
   12.8017   14.1325    0.1680 C   0  0  0  0  0  0  0  0  0  0  0  0
   14.1553   14.4656    0.2207 C   0  0  0  0  0  0  0  0  0  0  0  0
   15.1179   13.4603    0.3148 C   0  0  0  0  0  0  0  0  0  0  0  0
   14.7268   12.1219    0.3561 C   0  0  0  0  0  0  0  0  0  0  0  0
   13.3732   11.7888    0.3034 C   0  0  0  0  0  0  0  0  0  0  0  0
   10.1344   13.4183    0.0670 N   0  0  0  0  0  0  0  0  0  0  0  0
   11.0522   12.4598    0.1562 N   0  0  0  0  0  0  0  0  0  0  0  0
   16.8323   15.2517    0.3120 C   0  0  0  0  0  0  0  0  0  0  0  0
   18.2324   15.7289    0.3608 C   0  0  0  0  0  0  0  0  0  0  0  0
    4.6328   12.0643   -0.1506 C   0  0  0  0  0  0  0  0  0  0  0  0
   21.6035   13.8149    0.2519 C   0  0  0  0  0  0  0  0  0  0  0  0
   23.0614   14.3135    0.2770 C   0  0  0  0  0  0  0  0  0  0  0  0
   19.1890   14.5230    0.2875 C   0  0  0  0  0  0  0  0  0  0  0  0
   20.6469   15.0210    0.3214 C   0  0  0  0  0  0  0  0  0  0  0  0
    4.2919   10.8929   -0.1387 O   0  0  0  0  0  0  0  0  0  0  0  0
   15.9172   16.0536    0.2233 O   0  0  0  0  0  0  0  0  0  0  0  0
    3.6102   13.1318   -0.2223 C   0  0  0  0  0  0  0  0  0  0  0  0
    2.2208   12.5327    0.0693 C   0  0  0  0  0  0  0  0  0  0  0  0
   16.5443   13.8113    0.3705 O   0  0  0  0  0  0  0  0  0  0  0  0
   24.0181   13.1072    0.2101 C   0  0  0  0  0  0  0  0  0  0  0  0
   25.4760   13.6061    0.2307 C   0  0  0  0  0  0  0  0  0  0  0  0
   26.4326   12.3998    0.1657 C   0  0  0  0  0  0  0  0  0  0  0  0
    5.7128   14.5365   -0.2115 H   0  0  0  0  0  0  0  0  0  0  0  0
    8.1173   15.1282   -0.1167 H   0  0  0  0  0  0  0  0  0  0  0  0
    9.1319   10.9653    0.1324 H   0  0  0  0  0  0  0  0  0  0  0  0
    6.7275   10.3736    0.0377 H   0  0  0  0  0  0  0  0  0  0  0  0
   12.0544   14.9130    0.0950 H   0  0  0  0  0  0  0  0  0  0  0  0
   14.4589   15.5047    0.1885 H   0  0  0  0  0  0  0  0  0  0  0  0
   15.4741   11.3414    0.4291 H   0  0  0  0  0  0  0  0  0  0  0  0
   13.0696   10.7497    0.3356 H   0  0  0  0  0  0  0  0  0  0  0  0
   18.3987   16.2659    1.2864 H   0  0  0  0  0  0  0  0  0  0  0  0
   18.4184   16.3886   -0.4777 H   0  0  0  0  0  0  0  0  0  0  0  0
   21.4257   13.2654   -0.6642 H   0  0  0  0  0  0  0  0  0  0  0  0
   21.4291   13.1663    1.1015 H   0  0  0  0  0  0  0  0  0  0  0  0
   23.2388   14.8645    1.1923 H   0  0  0  0  0  0  0  0  0  0  0  0
   23.2364   14.9606   -0.5736 H   0  0  0  0  0  0  0  0  0  0  0  0
   19.0146   13.9792   -0.6327 H   0  0  0  0  0  0  0  0  0  0  0  0
   19.0111   13.8692    1.1324 H   0  0  0  0  0  0  0  0  0  0  0  0
   20.8206   15.5670    1.2405 H   0  0  0  0  0  0  0  0  0  0  0  0
   20.8256   15.6727   -0.5249 H   0  0  0  0  0  0  0  0  0  0  0  0
    3.8347   13.8966    0.5110 H   0  0  0  0  0  0  0  0  0  0  0  0
    3.6140   13.5694   -1.2130 H   0  0  0  0  0  0  0  0  0  0  0  0
    1.9972   11.7664   -0.6627 H   0  0  0  0  0  0  0  0  0  0  0  0
    2.2163   12.0970    1.0608 H   0  0  0  0  0  0  0  0  0  0  0  0
    1.4722   13.3134    0.0146 H   0  0  0  0  0  0  0  0  0  0  0  0
   23.8386   12.5544   -0.7037 H   0  0  0  0  0  0  0  0  0  0  0  0
   23.8453   12.4618    1.0623 H   0  0  0  0  0  0  0  0  0  0  0  0
   25.6551   14.1601    1.1439 H   0  0  0  0  0  0  0  0  0  0  0  0
   25.6491   14.2506   -0.6223 H   0  0  0  0  0  0  0  0  0  0  0  0
   27.4572   12.7504    0.1794 H   0  0  0  0  0  0  0  0  0  0  0  0
   26.2530   11.8454   -0.7472 H   0  0  0  0  0  0  0  0  0  0  0  0
   26.2600   11.7557    1.0190 H   0  0  0  0  0  0  0  0  0  0  0  0
  1  2  4  0  0  0  0
  2  3  4  0  0  0  0
  3  4  4  0  0  0  0
  4  5  4  0  0  0  0
  5  6  4  0  0  0  0
  6  1  4  0  0  0  0
  7  8  4  0  0  0  0
  8  9  4  0  0  0  0
  9 10  4  0  0  0  0
 10 11  4  0  0  0  0
 11 12  4  0  0  0  0
 12  7  4  0  0  0  0
  4 13  1  0  0  0  0
  7 14  1  0  0  0  0
 13 14  2  0  0  0  0
 15 16  1  0  0  0  0
  1 17  1  0  0  0  0
 18 19  1  0  0  0  0
 16 20  1  0  0  0  0
 20 21  1  0  0  0  0
 18 21  1  0  0  0  0
 17 22  2  0  0  0  0
 15 23  2  0  0  0  0
 17 24  1  0  0  0  0
 24 25  1  0  0  0  0
 15 26  1  0  0  0  0
 26 10  1  0  0  0  0
 19 27  1  0  0  0  0
 27 28  1  0  0  0  0
 28 29  1  0  0  0  0
  2 30  1  0  0  0  0
  3 31  1  0  0  0  0
  5 32  1  0  0  0  0
  6 33  1  0  0  0  0
  8 34  1  0  0  0  0
  9 35  1  0  0  0  0
 11 36  1  0  0  0  0
 12 37  1  0  0  0  0
 16 38  1  0  0  0  0
 16 39  1  0  0  0  0
 18 40  1  0  0  0  0
 18 41  1  0  0  0  0
 19 42  1  0  0  0  0
 19 43  1  0  0  0  0
 20 44  1  0  0  0  0
 20 45  1  0  0  0  0
 21 46  1  0  0  0  0
 21 47  1  0  0  0  0
 24 48  1  0  0  0  0
 24 49  1  0  0  0  0
 25 50  1  0  0  0  0
 25 51  1  0  0  0  0
 25 52  1  0  0  0  0
 27 53  1  0  0  0  0
 27 54  1  0  0  0  0
 28 55  1  0  0  0  0
 28 56  1  0  0  0  0
 29 57  1  0  0  0  0
 29 58  1  0  0  0  0
 29 59  1  0  0  0  0
M  END
>  <Alias name>
4-Propanoyl-4'-nonanoyloxyazobenzene

>  <deltaS(tpc)>   J/mol/K
29.9

$$$$
4-(4-Nonyloxybenzoyloxy)phenyl (3,4-dimethoxy)benzoate
  ChemBrain IXL

 74 76  0  0  0  0  0  0  0  0  1 V2000
   14.4859   16.7145    0.0000 C   0  0  0  0  0  0  0  0  0  0  0  0
   14.8681   15.3732   -0.0320 C   0  0  0  0  0  0  0  0  0  0  0  0
   16.2212   15.0336   -0.0440 C   0  0  0  0  0  0  0  0  0  0  0  0
   17.1920   16.0352   -0.0245 C   0  0  0  0  0  0  0  0  0  0  0  0
   16.8097   17.3765    0.0056 C   0  0  0  0  0  0  0  0  0  0  0  0
   15.4567   17.7161    0.0177 C   0  0  0  0  0  0  0  0  0  0  0  0
   18.6275   15.6749   -0.0357 C   0  0  0  0  0  0  0  0  0  0  0  0
   18.9618   14.5017   -0.0560 O   0  0  0  0  0  0  0  0  0  0  0  0
   19.6506   16.7306   -0.0224 O   0  0  0  0  0  0  0  0  0  0  0  0
   23.6767   15.3375   -0.0444 C   0  0  0  0  0  0  0  0  0  0  0  0
   23.4125   16.7072   -0.0455 C   0  0  0  0  0  0  0  0  0  0  0  0
   22.0942   17.1634   -0.0399 C   0  0  0  0  0  0  0  0  0  0  0  0
   21.0399   16.2498   -0.0326 C   0  0  0  0  0  0  0  0  0  0  0  0
   21.3041   14.8800   -0.0348 C   0  0  0  0  0  0  0  0  0  0  0  0
   22.6225   14.4238   -0.0404 C   0  0  0  0  0  0  0  0  0  0  0  0
    5.8334   15.0978    0.0276 C   0  0  0  0  0  0  0  0  0  0  0  0
    7.2833   14.5812   -0.0499 C   0  0  0  0  0  0  0  0  0  0  0  0
    8.2573   15.7741    0.0086 C   0  0  0  0  0  0  0  0  0  0  0  0
    9.7078   15.2568   -0.0490 C   0  0  0  0  0  0  0  0  0  0  0  0
   10.6811   16.4505    0.0055 C   0  0  0  0  0  0  0  0  0  0  0  0
   12.1322   15.9329   -0.0314 C   0  0  0  0  0  0  0  0  0  0  0  0
   13.0600   17.0724    0.0152 O   0  0  0  0  0  0  0  0  0  0  0  0
   30.2308   14.8738   -0.0707 C   0  0  0  0  0  0  0  0  0  0  0  0
   29.8480   16.2152   -0.0892 C   0  0  0  0  0  0  0  0  0  0  0  0
   28.4949   16.5545   -0.0878 C   0  0  0  0  0  0  0  0  0  0  0  0
   27.5245   15.5525   -0.0675 C   0  0  0  0  0  0  0  0  0  0  0  0
   27.9073   14.2112   -0.0494 C   0  0  0  0  0  0  0  0  0  0  0  0
   29.2604   13.8718   -0.0507 C   0  0  0  0  0  0  0  0  0  0  0  0
   26.0889   15.9126   -0.0653 C   0  0  0  0  0  0  0  0  0  0  0  0
   25.7543   17.0858   -0.0784 O   0  0  0  0  0  0  0  0  0  0  0  0
   25.0661   14.8568   -0.0474 O   0  0  0  0  0  0  0  0  0  0  0  0
   30.8706   17.2710   -0.1101 O   0  0  0  0  0  0  0  0  0  0  0  0
   30.3457   18.6439   -0.1297 C   0  0  0  0  0  0  0  0  0  0  0  0
   31.6567   14.5163   -0.0723 O   0  0  0  0  0  0  0  0  0  0  0  0
   31.9354   13.0731   -0.0509 C   0  0  0  0  0  0  0  0  0  0  0  0
    4.8590   13.9055   -0.0328 C   0  0  0  0  0  0  0  0  0  0  0  0
    3.4098   14.4215    0.0580 C   0  0  0  0  0  0  0  0  0  0  0  0
    2.4351   13.2295   -0.0040 C   0  0  0  0  0  0  0  0  0  0  0  0
   14.1145   14.5956   -0.0476 H   0  0  0  0  0  0  0  0  0  0  0  0
   16.5179   13.9923   -0.0685 H   0  0  0  0  0  0  0  0  0  0  0  0
   17.5633   18.1541    0.0197 H   0  0  0  0  0  0  0  0  0  0  0  0
   15.1599   18.7574    0.0407 H   0  0  0  0  0  0  0  0  0  0  0  0
   24.2309   17.4165   -0.0507 H   0  0  0  0  0  0  0  0  0  0  0  0
   21.8891   18.2268   -0.0413 H   0  0  0  0  0  0  0  0  0  0  0  0
   20.4857   14.1706   -0.0322 H   0  0  0  0  0  0  0  0  0  0  0  0
   22.8275   13.3604   -0.0416 H   0  0  0  0  0  0  0  0  0  0  0  0
    5.6422   15.7628   -0.8055 H   0  0  0  0  0  0  0  0  0  0  0  0
    5.6906   15.6340    0.9576 H   0  0  0  0  0  0  0  0  0  0  0  0
    7.4751   13.9173    0.7839 H   0  0  0  0  0  0  0  0  0  0  0  0
    7.4259   14.0439   -0.9794 H   0  0  0  0  0  0  0  0  0  0  0  0
    8.0746   16.4308   -0.8330 H   0  0  0  0  0  0  0  0  0  0  0  0
    8.1049   16.3194    0.9317 H   0  0  0  0  0  0  0  0  0  0  0  0
    9.8915   14.6023    0.7941 H   0  0  0  0  0  0  0  0  0  0  0  0
    9.8595   14.7091   -0.9709 H   0  0  0  0  0  0  0  0  0  0  0  0
   10.5069   17.0974   -0.8454 H   0  0  0  0  0  0  0  0  0  0  0  0
   10.5194   17.0065    0.9207 H   0  0  0  0  0  0  0  0  0  0  0  0
   12.3078   15.2893    0.8217 H   0  0  0  0  0  0  0  0  0  0  0  0
   12.2929   15.3736   -0.9448 H   0  0  0  0  0  0  0  0  0  0  0  0
   28.1978   17.5959   -0.1023 H   0  0  0  0  0  0  0  0  0  0  0  0
   27.1539   13.4333   -0.0343 H   0  0  0  0  0  0  0  0  0  0  0  0
   29.5575   12.8305   -0.0362 H   0  0  0  0  0  0  0  0  0  0  0  0
   29.7364   18.7849   -1.0138 H   0  0  0  0  0  0  0  0  0  0  0  0
   29.7435   18.8128    0.7544 H   0  0  0  0  0  0  0  0  0  0  0  0
   31.1705   19.3456   -0.1441 H   0  0  0  0  0  0  0  0  0  0  0  0
   33.0063   12.9121   -0.0535 H   0  0  0  0  0  0  0  0  0  0  0  0
   31.4982   12.6079   -0.9258 H   0  0  0  0  0  0  0  0  0  0  0  0
   31.5069   12.6359    0.8425 H   0  0  0  0  0  0  0  0  0  0  0  0
    5.0563   13.2358    0.7952 H   0  0  0  0  0  0  0  0  0  0  0  0
    4.9954   13.3747   -0.9668 H   0  0  0  0  0  0  0  0  0  0  0  0
    3.2129   15.0922   -0.7692 H   0  0  0  0  0  0  0  0  0  0  0  0
    3.2731   14.9513    0.9926 H   0  0  0  0  0  0  0  0  0  0  0  0
    2.6333   12.5578    0.8220 H   0  0  0  0  0  0  0  0  0  0  0  0
    1.4167   13.5921    0.0619 H   0  0  0  0  0  0  0  0  0  0  0  0
    2.5703   12.7010   -0.9396 H   0  0  0  0  0  0  0  0  0  0  0  0
  1  2  4  0  0  0  0
  2  3  4  0  0  0  0
  3  4  4  0  0  0  0
  4  5  4  0  0  0  0
  5  6  4  0  0  0  0
  6  1  4  0  0  0  0
  7  8  2  0  0  0  0
  7  9  1  0  0  0  0
  7  4  1  0  0  0  0
 10 11  4  0  0  0  0
 11 12  4  0  0  0  0
 12 13  4  0  0  0  0
 13 14  4  0  0  0  0
 14 15  4  0  0  0  0
 15 10  4  0  0  0  0
 13  9  1  0  0  0  0
 16 17  1  0  0  0  0
 17 18  1  0  0  0  0
 18 19  1  0  0  0  0
 19 20  1  0  0  0  0
 20 21  1  0  0  0  0
 21 22  1  0  0  0  0
 22  1  1  0  0  0  0
 23 24  4  0  0  0  0
 24 25  4  0  0  0  0
 25 26  4  0  0  0  0
 26 27  4  0  0  0  0
 27 28  4  0  0  0  0
 28 23  4  0  0  0  0
 29 30  2  0  0  0  0
 29 31  1  0  0  0  0
 29 26  1  0  0  0  0
 31 10  1  0  0  0  0
 24 32  1  0  0  0  0
 32 33  1  0  0  0  0
 23 34  1  0  0  0  0
 34 35  1  0  0  0  0
 16 36  1  0  0  0  0
 36 37  1  0  0  0  0
 37 38  1  0  0  0  0
  2 39  1  0  0  0  0
  3 40  1  0  0  0  0
  5 41  1  0  0  0  0
  6 42  1  0  0  0  0
 11 43  1  0  0  0  0
 12 44  1  0  0  0  0
 14 45  1  0  0  0  0
 15 46  1  0  0  0  0
 16 47  1  0  0  0  0
 16 48  1  0  0  0  0
 17 49  1  0  0  0  0
 17 50  1  0  0  0  0
 18 51  1  0  0  0  0
 18 52  1  0  0  0  0
 19 53  1  0  0  0  0
 19 54  1  0  0  0  0
 20 55  1  0  0  0  0
 20 56  1  0  0  0  0
 21 57  1  0  0  0  0
 21 58  1  0  0  0  0
 25 59  1  0  0  0  0
 27 60  1  0  0  0  0
 28 61  1  0  0  0  0
 33 62  1  0  0  0  0
 33 63  1  0  0  0  0
 33 64  1  0  0  0  0
 35 65  1  0  0  0  0
 35 66  1  0  0  0  0
 35 67  1  0  0  0  0
 36 68  1  0  0  0  0
 36 69  1  0  0  0  0
 37 70  1  0  0  0  0
 37 71  1  0  0  0  0
 38 72  1  0  0  0  0
 38 73  1  0  0  0  0
 38 74  1  0  0  0  0
M  END
>  <Alias name>
4-(4-Nonyloxybenzoyloxy)phenyl (3,4-dimethoxy)benzoate

>  <deltaS(tpc)>   J/mol/K
30.02

$$$$
4-Propoxyphenylbenzyl perfluorobutyl thioether
  ChemBrain IXL

 48 49  0  0  0  0  0  0  0  0  1 V2000
    7.5848    9.9379    1.1380 C   0  0  0  0  0  0  0  0  0  0  0  0
    8.5653    9.1122    0.5875 C   0  0  0  0  0  0  0  0  0  0  0  0
    9.8343    9.6229    0.3141 C   0  0  0  0  0  0  0  0  0  0  0  0
   10.1229   10.9593    0.5913 C   0  0  0  0  0  0  0  0  0  0  0  0
    9.1426   11.7849    1.1420 C   0  0  0  0  0  0  0  0  0  0  0  0
    7.8735   11.2742    1.4153 C   0  0  0  0  0  0  0  0  0  0  0  0
   11.7596   12.8361    0.5836 C   0  0  0  0  0  0  0  0  0  0  0  0
   11.4693   11.5011    0.3012 C   0  0  0  0  0  0  0  0  0  0  0  0
   12.4480   10.6770   -0.2545 C   0  0  0  0  0  0  0  0  0  0  0  0
   13.7170   11.1877   -0.5280 C   0  0  0  0  0  0  0  0  0  0  0  0
   14.0073   12.5227   -0.2458 C   0  0  0  0  0  0  0  0  0  0  0  0
   13.0286   13.3468    0.3101 C   0  0  0  0  0  0  0  0  0  0  0  0
    6.2475    9.3998    1.4258 O   0  0  0  0  0  0  0  0  0  0  0  0
    5.3010   10.3644    2.0043 C   0  0  0  0  0  0  0  0  0  0  0  0
    3.9482    9.6700    2.2539 C   0  0  0  0  0  0  0  0  0  0  0  0
    2.9560   10.6811    2.8605 C   0  0  0  0  0  0  0  0  0  0  0  0
   15.3535   13.0646   -0.5362 C   0  0  0  0  0  0  0  0  0  0  0  0
   16.3962   11.7524   -1.2379 S   0  0  0  0  0  0  0  0  0  0  0  0
   17.9123   12.7280   -1.4641 C   0  0  0  0  0  0  0  0  0  0  0  0
   19.0124   11.8348   -2.0697 C   0  0  0  0  0  0  0  0  0  0  0  0
   20.2982   12.6622   -2.2615 C   0  0  0  0  0  0  0  0  0  0  0  0
   21.3981   11.7690   -2.8675 C   0  0  0  0  0  0  0  0  0  0  0  0
   17.6608   13.7688   -2.3026 F   0  0  0  0  0  0  0  0  0  0  0  0
   18.3278   13.2057   -0.2605 F   0  0  0  0  0  0  0  0  0  0  0  0
   18.5969   11.3571   -3.2734 F   0  0  0  0  0  0  0  0  0  0  0  0
   19.2639   10.7940   -1.2312 F   0  0  0  0  0  0  0  0  0  0  0  0
   20.7139   13.1396   -1.0578 F   0  0  0  0  0  0  0  0  0  0  0  0
   20.0466   13.7032   -3.0997 F   0  0  0  0  0  0  0  0  0  0  0  0
   20.9825   11.2917   -4.0713 F   0  0  0  0  0  0  0  0  0  0  0  0
   21.6496   10.7280   -2.0294 F   0  0  0  0  0  0  0  0  0  0  0  0
   22.5329   12.4992   -3.0367 F   0  0  0  0  0  0  0  0  0  0  0  0
    8.3412    8.0747    0.3724 H   0  0  0  0  0  0  0  0  0  0  0  0
   10.5954    8.9819   -0.1133 H   0  0  0  0  0  0  0  0  0  0  0  0
    9.3666   12.8224    1.3572 H   0  0  0  0  0  0  0  0  0  0  0  0
    7.1124   11.9151    1.8429 H   0  0  0  0  0  0  0  0  0  0  0  0
   10.9998   13.4759    1.0150 H   0  0  0  0  0  0  0  0  0  0  0  0
   12.2226    9.6406   -0.4737 H   0  0  0  0  0  0  0  0  0  0  0  0
   14.4769   10.5478   -0.9593 H   0  0  0  0  0  0  0  0  0  0  0  0
   13.2540   14.3832    0.5294 H   0  0  0  0  0  0  0  0  0  0  0  0
    5.6938   10.7375    2.9421 H   0  0  0  0  0  0  0  0  0  0  0  0
    5.1618   11.1899    1.3173 H   0  0  0  0  0  0  0  0  0  0  0  0
    3.5553    9.2970    1.3161 H   0  0  0  0  0  0  0  0  0  0  0  0
    4.0875    8.8444    2.9408 H   0  0  0  0  0  0  0  0  0  0  0  0
    2.0053   10.1932    3.0360 H   0  0  0  0  0  0  0  0  0  0  0  0
    3.3489   11.0541    3.7984 H   0  0  0  0  0  0  0  0  0  0  0  0
    2.8168   11.5068    2.1736 H   0  0  0  0  0  0  0  0  0  0  0  0
   15.8008   13.4301    0.3799 H   0  0  0  0  0  0  0  0  0  0  0  0
   15.2698   13.8778   -1.2465 H   0  0  0  0  0  0  0  0  0  0  0  0
  1  2  4  0  0  0  0
  2  3  4  0  0  0  0
  3  4  4  0  0  0  0
  4  5  4  0  0  0  0
  5  6  4  0  0  0  0
  6  1  4  0  0  0  0
  7  8  4  0  0  0  0
  8  9  4  0  0  0  0
  9 10  4  0  0  0  0
 10 11  4  0  0  0  0
 11 12  4  0  0  0  0
 12  7  4  0  0  0  0
  4  8  1  0  0  0  0
  1 13  1  0  0  0  0
 13 14  1  0  0  0  0
 14 15  1  0  0  0  0
 15 16  1  0  0  0  0
 11 17  1  0  0  0  0
 17 18  1  0  0  0  0
 18 19  1  0  0  0  0
 19 20  1  0  0  0  0
 20 21  1  0  0  0  0
 21 22  1  0  0  0  0
 19 23  1  0  0  0  0
 19 24  1  0  0  0  0
 20 25  1  0  0  0  0
 20 26  1  0  0  0  0
 21 27  1  0  0  0  0
 21 28  1  0  0  0  0
 22 29  1  0  0  0  0
 22 30  1  0  0  0  0
 22 31  1  0  0  0  0
  2 32  1  0  0  0  0
  3 33  1  0  0  0  0
  5 34  1  0  0  0  0
  6 35  1  0  0  0  0
  7 36  1  0  0  0  0
  9 37  1  0  0  0  0
 10 38  1  0  0  0  0
 12 39  1  0  0  0  0
 14 40  1  0  0  0  0
 14 41  1  0  0  0  0
 15 42  1  0  0  0  0
 15 43  1  0  0  0  0
 16 44  1  0  0  0  0
 16 45  1  0  0  0  0
 16 46  1  0  0  0  0
 17 47  1  0  0  0  0
 17 48  1  0  0  0  0
M  END
>  <Alias name>
4-Propoxyphenylbenzyl perfluorobutyl thioether

>  <deltaS(tpc)>   J/mol/K
30.23

$$$$
1-(2-(5-Cyanothienyl))-3-(4-pentyloxyphenylamino)-2-propen-1-one
  ChemBrain IXL

 44 45  0  0  0  0  0  0  0  0  1 V2000
   10.0754   10.9345   -0.0781 C   0  0  0  0  0  0  0  0  0  0  0  0
    8.7495   10.9919   -0.0793 C   0  0  0  0  0  0  0  0  0  0  0  0
    7.9277    9.7299   -0.0740 C   0  0  0  0  0  0  0  0  0  0  0  0
    8.4884    8.6461   -0.0792 O   0  0  0  0  0  0  0  0  0  0  0  0
    5.7609   10.8557   -0.0684 C   0  0  0  0  0  0  0  0  0  0  0  0
    6.4245    9.7851   -0.0617 C   0  0  0  0  0  0  0  0  0  0  0  0
    4.3661   10.6365   -0.0515 C   0  0  0  0  0  0  0  0  0  0  0  0
    4.0641    9.4134   -0.0336 C   0  0  0  0  0  0  0  0  0  0  0  0
    5.4254    8.4380   -0.0368 S   0  0  0  0  0  0  0  0  0  0  0  0
   10.8086   12.1324   -0.0783 N   0  0  0  0  0  0  0  0  0  0  0  0
   12.2144   12.1300   -0.0705 C   0  0  0  0  0  0  0  0  0  0  0  0
   12.9305   10.9271   -0.0755 C   0  0  0  0  0  0  0  0  0  0  0  0
   14.3273   10.9469   -0.0618 C   0  0  0  0  0  0  0  0  0  0  0  0
   15.0069   12.1669   -0.0440 C   0  0  0  0  0  0  0  0  0  0  0  0
   14.2921   13.3626   -0.0418 C   0  0  0  0  0  0  0  0  0  0  0  0
   12.8978   13.3434   -0.0554 C   0  0  0  0  0  0  0  0  0  0  0  0
   17.1201   10.8776   -0.0254 C   0  0  0  0  0  0  0  0  0  0  0  0
   18.6580   11.0573   -0.0124 C   0  0  0  0  0  0  0  0  0  0  0  0
   19.3488    9.6767   -0.0088 C   0  0  0  0  0  0  0  0  0  0  0  0
   20.8839    9.8773    0.0045 C   0  0  0  0  0  0  0  0  0  0  0  0
   21.5944    8.5098    0.0086 C   0  0  0  0  0  0  0  0  0  0  0  0
   16.4762   12.1943   -0.0271 O   0  0  0  0  0  0  0  0  0  0  0  0
    2.6553    8.9027   -0.0115 C   0  0  0  0  0  0  0  0  0  0  0  0
    1.5625    8.5087    0.0060 N   0  0  0  0  0  0  0  0  0  0  0  0
   10.3189   13.0055   -0.0732 H   0  0  0  0  0  0  0  0  0  0  0  0
   10.5800    9.9683   -0.0758 H   0  0  0  0  0  0  0  0  0  0  0  0
    8.2736   11.9593   -0.0832 H   0  0  0  0  0  0  0  0  0  0  0  0
    6.2281   11.8434   -0.0850 H   0  0  0  0  0  0  0  0  0  0  0  0
    3.6165   11.4350   -0.0531 H   0  0  0  0  0  0  0  0  0  0  0  0
   12.4037    9.9791   -0.0892 H   0  0  0  0  0  0  0  0  0  0  0  0
   14.8837   10.0154   -0.0645 H   0  0  0  0  0  0  0  0  0  0  0  0
   14.8199   14.3067   -0.0290 H   0  0  0  0  0  0  0  0  0  0  0  0
   12.3446   14.2716   -0.0535 H   0  0  0  0  0  0  0  0  0  0  0  0
   16.8254   10.3337   -0.9134 H   0  0  0  0  0  0  0  0  0  0  0  0
   16.8110   10.3272    0.8551 H   0  0  0  0  0  0  0  0  0  0  0  0
   18.9495   11.6064    0.8747 H   0  0  0  0  0  0  0  0  0  0  0  0
   18.9636   11.6088   -0.8931 H   0  0  0  0  0  0  0  0  0  0  0  0
   19.0622    9.1267   -0.8967 H   0  0  0  0  0  0  0  0  0  0  0  0
   19.0472    9.1238    0.8724 H   0  0  0  0  0  0  0  0  0  0  0  0
   21.1665   10.4303    0.8907 H   0  0  0  0  0  0  0  0  0  0  0  0
   21.1813   10.4326   -0.8752 H   0  0  0  0  0  0  0  0  0  0  0  0
   22.6645    8.6634    0.0099 H   0  0  0  0  0  0  0  0  0  0  0  0
   21.3118    7.9513   -0.8762 H   0  0  0  0  0  0  0  0  0  0  0  0
   21.3091    7.9552    0.8951 H   0  0  0  0  0  0  0  0  0  0  0  0
  1  2  2  0  0  0  0
  2  3  1  0  0  0  0
  3  4  2  0  0  0  0
  5  6  2  0  0  0  0
  5  7  1  0  0  0  0
  7  8  2  0  0  0  0
  8  9  1  0  0  0  0
  9  6  1  0  0  0  0
  6  3  1  0  0  0  0
  1 10  1  0  0  0  0
 11 12  4  0  0  0  0
 12 13  4  0  0  0  0
 13 14  4  0  0  0  0
 14 15  4  0  0  0  0
 15 16  4  0  0  0  0
 16 11  4  0  0  0  0
 11 10  1  0  0  0  0
 17 18  1  0  0  0  0
 18 19  1  0  0  0  0
 19 20  1  0  0  0  0
 20 21  1  0  0  0  0
 14 22  1  0  0  0  0
 17 22  1  0  0  0  0
 23 24  3  0  0  0  0
 23  8  1  0  0  0  0
 10 25  1  0  0  0  0
  1 26  1  0  0  0  0
  2 27  1  0  0  0  0
  5 28  1  0  0  0  0
  7 29  1  0  0  0  0
 12 30  1  0  0  0  0
 13 31  1  0  0  0  0
 15 32  1  0  0  0  0
 16 33  1  0  0  0  0
 17 34  1  0  0  0  0
 17 35  1  0  0  0  0
 18 36  1  0  0  0  0
 18 37  1  0  0  0  0
 19 38  1  0  0  0  0
 19 39  1  0  0  0  0
 20 40  1  0  0  0  0
 20 41  1  0  0  0  0
 21 42  1  0  0  0  0
 21 43  1  0  0  0  0
 21 44  1  0  0  0  0
M  END
>  <Alias name>
1-(2-(5-Cyanothienyl))-3-(4-pentyloxyphenylamino)-2-propen-1-one

>  <deltaS(tpc)>   J/mol/K
30.64

$$$$
4-(omega-Aminohexyloxy)-4'-cyanobiphenyl
  ChemBrain IXL

 44 45  0  0  0  0  0  0  0  0  1 V2000
    6.6916   10.6625    0.0000 C   0  0  0  0  0  0  0  0  0  0  0  0
    5.7110    9.6848   -0.1994 C   0  0  0  0  0  0  0  0  0  0  0  0
    4.3589   10.0244   -0.1348 C   0  0  0  0  0  0  0  0  0  0  0  0
    3.9812   11.3413    0.1291 C   0  0  0  0  0  0  0  0  0  0  0  0
    4.9556   12.3196    0.3287 C   0  0  0  0  0  0  0  0  0  0  0  0
    6.3082   11.9818    0.2644 C   0  0  0  0  0  0  0  0  0  0  0  0
    9.8782    8.6410   -0.3865 C   0  0  0  0  0  0  0  0  0  0  0  0
    8.5251    8.9783   -0.3223 C   0  0  0  0  0  0  0  0  0  0  0  0
    8.1407   10.2998   -0.0690 C   0  0  0  0  0  0  0  0  0  0  0  0
    9.1204   11.2800    0.1194 C   0  0  0  0  0  0  0  0  0  0  0  0
   10.4723   10.9415    0.0550 C   0  0  0  0  0  0  0  0  0  0  0  0
   10.8528    9.6215   -0.1980 C   0  0  0  0  0  0  0  0  0  0  0  0
   12.2805    9.2627   -0.2663 O   0  0  0  0  0  0  0  0  0  0  0  0
   13.2167   10.3775   -0.0512 C   0  0  0  0  0  0  0  0  0  0  0  0
   14.6643    9.8618   -0.1508 C   0  0  0  0  0  0  0  0  0  0  0  0
   15.6412   11.0322    0.0752 C   0  0  0  0  0  0  0  0  0  0  0  0
   17.0907   10.5198   -0.0247 C   0  0  0  0  0  0  0  0  0  0  0  0
    2.5472   11.7004    0.1975 C   0  0  0  0  0  0  0  0  0  0  0  0
    1.4252   11.9814    0.2509 N   0  0  0  0  0  0  0  0  0  0  0  0
   18.0657   11.6917    0.2016 C   0  0  0  0  0  0  0  0  0  0  0  0
   19.5159   11.1808    0.1012 C   0  0  0  0  0  0  0  0  0  0  0  0
   20.4455   12.2990    0.3172 N   0  0  0  0  0  0  0  0  0  0  0  0
   20.2891   13.0068   -0.3848 H   0  0  0  0  0  0  0  0  0  0  0  0
   21.3950   11.9644    0.2517 H   0  0  0  0  0  0  0  0  0  0  0  0
    5.9980    8.6632   -0.4042 H   0  0  0  0  0  0  0  0  0  0  0  0
    3.6024    9.2651   -0.2897 H   0  0  0  0  0  0  0  0  0  0  0  0
    4.6624   13.3418    0.5335 H   0  0  0  0  0  0  0  0  0  0  0  0
    7.0589   12.7436    0.4198 H   0  0  0  0  0  0  0  0  0  0  0  0
   10.1717    7.6173   -0.5827 H   0  0  0  0  0  0  0  0  0  0  0  0
    7.7747    8.2145   -0.4691 H   0  0  0  0  0  0  0  0  0  0  0  0
    8.8327   12.3031    0.3155 H   0  0  0  0  0  0  0  0  0  0  0  0
   11.2265   11.7041    0.2015 H   0  0  0  0  0  0  0  0  0  0  0  0
   13.0521   11.1375   -0.8051 H   0  0  0  0  0  0  0  0  0  0  0  0
   13.0522   10.8023    0.9315 H   0  0  0  0  0  0  0  0  0  0  0  0
   14.8299    9.1022    0.6032 H   0  0  0  0  0  0  0  0  0  0  0  0
   14.8299    9.4376   -1.1333 H   0  0  0  0  0  0  0  0  0  0  0  0
   15.4744   11.7920   -0.6783 H   0  0  0  0  0  0  0  0  0  0  0  0
   15.4752   11.4561    1.0580 H   0  0  0  0  0  0  0  0  0  0  0  0
   17.2579    9.7603    0.7290 H   0  0  0  0  0  0  0  0  0  0  0  0
   17.2570   10.0963   -1.0074 H   0  0  0  0  0  0  0  0  0  0  0  0
   17.8979   12.4515   -0.5516 H   0  0  0  0  0  0  0  0  0  0  0  0
   17.8995   12.1150    1.1845 H   0  0  0  0  0  0  0  0  0  0  0  0
   19.6839   10.4211    0.8545 H   0  0  0  0  0  0  0  0  0  0  0  0
   19.6824   10.7576   -0.8817 H   0  0  0  0  0  0  0  0  0  0  0  0
  1  2  4  0  0  0  0
  2  3  4  0  0  0  0
  3  4  4  0  0  0  0
  4  5  4  0  0  0  0
  5  6  4  0  0  0  0
  6  1  4  0  0  0  0
  7  8  4  0  0  0  0
  8  9  4  0  0  0  0
  9 10  4  0  0  0  0
 10 11  4  0  0  0  0
 11 12  4  0  0  0  0
 12  7  4  0  0  0  0
  9  1  1  0  0  0  0
 12 13  1  0  0  0  0
 13 14  1  0  0  0  0
 14 15  1  0  0  0  0
 15 16  1  0  0  0  0
 16 17  1  0  0  0  0
 18 19  3  0  0  0  0
 18  4  1  0  0  0  0
 17 20  1  0  0  0  0
 20 21  1  0  0  0  0
 21 22  1  0  0  0  0
 22 23  1  0  0  0  0
 22 24  1  0  0  0  0
  2 25  1  0  0  0  0
  3 26  1  0  0  0  0
  5 27  1  0  0  0  0
  6 28  1  0  0  0  0
  7 29  1  0  0  0  0
  8 30  1  0  0  0  0
 10 31  1  0  0  0  0
 11 32  1  0  0  0  0
 14 33  1  0  0  0  0
 14 34  1  0  0  0  0
 15 35  1  0  0  0  0
 15 36  1  0  0  0  0
 16 37  1  0  0  0  0
 16 38  1  0  0  0  0
 17 39  1  0  0  0  0
 17 40  1  0  0  0  0
 20 41  1  0  0  0  0
 20 42  1  0  0  0  0
 21 43  1  0  0  0  0
 21 44  1  0  0  0  0
M  END
>  <Alias name>
4-(omega-Aminohexyloxy)-4'-cyanobiphenyl

>  <deltaS(tpc)>   J/mol/K
30.68

$$$$
4-Heptyl-4'-propoxyazobenzene
  ChemBrain IXL

 55 56  0  0  0  0  0  0  0  0  1 V2000
    4.2800   10.2790   -0.3156 C   0  0  0  0  0  0  0  0  0  0  0  0
    4.8053   11.5720   -0.3291 C   0  0  0  0  0  0  0  0  0  0  0  0
    6.1875   11.7641   -0.3562 C   0  0  0  0  0  0  0  0  0  0  0  0
    7.0454   10.6636   -0.3698 C   0  0  0  0  0  0  0  0  0  0  0  0
    6.5202    9.3709   -0.3565 C   0  0  0  0  0  0  0  0  0  0  0  0
    5.1381    9.1787   -0.3294 C   0  0  0  0  0  0  0  0  0  0  0  0
   10.6398   10.0011   -0.4636 C   0  0  0  0  0  0  0  0  0  0  0  0
   11.4965    8.9017   -0.5315 C   0  0  0  0  0  0  0  0  0  0  0  0
   12.8784    9.0939   -0.5584 C   0  0  0  0  0  0  0  0  0  0  0  0
   13.4045   10.3855   -0.5175 C   0  0  0  0  0  0  0  0  0  0  0  0
   12.5480   11.4850   -0.4496 C   0  0  0  0  0  0  0  0  0  0  0  0
   11.1660   11.2928   -0.4227 C   0  0  0  0  0  0  0  0  0  0  0  0
    8.4337   10.8569   -0.3968 N   0  0  0  0  0  0  0  0  0  0  0  0
    9.2516    9.8078   -0.4366 N   0  0  0  0  0  0  0  0  0  0  0  0
   14.8618   10.5874   -0.5460 O   0  0  0  0  0  0  0  0  0  0  0  0
   15.2988   11.9912   -0.4912 C   0  0  0  0  0  0  0  0  0  0  0  0
    2.8118   10.0738   -0.2865 C   0  0  0  0  0  0  0  0  0  0  0  0
    2.0968   11.4381   -0.3776 C   0  0  0  0  0  0  0  0  0  0  0  0
    0.5690   11.2213   -0.3511 C   0  0  0  0  0  0  0  0  0  0  0  0
   16.8391   12.0516   -0.5294 C   0  0  0  0  0  0  0  0  0  0  0  0
   17.2984   13.5218   -0.4688 C   0  0  0  0  0  0  0  0  0  0  0  0
   -0.1463   12.5847   -0.4431 C   0  0  0  0  0  0  0  0  0  0  0  0
   -1.6732   12.3693   -0.4086 C   0  0  0  0  0  0  0  0  0  0  0  0
   -2.3866   13.7333   -0.5011 C   0  0  0  0  0  0  0  0  0  0  0  0
   -3.9128   13.5200   -0.4626 C   0  0  0  0  0  0  0  0  0  0  0  0
    4.1402   12.4267   -0.3185 H   0  0  0  0  0  0  0  0  0  0  0  0
    6.5946   12.7678   -0.3666 H   0  0  0  0  0  0  0  0  0  0  0  0
    7.1854    8.5163   -0.3672 H   0  0  0  0  0  0  0  0  0  0  0  0
    4.7313    8.1751   -0.3191 H   0  0  0  0  0  0  0  0  0  0  0  0
   11.0889    7.8989   -0.5633 H   0  0  0  0  0  0  0  0  0  0  0  0
   13.5429    8.2403   -0.6111 H   0  0  0  0  0  0  0  0  0  0  0  0
   12.9559   12.4878   -0.4178 H   0  0  0  0  0  0  0  0  0  0  0  0
   10.5017   12.1466   -0.3700 H   0  0  0  0  0  0  0  0  0  0  0  0
   14.8953   12.5284   -1.3407 H   0  0  0  0  0  0  0  0  0  0  0  0
   14.9423   12.4449    0.4253 H   0  0  0  0  0  0  0  0  0  0  0  0
    2.5175    9.4557   -1.1257 H   0  0  0  0  0  0  0  0  0  0  0  0
    2.5347    9.5824    0.6380 H   0  0  0  0  0  0  0  0  0  0  0  0
    2.3883   12.0553    0.4632 H   0  0  0  0  0  0  0  0  0  0  0  0
    2.3754   11.9308   -1.3008 H   0  0  0  0  0  0  0  0  0  0  0  0
    0.2776   10.6035   -1.1916 H   0  0  0  0  0  0  0  0  0  0  0  0
    0.2903   10.7291    0.5724 H   0  0  0  0  0  0  0  0  0  0  0  0
   17.2424   11.5123    0.3188 H   0  0  0  0  0  0  0  0  0  0  0  0
   17.1953   11.5997   -1.4468 H   0  0  0  0  0  0  0  0  0  0  0  0
   16.8951   14.0613   -1.3168 H   0  0  0  0  0  0  0  0  0  0  0  0
   18.3804   13.5633   -0.4960 H   0  0  0  0  0  0  0  0  0  0  0  0
   16.9428   13.9737    0.4489 H   0  0  0  0  0  0  0  0  0  0  0  0
    0.1495   13.2046    0.3942 H   0  0  0  0  0  0  0  0  0  0  0  0
    0.1280   13.0745   -1.3692 H   0  0  0  0  0  0  0  0  0  0  0  0
   -1.9695   11.7495   -1.2459 H   0  0  0  0  0  0  0  0  0  0  0  0
   -1.9482   11.8802    0.5178 H   0  0  0  0  0  0  0  0  0  0  0  0
   -2.0879   14.3541    0.3345 H   0  0  0  0  0  0  0  0  0  0  0  0
   -2.1137   14.2210   -1.4287 H   0  0  0  0  0  0  0  0  0  0  0  0
   -4.2118   12.8991   -1.2980 H   0  0  0  0  0  0  0  0  0  0  0  0
   -4.1861   13.0330    0.4652 H   0  0  0  0  0  0  0  0  0  0  0  0
   -4.4129   14.4786   -0.5281 H   0  0  0  0  0  0  0  0  0  0  0  0
  1  2  4  0  0  0  0
  2  3  4  0  0  0  0
  3  4  4  0  0  0  0
  4  5  4  0  0  0  0
  5  6  4  0  0  0  0
  6  1  4  0  0  0  0
  7  8  4  0  0  0  0
  8  9  4  0  0  0  0
  9 10  4  0  0  0  0
 10 11  4  0  0  0  0
 11 12  4  0  0  0  0
 12  7  4  0  0  0  0
  4 13  1  0  0  0  0
  7 14  1  0  0  0  0
 13 14  2  0  0  0  0
 10 15  1  0  0  0  0
 15 16  1  0  0  0  0
  1 17  1  0  0  0  0
 18 19  1  0  0  0  0
 16 20  1  0  0  0  0
 20 21  1  0  0  0  0
 19 22  1  0  0  0  0
 22 23  1  0  0  0  0
 23 24  1  0  0  0  0
 24 25  1  0  0  0  0
 18 17  1  0  0  0  0
  2 26  1  0  0  0  0
  3 27  1  0  0  0  0
  5 28  1  0  0  0  0
  6 29  1  0  0  0  0
  8 30  1  0  0  0  0
  9 31  1  0  0  0  0
 11 32  1  0  0  0  0
 12 33  1  0  0  0  0
 16 34  1  0  0  0  0
 16 35  1  0  0  0  0
 17 36  1  0  0  0  0
 17 37  1  0  0  0  0
 18 38  1  0  0  0  0
 18 39  1  0  0  0  0
 19 40  1  0  0  0  0
 19 41  1  0  0  0  0
 20 42  1  0  0  0  0
 20 43  1  0  0  0  0
 21 44  1  0  0  0  0
 21 45  1  0  0  0  0
 21 46  1  0  0  0  0
 22 47  1  0  0  0  0
 22 48  1  0  0  0  0
 23 49  1  0  0  0  0
 23 50  1  0  0  0  0
 24 51  1  0  0  0  0
 24 52  1  0  0  0  0
 25 53  1  0  0  0  0
 25 54  1  0  0  0  0
 25 55  1  0  0  0  0
M  END
>  <Alias name>
4-Heptyl-4'-propoxyazobenzene

>  <deltaS(tpc)>   J/mol/K
31.01

$$$$
5-(4'-Pentyloxybiphenyl-4-yl)-2-(4-methylphenyl)pyridine
  ChemBrain IXL

 60 63  0  0  0  0  0  0  0  0  1 V2000
   17.9981   12.8819    0.0000 C   0  0  0  0  0  0  0  0  0  0  0  0
   18.8984   13.9541   -0.0347 C   0  0  0  0  0  0  0  0  0  0  0  0
   20.2354   13.7288   -0.0291 N   0  0  0  0  0  0  0  0  0  0  0  0
   20.7307   12.4693    0.0097 C   0  0  0  0  0  0  0  0  0  0  0  0
   19.8668   11.3773    0.0452 C   0  0  0  0  0  0  0  0  0  0  0  0
   18.4929   11.5848    0.0403 C   0  0  0  0  0  0  0  0  0  0  0  0
   24.9529   11.8140    0.0247 C   0  0  0  0  0  0  0  0  0  0  0  0
   24.4483   13.1142    0.0692 C   0  0  0  0  0  0  0  0  0  0  0  0
   23.0697   13.3285    0.0643 C   0  0  0  0  0  0  0  0  0  0  0  0
   22.1951   12.2429    0.0148 C   0  0  0  0  0  0  0  0  0  0  0  0
   22.7006   10.9423   -0.0296 C   0  0  0  0  0  0  0  0  0  0  0  0
   24.0791   10.7282   -0.0247 C   0  0  0  0  0  0  0  0  0  0  0  0
   26.4150   11.5863    0.0299 C   0  0  0  0  0  0  0  0  0  0  0  0
   16.5177   13.1191   -0.0060 C   0  0  0  0  0  0  0  0  0  0  0  0
   15.6322   12.0367   -0.0525 C   0  0  0  0  0  0  0  0  0  0  0  0
   14.2497   12.2562   -0.0581 C   0  0  0  0  0  0  0  0  0  0  0  0
   13.7440   13.5594   -0.0173 C   0  0  0  0  0  0  0  0  0  0  0  0
   14.6286   14.6415    0.0294 C   0  0  0  0  0  0  0  0  0  0  0  0
   16.0111   14.4221    0.0351 C   0  0  0  0  0  0  0  0  0  0  0  0
   12.2657   13.7947   -0.0236 C   0  0  0  0  0  0  0  0  0  0  0  0
   11.3800   12.7126    0.0088 C   0  0  0  0  0  0  0  0  0  0  0  0
    9.9988   12.9337    0.0027 C   0  0  0  0  0  0  0  0  0  0  0  0
    9.4972   14.2372   -0.0358 C   0  0  0  0  0  0  0  0  0  0  0  0
   10.3804   15.3187   -0.0680 C   0  0  0  0  0  0  0  0  0  0  0  0
   11.7613   15.0984   -0.0619 C   0  0  0  0  0  0  0  0  0  0  0  0
    8.0363   14.4740   -0.0426 O   0  0  0  0  0  0  0  0  0  0  0  0
    7.1954   13.2608    0.0161 C   0  0  0  0  0  0  0  0  0  0  0  0
    5.7021   13.6634   -0.0370 C   0  0  0  0  0  0  0  0  0  0  0  0
    4.8202   12.3960    0.0295 C   0  0  0  0  0  0  0  0  0  0  0  0
    3.3311   12.7989   -0.0447 C   0  0  0  0  0  0  0  0  0  0  0  0
    2.4501   11.5342    0.0249 C   0  0  0  0  0  0  0  0  0  0  0  0
   18.5244   14.9697   -0.0661 H   0  0  0  0  0  0  0  0  0  0  0  0
   20.2638   10.3704    0.0765 H   0  0  0  0  0  0  0  0  0  0  0  0
   17.8132   10.7419    0.0677 H   0  0  0  0  0  0  0  0  0  0  0  0
   25.1270   13.9572    0.1075 H   0  0  0  0  0  0  0  0  0  0  0  0
   22.6782   14.3376    0.0988 H   0  0  0  0  0  0  0  0  0  0  0  0
   22.0228   10.0987   -0.0680 H   0  0  0  0  0  0  0  0  0  0  0  0
   24.4711    9.7190   -0.0592 H   0  0  0  0  0  0  0  0  0  0  0  0
   26.9289   12.5395    0.0301 H   0  0  0  0  0  0  0  0  0  0  0  0
   26.6960   11.0248   -0.8525 H   0  0  0  0  0  0  0  0  0  0  0  0
   26.6901   11.0276    0.9160 H   0  0  0  0  0  0  0  0  0  0  0  0
   16.0174   11.0251   -0.0842 H   0  0  0  0  0  0  0  0  0  0  0  0
   13.5694   11.4141   -0.0943 H   0  0  0  0  0  0  0  0  0  0  0  0
   14.2425   15.6526    0.0613 H   0  0  0  0  0  0  0  0  0  0  0  0
   16.6905   15.2641    0.0714 H   0  0  0  0  0  0  0  0  0  0  0  0
   11.7640   11.7007    0.0387 H   0  0  0  0  0  0  0  0  0  0  0  0
    9.3162   12.0926    0.0279 H   0  0  0  0  0  0  0  0  0  0  0  0
    9.9940   16.3302   -0.0977 H   0  0  0  0  0  0  0  0  0  0  0  0
   12.4414   15.9400   -0.0869 H   0  0  0  0  0  0  0  0  0  0  0  0
    7.3926   12.7290    0.9386 H   0  0  0  0  0  0  0  0  0  0  0  0
    7.4261   12.6204   -0.8260 H   0  0  0  0  0  0  0  0  0  0  0  0
    5.5038   14.1922   -0.9611 H   0  0  0  0  0  0  0  0  0  0  0  0
    5.4719   14.3070    0.8031 H   0  0  0  0  0  0  0  0  0  0  0  0
    5.0068   11.8747    0.9602 H   0  0  0  0  0  0  0  0  0  0  0  0
    5.0596   11.7456   -0.8026 H   0  0  0  0  0  0  0  0  0  0  0  0
    3.1435   13.3180   -0.9765 H   0  0  0  0  0  0  0  0  0  0  0  0
    3.0917   13.4511    0.7861 H   0  0  0  0  0  0  0  0  0  0  0  0
    2.6909   10.8801   -0.8040 H   0  0  0  0  0  0  0  0  0  0  0  0
    2.6340   11.0167    0.9584 H   0  0  0  0  0  0  0  0  0  0  0  0
    1.4060   11.8180   -0.0308 H   0  0  0  0  0  0  0  0  0  0  0  0
  1  2  4  0  0  0  0
  2  3  4  0  0  0  0
  3  4  4  0  0  0  0
  4  5  4  0  0  0  0
  5  6  4  0  0  0  0
  6  1  4  0  0  0  0
  7  8  4  0  0  0  0
  8  9  4  0  0  0  0
  9 10  4  0  0  0  0
 10 11  4  0  0  0  0
 11 12  4  0  0  0  0
 12  7  4  0  0  0  0
 10  4  1  0  0  0  0
  7 13  1  0  0  0  0
 14 15  4  0  0  0  0
 15 16  4  0  0  0  0
 16 17  4  0  0  0  0
 17 18  4  0  0  0  0
 18 19  4  0  0  0  0
 19 14  4  0  0  0  0
 20 21  4  0  0  0  0
 21 22  4  0  0  0  0
 22 23  4  0  0  0  0
 23 24  4  0  0  0  0
 24 25  4  0  0  0  0
 25 20  4  0  0  0  0
 14  1  1  0  0  0  0
 20 17  1  0  0  0  0
 23 26  1  0  0  0  0
 26 27  1  0  0  0  0
 27 28  1  0  0  0  0
 28 29  1  0  0  0  0
 29 30  1  0  0  0  0
 30 31  1  0  0  0  0
  2 32  1  0  0  0  0
  5 33  1  0  0  0  0
  6 34  1  0  0  0  0
  8 35  1  0  0  0  0
  9 36  1  0  0  0  0
 11 37  1  0  0  0  0
 12 38  1  0  0  0  0
 13 39  1  0  0  0  0
 13 40  1  0  0  0  0
 13 41  1  0  0  0  0
 15 42  1  0  0  0  0
 16 43  1  0  0  0  0
 18 44  1  0  0  0  0
 19 45  1  0  0  0  0
 21 46  1  0  0  0  0
 22 47  1  0  0  0  0
 24 48  1  0  0  0  0
 25 49  1  0  0  0  0
 27 50  1  0  0  0  0
 27 51  1  0  0  0  0
 28 52  1  0  0  0  0
 28 53  1  0  0  0  0
 29 54  1  0  0  0  0
 29 55  1  0  0  0  0
 30 56  1  0  0  0  0
 30 57  1  0  0  0  0
 31 58  1  0  0  0  0
 31 59  1  0  0  0  0
 31 60  1  0  0  0  0
M  END
>  <Alias name>
5-(4'-Pentyloxybiphenyl-4-yl)-2-(4-methylphenyl)pyridine

>  <deltaS(tpc)>   J/mol/K
31.29

$$$$
4-(2-Naphthylazo)-1-naphthyl 4-(heptyloxy)benzoate
  ChemBrain IXL

 71 75  0  0  0  0  0  0  0  0  1 V2000
    3.4079    9.8229    0.0000 C   0  0  0  0  0  0  0  0  0  0  0  0
    2.4872   10.8709    0.0017 C   0  0  0  0  0  0  0  0  0  0  0  0
    2.9345   12.1923    0.0031 C   0  0  0  0  0  0  0  0  0  0  0  0
    4.3024   12.4656    0.0029 C   0  0  0  0  0  0  0  0  0  0  0  0
    5.2232   11.4176    0.0012 C   0  0  0  0  0  0  0  0  0  0  0  0
    4.7759   10.0962   -0.0002 C   0  0  0  0  0  0  0  0  0  0  0  0
    6.5911   11.6910    0.0010 C   0  0  0  0  0  0  0  0  0  0  0  0
    7.0384   13.0123    0.0025 C   0  0  0  0  0  0  0  0  0  0  0  0
    6.1177   14.0603    0.0041 C   0  0  0  0  0  0  0  0  0  0  0  0
    4.7497   13.7870    0.0043 C   0  0  0  0  0  0  0  0  0  0  0  0
   11.5521   18.7850    0.0039 C   0  0  0  0  0  0  0  0  0  0  0  0
   10.1841   18.5116    0.0041 C   0  0  0  0  0  0  0  0  0  0  0  0
    9.7370   17.1902    0.0037 C   0  0  0  0  0  0  0  0  0  0  0  0
   10.6577   16.1422    0.0032 C   0  0  0  0  0  0  0  0  0  0  0  0
   12.0257   16.4157    0.0029 C   0  0  0  0  0  0  0  0  0  0  0  0
   12.4729   17.7370    0.0033 C   0  0  0  0  0  0  0  0  0  0  0  0
   12.9465   15.3677    0.0022 C   0  0  0  0  0  0  0  0  0  0  0  0
   12.4993   14.0463    0.0020 C   0  0  0  0  0  0  0  0  0  0  0  0
   11.1313   13.7729    0.0023 C   0  0  0  0  0  0  0  0  0  0  0  0
   10.2105   14.8209    0.0029 C   0  0  0  0  0  0  0  0  0  0  0  0
    8.4113   13.2867    0.0022 N   0  0  0  0  0  0  0  0  0  0  0  0
    8.8377   14.5465    0.0032 N   0  0  0  0  0  0  0  0  0  0  0  0
   19.5026   14.9402   -0.0014 C   0  0  0  0  0  0  0  0  0  0  0  0
   18.9420   13.6628    0.0031 C   0  0  0  0  0  0  0  0  0  0  0  0
   17.5554   13.5096    0.0048 C   0  0  0  0  0  0  0  0  0  0  0  0
   16.7295   14.6338    0.0020 C   0  0  0  0  0  0  0  0  0  0  0  0
   17.2900   15.9112   -0.0023 C   0  0  0  0  0  0  0  0  0  0  0  0
   18.6766   16.0644   -0.0039 C   0  0  0  0  0  0  0  0  0  0  0  0
   15.2584   14.4712    0.0035 C   0  0  0  0  0  0  0  0  0  0  0  0
   14.7681   13.3541    0.0065 O   0  0  0  0  0  0  0  0  0  0  0  0
   14.3880   15.6559    0.0015 O   0  0  0  0  0  0  0  0  0  0  0  0
   23.2359   14.1620   -0.0015 C   0  0  0  0  0  0  0  0  0  0  0  0
   24.0369   12.8455    0.0004 C   0  0  0  0  0  0  0  0  0  0  0  0
   25.5451   13.1618    0.0024 C   0  0  0  0  0  0  0  0  0  0  0  0
   26.3461   11.8454    0.0040 C   0  0  0  0  0  0  0  0  0  0  0  0
   27.8543   12.1618    0.0070 C   0  0  0  0  0  0  0  0  0  0  0  0
   28.6553   10.8453    0.0084 C   0  0  0  0  0  0  0  0  0  0  0  0
   21.7277   13.8458   -0.0017 C   0  0  0  0  0  0  0  0  0  0  0  0
   20.9637   15.1017   -0.0036 O   0  0  0  0  0  0  0  0  0  0  0  0
    3.0607    8.7971   -0.0011 H   0  0  0  0  0  0  0  0  0  0  0  0
    1.4252   10.6587    0.0018 H   0  0  0  0  0  0  0  0  0  0  0  0
    2.2197   13.0059    0.0044 H   0  0  0  0  0  0  0  0  0  0  0  0
    5.4907    9.2826   -0.0015 H   0  0  0  0  0  0  0  0  0  0  0  0
    7.3059   10.8773   -0.0003 H   0  0  0  0  0  0  0  0  0  0  0  0
    6.4649   15.0862    0.0052 H   0  0  0  0  0  0  0  0  0  0  0  0
    4.0349   14.6006    0.0056 H   0  0  0  0  0  0  0  0  0  0  0  0
   11.8993   19.8108    0.0042 H   0  0  0  0  0  0  0  0  0  0  0  0
    9.4693   19.3251    0.0045 H   0  0  0  0  0  0  0  0  0  0  0  0
    8.6750   16.9779    0.0039 H   0  0  0  0  0  0  0  0  0  0  0  0
   13.5348   17.9493    0.0032 H   0  0  0  0  0  0  0  0  0  0  0  0
   13.2141   13.2327    0.0017 H   0  0  0  0  0  0  0  0  0  0  0  0
   10.7841   12.7470    0.0020 H   0  0  0  0  0  0  0  0  0  0  0  0
   19.5833   12.7901    0.0054 H   0  0  0  0  0  0  0  0  0  0  0  0
   17.1202   12.5179    0.0082 H   0  0  0  0  0  0  0  0  0  0  0  0
   16.6488   16.7839   -0.0044 H   0  0  0  0  0  0  0  0  0  0  0  0
   19.1118   17.0561   -0.0071 H   0  0  0  0  0  0  0  0  0  0  0  0
   23.4841   14.7368    0.8822 H   0  0  0  0  0  0  0  0  0  0  0  0
   23.4848   14.7347   -0.8863 H   0  0  0  0  0  0  0  0  0  0  0  0
   23.7896   12.2712   -0.8839 H   0  0  0  0  0  0  0  0  0  0  0  0
   23.7871   12.2722    0.8846 H   0  0  0  0  0  0  0  0  0  0  0  0
   25.7923   13.7360    0.8867 H   0  0  0  0  0  0  0  0  0  0  0  0
   25.7948   13.7352   -0.8818 H   0  0  0  0  0  0  0  0  0  0  0  0
   26.0993   11.2715   -0.8807 H   0  0  0  0  0  0  0  0  0  0  0  0
   26.0959   11.2717    0.8879 H   0  0  0  0  0  0  0  0  0  0  0  0
   28.1010   12.7355    0.8918 H   0  0  0  0  0  0  0  0  0  0  0  0
   28.1045   12.7356   -0.8768 H   0  0  0  0  0  0  0  0  0  0  0  0
   29.7152   11.0677    0.0106 H   0  0  0  0  0  0  0  0  0  0  0  0
   28.4086   10.2717   -0.8764 H   0  0  0  0  0  0  0  0  0  0  0  0
   28.4051   10.2715    0.8921 H   0  0  0  0  0  0  0  0  0  0  0  0
   21.4795   13.2709   -0.8854 H   0  0  0  0  0  0  0  0  0  0  0  0
   21.4788   13.2732    0.8831 H   0  0  0  0  0  0  0  0  0  0  0  0
  1  2  4  0  0  0  0
  2  3  4  0  0  0  0
  3  4  4  0  0  0  0
  4  5  4  0  0  0  0
  5  6  4  0  0  0  0
  6  1  4  0  0  0  0
  5  7  4  0  0  0  0
  7  8  4  0  0  0  0
  8  9  4  0  0  0  0
  9 10  4  0  0  0  0
 10  4  4  0  0  0  0
 11 12  4  0  0  0  0
 12 13  4  0  0  0  0
 13 14  4  0  0  0  0
 14 15  4  0  0  0  0
 15 16  4  0  0  0  0
 16 11  4  0  0  0  0
 15 17  4  0  0  0  0
 17 18  4  0  0  0  0
 18 19  4  0  0  0  0
 19 20  4  0  0  0  0
 20 14  4  0  0  0  0
  8 21  1  0  0  0  0
 21 22  2  0  0  0  0
 20 22  1  0  0  0  0
 23 24  4  0  0  0  0
 24 25  4  0  0  0  0
 25 26  4  0  0  0  0
 26 27  4  0  0  0  0
 27 28  4  0  0  0  0
 28 23  4  0  0  0  0
 29 30  2  0  0  0  0
 29 31  1  0  0  0  0
 29 26  1  0  0  0  0
 31 17  1  0  0  0  0
 32 33  1  0  0  0  0
 33 34  1  0  0  0  0
 34 35  1  0  0  0  0
 35 36  1  0  0  0  0
 36 37  1  0  0  0  0
 32 38  1  0  0  0  0
 38 39  1  0  0  0  0
 39 23  1  0  0  0  0
  1 40  1  0  0  0  0
  2 41  1  0  0  0  0
  3 42  1  0  0  0  0
  6 43  1  0  0  0  0
  7 44  1  0  0  0  0
  9 45  1  0  0  0  0
 10 46  1  0  0  0  0
 11 47  1  0  0  0  0
 12 48  1  0  0  0  0
 13 49  1  0  0  0  0
 16 50  1  0  0  0  0
 18 51  1  0  0  0  0
 19 52  1  0  0  0  0
 24 53  1  0  0  0  0
 25 54  1  0  0  0  0
 27 55  1  0  0  0  0
 28 56  1  0  0  0  0
 32 57  1  0  0  0  0
 32 58  1  0  0  0  0
 33 59  1  0  0  0  0
 33 60  1  0  0  0  0
 34 61  1  0  0  0  0
 34 62  1  0  0  0  0
 35 63  1  0  0  0  0
 35 64  1  0  0  0  0
 36 65  1  0  0  0  0
 36 66  1  0  0  0  0
 37 67  1  0  0  0  0
 37 68  1  0  0  0  0
 37 69  1  0  0  0  0
 38 70  1  0  0  0  0
 38 71  1  0  0  0  0
M  END
>  <Alias name>
4-(2-Naphthylazo)-1-naphthyl 4-(heptyloxy)benzoate

>  <deltaS(tpc)>   J/mol/K
31.6

$$$$
1-((5-Hexen-1-yl)phenyl)-4-(4-butylphenyl)-1,3-butadiyne
  ChemBrain IXL

 54 55  0  0  0  0  0  0  0  0  1 V2000
   18.3150   12.9282   -0.0898 C   0  0  0  0  0  0  0  0  0  0  0  0
   18.9664   14.1663   -0.1202 C   0  0  0  0  0  0  0  0  0  0  0  0
   18.2172   15.3444   -0.1167 C   0  0  0  0  0  0  0  0  0  0  0  0
   16.8226   15.2858   -0.0829 C   0  0  0  0  0  0  0  0  0  0  0  0
   16.1754   14.0491   -0.0526 C   0  0  0  0  0  0  0  0  0  0  0  0
   16.9218   12.8710   -0.0561 C   0  0  0  0  0  0  0  0  0  0  0  0
   14.6976   13.9861   -0.0168 C   0  0  0  0  0  0  0  0  0  0  0  0
   13.4953   13.9339    0.0123 C   0  0  0  0  0  0  0  0  0  0  0  0
   11.9567   13.8658    0.0496 C   0  0  0  0  0  0  0  0  0  0  0  0
   10.7546   13.8117    0.0788 C   0  0  0  0  0  0  0  0  0  0  0  0
    6.4865   13.6149    0.1817 C   0  0  0  0  0  0  0  0  0  0  0  0
    7.2413   12.4458    0.0336 C   0  0  0  0  0  0  0  0  0  0  0  0
    8.6342   12.5116    0.0002 C   0  0  0  0  0  0  0  0  0  0  0  0
    9.2770   13.7440    0.1144 C   0  0  0  0  0  0  0  0  0  0  0  0
    8.5265   14.9119    0.2622 C   0  0  0  0  0  0  0  0  0  0  0  0
    7.1322   14.8474    0.2958 C   0  0  0  0  0  0  0  0  0  0  0  0
    5.0000   13.5510    0.2180 C   0  0  0  0  0  0  0  0  0  0  0  0
   20.4531   14.2331   -0.1562 C   0  0  0  0  0  0  0  0  0  0  0  0
   21.0415   12.8047   -0.1384 C   0  0  0  0  0  0  0  0  0  0  0  0
   22.5802   12.8782   -0.1723 C   0  0  0  0  0  0  0  0  0  0  0  0
   23.1613   11.4495   -0.1538 C   0  0  0  0  0  0  0  0  0  0  0  0
   24.6399   11.5155   -0.1849 C   0  0  0  0  0  0  0  0  0  0  0  0
    4.5325   12.0923    0.0151 C   0  0  0  0  0  0  0  0  0  0  0  0
   25.3587   10.3903   -0.1780 C   0  0  0  0  0  0  0  0  0  0  0  0
    2.9931   12.0344    0.0475 C   0  0  0  0  0  0  0  0  0  0  0  0
    2.5298   10.5782   -0.1561 C   0  0  0  0  0  0  0  0  0  0  0  0
   18.8898   12.0119   -0.0923 H   0  0  0  0  0  0  0  0  0  0  0  0
   18.7180   16.3042   -0.1401 H   0  0  0  0  0  0  0  0  0  0  0  0
   16.2426   16.2002   -0.0802 H   0  0  0  0  0  0  0  0  0  0  0  0
   16.4197   11.9117   -0.0326 H   0  0  0  0  0  0  0  0  0  0  0  0
    6.7469   11.4877   -0.0553 H   0  0  0  0  0  0  0  0  0  0  0  0
    9.2164   11.6055   -0.1144 H   0  0  0  0  0  0  0  0  0  0  0  0
    9.0261   15.8685    0.3509 H   0  0  0  0  0  0  0  0  0  0  0  0
    6.5513   15.7539    0.4105 H   0  0  0  0  0  0  0  0  0  0  0  0
    4.5941   14.1716   -0.5711 H   0  0  0  0  0  0  0  0  0  0  0  0
    4.6477   13.9115    1.1764 H   0  0  0  0  0  0  0  0  0  0  0  0
   20.8096   14.7799    0.7079 H   0  0  0  0  0  0  0  0  0  0  0  0
   20.7687   14.7412   -1.0589 H   0  0  0  0  0  0  0  0  0  0  0  0
   20.6882   12.2581   -1.0042 H   0  0  0  0  0  0  0  0  0  0  0  0
   20.7255   12.2954    0.7637 H   0  0  0  0  0  0  0  0  0  0  0  0
   22.9349   13.4238    0.6933 H   0  0  0  0  0  0  0  0  0  0  0  0
   22.8979   13.3859   -1.0747 H   0  0  0  0  0  0  0  0  0  0  0  0
   22.8062   10.9044   -1.0197 H   0  0  0  0  0  0  0  0  0  0  0  0
   22.8417   10.9418    0.7479 H   0  0  0  0  0  0  0  0  0  0  0  0
   25.1388   12.4763   -0.2133 H   0  0  0  0  0  0  0  0  0  0  0  0
    4.9328   11.4713    0.8072 H   0  0  0  0  0  0  0  0  0  0  0  0
    4.8865   11.7295   -0.9422 H   0  0  0  0  0  0  0  0  0  0  0  0
   26.4403   10.4387   -0.2008 H   0  0  0  0  0  0  0  0  0  0  0  0
   24.8601    9.4292   -0.1497 H   0  0  0  0  0  0  0  0  0  0  0  0
    2.5917   12.6549   -0.7439 H   0  0  0  0  0  0  0  0  0  0  0  0
    2.6383   12.3956    1.0048 H   0  0  0  0  0  0  0  0  0  0  0  0
    2.9315    9.9574    0.6353 H   0  0  0  0  0  0  0  0  0  0  0  0
    1.4480   10.5369   -0.1334 H   0  0  0  0  0  0  0  0  0  0  0  0
    2.8848   10.2169   -1.1135 H   0  0  0  0  0  0  0  0  0  0  0  0
  1  2  4  0  0  0  0
  2  3  4  0  0  0  0
  3  4  4  0  0  0  0
  4  5  4  0  0  0  0
  5  6  4  0  0  0  0
  6  1  4  0  0  0  0
  5  7  1  0  0  0  0
  7  8  3  0  0  0  0
  8  9  1  0  0  0  0
  9 10  3  0  0  0  0
 11 12  4  0  0  0  0
 12 13  4  0  0  0  0
 13 14  4  0  0  0  0
 14 15  4  0  0  0  0
 15 16  4  0  0  0  0
 16 11  4  0  0  0  0
 14 10  1  0  0  0  0
 11 17  1  0  0  0  0
  2 18  1  0  0  0  0
 18 19  1  0  0  0  0
 19 20  1  0  0  0  0
 20 21  1  0  0  0  0
 21 22  1  0  0  0  0
 17 23  1  0  0  0  0
 22 24  2  0  0  0  0
 23 25  1  0  0  0  0
 25 26  1  0  0  0  0
  1 27  1  0  0  0  0
  3 28  1  0  0  0  0
  4 29  1  0  0  0  0
  6 30  1  0  0  0  0
 12 31  1  0  0  0  0
 13 32  1  0  0  0  0
 15 33  1  0  0  0  0
 16 34  1  0  0  0  0
 17 35  1  0  0  0  0
 17 36  1  0  0  0  0
 18 37  1  0  0  0  0
 18 38  1  0  0  0  0
 19 39  1  0  0  0  0
 19 40  1  0  0  0  0
 20 41  1  0  0  0  0
 20 42  1  0  0  0  0
 21 43  1  0  0  0  0
 21 44  1  0  0  0  0
 22 45  1  0  0  0  0
 23 46  1  0  0  0  0
 23 47  1  0  0  0  0
 24 48  1  0  0  0  0
 24 49  1  0  0  0  0
 25 50  1  0  0  0  0
 25 51  1  0  0  0  0
 26 52  1  0  0  0  0
 26 53  1  0  0  0  0
 26 54  1  0  0  0  0
M  END
>  <Alias name>
1-((5-Hexen-1-yl)phenyl)-4-(4-butylphenyl)-1,3-butadiyne

>  <deltaS(tpc)>   J/mol/K
31.92

$$$$
4-Octyloxybenzoic acid
  ChemBrain IXL

 40 40  0  0  0  0  0  0  0  0  1 V2000
    6.0571   11.0721   -0.1303 C   0  0  0  0  0  0  0  0  0  0  0  0
    7.0202   10.0628   -0.0861 C   0  0  0  0  0  0  0  0  0  0  0  0
    6.6241    8.7239   -0.0322 C   0  0  0  0  0  0  0  0  0  0  0  0
    5.2680    8.3960   -0.0225 C   0  0  0  0  0  0  0  0  0  0  0  0
    4.3057    9.4053   -0.0667 C   0  0  0  0  0  0  0  0  0  0  0  0
    4.7003   10.7436   -0.1206 C   0  0  0  0  0  0  0  0  0  0  0  0
    2.8666    9.0560   -0.0564 C   0  0  0  0  0  0  0  0  0  0  0  0
    2.0238    9.9376   -0.0940 O   0  0  0  0  0  0  0  0  0  0  0  0
    2.4527    7.6465   -0.0008 O   0  0  0  0  0  0  0  0  0  0  0  0
    8.4522   10.4113   -0.0964 O   0  0  0  0  0  0  0  0  0  0  0  0
    9.3746    9.2660   -0.0426 C   0  0  0  0  0  0  0  0  0  0  0  0
   10.8287    9.7726   -0.0673 C   0  0  0  0  0  0  0  0  0  0  0  0
   11.7900    8.5694   -0.0102 C   0  0  0  0  0  0  0  0  0  0  0  0
   13.2462    9.0712   -0.0406 C   0  0  0  0  0  0  0  0  0  0  0  0
   14.2048    7.8658    0.0166 C   0  0  0  0  0  0  0  0  0  0  0  0
   15.6619    8.3653   -0.0182 C   0  0  0  0  0  0  0  0  0  0  0  0
   16.6197    7.1592    0.0393 C   0  0  0  0  0  0  0  0  0  0  0  0
   18.0771    7.6580    0.0022 C   0  0  0  0  0  0  0  0  0  0  0  0
    1.4809    7.4988    0.0025 H   0  0  0  0  0  0  0  0  0  0  0  0
    6.3624   12.1102   -0.1721 H   0  0  0  0  0  0  0  0  0  0  0  0
    7.3689    7.9392    0.0022 H   0  0  0  0  0  0  0  0  0  0  0  0
    4.9625    7.3579    0.0193 H   0  0  0  0  0  0  0  0  0  0  0  0
    3.9537   11.5272   -0.1548 H   0  0  0  0  0  0  0  0  0  0  0  0
    9.2023    8.6236   -0.8974 H   0  0  0  0  0  0  0  0  0  0  0  0
    9.2029    8.7071    0.8692 H   0  0  0  0  0  0  0  0  0  0  0  0
   11.0023   10.4148    0.7873 H   0  0  0  0  0  0  0  0  0  0  0  0
   11.0015   10.3303   -0.9794 H   0  0  0  0  0  0  0  0  0  0  0  0
   11.6127    7.9253   -0.8626 H   0  0  0  0  0  0  0  0  0  0  0  0
   11.6188    8.0138    0.9036 H   0  0  0  0  0  0  0  0  0  0  0  0
   13.4243    9.7151    0.8118 H   0  0  0  0  0  0  0  0  0  0  0  0
   13.4179    9.6261   -0.9546 H   0  0  0  0  0  0  0  0  0  0  0  0
   14.0242    7.2204   -0.8341 H   0  0  0  0  0  0  0  0  0  0  0  0
   14.0347    7.3125    0.9320 H   0  0  0  0  0  0  0  0  0  0  0  0
   15.8428    9.0108    0.8323 H   0  0  0  0  0  0  0  0  0  0  0  0
   15.8322    8.9182   -0.9338 H   0  0  0  0  0  0  0  0  0  0  0  0
   16.4377    6.5129   -0.8104 H   0  0  0  0  0  0  0  0  0  0  0  0
   16.4503    6.6071    0.9555 H   0  0  0  0  0  0  0  0  0  0  0  0
   18.2591    8.3045    0.8518 H   0  0  0  0  0  0  0  0  0  0  0  0
   18.2466    8.2097   -0.9142 H   0  0  0  0  0  0  0  0  0  0  0  0
   18.7498    6.8103    0.0429 H   0  0  0  0  0  0  0  0  0  0  0  0
  1  2  4  0  0  0  0
  2  3  4  0  0  0  0
  3  4  4  0  0  0  0
  4  5  4  0  0  0  0
  5  6  4  0  0  0  0
  6  1  4  0  0  0  0
  5  7  1  0  0  0  0
  7  8  2  0  0  0  0
  7  9  1  0  0  0  0
  2 10  1  0  0  0  0
 10 11  1  0  0  0  0
 11 12  1  0  0  0  0
 12 13  1  0  0  0  0
 13 14  1  0  0  0  0
 14 15  1  0  0  0  0
 15 16  1  0  0  0  0
 16 17  1  0  0  0  0
 17 18  1  0  0  0  0
  9 19  1  0  0  0  0
  1 20  1  0  0  0  0
  3 21  1  0  0  0  0
  4 22  1  0  0  0  0
  6 23  1  0  0  0  0
 11 24  1  0  0  0  0
 11 25  1  0  0  0  0
 12 26  1  0  0  0  0
 12 27  1  0  0  0  0
 13 28  1  0  0  0  0
 13 29  1  0  0  0  0
 14 30  1  0  0  0  0
 14 31  1  0  0  0  0
 15 32  1  0  0  0  0
 15 33  1  0  0  0  0
 16 34  1  0  0  0  0
 16 35  1  0  0  0  0
 17 36  1  0  0  0  0
 17 37  1  0  0  0  0
 18 38  1  0  0  0  0
 18 39  1  0  0  0  0
 18 40  1  0  0  0  0
M  END
>  <Alias name>
4-Octyloxybenzoic acid

>  <deltaS(tpc)>   J/mol/K
32.12

$$$$
4-(4-Methylphenylazo)phenyl biphenyl-4-carboxylate
  ChemBrain IXL

 50 53  0  0  0  0  0  0  0  0  1 V2000
   16.0998   12.0123    0.0000 C   0  0  0  0  0  0  0  0  0  0  0  0
   15.2305   13.1033    0.0001 C   0  0  0  0  0  0  0  0  0  0  0  0
   13.8510   12.8959    0.0000 C   0  0  0  0  0  0  0  0  0  0  0  0
   13.3409   11.5975   -0.0003 C   0  0  0  0  0  0  0  0  0  0  0  0
   14.2102   10.5065   -0.0004 C   0  0  0  0  0  0  0  0  0  0  0  0
   15.5897   10.7139   -0.0003 C   0  0  0  0  0  0  0  0  0  0  0  0
   11.0751   12.6042   -0.0001 C   0  0  0  0  0  0  0  0  0  0  0  0
   11.6186   13.6964    0.0004 O   0  0  0  0  0  0  0  0  0  0  0  0
   11.8874   11.3790   -0.0005 O   0  0  0  0  0  0  0  0  0  0  0  0
    6.8134   12.3398   -0.0009 C   0  0  0  0  0  0  0  0  0  0  0  0
    7.5844   11.1772   -0.0010 C   0  0  0  0  0  0  0  0  0  0  0  0
    8.9767   11.2636   -0.0008 C   0  0  0  0  0  0  0  0  0  0  0  0
    9.5980   12.5126   -0.0004 C   0  0  0  0  0  0  0  0  0  0  0  0
    8.8271   13.6752   -0.0003 C   0  0  0  0  0  0  0  0  0  0  0  0
    7.4348   13.5888   -0.0005 C   0  0  0  0  0  0  0  0  0  0  0  0
    5.3363   12.2482   -0.0012 C   0  0  0  0  0  0  0  0  0  0  0  0
    4.7150   10.9993   -0.0013 C   0  0  0  0  0  0  0  0  0  0  0  0
    3.3227   10.9129   -0.0015 C   0  0  0  0  0  0  0  0  0  0  0  0
    2.5517   12.0755   -0.0017 C   0  0  0  0  0  0  0  0  0  0  0  0
    3.1731   13.3245   -0.0016 C   0  0  0  0  0  0  0  0  0  0  0  0
    4.5654   13.4108   -0.0014 C   0  0  0  0  0  0  0  0  0  0  0  0
   19.6973   11.3883    0.0002 C   0  0  0  0  0  0  0  0  0  0  0  0
   20.5666   10.2973    0.0002 C   0  0  0  0  0  0  0  0  0  0  0  0
   21.9461   10.5047    0.0004 C   0  0  0  0  0  0  0  0  0  0  0  0
   22.4562   11.8031    0.0004 C   0  0  0  0  0  0  0  0  0  0  0  0
   21.5869   12.8941    0.0005 C   0  0  0  0  0  0  0  0  0  0  0  0
   20.2074   12.6867    0.0003 C   0  0  0  0  0  0  0  0  0  0  0  0
   18.3129   11.1802    0.0001 N   0  0  0  0  0  0  0  0  0  0  0  0
   17.4841   12.2204    0.0001 N   0  0  0  0  0  0  0  0  0  0  0  0
   23.9197   12.0231    0.0004 C   0  0  0  0  0  0  0  0  0  0  0  0
   15.6266   14.1113    0.0003 H   0  0  0  0  0  0  0  0  0  0  0  0
   13.1761   13.7429    0.0001 H   0  0  0  0  0  0  0  0  0  0  0  0
   13.8141    9.4986   -0.0006 H   0  0  0  0  0  0  0  0  0  0  0  0
   16.2646    9.8669   -0.0004 H   0  0  0  0  0  0  0  0  0  0  0  0
    7.1020   10.2076   -0.0013 H   0  0  0  0  0  0  0  0  0  0  0  0
    9.5752   10.3610   -0.0009 H   0  0  0  0  0  0  0  0  0  0  0  0
    9.3095   14.6448    0.0000 H   0  0  0  0  0  0  0  0  0  0  0  0
    6.8363   14.4914   -0.0004 H   0  0  0  0  0  0  0  0  0  0  0  0
    5.3135   10.0967   -0.0011 H   0  0  0  0  0  0  0  0  0  0  0  0
    2.8403    9.9433   -0.0016 H   0  0  0  0  0  0  0  0  0  0  0  0
    1.4708   12.0085   -0.0019 H   0  0  0  0  0  0  0  0  0  0  0  0
    2.5746   14.2271   -0.0018 H   0  0  0  0  0  0  0  0  0  0  0  0
    5.0478   14.3805   -0.0013 H   0  0  0  0  0  0  0  0  0  0  0  0
   20.1705    9.2894    0.0002 H   0  0  0  0  0  0  0  0  0  0  0  0
   22.6210    9.6577    0.0004 H   0  0  0  0  0  0  0  0  0  0  0  0
   21.9829   13.9021    0.0006 H   0  0  0  0  0  0  0  0  0  0  0  0
   19.5325   13.5337    0.0003 H   0  0  0  0  0  0  0  0  0  0  0  0
   24.1249   13.0865    0.0003 H   0  0  0  0  0  0  0  0  0  0  0  0
   24.3526   11.5718   -0.8838 H   0  0  0  0  0  0  0  0  0  0  0  0
   24.3526   11.5720    0.8848 H   0  0  0  0  0  0  0  0  0  0  0  0
  1  2  4  0  0  0  0
  2  3  4  0  0  0  0
  3  4  4  0  0  0  0
  4  5  4  0  0  0  0
  5  6  4  0  0  0  0
  6  1  4  0  0  0  0
  7  8  2  0  0  0  0
  7  9  1  0  0  0  0
 10 11  4  0  0  0  0
 11 12  4  0  0  0  0
 12 13  4  0  0  0  0
 13 14  4  0  0  0  0
 14 15  4  0  0  0  0
 15 10  4  0  0  0  0
 16 17  4  0  0  0  0
 17 18  4  0  0  0  0
 18 19  4  0  0  0  0
 19 20  4  0  0  0  0
 20 21  4  0  0  0  0
 21 16  4  0  0  0  0
 22 23  4  0  0  0  0
 23 24  4  0  0  0  0
 24 25  4  0  0  0  0
 25 26  4  0  0  0  0
 26 27  4  0  0  0  0
 27 22  4  0  0  0  0
  7 13  1  0  0  0  0
  9  4  1  0  0  0  0
 22 28  1  0  0  0  0
 28 29  2  0  0  0  0
 29  1  1  0  0  0  0
 16 10  1  0  0  0  0
 25 30  1  0  0  0  0
  2 31  1  0  0  0  0
  3 32  1  0  0  0  0
  5 33  1  0  0  0  0
  6 34  1  0  0  0  0
 11 35  1  0  0  0  0
 12 36  1  0  0  0  0
 14 37  1  0  0  0  0
 15 38  1  0  0  0  0
 17 39  1  0  0  0  0
 18 40  1  0  0  0  0
 19 41  1  0  0  0  0
 20 42  1  0  0  0  0
 21 43  1  0  0  0  0
 23 44  1  0  0  0  0
 24 45  1  0  0  0  0
 26 46  1  0  0  0  0
 27 47  1  0  0  0  0
 30 48  1  0  0  0  0
 30 49  1  0  0  0  0
 30 50  1  0  0  0  0
M  END
>  <Alias name>
4-(4-Methylphenylazo)phenyl biphenyl-4-carboxylate

>  <deltaS(tpc)>   J/mol/K
32.29

$$$$
4-(4-Dodecyloxybenzoyloxy)phenyl (3,4-dimethoxy)benzoate
  ChemBrain IXL

 83 85  0  0  0  0  0  0  0  0  1 V2000
   19.9880   18.6391   -0.1226 C   0  0  0  0  0  0  0  0  0  0  0  0
   19.5932   17.3009   -0.1081 C   0  0  0  0  0  0  0  0  0  0  0  0
   18.2368   16.9734   -0.1007 C   0  0  0  0  0  0  0  0  0  0  0  0
   17.2746   17.9840   -0.1076 C   0  0  0  0  0  0  0  0  0  0  0  0
   17.6695   19.3221   -0.1209 C   0  0  0  0  0  0  0  0  0  0  0  0
   19.0259   19.6496   -0.1283 C   0  0  0  0  0  0  0  0  0  0  0  0
   15.8347   17.6361   -0.1007 C   0  0  0  0  0  0  0  0  0  0  0  0
   15.4904   16.4658   -0.0882 O   0  0  0  0  0  0  0  0  0  0  0  0
   14.8196   18.7010   -0.1090 O   0  0  0  0  0  0  0  0  0  0  0  0
   10.7778   17.3433   -0.0975 C   0  0  0  0  0  0  0  0  0  0  0  0
   11.0550   18.7108   -0.1033 C   0  0  0  0  0  0  0  0  0  0  0  0
   12.3778   19.1551   -0.1061 C   0  0  0  0  0  0  0  0  0  0  0  0
   13.4243   18.2321   -0.1040 C   0  0  0  0  0  0  0  0  0  0  0  0
   13.1472   16.8645   -0.0972 C   0  0  0  0  0  0  0  0  0  0  0  0
   11.8243   16.4203   -0.0944 C   0  0  0  0  0  0  0  0  0  0  0  0
   28.6374   16.9668   -0.1370 C   0  0  0  0  0  0  0  0  0  0  0  0
   27.1835   16.4547   -0.0991 C   0  0  0  0  0  0  0  0  0  0  0  0
   26.2152   17.6539   -0.1414 C   0  0  0  0  0  0  0  0  0  0  0  0
   24.7604   17.1436   -0.1085 C   0  0  0  0  0  0  0  0  0  0  0  0
   23.7940   18.3451   -0.1359 C   0  0  0  0  0  0  0  0  0  0  0  0
   22.3381   17.8369   -0.1124 C   0  0  0  0  0  0  0  0  0  0  0  0
   21.4181   18.9850   -0.1320 O   0  0  0  0  0  0  0  0  0  0  0  0
    4.2152   16.9381   -0.0966 C   0  0  0  0  0  0  0  0  0  0  0  0
    4.6101   18.2759   -0.1059 C   0  0  0  0  0  0  0  0  0  0  0  0
    5.9664   18.6031   -0.1074 C   0  0  0  0  0  0  0  0  0  0  0  0
    6.9282   17.5923   -0.0999 C   0  0  0  0  0  0  0  0  0  0  0  0
    6.5331   16.2542   -0.0907 C   0  0  0  0  0  0  0  0  0  0  0  0
    5.1767   15.9272   -0.0890 C   0  0  0  0  0  0  0  0  0  0  0  0
    8.3680   17.9397   -0.1016 C   0  0  0  0  0  0  0  0  0  0  0  0
    8.7127   19.1100   -0.1088 O   0  0  0  0  0  0  0  0  0  0  0  0
    9.3828   16.8746   -0.0947 O   0  0  0  0  0  0  0  0  0  0  0  0
    3.5966   19.3409   -0.1141 O   0  0  0  0  0  0  0  0  0  0  0  0
    4.1331   20.7093   -0.1229 C   0  0  0  0  0  0  0  0  0  0  0  0
    2.7859   16.5937   -0.0949 O   0  0  0  0  0  0  0  0  0  0  0  0
    2.4935   15.1530   -0.0860 C   0  0  0  0  0  0  0  0  0  0  0  0
   29.6069   15.7698   -0.0735 C   0  0  0  0  0  0  0  0  0  0  0  0
   31.0602   16.2832   -0.1128 C   0  0  0  0  0  0  0  0  0  0  0  0
   32.0304   15.0883   -0.0283 C   0  0  0  0  0  0  0  0  0  0  0  0
   33.4832   15.6022   -0.0680 C   0  0  0  0  0  0  0  0  0  0  0  0
   34.4534   14.4087    0.0303 C   0  0  0  0  0  0  0  0  0  0  0  0
   35.9059   14.9225   -0.0107 C   0  0  0  0  0  0  0  0  0  0  0  0
   20.3396   16.5163   -0.1025 H   0  0  0  0  0  0  0  0  0  0  0  0
   17.9307   15.9346   -0.0896 H   0  0  0  0  0  0  0  0  0  0  0  0
   16.9231   20.1067   -0.1256 H   0  0  0  0  0  0  0  0  0  0  0  0
   19.3319   20.6884   -0.1384 H   0  0  0  0  0  0  0  0  0  0  0  0
   10.2432   19.4276   -0.1057 H   0  0  0  0  0  0  0  0  0  0  0  0
   12.5923   20.2166   -0.1099 H   0  0  0  0  0  0  0  0  0  0  0  0
   13.9589   16.1476   -0.0941 H   0  0  0  0  0  0  0  0  0  0  0  0
   11.6097   15.3587   -0.0898 H   0  0  0  0  0  0  0  0  0  0  0  0
   28.8127   17.6184    0.7101 H   0  0  0  0  0  0  0  0  0  0  0  0
   28.8025   17.5165   -1.0554 H   0  0  0  0  0  0  0  0  0  0  0  0
   27.0036   15.8150   -0.9543 H   0  0  0  0  0  0  0  0  0  0  0  0
   27.0224   15.8925    0.8125 H   0  0  0  0  0  0  0  0  0  0  0  0
   26.3933   18.2918    0.7156 H   0  0  0  0  0  0  0  0  0  0  0  0
   26.3792   18.2180   -1.0512 H   0  0  0  0  0  0  0  0  0  0  0  0
   24.5789   16.5145   -0.9712 H   0  0  0  0  0  0  0  0  0  0  0  0
   24.5990   16.5709    0.7964 H   0  0  0  0  0  0  0  0  0  0  0  0
   23.9717   18.9707    0.7301 H   0  0  0  0  0  0  0  0  0  0  0  0
   23.9605   18.9214   -1.0375 H   0  0  0  0  0  0  0  0  0  0  0  0
   22.1586   17.2154   -0.9810 H   0  0  0  0  0  0  0  0  0  0  0  0
   22.1726   17.2568    0.7870 H   0  0  0  0  0  0  0  0  0  0  0  0
    6.2728   19.6418   -0.1145 H   0  0  0  0  0  0  0  0  0  0  0  0
    7.2792   15.4694   -0.0848 H   0  0  0  0  0  0  0  0  0  0  0  0
    4.8702   14.8885   -0.0818 H   0  0  0  0  0  0  0  0  0  0  0  0
    3.3142   21.4181   -0.1285 H   0  0  0  0  0  0  0  0  0  0  0  0
    4.7411   20.8531   -1.0075 H   0  0  0  0  0  0  0  0  0  0  0  0
    4.7393   20.8651    0.7610 H   0  0  0  0  0  0  0  0  0  0  0  0
    2.9222   14.6922   -0.9673 H   0  0  0  0  0  0  0  0  0  0  0  0
    2.9217   14.7032    0.8012 H   0  0  0  0  0  0  0  0  0  0  0  0
    1.4209   15.0024   -0.0854 H   0  0  0  0  0  0  0  0  0  0  0  0
   29.4314   15.1177   -0.9202 H   0  0  0  0  0  0  0  0  0  0  0  0
   29.4428   15.2206    0.8453 H   0  0  0  0  0  0  0  0  0  0  0  0
   31.2313   16.9470    0.7256 H   0  0  0  0  0  0  0  0  0  0  0  0
   31.2285   16.8199   -1.0383 H   0  0  0  0  0  0  0  0  0  0  0  0
   31.8593   14.4244   -0.8666 H   0  0  0  0  0  0  0  0  0  0  0  0
   31.8625   14.5517    0.8973 H   0  0  0  0  0  0  0  0  0  0  0  0
   33.6514   16.2736    0.7649 H   0  0  0  0  0  0  0  0  0  0  0  0
   33.6539   16.1306   -0.9978 H   0  0  0  0  0  0  0  0  0  0  0  0
   34.2846   13.7368   -0.8022 H   0  0  0  0  0  0  0  0  0  0  0  0
   34.2834   13.8808    0.9605 H   0  0  0  0  0  0  0  0  0  0  0  0
   36.0741   15.5961    0.8205 H   0  0  0  0  0  0  0  0  0  0  0  0
   36.0766   15.4486   -0.9419 H   0  0  0  0  0  0  0  0  0  0  0  0
   36.5876   14.0840    0.0604 H   0  0  0  0  0  0  0  0  0  0  0  0
  1  2  4  0  0  0  0
  2  3  4  0  0  0  0
  3  4  4  0  0  0  0
  4  5  4  0  0  0  0
  5  6  4  0  0  0  0
  6  1  4  0  0  0  0
  7  8  2  0  0  0  0
  7  9  1  0  0  0  0
  7  4  1  0  0  0  0
 10 11  4  0  0  0  0
 11 12  4  0  0  0  0
 12 13  4  0  0  0  0
 13 14  4  0  0  0  0
 14 15  4  0  0  0  0
 15 10  4  0  0  0  0
 13  9  1  0  0  0  0
 16 17  1  0  0  0  0
 17 18  1  0  0  0  0
 18 19  1  0  0  0  0
 19 20  1  0  0  0  0
 20 21  1  0  0  0  0
 21 22  1  0  0  0  0
 22  1  1  0  0  0  0
 23 24  4  0  0  0  0
 24 25  4  0  0  0  0
 25 26  4  0  0  0  0
 26 27  4  0  0  0  0
 27 28  4  0  0  0  0
 28 23  4  0  0  0  0
 29 30  2  0  0  0  0
 29 31  1  0  0  0  0
 29 26  1  0  0  0  0
 31 10  1  0  0  0  0
 24 32  1  0  0  0  0
 32 33  1  0  0  0  0
 23 34  1  0  0  0  0
 34 35  1  0  0  0  0
 16 36  1  0  0  0  0
 36 37  1  0  0  0  0
 37 38  1  0  0  0  0
 38 39  1  0  0  0  0
 39 40  1  0  0  0  0
 40 41  1  0  0  0  0
  2 42  1  0  0  0  0
  3 43  1  0  0  0  0
  5 44  1  0  0  0  0
  6 45  1  0  0  0  0
 11 46  1  0  0  0  0
 12 47  1  0  0  0  0
 14 48  1  0  0  0  0
 15 49  1  0  0  0  0
 16 50  1  0  0  0  0
 16 51  1  0  0  0  0
 17 52  1  0  0  0  0
 17 53  1  0  0  0  0
 18 54  1  0  0  0  0
 18 55  1  0  0  0  0
 19 56  1  0  0  0  0
 19 57  1  0  0  0  0
 20 58  1  0  0  0  0
 20 59  1  0  0  0  0
 21 60  1  0  0  0  0
 21 61  1  0  0  0  0
 25 62  1  0  0  0  0
 27 63  1  0  0  0  0
 28 64  1  0  0  0  0
 33 65  1  0  0  0  0
 33 66  1  0  0  0  0
 33 67  1  0  0  0  0
 35 68  1  0  0  0  0
 35 69  1  0  0  0  0
 35 70  1  0  0  0  0
 36 71  1  0  0  0  0
 36 72  1  0  0  0  0
 37 73  1  0  0  0  0
 37 74  1  0  0  0  0
 38 75  1  0  0  0  0
 38 76  1  0  0  0  0
 39 77  1  0  0  0  0
 39 78  1  0  0  0  0
 40 79  1  0  0  0  0
 40 80  1  0  0  0  0
 41 81  1  0  0  0  0
 41 82  1  0  0  0  0
 41 83  1  0  0  0  0
M  END
>  <Alias name>
4-(4-Dodecyloxybenzoyloxy)phenyl (3,4-dimethoxy)benzoate

>  <deltaS(tpc)>   J/mol/K
32.4

$$$$
1-Isothiocyanato-4-(4'-propylbicyclohexyl)benzene
  ChemBrain IXL

 55 57  0  0  0  0  0  0  0  0  1 V2000
   12.9487   10.4153   -0.9149 C   0  0  0  0  0  0  0  0  0  0  0  0
   12.6035    9.0156   -0.3706 C   0  0  0  0  0  0  0  0  0  0  0  0
   11.1325    8.6878   -0.6924 C   0  0  0  0  0  0  0  0  0  0  0  0
   10.2162    9.7361   -0.0321 C   0  0  0  0  0  0  0  0  0  0  0  0
   10.5616   11.1359   -0.5763 C   0  0  0  0  0  0  0  0  0  0  0  0
   12.0325   11.4636   -0.2544 C   0  0  0  0  0  0  0  0  0  0  0  0
    8.7453    9.4084   -0.3540 C   0  0  0  0  0  0  0  0  0  0  0  0
    8.3946    8.0165    0.2065 C   0  0  0  0  0  0  0  0  0  0  0  0
    6.9237    7.6887   -0.1156 C   0  0  0  0  0  0  0  0  0  0  0  0
    6.0084    8.7477    0.5291 C   0  0  0  0  0  0  0  0  0  0  0  0
    6.3592   10.1396   -0.0313 C   0  0  0  0  0  0  0  0  0  0  0  0
    7.8301   10.4673    0.2907 C   0  0  0  0  0  0  0  0  0  0  0  0
    4.5375    8.4199    0.2070 C   0  0  0  0  0  0  0  0  0  0  0  0
    3.6208    9.4641    0.8733 C   0  0  0  0  0  0  0  0  0  0  0  0
   17.0246   11.3236   -0.0229 C   0  0  0  0  0  0  0  0  0  0  0  0
   16.0896   12.3525   -0.1376 C   0  0  0  0  0  0  0  0  0  0  0  0
   14.7581   12.0558   -0.4293 C   0  0  0  0  0  0  0  0  0  0  0  0
   14.3615   10.7301   -0.6058 C   0  0  0  0  0  0  0  0  0  0  0  0
   15.2964    9.7011   -0.4910 C   0  0  0  0  0  0  0  0  0  0  0  0
   16.6279    9.9978   -0.1994 C   0  0  0  0  0  0  0  0  0  0  0  0
    2.1493    9.1293    0.5615 C   0  0  0  0  0  0  0  0  0  0  0  0
   18.3609   11.6214    0.2694 N   0  0  0  0  0  0  0  0  0  0  0  0
   19.2108   10.6842    0.3803 C   0  0  0  0  0  0  0  0  0  0  0  0
   20.3550    9.4222    0.5297 S   0  0  0  0  0  0  0  0  0  0  0  0
   12.8015   10.4319   -1.9877 H   0  0  0  0  0  0  0  0  0  0  0  0
   12.7506    8.9990    0.7023 H   0  0  0  0  0  0  0  0  0  0  0  0
   13.2474    8.2788   -0.8347 H   0  0  0  0  0  0  0  0  0  0  0  0
   10.9854    8.7043   -1.7653 H   0  0  0  0  0  0  0  0  0  0  0  0
   10.8898    7.7041   -0.3099 H   0  0  0  0  0  0  0  0  0  0  0  0
   10.3633    9.7195    1.0408 H   0  0  0  0  0  0  0  0  0  0  0  0
   10.4145   11.1525   -1.6491 H   0  0  0  0  0  0  0  0  0  0  0  0
    9.9177   11.8727   -0.1121 H   0  0  0  0  0  0  0  0  0  0  0  0
   12.1797   11.4470    0.8184 H   0  0  0  0  0  0  0  0  0  0  0  0
   12.2752   12.4473   -0.6369 H   0  0  0  0  0  0  0  0  0  0  0  0
    8.6012    9.4121   -1.4274 H   0  0  0  0  0  0  0  0  0  0  0  0
    8.5386    8.0128    1.2799 H   0  0  0  0  0  0  0  0  0  0  0  0
    9.0379    7.2723   -0.2466 H   0  0  0  0  0  0  0  0  0  0  0  0
    6.7797    7.6924   -1.1890 H   0  0  0  0  0  0  0  0  0  0  0  0
    6.6772    6.7105    0.2783 H   0  0  0  0  0  0  0  0  0  0  0  0
    6.1524    8.7439    1.6025 H   0  0  0  0  0  0  0  0  0  0  0  0
    6.2152   10.1434   -1.1047 H   0  0  0  0  0  0  0  0  0  0  0  0
    5.7160   10.8838    0.4218 H   0  0  0  0  0  0  0  0  0  0  0  0
    7.9741   10.4635    1.3641 H   0  0  0  0  0  0  0  0  0  0  0  0
    8.0766   11.4456   -0.1031 H   0  0  0  0  0  0  0  0  0  0  0  0
    4.3894    8.4417   -0.8656 H   0  0  0  0  0  0  0  0  0  0  0  0
    4.2962    7.4341    0.5848 H   0  0  0  0  0  0  0  0  0  0  0  0
    3.7752    9.4484    1.9452 H   0  0  0  0  0  0  0  0  0  0  0  0
    3.8563   10.4488    0.4891 H   0  0  0  0  0  0  0  0  0  0  0  0
   16.3975   13.3817   -0.0003 H   0  0  0  0  0  0  0  0  0  0  0  0
   14.0324   12.8547   -0.5187 H   0  0  0  0  0  0  0  0  0  0  0  0
   14.9885    8.6719   -0.6283 H   0  0  0  0  0  0  0  0  0  0  0  0
   17.3536    9.1990   -0.1100 H   0  0  0  0  0  0  0  0  0  0  0  0
    1.9140    8.1443    0.9452 H   0  0  0  0  0  0  0  0  0  0  0  0
    1.5050    9.8628    1.0303 H   0  0  0  0  0  0  0  0  0  0  0  0
    1.9947    9.1455   -0.5103 H   0  0  0  0  0  0  0  0  0  0  0  0
  1  2  1  0  0  0  0
  2  3  1  0  0  0  0
  3  4  1  0  0  0  0
  4  5  1  0  0  0  0
  5  6  1  0  0  0  0
  6  1  1  0  0  0  0
  7  8  1  0  0  0  0
  8  9  1  0  0  0  0
  9 10  1  0  0  0  0
 10 11  1  0  0  0  0
 11 12  1  0  0  0  0
 12  7  1  0  0  0  0
  7  4  1  0  0  0  0
 10 13  1  0  0  0  0
 13 14  1  0  0  0  0
 15 16  4  0  0  0  0
 16 17  4  0  0  0  0
 17 18  4  0  0  0  0
 18 19  4  0  0  0  0
 19 20  4  0  0  0  0
 20 15  4  0  0  0  0
 18  1  1  0  0  0  0
 14 21  1  0  0  0  0
 15 22  1  0  0  0  0
 22 23  2  0  0  0  0
 23 24  2  0  0  0  0
  1 25  1  0  0  0  0
  2 26  1  0  0  0  0
  2 27  1  0  0  0  0
  3 28  1  0  0  0  0
  3 29  1  0  0  0  0
  4 30  1  0  0  0  0
  5 31  1  0  0  0  0
  5 32  1  0  0  0  0
  6 33  1  0  0  0  0
  6 34  1  0  0  0  0
  7 35  1  0  0  0  0
  8 36  1  0  0  0  0
  8 37  1  0  0  0  0
  9 38  1  0  0  0  0
  9 39  1  0  0  0  0
 10 40  1  0  0  0  0
 11 41  1  0  0  0  0
 11 42  1  0  0  0  0
 12 43  1  0  0  0  0
 12 44  1  0  0  0  0
 13 45  1  0  0  0  0
 13 46  1  0  0  0  0
 14 47  1  0  0  0  0
 14 48  1  0  0  0  0
 16 49  1  0  0  0  0
 17 50  1  0  0  0  0
 19 51  1  0  0  0  0
 20 52  1  0  0  0  0
 21 53  1  0  0  0  0
 21 54  1  0  0  0  0
 21 55  1  0  0  0  0
M  END
>  <Alias name>
1-Isothiocyanato-4-(4'-propylbicyclohexyl)benzene

>  <deltaS(tpc)>   J/mol/K
32.68

$$$$
4'-(2-Diethylaminoethoxy)biphenyl-4-yl 4-nonyloxybenzoate
  ChemBrain IXL

 84 86  0  0  0  0  0  0  0  0  1 V2000
   21.5371   13.5903    0.4607 C   0  0  0  0  0  0  0  0  0  0  0  0
   21.0220   14.8494    0.1490 C   0  0  0  0  0  0  0  0  0  0  0  0
   19.6420   15.0597    0.1507 C   0  0  0  0  0  0  0  0  0  0  0  0
   18.7758   14.0112    0.4641 C   0  0  0  0  0  0  0  0  0  0  0  0
   19.2908   12.7520    0.7748 C   0  0  0  0  0  0  0  0  0  0  0  0
   20.6708   12.5416    0.7731 C   0  0  0  0  0  0  0  0  0  0  0  0
   17.3096   14.2355    0.4668 C   0  0  0  0  0  0  0  0  0  0  0  0
   16.8617   15.3378    0.1974 O   0  0  0  0  0  0  0  0  0  0  0  0
   16.3936   13.1296    0.7943 O   0  0  0  0  0  0  0  0  0  0  0  0
   22.9935   13.3677    0.4601 O   0  0  0  0  0  0  0  0  0  0  0  0
   23.8067   14.5447    0.1102 C   0  0  0  0  0  0  0  0  0  0  0  0
   25.3038   14.1716    0.1665 C   0  0  0  0  0  0  0  0  0  0  0  0
   26.1573   15.4053   -0.1959 C   0  0  0  0  0  0  0  0  0  0  0  0
   27.6542   15.0359   -0.1249 C   0  0  0  0  0  0  0  0  0  0  0  0
   28.5072   16.2709   -0.4825 C   0  0  0  0  0  0  0  0  0  0  0  0
   30.0038   15.9054   -0.4002 C   0  0  0  0  0  0  0  0  0  0  0  0
   30.8554   17.1416   -0.7546 C   0  0  0  0  0  0  0  0  0  0  0  0
   32.3514   16.7787   -0.6665 C   0  0  0  0  0  0  0  0  0  0  0  0
   10.8024   14.4806    0.7204 C   0  0  0  0  0  0  0  0  0  0  0  0
    9.8436   13.4971    0.9680 C   0  0  0  0  0  0  0  0  0  0  0  0
    8.4866   13.8241    0.9524 C   0  0  0  0  0  0  0  0  0  0  0  0
    8.0867   15.1348    0.6894 C   0  0  0  0  0  0  0  0  0  0  0  0
    9.0451   16.1186    0.4406 C   0  0  0  0  0  0  0  0  0  0  0  0
   10.4024   15.7915    0.4562 C   0  0  0  0  0  0  0  0  0  0  0  0
   14.9605   13.4762    0.7732 C   0  0  0  0  0  0  0  0  0  0  0  0
   14.5601   14.7789    0.4714 C   0  0  0  0  0  0  0  0  0  0  0  0
   13.2030   15.1071    0.4545 C   0  0  0  0  0  0  0  0  0  0  0  0
   12.2447   14.1324    0.7380 C   0  0  0  0  0  0  0  0  0  0  0  0
   12.6451   12.8297    1.0382 C   0  0  0  0  0  0  0  0  0  0  0  0
   14.0019   12.5015    1.0551 C   0  0  0  0  0  0  0  0  0  0  0  0
    6.6542   15.4785    0.6746 O   0  0  0  0  0  0  0  0  0  0  0  0
    6.3498   16.8905    0.3867 C   0  0  0  0  0  0  0  0  0  0  0  0
    4.8211   17.1020    0.4140 C   0  0  0  0  0  0  0  0  0  0  0  0
    4.5097   18.4980    0.0685 N   0  0  0  0  0  0  0  0  0  0  0  0
    3.0518   18.6928    0.0821 C   0  0  0  0  0  0  0  0  0  0  0  0
    5.1324   19.3972    1.0507 C   0  0  0  0  0  0  0  0  0  0  0  0
    2.3999   17.7742   -0.9696 C   0  0  0  0  0  0  0  0  0  0  0  0
    4.7824   20.8580    0.7041 C   0  0  0  0  0  0  0  0  0  0  0  0
   33.2020   18.0148   -1.0200 C   0  0  0  0  0  0  0  0  0  0  0  0
   21.6933   15.6637   -0.0943 H   0  0  0  0  0  0  0  0  0  0  0  0
   19.2433   16.0372   -0.0913 H   0  0  0  0  0  0  0  0  0  0  0  0
   18.6195   11.9376    1.0174 H   0  0  0  0  0  0  0  0  0  0  0  0
   21.0694   11.5640    1.0145 H   0  0  0  0  0  0  0  0  0  0  0  0
   23.5541   14.8735   -0.8902 H   0  0  0  0  0  0  0  0  0  0  0  0
   23.6071   15.3434    0.8139 H   0  0  0  0  0  0  0  0  0  0  0  0
   25.5556   13.8399    1.1663 H   0  0  0  0  0  0  0  0  0  0  0  0
   25.5038   13.3747   -0.5391 H   0  0  0  0  0  0  0  0  0  0  0  0
   25.9133   15.7307   -1.1997 H   0  0  0  0  0  0  0  0  0  0  0  0
   25.9497   16.2058    0.5033 H   0  0  0  0  0  0  0  0  0  0  0  0
   27.8977   14.7073    0.8780 H   0  0  0  0  0  0  0  0  0  0  0  0
   27.8627   14.2378   -0.8267 H   0  0  0  0  0  0  0  0  0  0  0  0
   28.2697   16.5945   -1.4883 H   0  0  0  0  0  0  0  0  0  0  0  0
   28.2926   17.0717    0.2143 H   0  0  0  0  0  0  0  0  0  0  0  0
   30.2412   15.5797    0.6050 H   0  0  0  0  0  0  0  0  0  0  0  0
   30.2192   15.1064   -1.0988 H   0  0  0  0  0  0  0  0  0  0  0  0
   30.6212   17.4646   -1.7614 H   0  0  0  0  0  0  0  0  0  0  0  0
   30.6368   17.9421   -0.0587 H   0  0  0  0  0  0  0  0  0  0  0  0
   32.5858   16.4553    0.3402 H   0  0  0  0  0  0  0  0  0  0  0  0
   32.5705   15.9787   -1.3628 H   0  0  0  0  0  0  0  0  0  0  0  0
   10.1525   12.4796    1.1724 H   0  0  0  0  0  0  0  0  0  0  0  0
    7.7437   13.0601    1.1446 H   0  0  0  0  0  0  0  0  0  0  0  0
    8.7359   17.1361    0.2353 H   0  0  0  0  0  0  0  0  0  0  0  0
   11.1453   16.5557    0.2632 H   0  0  0  0  0  0  0  0  0  0  0  0
   15.3025   15.5358    0.2502 H   0  0  0  0  0  0  0  0  0  0  0  0
   12.8937   16.1185    0.2213 H   0  0  0  0  0  0  0  0  0  0  0  0
   11.9025   12.0727    1.2582 H   0  0  0  0  0  0  0  0  0  0  0  0
   14.3110   11.4899    1.2871 H   0  0  0  0  0  0  0  0  0  0  0  0
    6.8149   17.5202    1.1352 H   0  0  0  0  0  0  0  0  0  0  0  0
    6.7329   17.1503   -0.5924 H   0  0  0  0  0  0  0  0  0  0  0  0
    4.3527   16.4400   -0.3039 H   0  0  0  0  0  0  0  0  0  0  0  0
    4.4443   16.8833    1.4054 H   0  0  0  0  0  0  0  0  0  0  0  0
    2.8234   19.7258   -0.1499 H   0  0  0  0  0  0  0  0  0  0  0  0
    2.6643   18.4493    1.0637 H   0  0  0  0  0  0  0  0  0  0  0  0
    4.7616   19.1625    2.0409 H   0  0  0  0  0  0  0  0  0  0  0  0
    6.2073   19.2683    1.0278 H   0  0  0  0  0  0  0  0  0  0  0  0
    2.6016   16.7399   -0.7201 H   0  0  0  0  0  0  0  0  0  0  0  0
    1.3297   17.9408   -0.9806 H   0  0  0  0  0  0  0  0  0  0  0  0
    2.8099   17.9965   -1.9469 H   0  0  0  0  0  0  0  0  0  0  0  0
    3.7087   20.9927    0.7501 H   0  0  0  0  0  0  0  0  0  0  0  0
    5.2602   21.5220    1.4139 H   0  0  0  0  0  0  0  0  0  0  0  0
    5.1322   21.0858   -0.2952 H   0  0  0  0  0  0  0  0  0  0  0  0
   32.9827   18.8151   -0.3241 H   0  0  0  0  0  0  0  0  0  0  0  0
   32.9684   18.3379   -2.0270 H   0  0  0  0  0  0  0  0  0  0  0  0
   34.2529   17.7599   -0.9574 H   0  0  0  0  0  0  0  0  0  0  0  0
  1  2  4  0  0  0  0
  2  3  4  0  0  0  0
  3  4  4  0  0  0  0
  4  5  4  0  0  0  0
  5  6  4  0  0  0  0
  6  1  4  0  0  0  0
  7  8  2  0  0  0  0
  7  9  1  0  0  0  0
  7  4  1  0  0  0  0
 10 11  1  0  0  0  0
 11 12  1  0  0  0  0
 12 13  1  0  0  0  0
 13 14  1  0  0  0  0
 14 15  1  0  0  0  0
 15 16  1  0  0  0  0
 16 17  1  0  0  0  0
 17 18  1  0  0  0  0
 10  1  1  0  0  0  0
 19 20  4  0  0  0  0
 20 21  4  0  0  0  0
 21 22  4  0  0  0  0
 22 23  4  0  0  0  0
 23 24  4  0  0  0  0
 24 19  4  0  0  0  0
 25 26  4  0  0  0  0
 26 27  4  0  0  0  0
 27 28  4  0  0  0  0
 28 29  4  0  0  0  0
 29 30  4  0  0  0  0
 30 25  4  0  0  0  0
 28 19  1  0  0  0  0
 25  9  1  0  0  0  0
 22 31  1  0  0  0  0
 31 32  1  0  0  0  0
 32 33  1  0  0  0  0
 33 34  1  0  0  0  0
 34 35  1  0  0  0  0
 34 36  1  0  0  0  0
 35 37  1  0  0  0  0
 36 38  1  0  0  0  0
 18 39  1  0  0  0  0
  2 40  1  0  0  0  0
  3 41  1  0  0  0  0
  5 42  1  0  0  0  0
  6 43  1  0  0  0  0
 11 44  1  0  0  0  0
 11 45  1  0  0  0  0
 12 46  1  0  0  0  0
 12 47  1  0  0  0  0
 13 48  1  0  0  0  0
 13 49  1  0  0  0  0
 14 50  1  0  0  0  0
 14 51  1  0  0  0  0
 15 52  1  0  0  0  0
 15 53  1  0  0  0  0
 16 54  1  0  0  0  0
 16 55  1  0  0  0  0
 17 56  1  0  0  0  0
 17 57  1  0  0  0  0
 18 58  1  0  0  0  0
 18 59  1  0  0  0  0
 20 60  1  0  0  0  0
 21 61  1  0  0  0  0
 23 62  1  0  0  0  0
 24 63  1  0  0  0  0
 26 64  1  0  0  0  0
 27 65  1  0  0  0  0
 29 66  1  0  0  0  0
 30 67  1  0  0  0  0
 32 68  1  0  0  0  0
 32 69  1  0  0  0  0
 33 70  1  0  0  0  0
 33 71  1  0  0  0  0
 35 72  1  0  0  0  0
 35 73  1  0  0  0  0
 36 74  1  0  0  0  0
 36 75  1  0  0  0  0
 37 76  1  0  0  0  0
 37 77  1  0  0  0  0
 37 78  1  0  0  0  0
 38 79  1  0  0  0  0
 38 80  1  0  0  0  0
 38 81  1  0  0  0  0
 39 82  1  0  0  0  0
 39 83  1  0  0  0  0
 39 84  1  0  0  0  0
M  END
>  <Alias name>
4'-(2-Diethylaminoethoxy)biphenyl-4-yl 4-nonyloxybenzoate

>  <deltaS(tpc)>   J/mol/K
33.22

$$$$
N-(4-Pentyloxybenzylidene)-4-pentylaniline
  ChemBrain IXL

 56 57  0  0  0  0  0  0  0  0  1 V2000
   10.8479   14.4347   -0.0875 C   0  0  0  0  0  0  0  0  0  0  0  0
    9.7712   13.5486   -0.0429 C   0  0  0  0  0  0  0  0  0  0  0  0
   10.0016   12.1740    0.0167 C   0  0  0  0  0  0  0  0  0  0  0  0
   11.3083   11.6854    0.0310 C   0  0  0  0  0  0  0  0  0  0  0  0
   12.3850   12.5714   -0.0143 C   0  0  0  0  0  0  0  0  0  0  0  0
   12.1547   13.9462   -0.0732 C   0  0  0  0  0  0  0  0  0  0  0  0
   13.7718   12.0525    0.0002 C   0  0  0  0  0  0  0  0  0  0  0  0
    8.3939   14.0636   -0.0588 O   0  0  0  0  0  0  0  0  0  0  0  0
    7.3446   13.0354    0.0040 C   0  0  0  0  0  0  0  0  0  0  0  0
   14.7527   12.8586   -0.0462 N   0  0  0  0  0  0  0  0  0  0  0  0
   18.6782   11.3882   -0.0014 C   0  0  0  0  0  0  0  0  0  0  0  0
   18.4486   12.7644   -0.0073 C   0  0  0  0  0  0  0  0  0  0  0  0
   17.1420   13.2539   -0.0215 C   0  0  0  0  0  0  0  0  0  0  0  0
   16.0647   12.3672   -0.0305 C   0  0  0  0  0  0  0  0  0  0  0  0
   16.2944   10.9912   -0.0238 C   0  0  0  0  0  0  0  0  0  0  0  0
   17.6009   10.5017   -0.0096 C   0  0  0  0  0  0  0  0  0  0  0  0
   22.5006   11.5038    0.0232 C   0  0  0  0  0  0  0  0  0  0  0  0
   23.4945   12.6819    0.0204 C   0  0  0  0  0  0  0  0  0  0  0  0
   24.9365   12.1375    0.0305 C   0  0  0  0  0  0  0  0  0  0  0  0
   21.0578   12.0474    0.0112 C   0  0  0  0  0  0  0  0  0  0  0  0
   20.0648   10.8680    0.0135 C   0  0  0  0  0  0  0  0  0  0  0  0
    5.9598   13.7107   -0.0418 C   0  0  0  0  0  0  0  0  0  0  0  0
    4.8598   12.6331    0.0244 C   0  0  0  0  0  0  0  0  0  0  0  0
    3.4753   13.3077   -0.0339 C   0  0  0  0  0  0  0  0  0  0  0  0
    2.3755   12.2302    0.0329 C   0  0  0  0  0  0  0  0  0  0  0  0
   10.6693   15.5019   -0.1332 H   0  0  0  0  0  0  0  0  0  0  0  0
    9.1659   11.4860    0.0519 H   0  0  0  0  0  0  0  0  0  0  0  0
   11.4869   10.6183    0.0773 H   0  0  0  0  0  0  0  0  0  0  0  0
   12.9904   14.6342   -0.1078 H   0  0  0  0  0  0  0  0  0  0  0  0
   13.9500   10.9855    0.0503 H   0  0  0  0  0  0  0  0  0  0  0  0
    7.4427   12.4753    0.9257 H   0  0  0  0  0  0  0  0  0  0  0  0
    7.4467   12.3635   -0.8393 H   0  0  0  0  0  0  0  0  0  0  0  0
   19.2847   13.4529   -0.0008 H   0  0  0  0  0  0  0  0  0  0  0  0
   16.9641   14.3222   -0.0255 H   0  0  0  0  0  0  0  0  0  0  0  0
   15.4584   10.3027   -0.0297 H   0  0  0  0  0  0  0  0  0  0  0  0
   17.7788    9.4335   -0.0049 H   0  0  0  0  0  0  0  0  0  0  0  0
   22.6532   10.9050    0.9126 H   0  0  0  0  0  0  0  0  0  0  0  0
   22.6632   10.8924   -0.8558 H   0  0  0  0  0  0  0  0  0  0  0  0
   23.3413   13.2815   -0.8684 H   0  0  0  0  0  0  0  0  0  0  0  0
   23.3331   13.2926    0.9001 H   0  0  0  0  0  0  0  0  0  0  0  0
   25.6349   12.9652    0.0285 H   0  0  0  0  0  0  0  0  0  0  0  0
   25.0980   11.5267   -0.8492 H   0  0  0  0  0  0  0  0  0  0  0  0
   25.0898   11.5379    0.9193 H   0  0  0  0  0  0  0  0  0  0  0  0
   20.9051   12.6464   -0.8781 H   0  0  0  0  0  0  0  0  0  0  0  0
   20.8949   12.6584    0.8904 H   0  0  0  0  0  0  0  0  0  0  0  0
   20.2164   10.2705    0.9039 H   0  0  0  0  0  0  0  0  0  0  0  0
   20.2299   10.2557   -0.8644 H   0  0  0  0  0  0  0  0  0  0  0  0
    5.8615   14.2706   -0.9637 H   0  0  0  0  0  0  0  0  0  0  0  0
    5.8579   14.3828    0.8012 H   0  0  0  0  0  0  0  0  0  0  0  0
    4.9526   12.0790    0.9503 H   0  0  0  0  0  0  0  0  0  0  0  0
    4.9670   11.9558   -0.8139 H   0  0  0  0  0  0  0  0  0  0  0  0
    3.3823   13.8615   -0.9599 H   0  0  0  0  0  0  0  0  0  0  0  0
    3.3683   13.9852    0.8042 H   0  0  0  0  0  0  0  0  0  0  0  0
    2.4836   11.5516   -0.8041 H   0  0  0  0  0  0  0  0  0  0  0  0
    2.4671   11.6778    0.9599 H   0  0  0  0  0  0  0  0  0  0  0  0
    1.4026   12.7043   -0.0101 H   0  0  0  0  0  0  0  0  0  0  0  0
  1  2  4  0  0  0  0
  2  3  4  0  0  0  0
  3  4  4  0  0  0  0
  4  5  4  0  0  0  0
  5  6  4  0  0  0  0
  6  1  4  0  0  0  0
  5  7  1  0  0  0  0
  2  8  1  0  0  0  0
  8  9  1  0  0  0  0
  7 10  2  0  0  0  0
 11 12  4  0  0  0  0
 12 13  4  0  0  0  0
 13 14  4  0  0  0  0
 14 15  4  0  0  0  0
 15 16  4  0  0  0  0
 16 11  4  0  0  0  0
 14 10  1  0  0  0  0
 17 18  1  0  0  0  0
 18 19  1  0  0  0  0
 17 20  1  0  0  0  0
 20 21  1  0  0  0  0
 21 11  1  0  0  0  0
  9 22  1  0  0  0  0
 22 23  1  0  0  0  0
 23 24  1  0  0  0  0
 24 25  1  0  0  0  0
  1 26  1  0  0  0  0
  3 27  1  0  0  0  0
  4 28  1  0  0  0  0
  6 29  1  0  0  0  0
  7 30  1  0  0  0  0
  9 31  1  0  0  0  0
  9 32  1  0  0  0  0
 12 33  1  0  0  0  0
 13 34  1  0  0  0  0
 15 35  1  0  0  0  0
 16 36  1  0  0  0  0
 17 37  1  0  0  0  0
 17 38  1  0  0  0  0
 18 39  1  0  0  0  0
 18 40  1  0  0  0  0
 19 41  1  0  0  0  0
 19 42  1  0  0  0  0
 19 43  1  0  0  0  0
 20 44  1  0  0  0  0
 20 45  1  0  0  0  0
 21 46  1  0  0  0  0
 21 47  1  0  0  0  0
 22 48  1  0  0  0  0
 22 49  1  0  0  0  0
 23 50  1  0  0  0  0
 23 51  1  0  0  0  0
 24 52  1  0  0  0  0
 24 53  1  0  0  0  0
 25 54  1  0  0  0  0
 25 55  1  0  0  0  0
 25 56  1  0  0  0  0
M  END
>  <Alias name>
N-(4-Pentyloxybenzylidene)-4-pentylaniline

>  <deltaS(tpc)>   J/mol/K
33.28

$$$$
3,5-Dihydroxycyclohexyl 3,4-bis(nonyloxy)benzoate
  ChemBrain IXL

 89 90  0  0  0  0  0  0  0  0  1 V2000
    9.9940    4.6928    1.2167 C   0  0  0  0  0  0  0  0  0  0  0  0
   10.8777    4.5853   -0.0042 C   0  0  0  0  0  0  0  0  0  0  0  0
   11.8405    5.8081   -0.0404 C   0  0  0  0  0  0  0  0  0  0  0  0
   11.0208    7.1315   -0.0677 C   0  0  0  0  0  0  0  0  0  0  0  0
   10.0386    7.1664    1.1333 C   0  0  0  0  0  0  0  0  0  0  0  0
    9.1391    5.9340    1.0568 C   0  0  0  0  0  0  0  0  0  0  0  0
   13.6582   13.1552    0.1945 C   0  0  0  0  0  0  0  0  0  0  0  0
   12.2708   13.2489    0.0716 C   0  0  0  0  0  0  0  0  0  0  0  0
   11.4981   12.0867   -0.0068 C   0  0  0  0  0  0  0  0  0  0  0  0
   12.1119   10.8337    0.0377 C   0  0  0  0  0  0  0  0  0  0  0  0
   13.4986   10.7408    0.1606 C   0  0  0  0  0  0  0  0  0  0  0  0
   14.2713   11.9000    0.2389 C   0  0  0  0  0  0  0  0  0  0  0  0
   11.2916    9.6031   -0.0454 C   0  0  0  0  0  0  0  0  0  0  0  0
   10.0792    9.6860   -0.1594 O   0  0  0  0  0  0  0  0  0  0  0  0
   11.9381    8.2809    0.0094 O   0  0  0  0  0  0  0  0  0  0  0  0
   23.3941   18.8469    1.0999 C   0  0  0  0  0  0  0  0  0  0  0  0
   22.6593   17.4945    1.0244 C   0  0  0  0  0  0  0  0  0  0  0  0
   21.1435   17.7394    0.8946 C   0  0  0  0  0  0  0  0  0  0  0  0
   20.4102   16.3867    0.8189 C   0  0  0  0  0  0  0  0  0  0  0  0
   18.8941   16.6295    0.6882 C   0  0  0  0  0  0  0  0  0  0  0  0
   18.1638   15.2755    0.6122 C   0  0  0  0  0  0  0  0  0  0  0  0
   16.6472   15.5141    0.4802 C   0  0  0  0  0  0  0  0  0  0  0  0
   15.9221   14.1579    0.4043 C   0  0  0  0  0  0  0  0  0  0  0  0
   14.4735   14.3797    0.2771 O   0  0  0  0  0  0  0  0  0  0  0  0
    8.5153    5.8948   -0.2688 O   0  0  0  0  0  0  0  0  0  0  0  0
   10.0100    4.5797   -1.2077 O   0  0  0  0  0  0  0  0  0  0  0  0
    3.3932   20.2301   -0.6930 C   0  0  0  0  0  0  0  0  0  0  0  0
    3.9338   18.7882   -0.6311 C   0  0  0  0  0  0  0  0  0  0  0  0
    5.4697   18.8198   -0.5067 C   0  0  0  0  0  0  0  0  0  0  0  0
    6.0100   17.3777   -0.4481 C   0  0  0  0  0  0  0  0  0  0  0  0
    7.5460   17.4083   -0.3230 C   0  0  0  0  0  0  0  0  0  0  0  0
    8.0851   15.9656   -0.2702 C   0  0  0  0  0  0  0  0  0  0  0  0
    9.6212   15.9936   -0.1440 C   0  0  0  0  0  0  0  0  0  0  0  0
   10.1575   14.5500   -0.0983 C   0  0  0  0  0  0  0  0  0  0  0  0
   11.6241   14.5729    0.0247 O   0  0  0  0  0  0  0  0  0  0  0  0
    1.8574   20.1984   -0.8168 C   0  0  0  0  0  0  0  0  0  0  0  0
   24.9098   18.6014    1.2293 C   0  0  0  0  0  0  0  0  0  0  0  0
    8.4396    4.9871   -0.6609 H   0  0  0  0  0  0  0  0  0  0  0  0
   10.4881    4.5171   -2.0642 H   0  0  0  0  0  0  0  0  0  0  0  0
   10.6001    4.7709    2.1109 H   0  0  0  0  0  0  0  0  0  0  0  0
    9.3572    3.8193    1.2800 H   0  0  0  0  0  0  0  0  0  0  0  0
   11.4525    3.6686    0.0386 H   0  0  0  0  0  0  0  0  0  0  0  0
   12.4672    5.7942    0.8427 H   0  0  0  0  0  0  0  0  0  0  0  0
   12.4639    5.7516   -0.9240 H   0  0  0  0  0  0  0  0  0  0  0  0
   10.4569    7.1827   -0.9910 H   0  0  0  0  0  0  0  0  0  0  0  0
    9.4337    8.0630    1.0812 H   0  0  0  0  0  0  0  0  0  0  0  0
   10.5946    7.1551    2.0626 H   0  0  0  0  0  0  0  0  0  0  0  0
    8.3842    5.9641    1.8325 H   0  0  0  0  0  0  0  0  0  0  0  0
   10.4221   12.1570   -0.1021 H   0  0  0  0  0  0  0  0  0  0  0  0
   13.9753    9.7690    0.1952 H   0  0  0  0  0  0  0  0  0  0  0  0
   15.3469   11.8253    0.3342 H   0  0  0  0  0  0  0  0  0  0  0  0
   23.1961   19.4160    0.2001 H   0  0  0  0  0  0  0  0  0  0  0  0
   23.0432   19.4006    1.9619 H   0  0  0  0  0  0  0  0  0  0  0  0
   22.8572   16.9254    1.9244 H   0  0  0  0  0  0  0  0  0  0  0  0
   23.0105   16.9406    0.1626 H   0  0  0  0  0  0  0  0  0  0  0  0
   20.9454   18.3084   -0.0053 H   0  0  0  0  0  0  0  0  0  0  0  0
   20.7920   18.2930    1.7565 H   0  0  0  0  0  0  0  0  0  0  0  0
   20.6082   15.8180    1.7191 H   0  0  0  0  0  0  0  0  0  0  0  0
   20.7625   15.8330   -0.0426 H   0  0  0  0  0  0  0  0  0  0  0  0
   18.6957   17.1980   -0.2120 H   0  0  0  0  0  0  0  0  0  0  0  0
   18.5412   17.1825    1.5498 H   0  0  0  0  0  0  0  0  0  0  0  0
   18.3625   14.7074    1.5127 H   0  0  0  0  0  0  0  0  0  0  0  0
   18.5182   14.7223   -0.2488 H   0  0  0  0  0  0  0  0  0  0  0  0
   16.4477   16.0814   -0.4204 H   0  0  0  0  0  0  0  0  0  0  0  0
   16.2918   16.0662    1.3414 H   0  0  0  0  0  0  0  0  0  0  0  0
   16.1226   13.5911    1.3052 H   0  0  0  0  0  0  0  0  0  0  0  0
   16.2794   13.6059   -0.4564 H   0  0  0  0  0  0  0  0  0  0  0  0
    3.6717   20.7592    0.2099 H   0  0  0  0  0  0  0  0  0  0  0  0
    3.8141   20.7368   -1.5526 H   0  0  0  0  0  0  0  0  0  0  0  0
    3.6556   18.2593   -1.5344 H   0  0  0  0  0  0  0  0  0  0  0  0
    3.5124   18.2813    0.2282 H   0  0  0  0  0  0  0  0  0  0  0  0
    5.7479   19.3467    0.3977 H   0  0  0  0  0  0  0  0  0  0  0  0
    5.8910   19.3284   -1.3650 H   0  0  0  0  0  0  0  0  0  0  0  0
    5.7320   16.8512   -1.3527 H   0  0  0  0  0  0  0  0  0  0  0  0
    5.5881   16.8688    0.4098 H   0  0  0  0  0  0  0  0  0  0  0  0
    7.8241   17.9312    0.5836 H   0  0  0  0  0  0  0  0  0  0  0  0
    7.9678   17.9201   -1.1791 H   0  0  0  0  0  0  0  0  0  0  0  0
    7.8071   15.4432   -1.1772 H   0  0  0  0  0  0  0  0  0  0  0  0
    7.6621   15.4533    0.5852 H   0  0  0  0  0  0  0  0  0  0  0  0
    9.8996   16.5114    0.7655 H   0  0  0  0  0  0  0  0  0  0  0  0
   10.0444   16.5091   -0.9972 H   0  0  0  0  0  0  0  0  0  0  0  0
    9.8797   14.0334   -1.0088 H   0  0  0  0  0  0  0  0  0  0  0  0
    9.7320   14.0341    0.7537 H   0  0  0  0  0  0  0  0  0  0  0  0
    1.5789   19.6690   -1.7196 H   0  0  0  0  0  0  0  0  0  0  0  0
    1.4364   19.6921    0.0431 H   0  0  0  0  0  0  0  0  0  0  0  0
    1.4778   21.2116   -0.8608 H   0  0  0  0  0  0  0  0  0  0  0  0
   25.4261   19.5518    1.2824 H   0  0  0  0  0  0  0  0  0  0  0  0
   25.2607   18.0475    0.3673 H   0  0  0  0  0  0  0  0  0  0  0  0
   25.1079   18.0322    2.1292 H   0  0  0  0  0  0  0  0  0  0  0  0
  1  2  1  0  0  0  0
  2  3  1  0  0  0  0
  3  4  1  0  0  0  0
  4  5  1  0  0  0  0
  5  6  1  0  0  0  0
  6  1  1  0  0  0  0
  7  8  4  0  0  0  0
  8  9  4  0  0  0  0
  9 10  4  0  0  0  0
 10 11  4  0  0  0  0
 11 12  4  0  0  0  0
 12  7  4  0  0  0  0
 13 14  2  0  0  0  0
 13 15  1  0  0  0  0
 13 10  1  0  0  0  0
 15  4  1  0  0  0  0
 16 17  1  0  0  0  0
 17 18  1  0  0  0  0
 18 19  1  0  0  0  0
 19 20  1  0  0  0  0
 20 21  1  0  0  0  0
 21 22  1  0  0  0  0
 22 23  1  0  0  0  0
 23 24  1  0  0  0  0
 24  7  1  0  0  0  0
  6 25  1  0  0  0  0
  2 26  1  0  0  0  0
 27 28  1  0  0  0  0
 28 29  1  0  0  0  0
 29 30  1  0  0  0  0
 30 31  1  0  0  0  0
 31 32  1  0  0  0  0
 32 33  1  0  0  0  0
 33 34  1  0  0  0  0
 34 35  1  0  0  0  0
 35  8  1  0  0  0  0
 27 36  1  0  0  0  0
 16 37  1  0  0  0  0
 25 38  1  0  0  0  0
 26 39  1  0  0  0  0
  1 40  1  0  0  0  0
  1 41  1  0  0  0  0
  2 42  1  0  0  0  0
  3 43  1  0  0  0  0
  3 44  1  0  0  0  0
  4 45  1  0  0  0  0
  5 46  1  0  0  0  0
  5 47  1  0  0  0  0
  6 48  1  0  0  0  0
  9 49  1  0  0  0  0
 11 50  1  0  0  0  0
 12 51  1  0  0  0  0
 16 52  1  0  0  0  0
 16 53  1  0  0  0  0
 17 54  1  0  0  0  0
 17 55  1  0  0  0  0
 18 56  1  0  0  0  0
 18 57  1  0  0  0  0
 19 58  1  0  0  0  0
 19 59  1  0  0  0  0
 20 60  1  0  0  0  0
 20 61  1  0  0  0  0
 21 62  1  0  0  0  0
 21 63  1  0  0  0  0
 22 64  1  0  0  0  0
 22 65  1  0  0  0  0
 23 66  1  0  0  0  0
 23 67  1  0  0  0  0
 27 68  1  0  0  0  0
 27 69  1  0  0  0  0
 28 70  1  0  0  0  0
 28 71  1  0  0  0  0
 29 72  1  0  0  0  0
 29 73  1  0  0  0  0
 30 74  1  0  0  0  0
 30 75  1  0  0  0  0
 31 76  1  0  0  0  0
 31 77  1  0  0  0  0
 32 78  1  0  0  0  0
 32 79  1  0  0  0  0
 33 80  1  0  0  0  0
 33 81  1  0  0  0  0
 34 82  1  0  0  0  0
 34 83  1  0  0  0  0
 36 84  1  0  0  0  0
 36 85  1  0  0  0  0
 36 86  1  0  0  0  0
 37 87  1  0  0  0  0
 37 88  1  0  0  0  0
 37 89  1  0  0  0  0
M  END
>  <Alias name>
3,5-Dihydroxycyclohexyl 3,4-bis(nonyloxy)benzoate

>  <deltaS(tpc)>   J/mol/K
33.3

$$$$
5-(4'-Butoxybiphenyl-4-yl)-2-(4-methylphenyl)pyridine
  ChemBrain IXL

 57 60  0  0  0  0  0  0  0  0  1 V2000
   16.6288   12.5369   -0.0871 C   0  0  0  0  0  0  0  0  0  0  0  0
   17.2002   13.8154   -0.0872 C   0  0  0  0  0  0  0  0  0  0  0  0
   18.5480   13.9653   -0.0807 N   0  0  0  0  0  0  0  0  0  0  0  0
   19.3701   12.8891   -0.0739 C   0  0  0  0  0  0  0  0  0  0  0  0
   18.8391   11.6017   -0.0735 C   0  0  0  0  0  0  0  0  0  0  0  0
   17.4605   11.4245   -0.0801 C   0  0  0  0  0  0  0  0  0  0  0  0
   23.6113   13.4132   -0.0537 C   0  0  0  0  0  0  0  0  0  0  0  0
   23.0668   12.1291   -0.0834 C   0  0  0  0  0  0  0  0  0  0  0  0
   21.6819   11.9585   -0.0900 C   0  0  0  0  0  0  0  0  0  0  0  0
   20.8408   13.0721   -0.0669 C   0  0  0  0  0  0  0  0  0  0  0  0
   21.3858   14.3560   -0.0372 C   0  0  0  0  0  0  0  0  0  0  0  0
   22.7707   14.5265   -0.0306 C   0  0  0  0  0  0  0  0  0  0  0  0
   25.0809   13.5943   -0.0467 C   0  0  0  0  0  0  0  0  0  0  0  0
   15.1398   12.3591   -0.0943 C   0  0  0  0  0  0  0  0  0  0  0  0
   14.5856   11.0745   -0.1147 C   0  0  0  0  0  0  0  0  0  0  0  0
   13.1960   10.9060   -0.1215 C   0  0  0  0  0  0  0  0  0  0  0  0
   12.3521   12.0205   -0.1080 C   0  0  0  0  0  0  0  0  0  0  0  0
   12.9049   13.3049   -0.0876 C   0  0  0  0  0  0  0  0  0  0  0  0
   14.2948   13.4738   -0.0807 C   0  0  0  0  0  0  0  0  0  0  0  0
   10.8671   11.8399   -0.1154 C   0  0  0  0  0  0  0  0  0  0  0  0
   10.0224   12.9521   -0.0450 C   0  0  0  0  0  0  0  0  0  0  0  0
    8.6341   12.7824   -0.0520 C   0  0  0  0  0  0  0  0  0  0  0  0
    8.0847   11.5002   -0.1296 C   0  0  0  0  0  0  0  0  0  0  0  0
    8.9271   10.3884   -0.1999 C   0  0  0  0  0  0  0  0  0  0  0  0
   10.3153   10.5574   -0.1929 C   0  0  0  0  0  0  0  0  0  0  0  0
    6.6164   11.3187   -0.1374 O   0  0  0  0  0  0  0  0  0  0  0  0
    5.8241   12.5615   -0.0473 C   0  0  0  0  0  0  0  0  0  0  0  0
    4.3159   12.2185   -0.0810 C   0  0  0  0  0  0  0  0  0  0  0  0
    3.4878   13.5185    0.0169 C   0  0  0  0  0  0  0  0  0  0  0  0
    1.9834   13.1772   -0.0240 C   0  0  0  0  0  0  0  0  0  0  0  0
   16.5616   14.6900   -0.0925 H   0  0  0  0  0  0  0  0  0  0  0  0
   19.4977   10.7418   -0.0680 H   0  0  0  0  0  0  0  0  0  0  0  0
   17.0381   10.4270   -0.0798 H   0  0  0  0  0  0  0  0  0  0  0  0
   23.7193   11.2646   -0.1013 H   0  0  0  0  0  0  0  0  0  0  0  0
   21.2598   10.9613   -0.1131 H   0  0  0  0  0  0  0  0  0  0  0  0
   20.7339   15.2204   -0.0193 H   0  0  0  0  0  0  0  0  0  0  0  0
   23.1933   15.5233   -0.0076 H   0  0  0  0  0  0  0  0  0  0  0  0
   25.3143   14.6519   -0.0459 H   0  0  0  0  0  0  0  0  0  0  0  0
   25.5060   13.1315   -0.9288 H   0  0  0  0  0  0  0  0  0  0  0  0
   25.4975   13.1321    0.8398 H   0  0  0  0  0  0  0  0  0  0  0  0
   15.2340   10.2073   -0.1253 H   0  0  0  0  0  0  0  0  0  0  0  0
   12.7728    9.9089   -0.1373 H   0  0  0  0  0  0  0  0  0  0  0  0
   12.2554   14.1718   -0.0770 H   0  0  0  0  0  0  0  0  0  0  0  0
   14.7169   14.4709   -0.0648 H   0  0  0  0  0  0  0  0  0  0  0  0
   10.4439   13.9476    0.0152 H   0  0  0  0  0  0  0  0  0  0  0  0
    7.9830   13.6467    0.0027 H   0  0  0  0  0  0  0  0  0  0  0  0
    8.5035    9.3931   -0.2599 H   0  0  0  0  0  0  0  0  0  0  0  0
   10.9641    9.6926   -0.2476 H   0  0  0  0  0  0  0  0  0  0  0  0
    6.0569   13.0715    0.8792 H   0  0  0  0  0  0  0  0  0  0  0  0
    6.0660   13.2051   -0.8839 H   0  0  0  0  0  0  0  0  0  0  0  0
    4.0817   11.7111   -1.0087 H   0  0  0  0  0  0  0  0  0  0  0  0
    4.0736   11.5731    0.7543 H   0  0  0  0  0  0  0  0  0  0  0  0
    3.7175   14.0236    0.9469 H   0  0  0  0  0  0  0  0  0  0  0  0
    3.7331   14.1663   -0.8155 H   0  0  0  0  0  0  0  0  0  0  0  0
    1.7371   12.5291    0.8080 H   0  0  0  0  0  0  0  0  0  0  0  0
    1.4039   14.0900    0.0458 H   0  0  0  0  0  0  0  0  0  0  0  0
    1.7523   12.6736   -0.9545 H   0  0  0  0  0  0  0  0  0  0  0  0
  1  2  4  0  0  0  0
  2  3  4  0  0  0  0
  3  4  4  0  0  0  0
  4  5  4  0  0  0  0
  5  6  4  0  0  0  0
  6  1  4  0  0  0  0
  7  8  4  0  0  0  0
  8  9  4  0  0  0  0
  9 10  4  0  0  0  0
 10 11  4  0  0  0  0
 11 12  4  0  0  0  0
 12  7  4  0  0  0  0
 10  4  1  0  0  0  0
  7 13  1  0  0  0  0
 14 15  4  0  0  0  0
 15 16  4  0  0  0  0
 16 17  4  0  0  0  0
 17 18  4  0  0  0  0
 18 19  4  0  0  0  0
 19 14  4  0  0  0  0
 20 21  4  0  0  0  0
 21 22  4  0  0  0  0
 22 23  4  0  0  0  0
 23 24  4  0  0  0  0
 24 25  4  0  0  0  0
 25 20  4  0  0  0  0
 14  1  1  0  0  0  0
 20 17  1  0  0  0  0
 23 26  1  0  0  0  0
 26 27  1  0  0  0  0
 27 28  1  0  0  0  0
 28 29  1  0  0  0  0
 29 30  1  0  0  0  0
  2 31  1  0  0  0  0
  5 32  1  0  0  0  0
  6 33  1  0  0  0  0
  8 34  1  0  0  0  0
  9 35  1  0  0  0  0
 11 36  1  0  0  0  0
 12 37  1  0  0  0  0
 13 38  1  0  0  0  0
 13 39  1  0  0  0  0
 13 40  1  0  0  0  0
 15 41  1  0  0  0  0
 16 42  1  0  0  0  0
 18 43  1  0  0  0  0
 19 44  1  0  0  0  0
 21 45  1  0  0  0  0
 22 46  1  0  0  0  0
 24 47  1  0  0  0  0
 25 48  1  0  0  0  0
 27 49  1  0  0  0  0
 27 50  1  0  0  0  0
 28 51  1  0  0  0  0
 28 52  1  0  0  0  0
 29 53  1  0  0  0  0
 29 54  1  0  0  0  0
 30 55  1  0  0  0  0
 30 56  1  0  0  0  0
 30 57  1  0  0  0  0
M  END
>  <Alias name>
5-(4'-Butoxybiphenyl-4-yl)-2-(4-methylphenyl)pyridine

>  <deltaS(tpc)>   J/mol/K
33.43

$$$$
1-(2-(5-Cyanothienyl))-3-(4-decyloxyphenylamino)-2-propen-1-one
  ChemBrain IXL

 59 60  0  0  0  0  0  0  0  0  1 V2000
    9.5930   13.8671    0.0000 C   0  0  0  0  0  0  0  0  0  0  0  0
    8.2566   13.7638   -0.0152 C   0  0  0  0  0  0  0  0  0  0  0  0
    7.6084   12.4250    0.0105 C   0  0  0  0  0  0  0  0  0  0  0  0
    8.2955   11.4177    0.0508 O   0  0  0  0  0  0  0  0  0  0  0  0
    5.3369   13.2876   -0.0535 C   0  0  0  0  0  0  0  0  0  0  0  0
    6.1249   12.3083   -0.0128 C   0  0  0  0  0  0  0  0  0  0  0  0
    4.0076   12.9049   -0.0669 C   0  0  0  0  0  0  0  0  0  0  0  0
    3.8621   11.6585   -0.0355 C   0  0  0  0  0  0  0  0  0  0  0  0
    5.3138   10.8698    0.0119 S   0  0  0  0  0  0  0  0  0  0  0  0
   10.2075   15.1345   -0.0243 N   0  0  0  0  0  0  0  0  0  0  0  0
   11.6145   15.2477   -0.0203 C   0  0  0  0  0  0  0  0  0  0  0  0
   12.4174   14.1019   -0.0004 C   0  0  0  0  0  0  0  0  0  0  0  0
   13.8106   14.2203    0.0034 C   0  0  0  0  0  0  0  0  0  0  0  0
   14.4072   15.4841   -0.0127 C   0  0  0  0  0  0  0  0  0  0  0  0
   13.6048   16.6283   -0.0325 C   0  0  0  0  0  0  0  0  0  0  0  0
   12.2117   16.5100   -0.0363 C   0  0  0  0  0  0  0  0  0  0  0  0
   16.6353   14.3387    0.0071 C   0  0  0  0  0  0  0  0  0  0  0  0
   18.1581   14.6330   -0.0020 C   0  0  0  0  0  0  0  0  0  0  0  0
   18.9475   13.2999    0.0070 C   0  0  0  0  0  0  0  0  0  0  0  0
   20.4692   13.5935   -0.0125 C   0  0  0  0  0  0  0  0  0  0  0  0
   21.2533   12.2591   -0.0108 C   0  0  0  0  0  0  0  0  0  0  0  0
   15.8835   15.6130   -0.0089 O   0  0  0  0  0  0  0  0  0  0  0  0
    2.5464   10.9743   -0.0404 C   0  0  0  0  0  0  0  0  0  0  0  0
    1.5188   10.4395   -0.0442 N   0  0  0  0  0  0  0  0  0  0  0  0
   22.7731   12.5453   -0.0452 C   0  0  0  0  0  0  0  0  0  0  0  0
   23.5488   11.2079   -0.0300 C   0  0  0  0  0  0  0  0  0  0  0  0
   25.0658   11.4866   -0.0890 C   0  0  0  0  0  0  0  0  0  0  0  0
   25.8392   10.1596    0.0595 C   0  0  0  0  0  0  0  0  0  0  0  0
   27.3535   10.4334   -0.0322 C   0  0  0  0  0  0  0  0  0  0  0  0
    9.6381   15.9667   -0.0449 H   0  0  0  0  0  0  0  0  0  0  0  0
   10.2011   12.9721    0.0310 H   0  0  0  0  0  0  0  0  0  0  0  0
    7.6470   14.6580   -0.0462 H   0  0  0  0  0  0  0  0  0  0  0  0
    5.6622   14.3193   -0.0758 H   0  0  0  0  0  0  0  0  0  0  0  0
    3.1816   13.6046   -0.1007 H   0  0  0  0  0  0  0  0  0  0  0  0
   11.9607   13.1207    0.0121 H   0  0  0  0  0  0  0  0  0  0  0  0
   14.4284   13.3307    0.0188 H   0  0  0  0  0  0  0  0  0  0  0  0
   14.0630   17.6087   -0.0450 H   0  0  0  0  0  0  0  0  0  0  0  0
   11.5940   17.3987   -0.0517 H   0  0  0  0  0  0  0  0  0  0  0  0
   16.3756   13.7560   -0.8682 H   0  0  0  0  0  0  0  0  0  0  0  0
   16.3809   13.7808    0.9001 H   0  0  0  0  0  0  0  0  0  0  0  0
   18.4187   15.2121    0.8753 H   0  0  0  0  0  0  0  0  0  0  0  0
   18.4108   15.1949   -0.8927 H   0  0  0  0  0  0  0  0  0  0  0  0
   18.6822   12.7185   -0.8673 H   0  0  0  0  0  0  0  0  0  0  0  0
   18.6999   12.7403    0.9005 H   0  0  0  0  0  0  0  0  0  0  0  0
   20.7370   14.1707    0.8642 H   0  0  0  0  0  0  0  0  0  0  0  0
   20.7167   14.1559   -0.9042 H   0  0  0  0  0  0  0  0  0  0  0  0
   20.9776   11.6782   -0.8818 H   0  0  0  0  0  0  0  0  0  0  0  0
   21.0123   11.7008    0.8855 H   0  0  0  0  0  0  0  0  0  0  0  0
   23.0501   13.1325    0.8227 H   0  0  0  0  0  0  0  0  0  0  0  0
   23.0174   13.0948   -0.9454 H   0  0  0  0  0  0  0  0  0  0  0  0
   23.2588   10.6111   -0.8853 H   0  0  0  0  0  0  0  0  0  0  0  0
   23.3169   10.6694    0.8808 H   0  0  0  0  0  0  0  0  0  0  0  0
   25.3402   12.1497    0.7234 H   0  0  0  0  0  0  0  0  0  0  0  0
   25.3142   11.9519   -1.0337 H   0  0  0  0  0  0  0  0  0  0  0  0
   25.5466    9.4693   -0.7256 H   0  0  0  0  0  0  0  0  0  0  0  0
   25.6116    9.7262    1.0229 H   0  0  0  0  0  0  0  0  0  0  0  0
   27.5755   11.3882    0.4279 H   0  0  0  0  0  0  0  0  0  0  0  0
   27.6557   10.4548   -1.0723 H   0  0  0  0  0  0  0  0  0  0  0  0
   27.8934    9.6496    0.4845 H   0  0  0  0  0  0  0  0  0  0  0  0
  1  2  2  0  0  0  0
  2  3  1  0  0  0  0
  3  4  2  0  0  0  0
  5  6  2  0  0  0  0
  5  7  1  0  0  0  0
  7  8  2  0  0  0  0
  8  9  1  0  0  0  0
  9  6  1  0  0  0  0
  6  3  1  0  0  0  0
  1 10  1  0  0  0  0
 11 12  4  0  0  0  0
 12 13  4  0  0  0  0
 13 14  4  0  0  0  0
 14 15  4  0  0  0  0
 15 16  4  0  0  0  0
 16 11  4  0  0  0  0
 11 10  1  0  0  0  0
 17 18  1  0  0  0  0
 18 19  1  0  0  0  0
 19 20  1  0  0  0  0
 20 21  1  0  0  0  0
 14 22  1  0  0  0  0
 17 22  1  0  0  0  0
 23 24  3  0  0  0  0
 23  8  1  0  0  0  0
 21 25  1  0  0  0  0
 25 26  1  0  0  0  0
 26 27  1  0  0  0  0
 27 28  1  0  0  0  0
 28 29  1  0  0  0  0
 10 30  1  0  0  0  0
  1 31  1  0  0  0  0
  2 32  1  0  0  0  0
  5 33  1  0  0  0  0
  7 34  1  0  0  0  0
 12 35  1  0  0  0  0
 13 36  1  0  0  0  0
 15 37  1  0  0  0  0
 16 38  1  0  0  0  0
 17 39  1  0  0  0  0
 17 40  1  0  0  0  0
 18 41  1  0  0  0  0
 18 42  1  0  0  0  0
 19 43  1  0  0  0  0
 19 44  1  0  0  0  0
 20 45  1  0  0  0  0
 20 46  1  0  0  0  0
 21 47  1  0  0  0  0
 21 48  1  0  0  0  0
 25 49  1  0  0  0  0
 25 50  1  0  0  0  0
 26 51  1  0  0  0  0
 26 52  1  0  0  0  0
 27 53  1  0  0  0  0
 27 54  1  0  0  0  0
 28 55  1  0  0  0  0
 28 56  1  0  0  0  0
 29 57  1  0  0  0  0
 29 58  1  0  0  0  0
 29 59  1  0  0  0  0
M  END
>  <Alias name>
1-(2-(5-Cyanothienyl))-3-(4-decyloxyphenylamino)-2-propen-1-one

>  <deltaS(tpc)>   J/mol/K
33.64

$$$$
4'-(2-Diethylaminopropoxy)biphenyl-4-yl 4-octyloxybenzoate
  ChemBrain IXL

 84 86  0  0  0  0  0  0  0  0  1 V2000
   23.4201   15.8880    0.7061 C   0  0  0  0  0  0  0  0  0  0  0  0
   22.9745   17.0285    0.0376 C   0  0  0  0  0  0  0  0  0  0  0  0
   21.6073   17.2477   -0.1333 C   0  0  0  0  0  0  0  0  0  0  0  0
   20.6854   16.3262    0.3641 C   0  0  0  0  0  0  0  0  0  0  0  0
   21.1310   15.1857    1.0327 C   0  0  0  0  0  0  0  0  0  0  0  0
   22.4982   14.9666    1.2036 C   0  0  0  0  0  0  0  0  0  0  0  0
   19.2344   16.5588    0.1824 C   0  0  0  0  0  0  0  0  0  0  0  0
   18.8453   17.5553   -0.4040 O   0  0  0  0  0  0  0  0  0  0  0  0
   18.2622   15.5890    0.7086 O   0  0  0  0  0  0  0  0  0  0  0  0
   24.8611   15.6569    0.8865 O   0  0  0  0  0  0  0  0  0  0  0  0
   25.7336   16.6988    0.3247 C   0  0  0  0  0  0  0  0  0  0  0  0
   27.2072   16.3353    0.5942 C   0  0  0  0  0  0  0  0  0  0  0  0
   28.1219   17.4314    0.0131 C   0  0  0  0  0  0  0  0  0  0  0  0
   29.5949   17.0716    0.2906 C   0  0  0  0  0  0  0  0  0  0  0  0
   30.5096   18.1714   -0.2831 C   0  0  0  0  0  0  0  0  0  0  0  0
   31.9820   17.8144   -0.0001 C   0  0  0  0  0  0  0  0  0  0  0  0
   32.8966   18.9164   -0.5695 C   0  0  0  0  0  0  0  0  0  0  0  0
   34.3687   18.5605   -0.2843 C   0  0  0  0  0  0  0  0  0  0  0  0
   12.7551   16.9103   -0.2418 C   0  0  0  0  0  0  0  0  0  0  0  0
   11.7451   16.0663    0.2207 C   0  0  0  0  0  0  0  0  0  0  0  0
   10.4071   16.3872   -0.0105 C   0  0  0  0  0  0  0  0  0  0  0  0
   10.0788   17.5524   -0.7040 C   0  0  0  0  0  0  0  0  0  0  0  0
   11.0888   18.3962   -1.1669 C   0  0  0  0  0  0  0  0  0  0  0  0
   12.4268   18.0753   -0.9357 C   0  0  0  0  0  0  0  0  0  0  0  0
   16.8516   15.9278    0.4658 C   0  0  0  0  0  0  0  0  0  0  0  0
   16.5232   17.0941   -0.2260 C   0  0  0  0  0  0  0  0  0  0  0  0
   15.1851   17.4149   -0.4572 C   0  0  0  0  0  0  0  0  0  0  0  0
   14.1752   16.5698    0.0037 C   0  0  0  0  0  0  0  0  0  0  0  0
   14.5037   15.4039    0.6960 C   0  0  0  0  0  0  0  0  0  0  0  0
   15.8417   15.0831    0.9272 C   0  0  0  0  0  0  0  0  0  0  0  0
    8.6685   17.8914   -0.9472 O   0  0  0  0  0  0  0  0  0  0  0  0
    6.2663   17.4068   -0.7349 C   0  0  0  0  0  0  0  0  0  0  0  0
    5.2458   16.3966   -0.1743 C   0  0  0  0  0  0  0  0  0  0  0  0
    3.8851   16.8264   -0.5289 N   0  0  0  0  0  0  0  0  0  0  0  0
    2.9127   15.8543   -0.0085 C   0  0  0  0  0  0  0  0  0  0  0  0
    3.6197   18.1475    0.0589 C   0  0  0  0  0  0  0  0  0  0  0  0
    3.1685   14.4773   -0.6512 C   0  0  0  0  0  0  0  0  0  0  0  0
    2.1832   18.5848   -0.2880 C   0  0  0  0  0  0  0  0  0  0  0  0
    7.6955   16.9251   -0.4159 C   0  0  0  0  0  0  0  0  0  0  0  0
   23.6900   17.7439   -0.3488 H   0  0  0  0  0  0  0  0  0  0  0  0
   21.2616   18.1332   -0.6522 H   0  0  0  0  0  0  0  0  0  0  0  0
   20.4155   14.4704    1.4191 H   0  0  0  0  0  0  0  0  0  0  0  0
   22.8439   14.0810    1.7225 H   0  0  0  0  0  0  0  0  0  0  0  0
   25.5689   16.7704   -0.7433 H   0  0  0  0  0  0  0  0  0  0  0  0
   25.5056   17.6500    0.7897 H   0  0  0  0  0  0  0  0  0  0  0  0
   27.3703   16.2577    1.6620 H   0  0  0  0  0  0  0  0  0  0  0  0
   27.4367   15.3870    0.1242 H   0  0  0  0  0  0  0  0  0  0  0  0
   27.9634   17.5047   -1.0557 H   0  0  0  0  0  0  0  0  0  0  0  0
   27.8884   18.3808    0.4787 H   0  0  0  0  0  0  0  0  0  0  0  0
   29.7520   16.9925    1.3592 H   0  0  0  0  0  0  0  0  0  0  0  0
   29.8300   16.1249   -0.1799 H   0  0  0  0  0  0  0  0  0  0  0  0
   30.3557   18.2476   -1.3524 H   0  0  0  0  0  0  0  0  0  0  0  0
   30.2717   19.1190    0.1843 H   0  0  0  0  0  0  0  0  0  0  0  0
   32.1351   17.7350    1.0691 H   0  0  0  0  0  0  0  0  0  0  0  0
   32.2208   16.8684   -0.4702 H   0  0  0  0  0  0  0  0  0  0  0  0
   32.7448   18.9946   -1.6389 H   0  0  0  0  0  0  0  0  0  0  0  0
   32.6566   19.8627   -0.1006 H   0  0  0  0  0  0  0  0  0  0  0  0
   35.0114   19.3351   -0.6841 H   0  0  0  0  0  0  0  0  0  0  0  0
   34.6088   17.6144   -0.7535 H   0  0  0  0  0  0  0  0  0  0  0  0
   34.5204   18.4818    0.7851 H   0  0  0  0  0  0  0  0  0  0  0  0
   11.9996   15.1618    0.7594 H   0  0  0  0  0  0  0  0  0  0  0  0
    9.6232   15.7317    0.3484 H   0  0  0  0  0  0  0  0  0  0  0  0
   10.8343   19.3005   -1.7058 H   0  0  0  0  0  0  0  0  0  0  0  0
   13.2106   18.7306   -1.2949 H   0  0  0  0  0  0  0  0  0  0  0  0
   17.3069   17.7504   -0.5835 H   0  0  0  0  0  0  0  0  0  0  0  0
   14.9304   18.3200   -0.9946 H   0  0  0  0  0  0  0  0  0  0  0  0
   13.7199   14.7478    1.0540 H   0  0  0  0  0  0  0  0  0  0  0  0
   16.0964   14.1782    1.4650 H   0  0  0  0  0  0  0  0  0  0  0  0
    6.1432   17.4863   -1.8080 H   0  0  0  0  0  0  0  0  0  0  0  0
    6.1021   18.3758   -0.2800 H   0  0  0  0  0  0  0  0  0  0  0  0
    5.3400   16.3489    0.9036 H   0  0  0  0  0  0  0  0  0  0  0  0
    5.4370   15.4181   -0.5971 H   0  0  0  0  0  0  0  0  0  0  0  0
    1.9093   16.1838   -0.2483 H   0  0  0  0  0  0  0  0  0  0  0  0
    3.0199   15.7765    1.0664 H   0  0  0  0  0  0  0  0  0  0  0  0
    3.7305   18.0928    1.1348 H   0  0  0  0  0  0  0  0  0  0  0  0
    4.3227   18.8681   -0.3403 H   0  0  0  0  0  0  0  0  0  0  0  0
    4.1609   14.1341   -0.3864 H   0  0  0  0  0  0  0  0  0  0  0  0
    3.0910   14.5615   -1.7281 H   0  0  0  0  0  0  0  0  0  0  0  0
    2.4333   13.7685   -0.2906 H   0  0  0  0  0  0  0  0  0  0  0  0
    1.4791   17.8762    0.1306 H   0  0  0  0  0  0  0  0  0  0  0  0
    1.9952   19.5678    0.1259 H   0  0  0  0  0  0  0  0  0  0  0  0
    2.0657   18.6176   -1.3641 H   0  0  0  0  0  0  0  0  0  0  0  0
    7.8176   16.8426    0.6570 H   0  0  0  0  0  0  0  0  0  0  0  0
    7.8609   15.9575   -0.8735 H   0  0  0  0  0  0  0  0  0  0  0  0
  1  2  4  0  0  0  0
  2  3  4  0  0  0  0
  3  4  4  0  0  0  0
  4  5  4  0  0  0  0
  5  6  4  0  0  0  0
  6  1  4  0  0  0  0
  7  8  2  0  0  0  0
  7  9  1  0  0  0  0
  7  4  1  0  0  0  0
 10 11  1  0  0  0  0
 11 12  1  0  0  0  0
 12 13  1  0  0  0  0
 13 14  1  0  0  0  0
 14 15  1  0  0  0  0
 15 16  1  0  0  0  0
 16 17  1  0  0  0  0
 17 18  1  0  0  0  0
 10  1  1  0  0  0  0
 19 20  4  0  0  0  0
 20 21  4  0  0  0  0
 21 22  4  0  0  0  0
 22 23  4  0  0  0  0
 23 24  4  0  0  0  0
 24 19  4  0  0  0  0
 25 26  4  0  0  0  0
 26 27  4  0  0  0  0
 27 28  4  0  0  0  0
 28 29  4  0  0  0  0
 29 30  4  0  0  0  0
 30 25  4  0  0  0  0
 28 19  1  0  0  0  0
 25  9  1  0  0  0  0
 22 31  1  0  0  0  0
 32 33  1  0  0  0  0
 33 34  1  0  0  0  0
 34 35  1  0  0  0  0
 34 36  1  0  0  0  0
 35 37  1  0  0  0  0
 36 38  1  0  0  0  0
 31 39  1  0  0  0  0
 39 32  1  0  0  0  0
  2 40  1  0  0  0  0
  3 41  1  0  0  0  0
  5 42  1  0  0  0  0
  6 43  1  0  0  0  0
 11 44  1  0  0  0  0
 11 45  1  0  0  0  0
 12 46  1  0  0  0  0
 12 47  1  0  0  0  0
 13 48  1  0  0  0  0
 13 49  1  0  0  0  0
 14 50  1  0  0  0  0
 14 51  1  0  0  0  0
 15 52  1  0  0  0  0
 15 53  1  0  0  0  0
 16 54  1  0  0  0  0
 16 55  1  0  0  0  0
 17 56  1  0  0  0  0
 17 57  1  0  0  0  0
 18 58  1  0  0  0  0
 18 59  1  0  0  0  0
 18 60  1  0  0  0  0
 20 61  1  0  0  0  0
 21 62  1  0  0  0  0
 23 63  1  0  0  0  0
 24 64  1  0  0  0  0
 26 65  1  0  0  0  0
 27 66  1  0  0  0  0
 29 67  1  0  0  0  0
 30 68  1  0  0  0  0
 32 69  1  0  0  0  0
 32 70  1  0  0  0  0
 33 71  1  0  0  0  0
 33 72  1  0  0  0  0
 35 73  1  0  0  0  0
 35 74  1  0  0  0  0
 36 75  1  0  0  0  0
 36 76  1  0  0  0  0
 37 77  1  0  0  0  0
 37 78  1  0  0  0  0
 37 79  1  0  0  0  0
 38 80  1  0  0  0  0
 38 81  1  0  0  0  0
 38 82  1  0  0  0  0
 39 83  1  0  0  0  0
 39 84  1  0  0  0  0
M  END
>  <Alias name>
4'-(2-Diethylaminopropoxy)biphenyl-4-yl 4-octyloxybenzoate

>  <deltaS(tpc)>   J/mol/K
33.68

$$$$
4-(4-Butoxybenzoyloxy)phenyl (3,4-dipentyloxy)benzoate
  ChemBrain IXL

 83 85  0  0  0  0  0  0  0  0  1 V2000
    7.7491   10.9954    0.0000 C   0  0  0  0  0  0  0  0  0  0  0  0
    8.4140    9.7665    0.0041 C   0  0  0  0  0  0  0  0  0  0  0  0
    9.8086    9.7266    0.0044 C   0  0  0  0  0  0  0  0  0  0  0  0
   10.5413   10.9143    0.0006 C   0  0  0  0  0  0  0  0  0  0  0  0
    9.8782   12.1428   -0.0034 C   0  0  0  0  0  0  0  0  0  0  0  0
    8.4826   12.1832   -0.0037 C   0  0  0  0  0  0  0  0  0  0  0  0
   12.0217   10.8670    0.0010 C   0  0  0  0  0  0  0  0  0  0  0  0
   12.5849    9.7848    0.0046 O   0  0  0  0  0  0  0  0  0  0  0  0
   12.8126   12.1262   -0.0031 O   0  0  0  0  0  0  0  0  0  0  0  0
   17.0869   11.6895   -0.0051 C   0  0  0  0  0  0  0  0  0  0  0  0
   16.5053   12.9630   -0.0077 C   0  0  0  0  0  0  0  0  0  0  0  0
   15.1136   13.1032   -0.0070 C   0  0  0  0  0  0  0  0  0  0  0  0
   14.2938   11.9716   -0.0038 C   0  0  0  0  0  0  0  0  0  0  0  0
   14.8763   10.6983   -0.0012 C   0  0  0  0  0  0  0  0  0  0  0  0
   16.2676   10.5580   -0.0018 C   0  0  0  0  0  0  0  0  0  0  0  0
    1.8565    8.7459    0.0032 C   0  0  0  0  0  0  0  0  0  0  0  0
    3.3849    8.5496    0.0057 C   0  0  0  0  0  0  0  0  0  0  0  0
    4.0807    9.9254    0.0018 C   0  0  0  0  0  0  0  0  0  0  0  0
    5.6085    9.7273    0.0038 C   0  0  0  0  0  0  0  0  0  0  0  0
    6.2755   11.0400   -0.0003 O   0  0  0  0  0  0  0  0  0  0  0  0
   23.6279   12.6860   -0.0128 C   0  0  0  0  0  0  0  0  0  0  0  0
   22.9611   13.9116   -0.0165 C   0  0  0  0  0  0  0  0  0  0  0  0
   21.5632   13.9455   -0.0156 C   0  0  0  0  0  0  0  0  0  0  0  0
   20.8332   12.7550   -0.0109 C   0  0  0  0  0  0  0  0  0  0  0  0
   21.5009   11.5294   -0.0072 C   0  0  0  0  0  0  0  0  0  0  0  0
   22.8966   11.4945   -0.0081 C   0  0  0  0  0  0  0  0  0  0  0  0
   19.3498   12.7955   -0.0100 C   0  0  0  0  0  0  0  0  0  0  0  0
   18.7780   13.8732   -0.0128 O   0  0  0  0  0  0  0  0  0  0  0  0
   18.5663   11.5354   -0.0058 O   0  0  0  0  0  0  0  0  0  0  0  0
   23.7331   15.1667   -0.0215 O   0  0  0  0  0  0  0  0  0  0  0  0
   22.9285   16.3983   -0.0124 C   0  0  0  0  0  0  0  0  0  0  0  0
   25.1018   12.6522   -0.0137 O   0  0  0  0  0  0  0  0  0  0  0  0
   25.6997   11.3074   -0.0072 C   0  0  0  0  0  0  0  0  0  0  0  0
   23.1069   21.4265   -0.0116 C   0  0  0  0  0  0  0  0  0  0  0  0
   23.9516   20.1378   -0.0317 C   0  0  0  0  0  0  0  0  0  0  0  0
   23.0184   18.9118   -0.0115 C   0  0  0  0  0  0  0  0  0  0  0  0
   23.8626   17.6227   -0.0280 C   0  0  0  0  0  0  0  0  0  0  0  0
   30.0220    8.7290    0.0088 C   0  0  0  0  0  0  0  0  0  0  0  0
   29.3974   10.1378    0.0009 C   0  0  0  0  0  0  0  0  0  0  0  0
   27.8608   10.0187    0.0005 C   0  0  0  0  0  0  0  0  0  0  0  0
   27.2357   11.4276   -0.0072 C   0  0  0  0  0  0  0  0  0  0  0  0
    7.8480    8.8438    0.0070 H   0  0  0  0  0  0  0  0  0  0  0  0
   10.3226    8.7733    0.0075 H   0  0  0  0  0  0  0  0  0  0  0  0
   10.4464   13.0647   -0.0063 H   0  0  0  0  0  0  0  0  0  0  0  0
    7.9688   13.1364   -0.0069 H   0  0  0  0  0  0  0  0  0  0  0  0
   17.1349   13.8437   -0.0102 H   0  0  0  0  0  0  0  0  0  0  0  0
   14.6703   14.0912   -0.0091 H   0  0  0  0  0  0  0  0  0  0  0  0
   14.2468    9.8173    0.0013 H   0  0  0  0  0  0  0  0  0  0  0  0
   16.7109    9.5700    0.0002 H   0  0  0  0  0  0  0  0  0  0  0  0
    1.3685    7.7791    0.0060 H   0  0  0  0  0  0  0  0  0  0  0  0
    1.5624    9.3012    0.8852 H   0  0  0  0  0  0  0  0  0  0  0  0
    1.5645    9.2951   -0.8833 H   0  0  0  0  0  0  0  0  0  0  0  0
    3.6767    8.0001    0.8922 H   0  0  0  0  0  0  0  0  0  0  0  0
    3.6788    7.9940   -0.8763 H   0  0  0  0  0  0  0  0  0  0  0  0
    3.7891   10.4750   -0.8846 H   0  0  0  0  0  0  0  0  0  0  0  0
    3.7875   10.4809    0.8839 H   0  0  0  0  0  0  0  0  0  0  0  0
    5.8996    9.1773    0.8903 H   0  0  0  0  0  0  0  0  0  0  0  0
    5.9011    9.1711   -0.8783 H   0  0  0  0  0  0  0  0  0  0  0  0
   21.0446   14.8957   -0.0185 H   0  0  0  0  0  0  0  0  0  0  0  0
   20.9364   10.6052   -0.0035 H   0  0  0  0  0  0  0  0  0  0  0  0
   23.4120   10.5426   -0.0051 H   0  0  0  0  0  0  0  0  0  0  0  0
   22.2911   16.4198   -0.8877 H   0  0  0  0  0  0  0  0  0  0  0  0
   22.3163   16.4228    0.8808 H   0  0  0  0  0  0  0  0  0  0  0  0
   25.3802   10.7659   -0.8891 H   0  0  0  0  0  0  0  0  0  0  0  0
   25.3797   10.7743    0.8796 H   0  0  0  0  0  0  0  0  0  0  0  0
   22.4614   21.4487   -0.8809 H   0  0  0  0  0  0  0  0  0  0  0  0
   22.5030   21.4483    0.8872 H   0  0  0  0  0  0  0  0  0  0  0  0
   23.7627   22.2881   -0.0267 H   0  0  0  0  0  0  0  0  0  0  0  0
   24.5963   20.1152    0.8381 H   0  0  0  0  0  0  0  0  0  0  0  0
   24.5562   20.1165   -0.9299 H   0  0  0  0  0  0  0  0  0  0  0  0
   22.3754   18.9333   -0.8827 H   0  0  0  0  0  0  0  0  0  0  0  0
   22.4119   18.9345    0.8854 H   0  0  0  0  0  0  0  0  0  0  0  0
   24.5031   17.5993    0.8449 H   0  0  0  0  0  0  0  0  0  0  0  0
   24.4714   17.6009   -0.9233 H   0  0  0  0  0  0  0  0  0  0  0  0
   31.1017    8.8129    0.0091 H   0  0  0  0  0  0  0  0  0  0  0  0
   29.7023    8.1874   -0.8728 H   0  0  0  0  0  0  0  0  0  0  0  0
   29.7011    8.1968    0.8957 H   0  0  0  0  0  0  0  0  0  0  0  0
   29.7172   10.6794    0.8825 H   0  0  0  0  0  0  0  0  0  0  0  0
   29.7185   10.6700   -0.8859 H   0  0  0  0  0  0  0  0  0  0  0  0
   27.5410    9.4771   -0.8812 H   0  0  0  0  0  0  0  0  0  0  0  0
   27.5398    9.4862    0.8873 H   0  0  0  0  0  0  0  0  0  0  0  0
   27.5554   11.9693    0.8744 H   0  0  0  0  0  0  0  0  0  0  0  0
   27.5561   11.9600   -0.8941 H   0  0  0  0  0  0  0  0  0  0  0  0
  1  2  4  0  0  0  0
  2  3  4  0  0  0  0
  3  4  4  0  0  0  0
  4  5  4  0  0  0  0
  5  6  4  0  0  0  0
  6  1  4  0  0  0  0
  7  8  2  0  0  0  0
  7  9  1  0  0  0  0
  7  4  1  0  0  0  0
 10 11  4  0  0  0  0
 11 12  4  0  0  0  0
 12 13  4  0  0  0  0
 13 14  4  0  0  0  0
 14 15  4  0  0  0  0
 15 10  4  0  0  0  0
 13  9  1  0  0  0  0
 16 17  1  0  0  0  0
 17 18  1  0  0  0  0
 18 19  1  0  0  0  0
 19 20  1  0  0  0  0
 20  1  1  0  0  0  0
 21 22  4  0  0  0  0
 22 23  4  0  0  0  0
 23 24  4  0  0  0  0
 24 25  4  0  0  0  0
 25 26  4  0  0  0  0
 26 21  4  0  0  0  0
 27 28  2  0  0  0  0
 27 29  1  0  0  0  0
 27 24  1  0  0  0  0
 29 10  1  0  0  0  0
 22 30  1  0  0  0  0
 30 31  1  0  0  0  0
 21 32  1  0  0  0  0
 32 33  1  0  0  0  0
 34 35  1  0  0  0  0
 35 36  1  0  0  0  0
 36 37  1  0  0  0  0
 38 39  1  0  0  0  0
 39 40  1  0  0  0  0
 40 41  1  0  0  0  0
 37 31  1  0  0  0  0
 41 33  1  0  0  0  0
  2 42  1  0  0  0  0
  3 43  1  0  0  0  0
  5 44  1  0  0  0  0
  6 45  1  0  0  0  0
 11 46  1  0  0  0  0
 12 47  1  0  0  0  0
 14 48  1  0  0  0  0
 15 49  1  0  0  0  0
 16 50  1  0  0  0  0
 16 51  1  0  0  0  0
 16 52  1  0  0  0  0
 17 53  1  0  0  0  0
 17 54  1  0  0  0  0
 18 55  1  0  0  0  0
 18 56  1  0  0  0  0
 19 57  1  0  0  0  0
 19 58  1  0  0  0  0
 23 59  1  0  0  0  0
 25 60  1  0  0  0  0
 26 61  1  0  0  0  0
 31 62  1  0  0  0  0
 31 63  1  0  0  0  0
 33 64  1  0  0  0  0
 33 65  1  0  0  0  0
 34 66  1  0  0  0  0
 34 67  1  0  0  0  0
 34 68  1  0  0  0  0
 35 69  1  0  0  0  0
 35 70  1  0  0  0  0
 36 71  1  0  0  0  0
 36 72  1  0  0  0  0
 37 73  1  0  0  0  0
 37 74  1  0  0  0  0
 38 75  1  0  0  0  0
 38 76  1  0  0  0  0
 38 77  1  0  0  0  0
 39 78  1  0  0  0  0
 39 79  1  0  0  0  0
 40 80  1  0  0  0  0
 40 81  1  0  0  0  0
 41 82  1  0  0  0  0
 41 83  1  0  0  0  0
M  END
>  <Alias name>
4-(4-Butoxybenzoyloxy)phenyl (3,4-dipentyloxy)benzoate

>  <deltaS(tpc)>   J/mol/K
33.72

$$$$
1-(4-Pentylcyclohexylethynyl)-4-(4-pentylphenylethynyl)benzene
  ChemBrain IXL

 72 74  0  0  0  0  0  0  0  0  1 V2000
   16.4285   14.5918   -0.8163 C   0  0  0  0  0  0  0  0  0  0  0  0
   17.1545   15.7109   -0.4072 C   0  0  0  0  0  0  0  0  0  0  0  0
   16.4920   16.8076    0.1452 C   0  0  0  0  0  0  0  0  0  0  0  0
   15.1043   16.7850    0.2891 C   0  0  0  0  0  0  0  0  0  0  0  0
   14.3782   15.6658   -0.1196 C   0  0  0  0  0  0  0  0  0  0  0  0
   15.0407   14.5692   -0.6725 C   0  0  0  0  0  0  0  0  0  0  0  0
   18.6279   15.7349   -0.5592 C   0  0  0  0  0  0  0  0  0  0  0  0
   19.8259   15.7550   -0.6828 C   0  0  0  0  0  0  0  0  0  0  0  0
   21.9726   16.6807    0.2490 C   0  0  0  0  0  0  0  0  0  0  0  0
   21.3599   15.7820   -0.8412 C   0  0  0  0  0  0  0  0  0  0  0  0
   21.9185   14.3527   -0.7005 C   0  0  0  0  0  0  0  0  0  0  0  0
   23.4522   14.3820   -0.8635 C   0  0  0  0  0  0  0  0  0  0  0  0
   24.0688   15.2870    0.2226 C   0  0  0  0  0  0  0  0  0  0  0  0
   23.5039   16.7148    0.0848 C   0  0  0  0  0  0  0  0  0  0  0  0
   25.6008   15.3245    0.0526 C   0  0  0  0  0  0  0  0  0  0  0  0
   26.1741   13.9037    0.2199 C   0  0  0  0  0  0  0  0  0  0  0  0
   12.9048   15.6418    0.0334 C   0  0  0  0  0  0  0  0  0  0  0  0
   11.7067   15.6225    0.1579 C   0  0  0  0  0  0  0  0  0  0  0  0
    8.1828   16.6785    0.9977 C   0  0  0  0  0  0  0  0  0  0  0  0
    7.4572   15.5552    0.5999 C   0  0  0  0  0  0  0  0  0  0  0  0
    8.1200   14.4535    0.0576 C   0  0  0  0  0  0  0  0  0  0  0  0
    9.5078   14.4755   -0.0869 C   0  0  0  0  0  0  0  0  0  0  0  0
   10.2333   15.5990    0.3110 C   0  0  0  0  0  0  0  0  0  0  0  0
    9.5704   16.7005    0.8533 C   0  0  0  0  0  0  0  0  0  0  0  0
    5.9840   15.5328    0.7534 C   0  0  0  0  0  0  0  0  0  0  0  0
    5.4361   14.1718    0.2784 C   0  0  0  0  0  0  0  0  0  0  0  0
    3.9030   14.1500    0.4425 C   0  0  0  0  0  0  0  0  0  0  0  0
    3.3536   12.7899   -0.0312 C   0  0  0  0  0  0  0  0  0  0  0  0
   27.7081   13.9497    0.0735 C   0  0  0  0  0  0  0  0  0  0  0  0
   28.2840   12.5298    0.2381 C   0  0  0  0  0  0  0  0  0  0  0  0
   29.8174   12.5774    0.0889 C   0  0  0  0  0  0  0  0  0  0  0  0
    1.8210   12.7695    0.1331 C   0  0  0  0  0  0  0  0  0  0  0  0
   16.9422   13.7405   -1.2457 H   0  0  0  0  0  0  0  0  0  0  0  0
   17.0551   17.6766    0.4624 H   0  0  0  0  0  0  0  0  0  0  0  0
   14.5906   17.6364    0.7181 H   0  0  0  0  0  0  0  0  0  0  0  0
   14.4776   13.7002   -0.9900 H   0  0  0  0  0  0  0  0  0  0  0  0
   21.5768   17.6843    0.1542 H   0  0  0  0  0  0  0  0  0  0  0  0
   21.7229   16.2849    1.2257 H   0  0  0  0  0  0  0  0  0  0  0  0
   21.6150   16.1746   -1.8178 H   0  0  0  0  0  0  0  0  0  0  0  0
   21.4863   13.7192   -1.4651 H   0  0  0  0  0  0  0  0  0  0  0  0
   21.6668   13.9613    0.2774 H   0  0  0  0  0  0  0  0  0  0  0  0
   23.8450   13.3778   -0.7622 H   0  0  0  0  0  0  0  0  0  0  0  0
   23.7036   14.7707   -1.8426 H   0  0  0  0  0  0  0  0  0  0  0  0
   23.8236   14.8945    1.2017 H   0  0  0  0  0  0  0  0  0  0  0  0
   23.9348   17.3487    0.8499 H   0  0  0  0  0  0  0  0  0  0  0  0
   23.7533   17.1087   -0.8928 H   0  0  0  0  0  0  0  0  0  0  0  0
   26.0309   15.9774    0.8021 H   0  0  0  0  0  0  0  0  0  0  0  0
   25.8452   15.6981   -0.9341 H   0  0  0  0  0  0  0  0  0  0  0  0
   25.7580   13.2544   -0.5405 H   0  0  0  0  0  0  0  0  0  0  0  0
   25.9160   13.5231    1.2005 H   0  0  0  0  0  0  0  0  0  0  0  0
    7.6687   17.5337    1.4188 H   0  0  0  0  0  0  0  0  0  0  0  0
    7.5572   13.5812   -0.2513 H   0  0  0  0  0  0  0  0  0  0  0  0
   10.0218   13.6202   -0.5080 H   0  0  0  0  0  0  0  0  0  0  0  0
   10.1331   17.5727    1.1622 H   0  0  0  0  0  0  0  0  0  0  0  0
    5.5472   16.3250    0.1581 H   0  0  0  0  0  0  0  0  0  0  0  0
    5.7275   15.6811    1.7951 H   0  0  0  0  0  0  0  0  0  0  0  0
    5.8742   13.3791    0.8722 H   0  0  0  0  0  0  0  0  0  0  0  0
    5.6898   14.0244   -0.7642 H   0  0  0  0  0  0  0  0  0  0  0  0
    3.4652   14.9427   -0.1515 H   0  0  0  0  0  0  0  0  0  0  0  0
    3.6495   14.2982    1.4849 H   0  0  0  0  0  0  0  0  0  0  0  0
    3.7909   11.9971    0.5630 H   0  0  0  0  0  0  0  0  0  0  0  0
    3.6068   12.6414   -1.0737 H   0  0  0  0  0  0  0  0  0  0  0  0
   28.1239   14.5981    0.8348 H   0  0  0  0  0  0  0  0  0  0  0  0
   27.9657   14.3322   -0.9064 H   0  0  0  0  0  0  0  0  0  0  0  0
   27.8673   11.8808   -0.5222 H   0  0  0  0  0  0  0  0  0  0  0  0
   28.0284   12.1479    1.2187 H   0  0  0  0  0  0  0  0  0  0  0  0
   30.2341   13.2265    0.8491 H   0  0  0  0  0  0  0  0  0  0  0  0
   30.0730   12.9596   -0.8917 H   0  0  0  0  0  0  0  0  0  0  0  0
   30.2225   11.5798    0.2044 H   0  0  0  0  0  0  0  0  0  0  0  0
    1.4349   11.8139   -0.1995 H   0  0  0  0  0  0  0  0  0  0  0  0
    1.5676   12.9182    1.1755 H   0  0  0  0  0  0  0  0  0  0  0  0
    1.3836   13.5622   -0.4613 H   0  0  0  0  0  0  0  0  0  0  0  0
  1  2  4  0  0  0  0
  2  3  4  0  0  0  0
  3  4  4  0  0  0  0
  4  5  4  0  0  0  0
  5  6  4  0  0  0  0
  6  1  4  0  0  0  0
  2  7  1  0  0  0  0
  7  8  3  0  0  0  0
  9 10  1  0  0  0  0
 10 11  1  0  0  0  0
 11 12  1  0  0  0  0
 12 13  1  0  0  0  0
 13 14  1  0  0  0  0
 14  9  1  0  0  0  0
 10  8  1  0  0  0  0
 13 15  1  0  0  0  0
 15 16  1  0  0  0  0
  5 17  1  0  0  0  0
 17 18  3  0  0  0  0
 19 20  4  0  0  0  0
 20 21  4  0  0  0  0
 21 22  4  0  0  0  0
 22 23  4  0  0  0  0
 23 24  4  0  0  0  0
 24 19  4  0  0  0  0
 23 18  1  0  0  0  0
 20 25  1  0  0  0  0
 25 26  1  0  0  0  0
 26 27  1  0  0  0  0
 27 28  1  0  0  0  0
 16 29  1  0  0  0  0
 29 30  1  0  0  0  0
 30 31  1  0  0  0  0
 28 32  1  0  0  0  0
  1 33  1  0  0  0  0
  3 34  1  0  0  0  0
  4 35  1  0  0  0  0
  6 36  1  0  0  0  0
  9 37  1  0  0  0  0
  9 38  1  0  0  0  0
 10 39  1  0  0  0  0
 11 40  1  0  0  0  0
 11 41  1  0  0  0  0
 12 42  1  0  0  0  0
 12 43  1  0  0  0  0
 13 44  1  0  0  0  0
 14 45  1  0  0  0  0
 14 46  1  0  0  0  0
 15 47  1  0  0  0  0
 15 48  1  0  0  0  0
 16 49  1  0  0  0  0
 16 50  1  0  0  0  0
 19 51  1  0  0  0  0
 21 52  1  0  0  0  0
 22 53  1  0  0  0  0
 24 54  1  0  0  0  0
 25 55  1  0  0  0  0
 25 56  1  0  0  0  0
 26 57  1  0  0  0  0
 26 58  1  0  0  0  0
 27 59  1  0  0  0  0
 27 60  1  0  0  0  0
 28 61  1  0  0  0  0
 28 62  1  0  0  0  0
 29 63  1  0  0  0  0
 29 64  1  0  0  0  0
 30 65  1  0  0  0  0
 30 66  1  0  0  0  0
 31 67  1  0  0  0  0
 31 68  1  0  0  0  0
 31 69  1  0  0  0  0
 32 70  1  0  0  0  0
 32 71  1  0  0  0  0
 32 72  1  0  0  0  0
M  END
>  <Alias name>
1-(4-Pentylcyclohexylethynyl)-4-(4-pentylphenylethynyl)benzene

>  <deltaS(tpc)>   J/mol/K
33.8

$$$$
N-(4-Butoxybenzylidene)-4-heptylaniline
  ChemBrain IXL

 59 60  0  0  0  0  0  0  0  0  1 V2000
    9.5503   11.0965    0.0910 C   0  0  0  0  0  0  0  0  0  0  0  0
    8.4886   11.9998    0.0371 C   0  0  0  0  0  0  0  0  0  0  0  0
    8.7415   13.3692   -0.0461 C   0  0  0  0  0  0  0  0  0  0  0  0
   10.0560   13.8353   -0.0752 C   0  0  0  0  0  0  0  0  0  0  0  0
   11.1177   12.9320   -0.0208 C   0  0  0  0  0  0  0  0  0  0  0  0
   10.8648   11.5626    0.0618 C   0  0  0  0  0  0  0  0  0  0  0  0
   12.5123   13.4267   -0.0507 C   0  0  0  0  0  0  0  0  0  0  0  0
    7.1034   11.5087    0.0681 O   0  0  0  0  0  0  0  0  0  0  0  0
    6.0720   12.5529   -0.0158 C   0  0  0  0  0  0  0  0  0  0  0  0
   13.4791   12.6051    0.0083 N   0  0  0  0  0  0  0  0  0  0  0  0
   17.4272   14.0056   -0.0861 C   0  0  0  0  0  0  0  0  0  0  0  0
   17.1738   12.6338   -0.0758 C   0  0  0  0  0  0  0  0  0  0  0  0
   15.8593   12.1675   -0.0458 C   0  0  0  0  0  0  0  0  0  0  0  0
   14.7983   13.0730   -0.0240 C   0  0  0  0  0  0  0  0  0  0  0  0
   15.0517   14.4447   -0.0346 C   0  0  0  0  0  0  0  0  0  0  0  0
   16.3662   14.9110   -0.0647 C   0  0  0  0  0  0  0  0  0  0  0  0
   21.2452   13.8255   -0.0607 C   0  0  0  0  0  0  0  0  0  0  0  0
   22.2185   12.6344    0.0339 C   0  0  0  0  0  0  0  0  0  0  0  0
   23.6693   13.1521   -0.0156 C   0  0  0  0  0  0  0  0  0  0  0  0
   24.6436   11.9621    0.0812 C   0  0  0  0  0  0  0  0  0  0  0  0
   19.7938   13.3083   -0.0258 C   0  0  0  0  0  0  0  0  0  0  0  0
   18.8217   14.5008   -0.1196 C   0  0  0  0  0  0  0  0  0  0  0  0
    4.6763   11.9012    0.0285 C   0  0  0  0  0  0  0  0  0  0  0  0
    3.5953   12.9950   -0.0710 C   0  0  0  0  0  0  0  0  0  0  0  0
    2.1996   12.3435   -0.0244 C   0  0  0  0  0  0  0  0  0  0  0  0
   26.0940   12.4799    0.0240 C   0  0  0  0  0  0  0  0  0  0  0  0
    9.3540   10.0334    0.1554 H   0  0  0  0  0  0  0  0  0  0  0  0
    7.9172   14.0705   -0.0881 H   0  0  0  0  0  0  0  0  0  0  0  0
   10.2522   14.8984   -0.1400 H   0  0  0  0  0  0  0  0  0  0  0  0
   11.6890   10.8613    0.1034 H   0  0  0  0  0  0  0  0  0  0  0  0
   12.7085   14.4893   -0.1230 H   0  0  0  0  0  0  0  0  0  0  0  0
    6.1791   13.2340    0.8195 H   0  0  0  0  0  0  0  0  0  0  0  0
    6.1861   13.0992   -0.9439 H   0  0  0  0  0  0  0  0  0  0  0  0
   17.9975   11.9308   -0.0912 H   0  0  0  0  0  0  0  0  0  0  0  0
   15.6626   11.1025   -0.0394 H   0  0  0  0  0  0  0  0  0  0  0  0
   14.2280   15.1477   -0.0194 H   0  0  0  0  0  0  0  0  0  0  0  0
   16.5629   15.9760   -0.0714 H   0  0  0  0  0  0  0  0  0  0  0  0
   21.4103   14.4937    0.7755 H   0  0  0  0  0  0  0  0  0  0  0  0
   21.4162   14.3585   -0.9878 H   0  0  0  0  0  0  0  0  0  0  0  0
   22.0469   11.9610   -0.7967 H   0  0  0  0  0  0  0  0  0  0  0  0
   22.0548   12.1074    0.9658 H   0  0  0  0  0  0  0  0  0  0  0  0
   23.8403   13.8269    0.8141 H   0  0  0  0  0  0  0  0  0  0  0  0
   23.8333   13.6779   -0.9481 H   0  0  0  0  0  0  0  0  0  0  0  0
   24.4693   11.2846   -0.7455 H   0  0  0  0  0  0  0  0  0  0  0  0
   24.4834   11.4396    1.0162 H   0  0  0  0  0  0  0  0  0  0  0  0
   19.6281   12.6407   -0.8624 H   0  0  0  0  0  0  0  0  0  0  0  0
   19.6226   12.7749    0.9011 H   0  0  0  0  0  0  0  0  0  0  0  0
   18.9879   15.1684    0.7167 H   0  0  0  0  0  0  0  0  0  0  0  0
   18.9931   15.0340   -1.0466 H   0  0  0  0  0  0  0  0  0  0  0  0
    4.5722   11.2142   -0.8021 H   0  0  0  0  0  0  0  0  0  0  0  0
    4.5592   11.3616    0.9602 H   0  0  0  0  0  0  0  0  0  0  0  0
    3.7005   13.6830    0.7588 H   0  0  0  0  0  0  0  0  0  0  0  0
    3.7114   13.5335   -1.0034 H   0  0  0  0  0  0  0  0  0  0  0  0
    2.0952   11.6540   -0.8529 H   0  0  0  0  0  0  0  0  0  0  0  0
    2.0827   11.8067    0.9089 H   0  0  0  0  0  0  0  0  0  0  0  0
    1.4399   13.1121   -0.0964 H   0  0  0  0  0  0  0  0  0  0  0  0
   26.2680   13.1582    0.8502 H   0  0  0  0  0  0  0  0  0  0  0  0
   26.2544   13.0017   -0.9114 H   0  0  0  0  0  0  0  0  0  0  0  0
   26.7788   11.6438    0.0931 H   0  0  0  0  0  0  0  0  0  0  0  0
  1  2  4  0  0  0  0
  2  3  4  0  0  0  0
  3  4  4  0  0  0  0
  4  5  4  0  0  0  0
  5  6  4  0  0  0  0
  6  1  4  0  0  0  0
  5  7  1  0  0  0  0
  2  8  1  0  0  0  0
  8  9  1  0  0  0  0
  7 10  2  0  0  0  0
 11 12  4  0  0  0  0
 12 13  4  0  0  0  0
 13 14  4  0  0  0  0
 14 15  4  0  0  0  0
 15 16  4  0  0  0  0
 16 11  4  0  0  0  0
 14 10  1  0  0  0  0
 17 18  1  0  0  0  0
 18 19  1  0  0  0  0
 19 20  1  0  0  0  0
 17 21  1  0  0  0  0
 21 22  1  0  0  0  0
 22 11  1  0  0  0  0
  9 23  1  0  0  0  0
 23 24  1  0  0  0  0
 24 25  1  0  0  0  0
 20 26  1  0  0  0  0
  1 27  1  0  0  0  0
  3 28  1  0  0  0  0
  4 29  1  0  0  0  0
  6 30  1  0  0  0  0
  7 31  1  0  0  0  0
  9 32  1  0  0  0  0
  9 33  1  0  0  0  0
 12 34  1  0  0  0  0
 13 35  1  0  0  0  0
 15 36  1  0  0  0  0
 16 37  1  0  0  0  0
 17 38  1  0  0  0  0
 17 39  1  0  0  0  0
 18 40  1  0  0  0  0
 18 41  1  0  0  0  0
 19 42  1  0  0  0  0
 19 43  1  0  0  0  0
 20 44  1  0  0  0  0
 20 45  1  0  0  0  0
 21 46  1  0  0  0  0
 21 47  1  0  0  0  0
 22 48  1  0  0  0  0
 22 49  1  0  0  0  0
 23 50  1  0  0  0  0
 23 51  1  0  0  0  0
 24 52  1  0  0  0  0
 24 53  1  0  0  0  0
 25 54  1  0  0  0  0
 25 55  1  0  0  0  0
 25 56  1  0  0  0  0
 26 57  1  0  0  0  0
 26 58  1  0  0  0  0
 26 59  1  0  0  0  0
M  END
>  <Alias name>
N-(4-Butoxybenzylidene)-4-heptylaniline

>  <deltaS(tpc)>   J/mol/K
34.11

$$$$
2-(p-Quaterphenyl-4-yl)thiophene
  ChemBrain IXL

 49 53  0  0  0  0  0  0  0  0  1 V2000
   11.7543   12.7073    0.0000 C   0  0  0  0  0  0  0  0  0  0  0  0
   11.1009   11.4725    0.0033 C   0  0  0  0  0  0  0  0  0  0  0  0
   11.8470   10.2931    0.0002 C   0  0  0  0  0  0  0  0  0  0  0  0
   13.2426   10.3430   -0.0037 C   0  0  0  0  0  0  0  0  0  0  0  0
   13.9055   11.5707   -0.0045 C   0  0  0  0  0  0  0  0  0  0  0  0
   13.1540   12.7594   -0.0039 C   0  0  0  0  0  0  0  0  0  0  0  0
   18.2409   11.6097    0.0215 C   0  0  0  0  0  0  0  0  0  0  0  0
   17.5257   10.4027   -0.0355 C   0  0  0  0  0  0  0  0  0  0  0  0
   16.1229   10.4016   -0.0466 C   0  0  0  0  0  0  0  0  0  0  0  0
   15.4120   11.6007   -0.0013 C   0  0  0  0  0  0  0  0  0  0  0  0
   16.1157   12.8167    0.0505 C   0  0  0  0  0  0  0  0  0  0  0  0
   17.5241   12.8209    0.0618 C   0  0  0  0  0  0  0  0  0  0  0  0
    3.3043    9.9324    0.0421 C   0  0  0  0  0  0  0  0  0  0  0  0
    2.5560   11.1097    0.0614 C   0  0  0  0  0  0  0  0  0  0  0  0
    3.2013   12.3465    0.0703 C   0  0  0  0  0  0  0  0  0  0  0  0
    4.5947   12.4062    0.0601 C   0  0  0  0  0  0  0  0  0  0  0  0
    5.3441   11.2289    0.0409 C   0  0  0  0  0  0  0  0  0  0  0  0
    4.6978    9.9919    0.0319 C   0  0  0  0  0  0  0  0  0  0  0  0
    9.6154   11.4115    0.0115 C   0  0  0  0  0  0  0  0  0  0  0  0
    8.8640   12.5893    0.0207 C   0  0  0  0  0  0  0  0  0  0  0  0
    7.4703   12.5293    0.0301 C   0  0  0  0  0  0  0  0  0  0  0  0
    6.8243   11.2924    0.0303 C   0  0  0  0  0  0  0  0  0  0  0  0
    7.5739   10.1152    0.0207 C   0  0  0  0  0  0  0  0  0  0  0  0
    8.9675   10.1747    0.0114 C   0  0  0  0  0  0  0  0  0  0  0  0
   21.8583   12.3762    0.1077 C   0  0  0  0  0  0  0  0  0  0  0  0
   22.1147   11.1363    0.0619 C   0  0  0  0  0  0  0  0  0  0  0  0
   20.4914   12.6479    0.0961 C   0  0  0  0  0  0  0  0  0  0  0  0
   19.7708   11.6031    0.0425 C   0  0  0  0  0  0  0  0  0  0  0  0
   20.7150   10.2163    0.0006 S   0  0  0  0  0  0  0  0  0  0  0  0
   11.1756   13.6264    0.0016 H   0  0  0  0  0  0  0  0  0  0  0  0
   11.3432    9.3373    0.0019 H   0  0  0  0  0  0  0  0  0  0  0  0
   13.8113    9.4273   -0.0051 H   0  0  0  0  0  0  0  0  0  0  0  0
   13.6545   13.7210   -0.0054 H   0  0  0  0  0  0  0  0  0  0  0  0
   18.0572    9.4655   -0.0694 H   0  0  0  0  0  0  0  0  0  0  0  0
   15.5858    9.4661   -0.0887 H   0  0  0  0  0  0  0  0  0  0  0  0
   15.5711   13.7585    0.0840 H   0  0  0  0  0  0  0  0  0  0  0  0
   18.0582   13.7644    0.1037 H   0  0  0  0  0  0  0  0  0  0  0  0
    2.8036    8.9725    0.0351 H   0  0  0  0  0  0  0  0  0  0  0  0
    1.4744   11.0634    0.0693 H   0  0  0  0  0  0  0  0  0  0  0  0
    2.6206   13.2602    0.0853 H   0  0  0  0  0  0  0  0  0  0  0  0
    5.0942   13.3663    0.0671 H   0  0  0  0  0  0  0  0  0  0  0  0
    5.2772    9.0780    0.0170 H   0  0  0  0  0  0  0  0  0  0  0  0
    9.3619   13.5500    0.0209 H   0  0  0  0  0  0  0  0  0  0  0  0
    6.8902   13.4432    0.0375 H   0  0  0  0  0  0  0  0  0  0  0  0
    7.0745    9.1550    0.0208 H   0  0  0  0  0  0  0  0  0  0  0  0
    9.5460    9.2608    0.0042 H   0  0  0  0  0  0  0  0  0  0  0  0
   22.6248   13.1536    0.1525 H   0  0  0  0  0  0  0  0  0  0  0  0
   23.1298   10.7185    0.0625 H   0  0  0  0  0  0  0  0  0  0  0  0
   20.0908   13.6481    0.1304 H   0  0  0  0  0  0  0  0  0  0  0  0
  1  2  4  0  0  0  0
  2  3  4  0  0  0  0
  3  4  4  0  0  0  0
  4  5  4  0  0  0  0
  5  6  4  0  0  0  0
  6  1  4  0  0  0  0
  7  8  4  0  0  0  0
  8  9  4  0  0  0  0
  9 10  4  0  0  0  0
 10 11  4  0  0  0  0
 11 12  4  0  0  0  0
 12  7  4  0  0  0  0
 10  5  1  0  0  0  0
 13 14  4  0  0  0  0
 14 15  4  0  0  0  0
 15 16  4  0  0  0  0
 16 17  4  0  0  0  0
 17 18  4  0  0  0  0
 18 13  4  0  0  0  0
 19 20  4  0  0  0  0
 20 21  4  0  0  0  0
 21 22  4  0  0  0  0
 22 23  4  0  0  0  0
 23 24  4  0  0  0  0
 24 19  4  0  0  0  0
 22 17  1  0  0  0  0
 19  2  1  0  0  0  0
 25 26  2  0  0  0  0
 25 27  1  0  0  0  0
 27 28  2  0  0  0  0
 28 29  1  0  0  0  0
 29 26  1  0  0  0  0
 28  7  1  0  0  0  0
  1 30  1  0  0  0  0
  3 31  1  0  0  0  0
  4 32  1  0  0  0  0
  6 33  1  0  0  0  0
  8 34  1  0  0  0  0
  9 35  1  0  0  0  0
 11 36  1  0  0  0  0
 12 37  1  0  0  0  0
 13 38  1  0  0  0  0
 14 39  1  0  0  0  0
 15 40  1  0  0  0  0
 16 41  1  0  0  0  0
 18 42  1  0  0  0  0
 20 43  1  0  0  0  0
 21 44  1  0  0  0  0
 23 45  1  0  0  0  0
 24 46  1  0  0  0  0
 25 47  1  0  0  0  0
 26 48  1  0  0  0  0
 27 49  1  0  0  0  0
M  END
>  <Alias name>
2-(p-Quaterphenyl-4-yl)thiophene

>  <deltaS(tpc)>   J/mol/K
34.63

$$$$
1-(4-Propylcyclohexylethynyl)-4-(4-propylcyclohexylethynyl)benzene
  ChemBrain IXL

 66 68  0  0  0  0  0  0  0  0  1 V2000
   14.2309   11.4024    1.0607 C   0  0  0  0  0  0  0  0  0  0  0  0
   15.0559   12.5273    1.0605 C   0  0  0  0  0  0  0  0  0  0  0  0
   14.4942   13.8042    1.0598 C   0  0  0  0  0  0  0  0  0  0  0  0
   13.1075   13.9563    1.0597 C   0  0  0  0  0  0  0  0  0  0  0  0
   12.2825   12.8314    1.0603 C   0  0  0  0  0  0  0  0  0  0  0  0
   12.8442   11.5544    1.0606 C   0  0  0  0  0  0  0  0  0  0  0  0
   16.5271   12.3661    1.0609 C   0  0  0  0  0  0  0  0  0  0  0  0
   17.7239   12.2349    1.0613 C   0  0  0  0  0  0  0  0  0  0  0  0
   19.6326   10.7869    0.2912 C   0  0  0  0  0  0  0  0  0  0  0  0
   19.2558   12.0670    1.0618 C   0  0  0  0  0  0  0  0  0  0  0  0
   19.9064   13.2867    0.3809 C   0  0  0  0  0  0  0  0  0  0  0  0
   21.4382   13.1191    0.3820 C   0  0  0  0  0  0  0  0  0  0  0  0
   21.8154   11.8389   -0.3884 C   0  0  0  0  0  0  0  0  0  0  0  0
   21.1645   10.6190    0.2921 C   0  0  0  0  0  0  0  0  0  0  0  0
   23.3473   11.6711   -0.3870 C   0  0  0  0  0  0  0  0  0  0  0  0
   23.9966   12.8762   -1.0947 C   0  0  0  0  0  0  0  0  0  0  0  0
   10.8114   12.9926    1.0606 C   0  0  0  0  0  0  0  0  0  0  0  0
    9.6145   13.1238    1.0608 C   0  0  0  0  0  0  0  0  0  0  0  0
    6.1743   14.7414    0.2938 C   0  0  0  0  0  0  0  0  0  0  0  0
    5.5236   13.5230   -0.3896 C   0  0  0  0  0  0  0  0  0  0  0  0
    5.9005   12.2412    0.3783 C   0  0  0  0  0  0  0  0  0  0  0  0
    7.4323   12.0735    0.3774 C   0  0  0  0  0  0  0  0  0  0  0  0
    8.0827   13.2917    1.0611 C   0  0  0  0  0  0  0  0  0  0  0  0
    7.7062   14.5734    0.2930 C   0  0  0  0  0  0  0  0  0  0  0  0
    3.9918   13.6908   -0.3883 C   0  0  0  0  0  0  0  0  0  0  0  0
    3.3426   12.4872   -1.0988 C   0  0  0  0  0  0  0  0  0  0  0  0
    1.8122   12.6667   -1.1186 C   0  0  0  0  0  0  0  0  0  0  0  0
   25.5270   12.6969   -1.1144 C   0  0  0  0  0  0  0  0  0  0  0  0
   14.6670   10.4111    1.0609 H   0  0  0  0  0  0  0  0  0  0  0  0
   15.1347   14.6776    1.0594 H   0  0  0  0  0  0  0  0  0  0  0  0
   12.6715   14.9476    1.0592 H   0  0  0  0  0  0  0  0  0  0  0  0
   12.2038   10.6811    1.0608 H   0  0  0  0  0  0  0  0  0  0  0  0
   19.2783   10.8625   -0.7294 H   0  0  0  0  0  0  0  0  0  0  0  0
   19.1752    9.9297    0.7695 H   0  0  0  0  0  0  0  0  0  0  0  0
   19.6103   11.9916    2.0824 H   0  0  0  0  0  0  0  0  0  0  0  0
   19.5522   13.3619   -0.6397 H   0  0  0  0  0  0  0  0  0  0  0  0
   19.6413   14.1864    0.9223 H   0  0  0  0  0  0  0  0  0  0  0  0
   21.7924   13.0437    1.4027 H   0  0  0  0  0  0  0  0  0  0  0  0
   21.8955   13.9763   -0.0964 H   0  0  0  0  0  0  0  0  0  0  0  0
   21.4615   11.9144   -1.4092 H   0  0  0  0  0  0  0  0  0  0  0  0
   21.5187   10.5434    1.3127 H   0  0  0  0  0  0  0  0  0  0  0  0
   21.4293    9.7194   -0.2496 H   0  0  0  0  0  0  0  0  0  0  0  0
   23.7036   11.6173    0.6343 H   0  0  0  0  0  0  0  0  0  0  0  0
   23.6111   10.7602   -0.9100 H   0  0  0  0  0  0  0  0  0  0  0  0
   23.6275   12.9400   -2.1109 H   0  0  0  0  0  0  0  0  0  0  0  0
   23.7465   13.7854   -0.5621 H   0  0  0  0  0  0  0  0  0  0  0  0
    5.9097   15.6421   -0.2461 H   0  0  0  0  0  0  0  0  0  0  0  0
    5.8198   14.8149    1.3145 H   0  0  0  0  0  0  0  0  0  0  0  0
    5.8779   13.4497   -1.4103 H   0  0  0  0  0  0  0  0  0  0  0  0
    5.4433   11.3850   -0.1021 H   0  0  0  0  0  0  0  0  0  0  0  0
    5.5460   12.3144    1.3990 H   0  0  0  0  0  0  0  0  0  0  0  0
    7.6972   11.1726    0.9170 H   0  0  0  0  0  0  0  0  0  0  0  0
    7.7869   12.0004   -0.6433 H   0  0  0  0  0  0  0  0  0  0  0  0
    7.7278   13.3650    2.0817 H   0  0  0  0  0  0  0  0  0  0  0  0
    8.1635   15.4296    0.7734 H   0  0  0  0  0  0  0  0  0  0  0  0
    8.0608   14.5000   -0.7276 H   0  0  0  0  0  0  0  0  0  0  0  0
    3.7281   14.6028   -0.9095 H   0  0  0  0  0  0  0  0  0  0  0  0
    3.6351   13.7426    0.6329 H   0  0  0  0  0  0  0  0  0  0  0  0
    3.5925   11.5769   -0.5679 H   0  0  0  0  0  0  0  0  0  0  0  0
    3.7121   12.4256   -2.1149 H   0  0  0  0  0  0  0  0  0  0  0  0
    1.3560   11.8205   -1.6173 H   0  0  0  0  0  0  0  0  0  0  0  0
    1.4429   12.7290   -0.1024 H   0  0  0  0  0  0  0  0  0  0  0  0
    1.5623   13.5766   -1.6500 H   0  0  0  0  0  0  0  0  0  0  0  0
   25.9834   13.5442   -1.6111 H   0  0  0  0  0  0  0  0  0  0  0  0
   25.7772   11.7881   -1.6476 H   0  0  0  0  0  0  0  0  0  0  0  0
   25.8960   12.6324   -0.0982 H   0  0  0  0  0  0  0  0  0  0  0  0
  1  2  4  0  0  0  0
  2  3  4  0  0  0  0
  3  4  4  0  0  0  0
  4  5  4  0  0  0  0
  5  6  4  0  0  0  0
  6  1  4  0  0  0  0
  2  7  1  0  0  0  0
  7  8  3  0  0  0  0
  9 10  1  0  0  0  0
 10 11  1  0  0  0  0
 11 12  1  0  0  0  0
 12 13  1  0  0  0  0
 13 14  1  0  0  0  0
 14  9  1  0  0  0  0
 10  8  1  0  0  0  0
 13 15  1  0  0  0  0
 15 16  1  0  0  0  0
  5 17  1  0  0  0  0
 17 18  3  0  0  0  0
 19 20  1  0  0  0  0
 20 21  1  0  0  0  0
 21 22  1  0  0  0  0
 22 23  1  0  0  0  0
 23 24  1  0  0  0  0
 24 19  1  0  0  0  0
 23 18  1  0  0  0  0
 20 25  1  0  0  0  0
 25 26  1  0  0  0  0
 26 27  1  0  0  0  0
 16 28  1  0  0  0  0
  1 29  1  0  0  0  0
  3 30  1  0  0  0  0
  4 31  1  0  0  0  0
  6 32  1  0  0  0  0
  9 33  1  0  0  0  0
  9 34  1  0  0  0  0
 10 35  1  0  0  0  0
 11 36  1  0  0  0  0
 11 37  1  0  0  0  0
 12 38  1  0  0  0  0
 12 39  1  0  0  0  0
 13 40  1  0  0  0  0
 14 41  1  0  0  0  0
 14 42  1  0  0  0  0
 15 43  1  0  0  0  0
 15 44  1  0  0  0  0
 16 45  1  0  0  0  0
 16 46  1  0  0  0  0
 19 47  1  0  0  0  0
 19 48  1  0  0  0  0
 20 49  1  0  0  0  0
 21 50  1  0  0  0  0
 21 51  1  0  0  0  0
 22 52  1  0  0  0  0
 22 53  1  0  0  0  0
 23 54  1  0  0  0  0
 24 55  1  0  0  0  0
 24 56  1  0  0  0  0
 25 57  1  0  0  0  0
 25 58  1  0  0  0  0
 26 59  1  0  0  0  0
 26 60  1  0  0  0  0
 27 61  1  0  0  0  0
 27 62  1  0  0  0  0
 27 63  1  0  0  0  0
 28 64  1  0  0  0  0
 28 65  1  0  0  0  0
 28 66  1  0  0  0  0
M  END
>  <Alias name>
1-(4-Propylcyclohexylethynyl)-4-(4-propylcyclohexylethynyl)benzene

>  <deltaS(tpc)>   J/mol/K
34.72

$$$$
4-Hexyloxy-4''-cyano-p-terphenyl
  ChemBrain IXL

 52 54  0  0  0  0  0  0  0  0  1 V2000
    6.8303   12.4111    0.0000 C   0  0  0  0  0  0  0  0  0  0  0  0
    5.9370   11.3353    0.0423 C   0  0  0  0  0  0  0  0  0  0  0  0
    4.5609   11.5664    0.0450 C   0  0  0  0  0  0  0  0  0  0  0  0
    4.0720   12.8725    0.0055 C   0  0  0  0  0  0  0  0  0  0  0  0
    4.9591   13.9483   -0.0368 C   0  0  0  0  0  0  0  0  0  0  0  0
    6.3356   13.7190   -0.0395 C   0  0  0  0  0  0  0  0  0  0  0  0
   10.5736   13.0096   -0.0481 C   0  0  0  0  0  0  0  0  0  0  0  0
    9.1973   13.2398   -0.0454 C   0  0  0  0  0  0  0  0  0  0  0  0
    8.3043   12.1645   -0.0029 C   0  0  0  0  0  0  0  0  0  0  0  0
    8.7991   10.8571    0.0368 C   0  0  0  0  0  0  0  0  0  0  0  0
   10.1754   10.6269    0.0341 C   0  0  0  0  0  0  0  0  0  0  0  0
   11.0681   11.7023   -0.0084 C   0  0  0  0  0  0  0  0  0  0  0  0
   16.7530   10.7515   -0.0199 O   0  0  0  0  0  0  0  0  0  0  0  0
   17.5896   11.9611    0.0003 C   0  0  0  0  0  0  0  0  0  0  0  0
   19.0753   11.5594   -0.0054 C   0  0  0  0  0  0  0  0  0  0  0  0
   19.9485   12.8285    0.0125 C   0  0  0  0  0  0  0  0  0  0  0  0
   21.4360   12.4290    0.0065 C   0  0  0  0  0  0  0  0  0  0  0  0
    2.6126   13.1166    0.0083 C   0  0  0  0  0  0  0  0  0  0  0  0
    1.4706   13.3076    0.0106 N   0  0  0  0  0  0  0  0  0  0  0  0
   14.4138    9.9190   -0.0393 C   0  0  0  0  0  0  0  0  0  0  0  0
   13.0371   10.1478   -0.0365 C   0  0  0  0  0  0  0  0  0  0  0  0
   12.5416   11.4560   -0.0113 C   0  0  0  0  0  0  0  0  0  0  0  0
   13.4337   12.5326    0.0111 C   0  0  0  0  0  0  0  0  0  0  0  0
   14.8094   12.3026    0.0083 C   0  0  0  0  0  0  0  0  0  0  0  0
   15.3008   10.9955   -0.0169 C   0  0  0  0  0  0  0  0  0  0  0  0
   22.3085   13.6989    0.0227 C   0  0  0  0  0  0  0  0  0  0  0  0
   23.7965   13.2998    0.0167 C   0  0  0  0  0  0  0  0  0  0  0  0
    6.3105   10.3216    0.0730 H   0  0  0  0  0  0  0  0  0  0  0  0
    3.8722   10.7314    0.0778 H   0  0  0  0  0  0  0  0  0  0  0  0
    4.5795   14.9621   -0.0675 H   0  0  0  0  0  0  0  0  0  0  0  0
    7.0185   14.5560   -0.0723 H   0  0  0  0  0  0  0  0  0  0  0  0
   11.2567   13.8464   -0.0812 H   0  0  0  0  0  0  0  0  0  0  0  0
    8.8236   14.2534   -0.0763 H   0  0  0  0  0  0  0  0  0  0  0  0
    8.1160   10.0203    0.0698 H   0  0  0  0  0  0  0  0  0  0  0  0
   10.5493    9.6134    0.0650 H   0  0  0  0  0  0  0  0  0  0  0  0
   17.3754   12.5627   -0.8745 H   0  0  0  0  0  0  0  0  0  0  0  0
   17.3744   12.5340    0.8939 H   0  0  0  0  0  0  0  0  0  0  0  0
   19.2909   10.9601    0.8704 H   0  0  0  0  0  0  0  0  0  0  0  0
   19.2907   10.9852   -0.8980 H   0  0  0  0  0  0  0  0  0  0  0  0
   19.7322   13.4277   -0.8634 H   0  0  0  0  0  0  0  0  0  0  0  0
   19.7325   13.4027    0.9050 H   0  0  0  0  0  0  0  0  0  0  0  0
   21.6526   11.8308    0.8829 H   0  0  0  0  0  0  0  0  0  0  0  0
   21.6517   11.8540   -0.8855 H   0  0  0  0  0  0  0  0  0  0  0  0
   14.7938    8.9053   -0.0588 H   0  0  0  0  0  0  0  0  0  0  0  0
   12.3544    9.3101   -0.0540 H   0  0  0  0  0  0  0  0  0  0  0  0
   13.0595   13.5463    0.0307 H   0  0  0  0  0  0  0  0  0  0  0  0
   15.4959   13.1394    0.0257 H   0  0  0  0  0  0  0  0  0  0  0  0
   22.0917   14.2971   -0.8538 H   0  0  0  0  0  0  0  0  0  0  0  0
   22.0925   14.2740    0.9146 H   0  0  0  0  0  0  0  0  0  0  0  0
   24.4096   14.1923    0.0278 H   0  0  0  0  0  0  0  0  0  0  0  0
   24.0124   12.7246   -0.8751 H   0  0  0  0  0  0  0  0  0  0  0  0
   24.0133   12.7019    0.8932 H   0  0  0  0  0  0  0  0  0  0  0  0
  1  2  4  0  0  0  0
  2  3  4  0  0  0  0
  3  4  4  0  0  0  0
  4  5  4  0  0  0  0
  5  6  4  0  0  0  0
  6  1  4  0  0  0  0
  7  8  4  0  0  0  0
  8  9  4  0  0  0  0
  9 10  4  0  0  0  0
 10 11  4  0  0  0  0
 11 12  4  0  0  0  0
 12  7  4  0  0  0  0
  9  1  1  0  0  0  0
 13 14  1  0  0  0  0
 14 15  1  0  0  0  0
 15 16  1  0  0  0  0
 16 17  1  0  0  0  0
 18 19  3  0  0  0  0
 18  4  1  0  0  0  0
 20 21  4  0  0  0  0
 21 22  4  0  0  0  0
 22 23  4  0  0  0  0
 23 24  4  0  0  0  0
 24 25  4  0  0  0  0
 25 20  4  0  0  0  0
 22 12  1  0  0  0  0
 13 25  1  0  0  0  0
 17 26  1  0  0  0  0
 26 27  1  0  0  0  0
  2 28  1  0  0  0  0
  3 29  1  0  0  0  0
  5 30  1  0  0  0  0
  6 31  1  0  0  0  0
  7 32  1  0  0  0  0
  8 33  1  0  0  0  0
 10 34  1  0  0  0  0
 11 35  1  0  0  0  0
 14 36  1  0  0  0  0
 14 37  1  0  0  0  0
 15 38  1  0  0  0  0
 15 39  1  0  0  0  0
 16 40  1  0  0  0  0
 16 41  1  0  0  0  0
 17 42  1  0  0  0  0
 17 43  1  0  0  0  0
 20 44  1  0  0  0  0
 21 45  1  0  0  0  0
 23 46  1  0  0  0  0
 24 47  1  0  0  0  0
 26 48  1  0  0  0  0
 26 49  1  0  0  0  0
 27 50  1  0  0  0  0
 27 51  1  0  0  0  0
 27 52  1  0  0  0  0
M  END
>  <Alias name>
4-Hexyloxy-4''-cyano-p-terphenyl

>  <deltaS(tpc)>   J/mol/K
34.95

$$$$
1-(2-(5-Cyanothienyl))-3-(4-hexyloxyphenylamino)-2-propen-1-one
  ChemBrain IXL

 47 48  0  0  0  0  0  0  0  0  1 V2000
    9.8882   11.5765    0.0000 C   0  0  0  0  0  0  0  0  0  0  0  0
    8.5511   11.6219    0.0071 C   0  0  0  0  0  0  0  0  0  0  0  0
    7.7613   10.3642    0.0002 C   0  0  0  0  0  0  0  0  0  0  0  0
    8.3328    9.2859   -0.0091 O   0  0  0  0  0  0  0  0  0  0  0  0
    5.6055   11.4763    0.0147 C   0  0  0  0  0  0  0  0  0  0  0  0
    6.2779   10.4149    0.0041 C   0  0  0  0  0  0  0  0  0  0  0  0
    4.2437   11.2460    0.0157 C   0  0  0  0  0  0  0  0  0  0  0  0
    3.9589   10.0239    0.0071 C   0  0  0  0  0  0  0  0  0  0  0  0
    5.3113    9.0781   -0.0039 S   0  0  0  0  0  0  0  0  0  0  0  0
   10.6401   12.7688    0.0065 N   0  0  0  0  0  0  0  0  0  0  0  0
   12.0529   12.7280    0.0004 C   0  0  0  0  0  0  0  0  0  0  0  0
   12.7308   11.5019   -0.0054 C   0  0  0  0  0  0  0  0  0  0  0  0
   14.1267   11.4709   -0.0119 C   0  0  0  0  0  0  0  0  0  0  0  0
   14.8534   12.6643   -0.0126 C   0  0  0  0  0  0  0  0  0  0  0  0
   14.1788   13.8874   -0.0064 C   0  0  0  0  0  0  0  0  0  0  0  0
   12.7815   13.9191    0.0001 C   0  0  0  0  0  0  0  0  0  0  0  0
   16.9504   11.2940   -0.0129 C   0  0  0  0  0  0  0  0  0  0  0  0
   18.4875   11.4420   -0.0532 C   0  0  0  0  0  0  0  0  0  0  0  0
   19.1525   10.0486   -0.0010 C   0  0  0  0  0  0  0  0  0  0  0  0
   20.6868   10.2140   -0.0749 C   0  0  0  0  0  0  0  0  0  0  0  0
   21.3686    8.8474    0.1387 C   0  0  0  0  0  0  0  0  0  0  0  0
   16.3314   12.6370   -0.0202 O   0  0  0  0  0  0  0  0  0  0  0  0
    2.5771    9.4916    0.0062 C   0  0  0  0  0  0  0  0  0  0  0  0
    1.4966    9.0749    0.0056 N   0  0  0  0  0  0  0  0  0  0  0  0
   22.8976    9.0149    0.0240 C   0  0  0  0  0  0  0  0  0  0  0  0
   10.1657   13.6585    0.0148 H   0  0  0  0  0  0  0  0  0  0  0  0
   10.3907   10.6194   -0.0109 H   0  0  0  0  0  0  0  0  0  0  0  0
    8.0441   12.5774    0.0179 H   0  0  0  0  0  0  0  0  0  0  0  0
    6.0449   12.4644    0.0211 H   0  0  0  0  0  0  0  0  0  0  0  0
    3.5020   12.0344    0.0241 H   0  0  0  0  0  0  0  0  0  0  0  0
   12.1755   10.5746   -0.0051 H   0  0  0  0  0  0  0  0  0  0  0  0
   14.6456   10.5200   -0.0165 H   0  0  0  0  0  0  0  0  0  0  0  0
   14.7397   14.8127   -0.0068 H   0  0  0  0  0  0  0  0  0  0  0  0
   12.2626   14.8687    0.0047 H   0  0  0  0  0  0  0  0  0  0  0  0
   16.6183   10.7368   -0.8806 H   0  0  0  0  0  0  0  0  0  0  0  0
   16.6609   10.7666    0.8881 H   0  0  0  0  0  0  0  0  0  0  0  0
   18.8142   12.0263    0.7982 H   0  0  0  0  0  0  0  0  0  0  0  0
   18.7765   11.9454   -0.9670 H   0  0  0  0  0  0  0  0  0  0  0  0
   18.8120    9.4504   -0.8383 H   0  0  0  0  0  0  0  0  0  0  0  0
   18.8861    9.5572    0.9265 H   0  0  0  0  0  0  0  0  0  0  0  0
   21.0119   10.9004    0.6967 H   0  0  0  0  0  0  0  0  0  0  0  0
   20.9605   10.6081   -1.0463 H   0  0  0  0  0  0  0  0  0  0  0  0
   21.0250    8.1480   -0.6125 H   0  0  0  0  0  0  0  0  0  0  0  0
   21.1204    8.4713    1.1233 H   0  0  0  0  0  0  0  0  0  0  0  0
   23.2365    9.7536    0.7467 H   0  0  0  0  0  0  0  0  0  0  0  0
   23.1509    9.3478   -0.9798 H   0  0  0  0  0  0  0  0  0  0  0  0
   23.3828    8.0622    0.2239 H   0  0  0  0  0  0  0  0  0  0  0  0
  1  2  2  0  0  0  0
  2  3  1  0  0  0  0
  3  4  2  0  0  0  0
  5  6  2  0  0  0  0
  5  7  1  0  0  0  0
  7  8  2  0  0  0  0
  8  9  1  0  0  0  0
  9  6  1  0  0  0  0
  6  3  1  0  0  0  0
  1 10  1  0  0  0  0
 11 12  4  0  0  0  0
 12 13  4  0  0  0  0
 13 14  4  0  0  0  0
 14 15  4  0  0  0  0
 15 16  4  0  0  0  0
 16 11  4  0  0  0  0
 11 10  1  0  0  0  0
 17 18  1  0  0  0  0
 18 19  1  0  0  0  0
 19 20  1  0  0  0  0
 20 21  1  0  0  0  0
 14 22  1  0  0  0  0
 17 22  1  0  0  0  0
 23 24  3  0  0  0  0
 23  8  1  0  0  0  0
 21 25  1  0  0  0  0
 10 26  1  0  0  0  0
  1 27  1  0  0  0  0
  2 28  1  0  0  0  0
  5 29  1  0  0  0  0
  7 30  1  0  0  0  0
 12 31  1  0  0  0  0
 13 32  1  0  0  0  0
 15 33  1  0  0  0  0
 16 34  1  0  0  0  0
 17 35  1  0  0  0  0
 17 36  1  0  0  0  0
 18 37  1  0  0  0  0
 18 38  1  0  0  0  0
 19 39  1  0  0  0  0
 19 40  1  0  0  0  0
 20 41  1  0  0  0  0
 20 42  1  0  0  0  0
 21 43  1  0  0  0  0
 21 44  1  0  0  0  0
 25 45  1  0  0  0  0
 25 46  1  0  0  0  0
 25 47  1  0  0  0  0
M  END
>  <Alias name>
1-(2-(5-Cyanothienyl))-3-(4-hexyloxyphenylamino)-2-propen-1-one

>  <deltaS(tpc)>   J/mol/K
34.96

$$$$
2-(4-Cyanophenyl)-7-propylfluorene
  ChemBrain IXL

 43 46  0  0  0  0  0  0  0  0  1 V2000
    7.5771    9.8832   -0.0659 C   0  0  0  0  0  0  0  0  0  0  0  0
    8.6292   10.8584   -0.0543 C   0  0  0  0  0  0  0  0  0  0  0  0
    8.0670    8.6998   -0.0655 C   0  0  0  0  0  0  0  0  0  0  0  0
    9.7743    9.9941   -0.0483 C   0  0  0  0  0  0  0  0  0  0  0  0
    9.4049    8.7677   -0.0550 C   0  0  0  0  0  0  0  0  0  0  0  0
    6.1966   10.0754   -0.0774 C   0  0  0  0  0  0  0  0  0  0  0  0
    5.3574    8.9505   -0.0874 C   0  0  0  0  0  0  0  0  0  0  0  0
    7.2970    7.5531   -0.0753 C   0  0  0  0  0  0  0  0  0  0  0  0
    5.9178    7.6807   -0.0868 C   0  0  0  0  0  0  0  0  0  0  0  0
   11.1287   10.3249   -0.0374 C   0  0  0  0  0  0  0  0  0  0  0  0
   10.2859    7.7043   -0.0515 C   0  0  0  0  0  0  0  0  0  0  0  0
   12.0786    9.2909   -0.0334 C   0  0  0  0  0  0  0  0  0  0  0  0
   11.6457    7.9696   -0.0406 C   0  0  0  0  0  0  0  0  0  0  0  0
   13.9893   10.9121   -0.0220 C   0  0  0  0  0  0  0  0  0  0  0  0
   13.5412    9.5890   -0.0218 C   0  0  0  0  0  0  0  0  0  0  0  0
   15.3584   11.1877   -0.0113 C   0  0  0  0  0  0  0  0  0  0  0  0
   14.4691    8.5429   -0.0109 C   0  0  0  0  0  0  0  0  0  0  0  0
   16.2818   10.1418   -0.0004 C   0  0  0  0  0  0  0  0  0  0  0  0
   15.8376    8.8199   -0.0003 C   0  0  0  0  0  0  0  0  0  0  0  0
   17.7332   10.4348    0.0108 C   0  0  0  0  0  0  0  0  0  0  0  0
   18.8684   10.6638    0.0196 N   0  0  0  0  0  0  0  0  0  0  0  0
    3.8788    9.0941   -0.1024 C   0  0  0  0  0  0  0  0  0  0  0  0
    3.4889   10.5696    0.0819 C   0  0  0  0  0  0  0  0  0  0  0  0
    1.9513   10.6927    0.0596 C   0  0  0  0  0  0  0  0  0  0  0  0
    8.6055   11.4696   -0.9469 H   0  0  0  0  0  0  0  0  0  0  0  0
    8.5917   11.4635    0.8420 H   0  0  0  0  0  0  0  0  0  0  0  0
    5.7813   11.0744   -0.0773 H   0  0  0  0  0  0  0  0  0  0  0  0
    7.7609    6.5740   -0.0742 H   0  0  0  0  0  0  0  0  0  0  0  0
    5.2855    6.8009   -0.0943 H   0  0  0  0  0  0  0  0  0  0  0  0
   11.4407   11.3605   -0.0319 H   0  0  0  0  0  0  0  0  0  0  0  0
    9.9220    6.6837   -0.0574 H   0  0  0  0  0  0  0  0  0  0  0  0
   12.3601    7.1569   -0.0377 H   0  0  0  0  0  0  0  0  0  0  0  0
   13.2758   11.7253   -0.0304 H   0  0  0  0  0  0  0  0  0  0  0  0
   15.7039   12.2142   -0.0114 H   0  0  0  0  0  0  0  0  0  0  0  0
   14.1283    7.5160   -0.0108 H   0  0  0  0  0  0  0  0  0  0  0  0
   16.5549    8.0077    0.0082 H   0  0  0  0  0  0  0  0  0  0  0  0
    3.4911    8.7339   -1.0450 H   0  0  0  0  0  0  0  0  0  0  0  0
    3.4545    8.5092    0.7076 H   0  0  0  0  0  0  0  0  0  0  0  0
    3.8648   10.9222    1.0343 H   0  0  0  0  0  0  0  0  0  0  0  0
    3.9127   11.1641   -0.7182 H   0  0  0  0  0  0  0  0  0  0  0  0
    1.5146    9.8142    0.5159 H   0  0  0  0  0  0  0  0  0  0  0  0
    1.6507   11.5731    0.6134 H   0  0  0  0  0  0  0  0  0  0  0  0
    1.6085   10.7749   -0.9661 H   0  0  0  0  0  0  0  0  0  0  0  0
  1  2  1  0  0  0  0
  1  3  4  0  0  0  0
  1  6  4  0  0  0  0
  2  4  1  0  0  0  0
  3  5  1  0  0  0  0
  3  8  4  0  0  0  0
  4  5  4  0  0  0  0
  4 10  4  0  0  0  0
  5 11  4  0  0  0  0
  6  7  4  0  0  0  0
  7  9  4  0  0  0  0
  8  9  4  0  0  0  0
 10 12  4  0  0  0  0
 11 13  4  0  0  0  0
 12 13  4  0  0  0  0
 14 15  4  0  0  0  0
 14 16  4  0  0  0  0
 15 17  4  0  0  0  0
 16 18  4  0  0  0  0
 17 19  4  0  0  0  0
 18 19  4  0  0  0  0
 15 12  1  0  0  0  0
 20 21  3  0  0  0  0
 20 18  1  0  0  0  0
  7 22  1  0  0  0  0
 22 23  1  0  0  0  0
 23 24  1  0  0  0  0
  2 25  1  0  0  0  0
  2 26  1  0  0  0  0
  6 27  1  0  0  0  0
  8 28  1  0  0  0  0
  9 29  1  0  0  0  0
 10 30  1  0  0  0  0
 11 31  1  0  0  0  0
 13 32  1  0  0  0  0
 14 33  1  0  0  0  0
 16 34  1  0  0  0  0
 17 35  1  0  0  0  0
 19 36  1  0  0  0  0
 22 37  1  0  0  0  0
 22 38  1  0  0  0  0
 23 39  1  0  0  0  0
 23 40  1  0  0  0  0
 24 41  1  0  0  0  0
 24 42  1  0  0  0  0
 24 43  1  0  0  0  0
M  END
>  <Alias name>
2-(4-Cyanophenyl)-7-propylfluorene

>  <deltaS(tpc)>   J/mol/K
35.08

$$$$
4-Methoxy-N-(3-pyridinylmethylene)-1,1-biphenyl-4'-amine
  ChemBrain IXL

 38 40  0  0  0  0  0  0  0  0  1 V2000
    9.5982    8.5391    0.0662 C   0  0  0  0  0  0  0  0  0  0  0  0
    8.8202    9.6968   -0.0403 C   0  0  0  0  0  0  0  0  0  0  0  0
    9.4433   10.9457   -0.0908 C   0  0  0  0  0  0  0  0  0  0  0  0
   10.8375   11.0402   -0.0343 C   0  0  0  0  0  0  0  0  0  0  0  0
   11.6181    9.8871    0.0742 C   0  0  0  0  0  0  0  0  0  0  0  0
   10.9945    8.6333    0.1230 C   0  0  0  0  0  0  0  0  0  0  0  0
    5.1727   10.6714   -0.3582 C   0  0  0  0  0  0  0  0  0  0  0  0
    6.5664   10.7540   -0.3030 C   0  0  0  0  0  0  0  0  0  0  0  0
    7.3306    9.6028   -0.1002 C   0  0  0  0  0  0  0  0  0  0  0  0
    6.6934    8.3657    0.0460 C   0  0  0  0  0  0  0  0  0  0  0  0
    5.2985    8.2838   -0.0093 C   0  0  0  0  0  0  0  0  0  0  0  0
    4.5376    9.4376   -0.2112 C   0  0  0  0  0  0  0  0  0  0  0  0
    3.0650    9.3557   -0.2696 O   0  0  0  0  0  0  0  0  0  0  0  0
    2.4997    8.0066   -0.0909 C   0  0  0  0  0  0  0  0  0  0  0  0
   13.0300    9.9946    0.1351 N   0  0  0  0  0  0  0  0  0  0  0  0
   13.7621    8.9505    0.0814 C   0  0  0  0  0  0  0  0  0  0  0  0
   17.9888    9.3371    0.2536 C   0  0  0  0  0  0  0  0  0  0  0  0
   17.4240    8.0696    0.1169 C   0  0  0  0  0  0  0  0  0  0  0  0
   16.0424    7.9367    0.0597 C   0  0  0  0  0  0  0  0  0  0  0  0
   15.2463    9.0723    0.1403 C   0  0  0  0  0  0  0  0  0  0  0  0
   15.8508   10.3238    0.2767 C   0  0  0  0  0  0  0  0  0  0  0  0
   17.1986   10.4314    0.3304 N   0  0  0  0  0  0  0  0  0  0  0  0
    9.1190    7.5667    0.1049 H   0  0  0  0  0  0  0  0  0  0  0  0
    8.8446   11.8430   -0.1740 H   0  0  0  0  0  0  0  0  0  0  0  0
   11.3138   12.0101   -0.0746 H   0  0  0  0  0  0  0  0  0  0  0  0
   11.5931    7.7331    0.2050 H   0  0  0  0  0  0  0  0  0  0  0  0
    4.5837   11.5661   -0.5152 H   0  0  0  0  0  0  0  0  0  0  0  0
    7.0549   11.7123   -0.4178 H   0  0  0  0  0  0  0  0  0  0  0  0
    7.2808    7.4689    0.2025 H   0  0  0  0  0  0  0  0  0  0  0  0
    4.8068    7.3242    0.1046 H   0  0  0  0  0  0  0  0  0  0  0  0
    2.8695    7.3532   -0.8712 H   0  0  0  0  0  0  0  0  0  0  0  0
    2.7930    7.6167    0.8759 H   0  0  0  0  0  0  0  0  0  0  0  0
    1.4182    8.0581   -0.1460 H   0  0  0  0  0  0  0  0  0  0  0  0
   13.3028    7.9712   -0.0074 H   0  0  0  0  0  0  0  0  0  0  0  0
   19.0650    9.4432    0.2983 H   0  0  0  0  0  0  0  0  0  0  0  0
   18.0582    7.1916    0.0553 H   0  0  0  0  0  0  0  0  0  0  0  0
   15.5899    6.9557   -0.0468 H   0  0  0  0  0  0  0  0  0  0  0  0
   15.2372   11.2116    0.3398 H   0  0  0  0  0  0  0  0  0  0  0  0
  1  2  4  0  0  0  0
  2  3  4  0  0  0  0
  3  4  4  0  0  0  0
  4  5  4  0  0  0  0
  5  6  4  0  0  0  0
  6  1  4  0  0  0  0
  7  8  4  0  0  0  0
  8  9  4  0  0  0  0
  9 10  4  0  0  0  0
 10 11  4  0  0  0  0
 11 12  4  0  0  0  0
 12  7  4  0  0  0  0
  9  2  1  0  0  0  0
 12 13  1  0  0  0  0
 13 14  1  0  0  0  0
  5 15  1  0  0  0  0
 15 16  2  0  0  0  0
 17 18  4  0  0  0  0
 18 19  4  0  0  0  0
 19 20  4  0  0  0  0
 20 21  4  0  0  0  0
 21 22  4  0  0  0  0
 22 17  4  0  0  0  0
 20 16  1  0  0  0  0
  1 23  1  0  0  0  0
  3 24  1  0  0  0  0
  4 25  1  0  0  0  0
  6 26  1  0  0  0  0
  7 27  1  0  0  0  0
  8 28  1  0  0  0  0
 10 29  1  0  0  0  0
 11 30  1  0  0  0  0
 14 31  1  0  0  0  0
 14 32  1  0  0  0  0
 14 33  1  0  0  0  0
 16 34  1  0  0  0  0
 17 35  1  0  0  0  0
 18 36  1  0  0  0  0
 19 37  1  0  0  0  0
 21 38  1  0  0  0  0
M  END
>  <Alias name>
4-Methoxy-N-(3-pyridinylmethylene)-1,1-biphenyl-4'-amine

>  <deltaS(tpc)>   J/mol/K
35.33

$$$$
1-(4-Pentylcyclohexylethynyl)-4-(4-butylphenylethynyl)benzene
  ChemBrain IXL

 69 71  0  0  0  0  0  0  0  0  1 V2000
   15.9512   13.1064   -0.5080 C   0  0  0  0  0  0  0  0  0  0  0  0
   15.0198   14.1155   -0.7554 C   0  0  0  0  0  0  0  0  0  0  0  0
   15.4454   15.4361   -0.9017 C   0  0  0  0  0  0  0  0  0  0  0  0
   16.8016   15.7479   -0.8000 C   0  0  0  0  0  0  0  0  0  0  0  0
   17.7330   14.7391   -0.5522 C   0  0  0  0  0  0  0  0  0  0  0  0
   17.3076   13.4182   -0.4063 C   0  0  0  0  0  0  0  0  0  0  0  0
   13.5799   13.7850   -0.8626 C   0  0  0  0  0  0  0  0  0  0  0  0
   12.4090   13.5163   -0.9500 C   0  0  0  0  0  0  0  0  0  0  0  0
   10.5979   11.9409   -0.1904 C   0  0  0  0  0  0  0  0  0  0  0  0
   10.9098   13.1723   -1.0624 C   0  0  0  0  0  0  0  0  0  0  0  0
   10.0695   14.3697   -0.5779 C   0  0  0  0  0  0  0  0  0  0  0  0
    8.5711   14.0264   -0.6938 C   0  0  0  0  0  0  0  0  0  0  0  0
    8.2573   12.7929    0.1759 C   0  0  0  0  0  0  0  0  0  0  0  0
    9.1002   11.5957   -0.3063 C   0  0  0  0  0  0  0  0  0  0  0  0
    6.7597   12.4471    0.0562 C   0  0  0  0  0  0  0  0  0  0  0  0
    5.9152   13.6329    0.5625 C   0  0  0  0  0  0  0  0  0  0  0  0
   19.1728   15.0707   -0.4441 C   0  0  0  0  0  0  0  0  0  0  0  0
   20.3435   15.3407   -0.3562 C   0  0  0  0  0  0  0  0  0  0  0  0
   23.5632   17.3070   -0.3035 C   0  0  0  0  0  0  0  0  0  0  0  0
   24.4951   16.3014   -0.0452 C   0  0  0  0  0  0  0  0  0  0  0  0
   24.0708   14.9814    0.1117 C   0  0  0  0  0  0  0  0  0  0  0  0
   22.7150   14.6674    0.0101 C   0  0  0  0  0  0  0  0  0  0  0  0
   21.7830   15.6733   -0.2483 C   0  0  0  0  0  0  0  0  0  0  0  0
   22.2075   16.9930   -0.4051 C   0  0  0  0  0  0  0  0  0  0  0  0
   25.9340   16.6357    0.0624 C   0  0  0  0  0  0  0  0  0  0  0  0
   26.7408   15.3548    0.3553 C   0  0  0  0  0  0  0  0  0  0  0  0
   28.2380   15.7058    0.4671 C   0  0  0  0  0  0  0  0  0  0  0  0
   29.0462   14.4266    0.7599 C   0  0  0  0  0  0  0  0  0  0  0  0
    4.4187   13.2791    0.4573 C   0  0  0  0  0  0  0  0  0  0  0  0
    3.5731   14.4650    0.9607 C   0  0  0  0  0  0  0  0  0  0  0  0
    2.0768   14.1122    0.8505 C   0  0  0  0  0  0  0  0  0  0  0  0
   15.6214   12.0810   -0.3949 H   0  0  0  0  0  0  0  0  0  0  0  0
   14.7229   16.2194   -1.0944 H   0  0  0  0  0  0  0  0  0  0  0  0
   17.1314   16.7731   -0.9134 H   0  0  0  0  0  0  0  0  0  0  0  0
   18.0302   12.6347   -0.2140 H   0  0  0  0  0  0  0  0  0  0  0  0
   10.8392   12.1594    0.8425 H   0  0  0  0  0  0  0  0  0  0  0  0
   11.1896   11.0994   -0.5292 H   0  0  0  0  0  0  0  0  0  0  0  0
   10.6659   12.9545   -2.0948 H   0  0  0  0  0  0  0  0  0  0  0  0
   10.3115   14.5861    0.4553 H   0  0  0  0  0  0  0  0  0  0  0  0
   10.2897   15.2361   -1.1893 H   0  0  0  0  0  0  0  0  0  0  0  0
    8.3292   13.8105   -1.7271 H   0  0  0  0  0  0  0  0  0  0  0  0
    7.9806   14.8679   -0.3531 H   0  0  0  0  0  0  0  0  0  0  0  0
    8.4962   13.0097    1.2097 H   0  0  0  0  0  0  0  0  0  0  0  0
    8.8591   11.3772   -1.3393 H   0  0  0  0  0  0  0  0  0  0  0  0
    8.8810   10.7299    0.3063 H   0  0  0  0  0  0  0  0  0  0  0  0
    6.5171   12.2479   -0.9803 H   0  0  0  0  0  0  0  0  0  0  0  0
    6.5433   11.5694    0.6526 H   0  0  0  0  0  0  0  0  0  0  0  0
    6.1656   13.8394    1.5958 H   0  0  0  0  0  0  0  0  0  0  0  0
    6.1228   14.5078   -0.0411 H   0  0  0  0  0  0  0  0  0  0  0  0
   23.8922   18.3315   -0.4253 H   0  0  0  0  0  0  0  0  0  0  0  0
   24.7939   14.2004    0.3123 H   0  0  0  0  0  0  0  0  0  0  0  0
   22.3859   13.6427    0.1319 H   0  0  0  0  0  0  0  0  0  0  0  0
   21.4846   17.7739   -0.6057 H   0  0  0  0  0  0  0  0  0  0  0  0
   26.0802   17.3458    0.8669 H   0  0  0  0  0  0  0  0  0  0  0  0
   26.2739   17.0709   -0.8691 H   0  0  0  0  0  0  0  0  0  0  0  0
   26.5956   14.6446   -0.4494 H   0  0  0  0  0  0  0  0  0  0  0  0
   26.4015   14.9193    1.2870 H   0  0  0  0  0  0  0  0  0  0  0  0
   28.3830   16.4163    1.2715 H   0  0  0  0  0  0  0  0  0  0  0  0
   28.5771   16.1415   -0.4647 H   0  0  0  0  0  0  0  0  0  0  0  0
   30.0978   14.6740    0.8382 H   0  0  0  0  0  0  0  0  0  0  0  0
   28.9015   13.7160   -0.0445 H   0  0  0  0  0  0  0  0  0  0  0  0
   28.7076   13.9909    1.6917 H   0  0  0  0  0  0  0  0  0  0  0  0
    4.1689   13.0705   -0.5757 H   0  0  0  0  0  0  0  0  0  0  0  0
    4.2110   12.4052    1.0623 H   0  0  0  0  0  0  0  0  0  0  0  0
    3.8201   14.6714    1.9947 H   0  0  0  0  0  0  0  0  0  0  0  0
    3.7830   15.3398    0.3578 H   0  0  0  0  0  0  0  0  0  0  0  0
    1.8669   13.2373    1.4534 H   0  0  0  0  0  0  0  0  0  0  0  0
    1.4824   14.9454    1.2044 H   0  0  0  0  0  0  0  0  0  0  0  0
    1.8298   13.9058   -0.1835 H   0  0  0  0  0  0  0  0  0  0  0  0
  1  2  4  0  0  0  0
  2  3  4  0  0  0  0
  3  4  4  0  0  0  0
  4  5  4  0  0  0  0
  5  6  4  0  0  0  0
  6  1  4  0  0  0  0
  2  7  1  0  0  0  0
  7  8  3  0  0  0  0
  9 10  1  0  0  0  0
 10 11  1  0  0  0  0
 11 12  1  0  0  0  0
 12 13  1  0  0  0  0
 13 14  1  0  0  0  0
 14  9  1  0  0  0  0
 10  8  1  0  0  0  0
 13 15  1  0  0  0  0
 15 16  1  0  0  0  0
  5 17  1  0  0  0  0
 17 18  3  0  0  0  0
 19 20  4  0  0  0  0
 20 21  4  0  0  0  0
 21 22  4  0  0  0  0
 22 23  4  0  0  0  0
 23 24  4  0  0  0  0
 24 19  4  0  0  0  0
 23 18  1  0  0  0  0
 20 25  1  0  0  0  0
 25 26  1  0  0  0  0
 26 27  1  0  0  0  0
 27 28  1  0  0  0  0
 16 29  1  0  0  0  0
 29 30  1  0  0  0  0
 30 31  1  0  0  0  0
  1 32  1  0  0  0  0
  3 33  1  0  0  0  0
  4 34  1  0  0  0  0
  6 35  1  0  0  0  0
  9 36  1  0  0  0  0
  9 37  1  0  0  0  0
 10 38  1  0  0  0  0
 11 39  1  0  0  0  0
 11 40  1  0  0  0  0
 12 41  1  0  0  0  0
 12 42  1  0  0  0  0
 13 43  1  0  0  0  0
 14 44  1  0  0  0  0
 14 45  1  0  0  0  0
 15 46  1  0  0  0  0
 15 47  1  0  0  0  0
 16 48  1  0  0  0  0
 16 49  1  0  0  0  0
 19 50  1  0  0  0  0
 21 51  1  0  0  0  0
 22 52  1  0  0  0  0
 24 53  1  0  0  0  0
 25 54  1  0  0  0  0
 25 55  1  0  0  0  0
 26 56  1  0  0  0  0
 26 57  1  0  0  0  0
 27 58  1  0  0  0  0
 27 59  1  0  0  0  0
 28 60  1  0  0  0  0
 28 61  1  0  0  0  0
 28 62  1  0  0  0  0
 29 63  1  0  0  0  0
 29 64  1  0  0  0  0
 30 65  1  0  0  0  0
 30 66  1  0  0  0  0
 31 67  1  0  0  0  0
 31 68  1  0  0  0  0
 31 69  1  0  0  0  0
M  END
>  <Alias name>
1-(4-Pentylcyclohexylethynyl)-4-(4-butylphenylethynyl)benzene

>  <deltaS(tpc)>   J/mol/K
35.59

$$$$
1-(4-Pentylcyclohexylethynyl)-4-(4-propylphenylethynyl)benzene
  ChemBrain IXL

 66 68  0  0  0  0  0  0  0  0  1 V2000
   14.3277   13.1815   -0.7641 C   0  0  0  0  0  0  0  0  0  0  0  0
   14.9955   14.3262   -0.3285 C   0  0  0  0  0  0  0  0  0  0  0  0
   14.2770   15.3807    0.2353 C   0  0  0  0  0  0  0  0  0  0  0  0
   12.8907   15.2909    0.3628 C   0  0  0  0  0  0  0  0  0  0  0  0
   12.2229   14.1464   -0.0733 C   0  0  0  0  0  0  0  0  0  0  0  0
   12.9414   13.0916   -0.6367 C   0  0  0  0  0  0  0  0  0  0  0  0
   16.4662   14.4221   -0.4646 C   0  0  0  0  0  0  0  0  0  0  0  0
   17.6626   14.5006   -0.5754 C   0  0  0  0  0  0  0  0  0  0  0  0
   19.7542   15.5060    0.3958 C   0  0  0  0  0  0  0  0  0  0  0  0
   19.1939   14.6018   -0.7174 C   0  0  0  0  0  0  0  0  0  0  0  0
   19.8163   13.1978   -0.5983 C   0  0  0  0  0  0  0  0  0  0  0  0
   21.3472   13.3010   -0.7481 C   0  0  0  0  0  0  0  0  0  0  0  0
   21.9130   14.2116    0.3606 C   0  0  0  0  0  0  0  0  0  0  0  0
   21.2837   15.6145    0.2466 C   0  0  0  0  0  0  0  0  0  0  0  0
   23.4423   14.3222    0.2038 C   0  0  0  0  0  0  0  0  0  0  0  0
   24.0781   12.9273    0.3600 C   0  0  0  0  0  0  0  0  0  0  0  0
   10.7520   14.0512    0.0617 C   0  0  0  0  0  0  0  0  0  0  0  0
    9.5555   13.9739    0.1716 C   0  0  0  0  0  0  0  0  0  0  0  0
    6.0309   12.6428    0.0026 C   0  0  0  0  0  0  0  0  0  0  0  0
    5.3119   13.7000    0.5608 C   0  0  0  0  0  0  0  0  0  0  0  0
    5.9795   14.8463    0.9925 C   0  0  0  0  0  0  0  0  0  0  0  0
    7.3658   14.9358    0.8653 C   0  0  0  0  0  0  0  0  0  0  0  0
    8.0847   13.8788    0.3067 C   0  0  0  0  0  0  0  0  0  0  0  0
    7.4172   12.7323   -0.1246 C   0  0  0  0  0  0  0  0  0  0  0  0
    3.8410   13.6054    0.6951 C   0  0  0  0  0  0  0  0  0  0  0  0
    3.3699   12.2174    0.2194 C   0  0  0  0  0  0  0  0  0  0  0  0
    1.8394   12.1156    0.3682 C   0  0  0  0  0  0  0  0  0  0  0  0
   25.6099   13.0451    0.2373 C   0  0  0  0  0  0  0  0  0  0  0  0
   26.2466   11.6498    0.3858 C   0  0  0  0  0  0  0  0  0  0  0  0
   27.7779   11.7680    0.2597 C   0  0  0  0  0  0  0  0  0  0  0  0
   14.8855   12.3625   -1.2013 H   0  0  0  0  0  0  0  0  0  0  0  0
   14.7955   16.2691    0.5742 H   0  0  0  0  0  0  0  0  0  0  0  0
   12.3330   16.1096    0.8003 H   0  0  0  0  0  0  0  0  0  0  0  0
   12.4229   12.2030   -0.9751 H   0  0  0  0  0  0  0  0  0  0  0  0
   19.3128   16.4918    0.3169 H   0  0  0  0  0  0  0  0  0  0  0  0
   19.5150   15.0795    1.3622 H   0  0  0  0  0  0  0  0  0  0  0  0
   19.4395   15.0246   -1.6837 H   0  0  0  0  0  0  0  0  0  0  0  0
   19.4194   12.5595   -1.3780 H   0  0  0  0  0  0  0  0  0  0  0  0
   19.5757   12.7771    0.3702 H   0  0  0  0  0  0  0  0  0  0  0  0
   21.7854   12.3143   -0.6632 H   0  0  0  0  0  0  0  0  0  0  0  0
   21.5875   13.7205   -1.7172 H   0  0  0  0  0  0  0  0  0  0  0  0
   21.6791   13.7886    1.3298 H   0  0  0  0  0  0  0  0  0  0  0  0
   21.6782   16.2516    1.0285 H   0  0  0  0  0  0  0  0  0  0  0  0
   21.5226   16.0397   -0.7203 H   0  0  0  0  0  0  0  0  0  0  0  0
   23.8360   14.9854    0.9641 H   0  0  0  0  0  0  0  0  0  0  0  0
   23.6768   14.7179   -0.7767 H   0  0  0  0  0  0  0  0  0  0  0  0
   23.7032   12.2706   -0.4153 H   0  0  0  0  0  0  0  0  0  0  0  0
   23.8239   12.5212    1.3313 H   0  0  0  0  0  0  0  0  0  0  0  0
    5.5127   11.7526   -0.3320 H   0  0  0  0  0  0  0  0  0  0  0  0
    5.4214   15.6668    1.4264 H   0  0  0  0  0  0  0  0  0  0  0  0
    7.8840   15.8259    1.2002 H   0  0  0  0  0  0  0  0  0  0  0  0
    7.9753   11.9117   -0.5582 H   0  0  0  0  0  0  0  0  0  0  0  0
    3.3733   14.3723    0.0901 H   0  0  0  0  0  0  0  0  0  0  0  0
    3.5635   13.7448    1.7326 H   0  0  0  0  0  0  0  0  0  0  0  0
    3.8428   11.4503    0.8200 H   0  0  0  0  0  0  0  0  0  0  0  0
    3.6414   12.0807   -0.8201 H   0  0  0  0  0  0  0  0  0  0  0  0
    1.5083   11.1401    0.0341 H   0  0  0  0  0  0  0  0  0  0  0  0
    1.5679   12.2526    1.4076 H   0  0  0  0  0  0  0  0  0  0  0  0
    1.3665   12.8826   -0.2326 H   0  0  0  0  0  0  0  0  0  0  0  0
   25.9852   13.6978    1.0158 H   0  0  0  0  0  0  0  0  0  0  0  0
   25.8638   13.4564   -0.7319 H   0  0  0  0  0  0  0  0  0  0  0  0
   25.8697   10.9964   -0.3914 H   0  0  0  0  0  0  0  0  0  0  0  0
   25.9948   11.2394    1.3559 H   0  0  0  0  0  0  0  0  0  0  0  0
   28.1549   12.4209    1.0372 H   0  0  0  0  0  0  0  0  0  0  0  0
   28.0296   12.1790   -0.7102 H   0  0  0  0  0  0  0  0  0  0  0  0
   28.2255   10.7873    0.3634 H   0  0  0  0  0  0  0  0  0  0  0  0
  1  2  4  0  0  0  0
  2  3  4  0  0  0  0
  3  4  4  0  0  0  0
  4  5  4  0  0  0  0
  5  6  4  0  0  0  0
  6  1  4  0  0  0  0
  2  7  1  0  0  0  0
  7  8  3  0  0  0  0
  9 10  1  0  0  0  0
 10 11  1  0  0  0  0
 11 12  1  0  0  0  0
 12 13  1  0  0  0  0
 13 14  1  0  0  0  0
 14  9  1  0  0  0  0
 10  8  1  0  0  0  0
 13 15  1  0  0  0  0
 15 16  1  0  0  0  0
  5 17  1  0  0  0  0
 17 18  3  0  0  0  0
 19 20  4  0  0  0  0
 20 21  4  0  0  0  0
 21 22  4  0  0  0  0
 22 23  4  0  0  0  0
 23 24  4  0  0  0  0
 24 19  4  0  0  0  0
 23 18  1  0  0  0  0
 20 25  1  0  0  0  0
 25 26  1  0  0  0  0
 26 27  1  0  0  0  0
 16 28  1  0  0  0  0
 28 29  1  0  0  0  0
 29 30  1  0  0  0  0
  1 31  1  0  0  0  0
  3 32  1  0  0  0  0
  4 33  1  0  0  0  0
  6 34  1  0  0  0  0
  9 35  1  0  0  0  0
  9 36  1  0  0  0  0
 10 37  1  0  0  0  0
 11 38  1  0  0  0  0
 11 39  1  0  0  0  0
 12 40  1  0  0  0  0
 12 41  1  0  0  0  0
 13 42  1  0  0  0  0
 14 43  1  0  0  0  0
 14 44  1  0  0  0  0
 15 45  1  0  0  0  0
 15 46  1  0  0  0  0
 16 47  1  0  0  0  0
 16 48  1  0  0  0  0
 19 49  1  0  0  0  0
 21 50  1  0  0  0  0
 22 51  1  0  0  0  0
 24 52  1  0  0  0  0
 25 53  1  0  0  0  0
 25 54  1  0  0  0  0
 26 55  1  0  0  0  0
 26 56  1  0  0  0  0
 27 57  1  0  0  0  0
 27 58  1  0  0  0  0
 27 59  1  0  0  0  0
 28 60  1  0  0  0  0
 28 61  1  0  0  0  0
 29 62  1  0  0  0  0
 29 63  1  0  0  0  0
 30 64  1  0  0  0  0
 30 65  1  0  0  0  0
 30 66  1  0  0  0  0
M  END
>  <Alias name>
1-(4-Pentylcyclohexylethynyl)-4-(4-propylphenylethynyl)benzene

>  <deltaS(tpc)>   J/mol/K
35.94

$$$$
4-(4-Methoxyphenylazo)phenyl biphenyl-4-carboxylate
  ChemBrain IXL

 51 54  0  0  0  0  0  0  0  0  1 V2000
   16.0859   12.2182    0.0000 C   0  0  0  0  0  0  0  0  0  0  0  0
   15.1323   11.1999    0.0098 C   0  0  0  0  0  0  0  0  0  0  0  0
   13.7736   11.5160   -0.0101 C   0  0  0  0  0  0  0  0  0  0  0  0
   13.3681   12.8506   -0.0398 C   0  0  0  0  0  0  0  0  0  0  0  0
   14.3217   13.8689   -0.0505 C   0  0  0  0  0  0  0  0  0  0  0  0
   15.6804   13.5528   -0.0305 C   0  0  0  0  0  0  0  0  0  0  0  0
   11.0279   12.0272   -0.0560 C   0  0  0  0  0  0  0  0  0  0  0  0
   11.4826   10.8952   -0.0422 O   0  0  0  0  0  0  0  0  0  0  0  0
   11.9357   13.1840   -0.0599 O   0  0  0  0  0  0  0  0  0  0  0  0
    6.7997   12.6287   -0.0925 C   0  0  0  0  0  0  0  0  0  0  0  0
    7.6605   13.7266   -0.0907 C   0  0  0  0  0  0  0  0  0  0  0  0
    9.0417   13.5301   -0.0789 C   0  0  0  0  0  0  0  0  0  0  0  0
    9.5622   12.2358   -0.0688 C   0  0  0  0  0  0  0  0  0  0  0  0
    8.7013   11.1380   -0.0707 C   0  0  0  0  0  0  0  0  0  0  0  0
    7.3202   11.3345   -0.0825 C   0  0  0  0  0  0  0  0  0  0  0  0
    5.3342   12.8372   -0.1050 C   0  0  0  0  0  0  0  0  0  0  0  0
    4.4734   11.7393   -0.1110 C   0  0  0  0  0  0  0  0  0  0  0  0
    3.0923   11.9357   -0.1228 C   0  0  0  0  0  0  0  0  0  0  0  0
    2.5719   13.2299   -0.1285 C   0  0  0  0  0  0  0  0  0  0  0  0
    3.4325   14.3278   -0.1225 C   0  0  0  0  0  0  0  0  0  0  0  0
    4.8136   14.1315   -0.1108 C   0  0  0  0  0  0  0  0  0  0  0  0
   19.7232   12.5533    0.0056 C   0  0  0  0  0  0  0  0  0  0  0  0
   20.6771   13.5695   -0.0560 C   0  0  0  0  0  0  0  0  0  0  0  0
   22.0358   13.2532   -0.0357 C   0  0  0  0  0  0  0  0  0  0  0  0
   22.4407   11.9207    0.0460 C   0  0  0  0  0  0  0  0  0  0  0  0
   21.4869   10.9046    0.1077 C   0  0  0  0  0  0  0  0  0  0  0  0
   20.1282   11.2208    0.0874 C   0  0  0  0  0  0  0  0  0  0  0  0
   18.3593   12.8708   -0.0148 N   0  0  0  0  0  0  0  0  0  0  0  0
   17.4498   11.9008    0.0208 N   0  0  0  0  0  0  0  0  0  0  0  0
   23.8724   11.5873    0.0673 O   0  0  0  0  0  0  0  0  0  0  0  0
   24.7805   12.7413   -0.0046 C   0  0  0  0  0  0  0  0  0  0  0  0
   15.4469   10.1638    0.0329 H   0  0  0  0  0  0  0  0  0  0  0  0
   13.0336   10.7254   -0.0026 H   0  0  0  0  0  0  0  0  0  0  0  0
   14.0072   14.9050   -0.0742 H   0  0  0  0  0  0  0  0  0  0  0  0
   16.4205   14.3435   -0.0387 H   0  0  0  0  0  0  0  0  0  0  0  0
    7.2565   14.7314   -0.0985 H   0  0  0  0  0  0  0  0  0  0  0  0
    9.7098   14.3825   -0.0776 H   0  0  0  0  0  0  0  0  0  0  0  0
    9.1052   10.1332   -0.0630 H   0  0  0  0  0  0  0  0  0  0  0  0
    6.6520   10.4821   -0.0839 H   0  0  0  0  0  0  0  0  0  0  0  0
    4.8774   10.7345   -0.1065 H   0  0  0  0  0  0  0  0  0  0  0  0
    2.4242   11.0833   -0.1274 H   0  0  0  0  0  0  0  0  0  0  0  0
    1.4997   13.3824   -0.1377 H   0  0  0  0  0  0  0  0  0  0  0  0
    3.0284   15.3326   -0.1270 H   0  0  0  0  0  0  0  0  0  0  0  0
    5.4817   14.9838   -0.1061 H   0  0  0  0  0  0  0  0  0  0  0  0
   20.3629   14.6040   -0.1194 H   0  0  0  0  0  0  0  0  0  0  0  0
   22.7762   14.0422   -0.0836 H   0  0  0  0  0  0  0  0  0  0  0  0
   21.8012    9.8701    0.1712 H   0  0  0  0  0  0  0  0  0  0  0  0
   19.3879   10.4318    0.1353 H   0  0  0  0  0  0  0  0  0  0  0  0
   24.6016   13.3946    0.8404 H   0  0  0  0  0  0  0  0  0  0  0  0
   24.6024   13.2840   -0.9247 H   0  0  0  0  0  0  0  0  0  0  0  0
   25.8065   12.3952    0.0176 H   0  0  0  0  0  0  0  0  0  0  0  0
  1  2  4  0  0  0  0
  2  3  4  0  0  0  0
  3  4  4  0  0  0  0
  4  5  4  0  0  0  0
  5  6  4  0  0  0  0
  6  1  4  0  0  0  0
[truncated: 21,881,954 more chars]
